# Supplementary material for: Untargeted and targeted metabolomics approaches to characterise, select and advance cassava pre‐breeding populations with enhanced whitefly tolerance
Source: Plant J. 2025 May 27;122(4):e70233. doi: 10.1111/tpj.70233 (PMC12109377; doi:10.1111/tpj.70233)
Supplement: Supplementary file 2 — Data S1. Nymph count of F1 families CM8996 and GM8586. [file TPJ-122-0-s010.xlsx]

## Sheet: Consolidated
exp.year	exp.cross	exp.propagation	exp.substrate	group	clone	rep	plant	leaf	nymphs	pic.nymphs.area	pic.leaf.area
2013	CM8996	invitro	poor	offspring	CM8996-107	2	1	1	1	NA	NA
2013	CM8996	invitro	poor	offspring	CM8996-107	2	1	2	10	NA	NA
2013	CM8996	invitro	poor	offspring	CM8996-107	3	2	2	109	NA	NA
2013	CM8996	invitro	poor	offspring	CM8996-107	3	2	1	179	NA	NA
2013	CM8996	invitro	poor	offspring	CM8996-11	2	1	1	2	NA	NA
2013	CM8996	invitro	poor	offspring	CM8996-11	3	2	2	17	NA	NA
2013	CM8996	invitro	poor	offspring	CM8996-11	3	2	1	22	NA	NA
2013	CM8996	invitro	poor	offspring	CM8996-11	2	1	2	40	NA	NA
2013	CM8996	invitro	poor	offspring	CM8996-112	2	1	1	0	NA	NA
2013	CM8996	invitro	poor	offspring	CM8996-112	2	1	2	3	NA	NA
2013	CM8996	invitro	poor	offspring	CM8996-112	3	2	1	3	NA	NA
2013	CM8996	invitro	poor	offspring	CM8996-112	3	2	2	29	NA	NA
2013	CM8996	invitro	poor	offspring	CM8996-12	2	1	1	0	NA	NA
2013	CM8996	invitro	poor	offspring	CM8996-12	2	1	2	2	NA	NA
2013	CM8996	invitro	poor	offspring	CM8996-124	3	2	2	2	NA	NA
2013	CM8996	invitro	poor	offspring	CM8996-124	3	2	1	4	NA	NA
2013	CM8996	invitro	poor	offspring	CM8996-124	2	1	1	9	NA	NA
2013	CM8996	invitro	poor	offspring	CM8996-124	2	1	2	9	NA	NA
2013	CM8996	invitro	poor	offspring	CM8996-134	2	1	1	21	NA	NA
2013	CM8996	invitro	poor	offspring	CM8996-134	2	1	2	75	NA	NA
2013	CM8996	invitro	poor	offspring	CM8996-134	3	2	1	171	NA	NA
2013	CM8996	invitro	poor	offspring	CM8996-136	3	2	1	11	NA	NA
2013	CM8996	invitro	poor	offspring	CM8996-136	3	2	2	22	NA	NA
2013	CM8996	invitro	poor	offspring	CM8996-136	2	1	2	79	NA	NA
2013	CM8996	invitro	poor	offspring	CM8996-136	2	1	1	88	NA	NA
2013	CM8996	invitro	poor	offspring	CM8996-147	3	2	1	0	NA	NA
2013	CM8996	invitro	poor	offspring	CM8996-147	2	1	2	19	NA	NA
2013	CM8996	invitro	poor	offspring	CM8996-147	2	1	1	48	NA	NA
2013	CM8996	invitro	poor	offspring	CM8996-149	2	1	2	84	NA	NA
2013	CM8996	invitro	poor	offspring	CM8996-149	2	1	1	125	NA	NA
2013	CM8996	invitro	poor	offspring	CM8996-152	3	1	1	85	NA	NA
2013	CM8996	invitro	poor	offspring	CM8996-152	3	1	2	159	NA	NA
2013	CM8996	invitro	poor	offspring	CM8996-152	2	2	1	188	NA	NA
2013	CM8996	invitro	poor	offspring	CM8996-152	2	2	2	222	NA	NA
2013	CM8996	invitro	poor	offspring	CM8996-153	3	2	1	103	NA	NA
2013	CM8996	invitro	poor	offspring	CM8996-153	3	2	2	228	NA	NA
2013	CM8996	invitro	poor	offspring	CM8996-155	2	1	2	0	NA	NA
2013	CM8996	invitro	poor	offspring	CM8996-155	2	1	1	11	NA	NA
2013	CM8996	invitro	poor	offspring	CM8996-155	3	2	1	20	NA	NA
2013	CM8996	invitro	poor	offspring	CM8996-155	3	2	2	20	NA	NA
2013	CM8996	invitro	poor	offspring	CM8996-157	2	1	1	11	NA	NA
2013	CM8996	invitro	poor	offspring	CM8996-157	2	1	2	64	NA	NA
2013	CM8996	invitro	poor	offspring	CM8996-157	3	2	2	87	NA	NA
2013	CM8996	invitro	poor	offspring	CM8996-157	3	2	1	230	NA	NA
2013	CM8996	invitro	poor	offspring	CM8996-160	3	2	1	8	NA	NA
2013	CM8996	invitro	poor	offspring	CM8996-160	2	1	1	11	NA	NA
2013	CM8996	invitro	poor	offspring	CM8996-160	2	1	2	18	NA	NA
2013	CM8996	invitro	poor	offspring	CM8996-162	3	1	1	52	NA	NA
2013	CM8996	invitro	poor	offspring	CM8996-165	3	1	2	8	NA	NA
2013	CM8996	invitro	poor	offspring	CM8996-165	3	1	1	20	NA	NA
2013	CM8996	invitro	poor	offspring	CM8996-166	3	2	1	3	NA	NA
2013	CM8996	invitro	poor	offspring	CM8996-166	3	2	2	12	NA	NA
2013	CM8996	invitro	poor	offspring	CM8996-166	2	1	1	27	NA	NA
2013	CM8996	invitro	poor	offspring	CM8996-166	2	1	2	99	NA	NA
2013	CM8996	invitro	poor	offspring	CM8996-167	3	2	1	0	NA	NA
2013	CM8996	invitro	poor	offspring	CM8996-167	2	1	2	10	NA	NA
2013	CM8996	invitro	poor	offspring	CM8996-167	2	1	1	156	NA	NA
2013	CM8996	invitro	poor	offspring	CM8996-172	3	1	1	95	NA	NA
2013	CM8996	invitro	poor	offspring	CM8996-172	3	1	2	206	NA	NA
2013	CM8996	invitro	poor	offspring	CM8996-173	3	2	2	227	NA	NA
2013	CM8996	invitro	poor	offspring	CM8996-173	2	1	2	256	NA	NA
2013	CM8996	invitro	poor	offspring	CM8996-173	2	1	1	343	NA	NA
2013	CM8996	invitro	poor	offspring	CM8996-173	3	2	1	676	NA	NA
2013	CM8996	invitro	poor	offspring	CM8996-18	2	1	1	53	NA	NA
2013	CM8996	invitro	poor	offspring	CM8996-18	2	1	2	84	NA	NA
2013	CM8996	invitro	poor	offspring	CM8996-18	3	2	1	732	NA	NA
2013	CM8996	invitro	poor	offspring	CM8996-185	3	1	2	0	NA	NA
2013	CM8996	invitro	poor	offspring	CM8996-185	3	1	1	4	NA	NA
2013	CM8996	invitro	poor	offspring	CM8996-193	2	1	2	1	NA	NA
2013	CM8996	invitro	poor	offspring	CM8996-193	2	1	1	6	NA	NA
2013	CM8996	invitro	poor	offspring	CM8996-193	3	2	2	25	NA	NA
2013	CM8996	invitro	poor	offspring	CM8996-193	3	2	1	39	NA	NA
2013	CM8996	invitro	poor	offspring	CM8996-194	2	1	2	34	NA	NA
2013	CM8996	invitro	poor	offspring	CM8996-194	2	1	1	79	NA	NA
2013	CM8996	invitro	poor	offspring	CM8996-198	3	2	1	40	NA	NA
2013	CM8996	invitro	poor	offspring	CM8996-198	3	2	2	72	NA	NA
2013	CM8996	invitro	poor	offspring	CM8996-198	2	1	2	114	NA	NA
2013	CM8996	invitro	poor	offspring	CM8996-198	2	1	1	250	NA	NA
2013	CM8996	invitro	poor	offspring	CM8996-199	3	2	2	14	NA	NA
2013	CM8996	invitro	poor	offspring	CM8996-199	3	2	1	17	NA	NA
2013	CM8996	invitro	poor	offspring	CM8996-199	2	1	1	24	NA	NA
2013	CM8996	invitro	poor	offspring	CM8996-199	2	1	2	54	NA	NA
2013	CM8996	invitro	poor	offspring	CM8996-2	3	2	1	0	NA	NA
2013	CM8996	invitro	poor	offspring	CM8996-2	2	1	1	21	NA	NA
2013	CM8996	invitro	poor	offspring	CM8996-2	2	1	2	34	NA	NA
2013	CM8996	invitro	poor	offspring	CM8996-206	3	2	1	0	NA	NA
2013	CM8996	invitro	poor	offspring	CM8996-206	3	2	2	0	NA	NA
2013	CM8996	invitro	poor	offspring	CM8996-206	2	1	1	12	NA	NA
2013	CM8996	invitro	poor	offspring	CM8996-206	2	1	2	53	NA	NA
2013	CM8996	invitro	poor	offspring	CM8996-208	2	1	1	0	NA	NA
2013	CM8996	invitro	poor	offspring	CM8996-208	2	1	2	0	NA	NA
2013	CM8996	invitro	poor	offspring	CM8996-218	3	2	1	62	NA	NA
2013	CM8996	invitro	poor	offspring	CM8996-218	2	1	1	386	NA	NA
2013	CM8996	invitro	poor	offspring	CM8996-218	2	1	2	417	NA	NA
2013	CM8996	invitro	poor	offspring	CM8996-223	3	2	1	0	NA	NA
2013	CM8996	invitro	poor	offspring	CM8996-223	3	2	2	0	NA	NA
2013	CM8996	invitro	poor	offspring	CM8996-223	2	1	1	8	NA	NA
2013	CM8996	invitro	poor	offspring	CM8996-229	2	1	1	5	NA	NA
2013	CM8996	invitro	poor	offspring	CM8996-229	2	1	2	7	NA	NA
2013	CM8996	invitro	poor	offspring	CM8996-229	3	2	2	60	NA	NA
2013	CM8996	invitro	poor	offspring	CM8996-229	3	2	1	252	NA	NA
2013	CM8996	invitro	poor	offspring	CM8996-23	2	1	1	15	NA	NA
2013	CM8996	invitro	poor	offspring	CM8996-23	2	1	2	15	NA	NA
2013	CM8996	invitro	poor	offspring	CM8996-23	3	2	1	61	NA	NA
2013	CM8996	invitro	poor	offspring	CM8996-239	2	1	1	20	NA	NA
2013	CM8996	invitro	poor	offspring	CM8996-239	2	1	2	20	NA	NA
2013	CM8996	invitro	poor	offspring	CM8996-24	3	2	2	46	NA	NA
2013	CM8996	invitro	poor	offspring	CM8996-24	3	2	1	103	NA	NA
2013	CM8996	invitro	poor	offspring	CM8996-24	2	1	2	141	NA	NA
2013	CM8996	invitro	poor	offspring	CM8996-24	2	1	1	165	NA	NA
2013	CM8996	invitro	poor	offspring	CM8996-240	3	2	1	0	NA	NA
2013	CM8996	invitro	poor	offspring	CM8996-240	3	2	2	0	NA	NA
2013	CM8996	invitro	poor	offspring	CM8996-240	2	1	1	82	NA	NA
2013	CM8996	invitro	poor	offspring	CM8996-240	2	1	2	101	NA	NA
2013	CM8996	invitro	poor	offspring	CM8996-246	3	2	1	0	NA	NA
2013	CM8996	invitro	poor	offspring	CM8996-246	3	2	2	0	NA	NA
2013	CM8996	invitro	poor	offspring	CM8996-246	2	1	2	8	NA	NA
2013	CM8996	invitro	poor	offspring	CM8996-246	2	1	1	11	NA	NA
2013	CM8996	invitro	poor	offspring	CM8996-248	3	2	2	25	NA	NA
2013	CM8996	invitro	poor	offspring	CM8996-248	3	2	1	29	NA	NA
2013	CM8996	invitro	poor	offspring	CM8996-248	2	1	1	79	NA	NA
2013	CM8996	invitro	poor	offspring	CM8996-25	3	2	1	0	NA	NA
2013	CM8996	invitro	poor	offspring	CM8996-282	2	1	1	0	NA	NA
2013	CM8996	invitro	poor	offspring	CM8996-282	2	1	2	0	NA	NA
2013	CM8996	invitro	poor	offspring	CM8996-282	3	2	2	2	NA	NA
2013	CM8996	invitro	poor	offspring	CM8996-282	3	2	1	14	NA	NA
2013	CM8996	invitro	poor	offspring	CM8996-289	2	1	1	0	NA	NA
2013	CM8996	invitro	poor	offspring	CM8996-289	3	2	2	11	NA	NA
2013	CM8996	invitro	poor	offspring	CM8996-289	3	2	1	91	NA	NA
2013	CM8996	invitro	poor	offspring	CM8996-290	2	1	2	0	NA	NA
2013	CM8996	invitro	poor	offspring	CM8996-290	2	1	1	1	NA	NA
2013	CM8996	invitro	poor	offspring	CM8996-290	3	2	1	15	NA	NA
2013	CM8996	invitro	poor	offspring	CM8996-3	2	1	1	24	NA	NA
2013	CM8996	invitro	poor	offspring	CM8996-3	3	2	1	29	NA	NA
2013	CM8996	invitro	poor	offspring	CM8996-3	3	2	2	70	NA	NA
2013	CM8996	invitro	poor	offspring	CM8996-3	2	1	2	308	NA	NA
2013	CM8996	invitro	poor	offspring	CM8996-31	2	1	1	23	NA	NA
2013	CM8996	invitro	poor	offspring	CM8996-31	2	1	2	33	NA	NA
2013	CM8996	invitro	poor	offspring	CM8996-31	3	2	2	35	NA	NA
2013	CM8996	invitro	poor	offspring	CM8996-31	3	2	1	103	NA	NA
2013	CM8996	invitro	poor	offspring	CM8996-353	2	1	1	0	NA	NA
2013	CM8996	invitro	poor	offspring	CM8996-353	2	1	2	0	NA	NA
2013	CM8996	invitro	poor	offspring	CM8996-353	3	2	2	14	NA	NA
2013	CM8996	invitro	poor	offspring	CM8996-38	2	1	2	31	NA	NA
2013	CM8996	invitro	poor	offspring	CM8996-38	2	1	1	35	NA	NA
2013	CM8996	invitro	poor	offspring	CM8996-39	2	1	2	12	NA	NA
2013	CM8996	invitro	poor	offspring	CM8996-39	2	1	1	15	NA	NA
2013	CM8996	invitro	poor	offspring	CM8996-39	3	2	1	221	NA	NA
2013	CM8996	invitro	poor	offspring	CM8996-39	3	2	2	310	NA	NA
2013	CM8996	invitro	poor	offspring	CM8996-41	3	1	1	55	NA	NA
2013	CM8996	invitro	poor	offspring	CM8996-41	3	1	2	61	NA	NA
2013	CM8996	invitro	poor	offspring	CM8996-451	3	2	1	0	NA	NA
2013	CM8996	invitro	poor	offspring	CM8996-451	2	1	1	1	NA	NA
2013	CM8996	invitro	poor	offspring	CM8996-451	2	1	2	1	NA	NA
2013	CM8996	invitro	poor	offspring	CM8996-464	2	1	1	0	NA	NA
2013	CM8996	invitro	poor	offspring	CM8996-464	2	1	2	0	NA	NA
2013	CM8996	invitro	poor	offspring	CM8996-464	3	2	1	52	NA	NA
2013	CM8996	invitro	poor	offspring	CM8996-471	2	1	1	1	NA	NA
2013	CM8996	invitro	poor	offspring	CM8996-471	2	1	2	53	NA	NA
2013	CM8996	invitro	poor	offspring	CM8996-493	3	2	1	66	NA	NA
2013	CM8996	invitro	poor	offspring	CM8996-493	3	3	1	177	NA	NA
2013	CM8996	invitro	poor	offspring	CM8996-493	3	2	2	301	NA	NA
2013	CM8996	invitro	poor	offspring	CM8996-493	3	3	2	324	NA	NA
2013	CM8996	invitro	poor	offspring	CM8996-493	2	1	1	577	NA	NA
2013	CM8996	invitro	poor	offspring	CM8996-5	3	2	2	0	NA	NA
2013	CM8996	invitro	poor	offspring	CM8996-5	3	2	1	16	NA	NA
2013	CM8996	invitro	poor	offspring	CM8996-5	2	1	1	212	NA	NA
2013	CM8996	invitro	poor	offspring	CM8996-5	2	1	2	379	NA	NA
2013	CM8996	invitro	poor	offspring	CM8996-581	2	1	1	0	NA	NA
2013	CM8996	invitro	poor	offspring	CM8996-581	2	1	2	7	NA	NA
2013	CM8996	invitro	poor	offspring	CM8996-59	3	2	2	62	NA	NA
2013	CM8996	invitro	poor	offspring	CM8996-59	2	1	1	84	NA	NA
2013	CM8996	invitro	poor	offspring	CM8996-59	2	1	2	179	NA	NA
2013	CM8996	invitro	poor	offspring	CM8996-59	3	2	1	204	NA	NA
2013	CM8996	invitro	poor	offspring	CM8996-592	2	1	1	0	NA	NA
2013	CM8996	invitro	poor	offspring	CM8996-592	2	1	2	0	NA	NA
2013	CM8996	invitro	poor	offspring	CM8996-592	3	2	1	0	NA	NA
2013	CM8996	invitro	poor	offspring	CM8996-592	3	2	2	0	NA	NA
2013	CM8996	invitro	poor	offspring	CM8996-596	3	2	2	6	NA	NA
2013	CM8996	invitro	poor	offspring	CM8996-596	2	1	1	121	NA	NA
2013	CM8996	invitro	poor	offspring	CM8996-596	2	1	2	129	NA	NA
2013	CM8996	invitro	poor	offspring	CM8996-596	3	2	1	206	NA	NA
2013	CM8996	invitro	poor	offspring	CM8996-6	3	2	1	58	NA	NA
2013	CM8996	invitro	poor	offspring	CM8996-6	2	1	2	66	NA	NA
2013	CM8996	invitro	poor	offspring	CM8996-6	2	1	1	164	NA	NA
2013	CM8996	invitro	poor	offspring	CM8996-602	3	2	2	14	NA	NA
2013	CM8996	invitro	poor	offspring	CM8996-602	2	1	2	31	NA	NA
2013	CM8996	invitro	poor	offspring	CM8996-602	2	1	1	39	NA	NA
2013	CM8996	invitro	poor	offspring	CM8996-62	2	1	1	0	NA	NA
2013	CM8996	invitro	poor	offspring	CM8996-62	2	1	2	0	NA	NA
2013	CM8996	invitro	poor	offspring	CM8996-62	3	2	1	0	NA	NA
2013	CM8996	invitro	poor	offspring	CM8996-635	2	1	1	0	NA	NA
2013	CM8996	invitro	poor	offspring	CM8996-635	3	2	1	3	NA	NA
2013	CM8996	invitro	poor	offspring	CM8996-671	3	2	1	0	NA	NA
2013	CM8996	invitro	poor	offspring	CM8996-671	3	2	2	0	NA	NA
2013	CM8996	invitro	poor	offspring	CM8996-671	2	1	1	18	NA	NA
2013	CM8996	invitro	poor	offspring	CM8996-70	3	2	2	16	NA	NA
2013	CM8996	invitro	poor	offspring	CM8996-70	2	1	1	29	NA	NA
2013	CM8996	invitro	poor	offspring	CM8996-70	2	1	2	36	NA	NA
2013	CM8996	invitro	poor	offspring	CM8996-70	3	2	1	110	NA	NA
2013	CM8996	invitro	poor	offspring	CM8996-757	3	1	1	2	NA	NA
2013	CM8996	invitro	poor	offspring	CM8996-757	3	1	2	14	NA	NA
2013	CM8996	invitro	poor	offspring	CM8996-758	2	1	2	38	NA	NA
2013	CM8996	invitro	poor	offspring	CM8996-758	2	1	1	57	NA	NA
2013	CM8996	invitro	poor	offspring	CM8996-759	3	2	1	6	NA	NA
2013	CM8996	invitro	poor	offspring	CM8996-759	3	2	2	6	NA	NA
2013	CM8996	invitro	poor	offspring	CM8996-759	2	1	2	45	NA	NA
2013	CM8996	invitro	poor	offspring	CM8996-759	2	1	1	52	NA	NA
2013	CM8996	invitro	poor	offspring	CM8996-76	2	1	1	88	NA	NA
2013	CM8996	invitro	poor	offspring	CM8996-76	2	1	2	157	NA	NA
2013	CM8996	invitro	poor	offspring	CM8996-76	3	2	1	169	NA	NA
2013	CM8996	invitro	poor	offspring	CM8996-760	3	2	2	20	NA	NA
2013	CM8996	invitro	poor	offspring	CM8996-760	2	1	2	50	NA	NA
2013	CM8996	invitro	poor	offspring	CM8996-760	3	2	1	54	NA	NA
2013	CM8996	invitro	poor	offspring	CM8996-760	2	1	1	58	NA	NA
2013	CM8996	invitro	poor	offspring	CM8996-761	3	1	1	3	NA	NA
2013	CM8996	invitro	poor	offspring	CM8996-762	3	2	1	0	NA	NA
2013	CM8996	invitro	poor	offspring	CM8996-762	3	2	2	0	NA	NA
2013	CM8996	invitro	poor	offspring	CM8996-762	2	1	1	4	NA	NA
2013	CM8996	invitro	poor	offspring	CM8996-762	2	1	2	8	NA	NA
2013	CM8996	invitro	poor	offspring	CM8996-763	2	1	1	108	NA	NA
2013	CM8996	invitro	poor	offspring	CM8996-763	2	1	2	155	NA	NA
2013	CM8996	invitro	poor	offspring	CM8996-763	3	2	1	284	NA	NA
2013	CM8996	invitro	poor	offspring	CM8996-763	3	2	2	494	NA	NA
2013	CM8996	invitro	poor	offspring	CM8996-764	3	3	2	9	NA	NA
2013	CM8996	invitro	poor	offspring	CM8996-764	2	2	2	14	NA	NA
2013	CM8996	invitro	poor	offspring	CM8996-764	2	1	2	24	NA	NA
2013	CM8996	invitro	poor	offspring	CM8996-764	2	2	1	32	NA	NA
2013	CM8996	invitro	poor	offspring	CM8996-764	3	3	1	39	NA	NA
2013	CM8996	invitro	poor	offspring	CM8996-764	2	1	1	53	NA	NA
2013	CM8996	invitro	poor	offspring	CM8996-765	2	1	1	0	NA	NA
2013	CM8996	invitro	poor	offspring	CM8996-765	2	1	2	0	NA	NA
2013	CM8996	invitro	poor	offspring	CM8996-765	3	2	1	0	NA	NA
2013	CM8996	invitro	poor	offspring	CM8996-765	3	2	2	0	NA	NA
2013	CM8996	invitro	poor	offspring	CM8996-766	3	2	1	6	NA	NA
2013	CM8996	invitro	poor	offspring	CM8996-766	2	1	2	28	NA	NA
2013	CM8996	invitro	poor	offspring	CM8996-766	2	1	1	31	NA	NA
2013	CM8996	invitro	poor	offspring	CM8996-767	2	1	1	0	NA	NA
2013	CM8996	invitro	poor	offspring	CM8996-767	3	2	2	8	NA	NA
2013	CM8996	invitro	poor	offspring	CM8996-767	3	2	1	11	NA	NA
2013	CM8996	invitro	poor	offspring	CM8996-768	2	1	1	0	NA	NA
2013	CM8996	invitro	poor	offspring	CM8996-768	2	1	2	0	NA	NA
2013	CM8996	invitro	poor	offspring	CM8996-768	3	2	2	19	NA	NA
2013	CM8996	invitro	poor	offspring	CM8996-768	3	2	1	21	NA	NA
2013	CM8996	invitro	poor	offspring	CM8996-769	2	1	1	15	NA	NA
2013	CM8996	invitro	poor	offspring	CM8996-769	3	2	2	41	NA	NA
2013	CM8996	invitro	poor	offspring	CM8996-769	3	2	1	71	NA	NA
2013	CM8996	invitro	poor	offspring	CM8996-770	2	1	2	33	NA	NA
2013	CM8996	invitro	poor	offspring	CM8996-770	2	1	1	34	NA	NA
2013	CM8996	invitro	poor	offspring	CM8996-770	3	2	2	37	NA	NA
2013	CM8996	invitro	poor	offspring	CM8996-770	3	2	1	38	NA	NA
2013	CM8996	invitro	poor	offspring	CM8996-771	2	1	2	60	NA	NA
2013	CM8996	invitro	poor	offspring	CM8996-771	2	1	1	159	NA	NA
2013	CM8996	invitro	poor	offspring	CM8996-771	3	2	2	203	NA	NA
2013	CM8996	invitro	poor	offspring	CM8996-771	3	2	1	234	NA	NA
2013	CM8996	invitro	poor	offspring	CM8996-772	2	1	1	47	NA	NA
2013	CM8996	invitro	poor	offspring	CM8996-772	2	1	2	100	NA	NA
2013	CM8996	invitro	poor	offspring	CM8996-772	3	2	2	140	NA	NA
2013	CM8996	invitro	poor	offspring	CM8996-772	3	2	1	202	NA	NA
2013	CM8996	invitro	poor	offspring	CM8996-8	3	2	1	0	NA	NA
2013	CM8996	invitro	poor	offspring	CM8996-8	3	2	2	0	NA	NA
2013	CM8996	invitro	poor	offspring	CM8996-8	2	1	2	149	NA	NA
2013	CM8996	invitro	poor	offspring	CM8996-8	2	1	1	173	NA	NA
2013	CM8996	invitro	poor	offspring	CM8996-84	2	1	1	0	NA	NA
2013	CM8996	invitro	poor	offspring	CM8996-84	2	1	2	0	NA	NA
2013	CM8996	invitro	poor	offspring	CM8996-84	3	2	1	5	NA	NA
2013	CM8996	invitro	poor	offspring	CM8996-88	2	1	2	0	NA	NA
2013	CM8996	invitro	poor	offspring	CM8996-88	3	2	1	2	NA	NA
2013	CM8996	invitro	poor	offspring	CM8996-88	3	2	2	3	NA	NA
2013	CM8996	invitro	poor	offspring	CM8996-88	2	1	1	13	NA	NA
2013	CM8996	invitro	poor	offspring	CM8996-9	2	1	1	55	NA	NA
2013	CM8996	invitro	poor	offspring	CM8996-9	2	1	2	80	NA	NA
2013	CM8996	invitro	poor	offspring	CM8996-9	3	2	1	150	NA	NA
2013	CM8996	invitro	poor	offspring	CM8996-9	3	2	2	285	NA	NA
2013	CM8996	invitro	poor	offspring	CM8996-91	3	2	1	33	NA	NA
2013	CM8996	invitro	poor	offspring	CM8996-91	2	1	2	72	NA	NA
2013	CM8996	invitro	poor	offspring	CM8996-91	3	2	2	93	NA	NA
2013	CM8996	invitro	poor	offspring	CM8996-91	2	1	1	123	NA	NA
2013	CM8996	invitro	poor	offspring	CM8996-93	2	1	1	27	NA	NA
2013	CM8996	invitro	poor	offspring	CM8996-93	2	1	2	77	NA	NA
2013	CM8996	invitro	poor	offspring	CM8996-93	3	2	1	101	NA	NA
2013	CM8996	invitro	poor	offspring	CM8996-93	3	2	2	269	NA	NA
2013	CM8996	invitro	poor	offspring	CM8996-97	2	1	1	0	NA	NA
2013	CM8996	invitro	poor	offspring	CM8996-97	2	1	2	0	NA	NA
2013	CM8996	invitro	poor	offspring	CM8996-97	3	2	2	6	NA	NA
2013	CM8996	invitro	poor	offspring	CM8996-97	3	2	1	13	NA	NA
2013	CM8996	invitro	poor	internal_check	COL1468	2	2	2	497	NA	NA
2013	CM8996	invitro	poor	internal_check	COL1468	3	3	1	983	NA	NA
2013	CM8996	invitro	poor	internal_check	COL1468	2	2	1	1404	NA	NA
2013	CM8996	invitro	poor	internal_check	COL2246	2	2	1	10	NA	NA
2013	CM8996	invitro	poor	internal_check	COL2246	2	2	2	79	NA	NA
2013	CM8996	invitro	poor	internal_check	COL2246	2	1	1	106	NA	NA
2013	CM8996	invitro	poor	internal_check	COL2246	2	1	2	230	NA	NA
2013	CM8996	invitro	poor	internal_check	ECU72	2	1	1	0	NA	NA
2013	CM8996	invitro	poor	internal_check	ECU72	2	1	2	0	NA	NA
2013	CM8996	invitro	poor	internal_check	ECU72	3	11	1	0	NA	NA
2013	CM8996	invitro	poor	internal_check	ECU72	3	11	2	0	NA	NA
2013	CM8996	invitro	poor	internal_check	ECU72	2	4	2	1	NA	NA
2013	CM8996	invitro	poor	internal_check	ECU72	3	7	2	1	NA	NA
2013	CM8996	invitro	poor	internal_check	ECU72	2	4	1	5	NA	NA
2013	CM8996	invitro	poor	internal_check	ECU72	3	7	1	7	NA	NA
2013	CM8996	invitro	poor	internal_check	ECU72	2	8	2	12	NA	NA
2013	CM8996	invitro	poor	internal_check	ECU72	2	8	1	16	NA	NA
2013	CM8996	invitro	poor	internal_check	ECU72	2	6	2	19	NA	NA
2013	CM8996	invitro	poor	internal_check	ECU72	2	6	1	24	NA	NA
2013	CM8996	invitro	poor	internal_check	ECU72	2	10	2	27	NA	NA
2013	CM8996	invitro	poor	internal_check	ECU72	2	10	1	30	NA	NA
2013	CM8996	invitro	poor	internal_check	ECU72	3	2	1	32	NA	NA
2013	CM8996	invitro	poor	internal_check	ECU72	3	3	2	38	NA	NA
2013	CM8996	invitro	poor	internal_check	ECU72	3	3	1	42	NA	NA
2013	CM8996	invitro	poor	internal_check	ECU72	3	5	1	58	NA	NA
2013	CM8996	invitro	poor	internal_check	ECU72	3	2	2	113	NA	NA
2013	CM8996	invitro	poor	internal_check	ECU72	3	9	2	122	NA	NA
2013	CM8996	invitro	poor	internal_check	ECU72	3	9	1	177	NA	NA
2016	CM8996	stake	poor	offspring	CM8996-10	2	1	2	27	NA	NA
2016	CM8996	stake	poor	offspring	CM8996-10	2	1	1	55	NA	NA
2016	CM8996	stake	poor	offspring	CM8996-10	4	1	2	7	NA	NA
2016	CM8996	stake	poor	offspring	CM8996-10	4	1	1	14	NA	NA
2016	CM8996	stake	poor	offspring	CM8996-10	5	1	1	56	NA	NA
2016	CM8996	stake	poor	offspring	CM8996-10	5	1	2	45	NA	NA
2016	CM8996	stake	poor	offspring	CM8996-107	1	1	1	52	NA	NA
2016	CM8996	stake	poor	offspring	CM8996-107	1	1	2	19	NA	NA
2016	CM8996	stake	poor	offspring	CM8996-107	3	1	2	4	NA	NA
2016	CM8996	stake	poor	offspring	CM8996-107	3	1	1	4	NA	NA
2016	CM8996	stake	poor	offspring	CM8996-107	4	1	2	7	NA	NA
2016	CM8996	stake	poor	offspring	CM8996-107	4	1	1	8	NA	NA
2016	CM8996	stake	poor	offspring	CM8996-107	7	1	1	25	NA	NA
2016	CM8996	stake	poor	offspring	CM8996-107	7	1	2	7	NA	NA
2016	CM8996	stake	poor	offspring	CM8996-107	10	1	2	24	NA	NA
2016	CM8996	stake	poor	offspring	CM8996-107	10	1	1	17	NA	NA
2016	CM8996	stake	poor	offspring	CM8996-11	1	1	1	14	NA	NA
2016	CM8996	stake	poor	offspring	CM8996-11	1	1	2	5	NA	NA
2016	CM8996	stake	poor	offspring	CM8996-11	2	1	2	132	NA	NA
2016	CM8996	stake	poor	offspring	CM8996-11	2	1	1	180	NA	NA
2016	CM8996	stake	poor	offspring	CM8996-11	3	1	2	7	NA	NA
2016	CM8996	stake	poor	offspring	CM8996-11	3	1	1	0	NA	NA
2016	CM8996	stake	poor	offspring	CM8996-11	4	1	2	2	NA	NA
2016	CM8996	stake	poor	offspring	CM8996-11	4	1	1	26	NA	NA
2016	CM8996	stake	poor	offspring	CM8996-11	5	1	1	4	NA	NA
2016	CM8996	stake	poor	offspring	CM8996-11	5	1	2	12	NA	NA
2016	CM8996	stake	poor	offspring	CM8996-11	6	1	2	42	NA	NA
2016	CM8996	stake	poor	offspring	CM8996-11	6	1	1	36	NA	NA
2016	CM8996	stake	poor	offspring	CM8996-11	7	1	1	17	NA	NA
2016	CM8996	stake	poor	offspring	CM8996-11	7	1	2	4	NA	NA
2016	CM8996	stake	poor	offspring	CM8996-11	8	1	2	76	NA	NA
2016	CM8996	stake	poor	offspring	CM8996-11	8	1	1	56	NA	NA
2016	CM8996	stake	poor	offspring	CM8996-12	1	1	1	29	NA	NA
2016	CM8996	stake	poor	offspring	CM8996-12	1	1	2	43	NA	NA
2016	CM8996	stake	poor	offspring	CM8996-12	2	1	2	55	NA	NA
2016	CM8996	stake	poor	offspring	CM8996-12	2	1	1	69	NA	NA
2016	CM8996	stake	poor	offspring	CM8996-12	3	1	2	2	NA	NA
2016	CM8996	stake	poor	offspring	CM8996-12	3	1	1	8	NA	NA
2016	CM8996	stake	poor	offspring	CM8996-12	4	1	2	1	NA	NA
2016	CM8996	stake	poor	offspring	CM8996-12	4	1	1	24	NA	NA
2016	CM8996	stake	poor	offspring	CM8996-12	5	1	1	403	NA	NA
2016	CM8996	stake	poor	offspring	CM8996-12	5	1	2	237	NA	NA
2016	CM8996	stake	poor	offspring	CM8996-12	6	1	2	51	NA	NA
2016	CM8996	stake	poor	offspring	CM8996-12	6	1	1	181	NA	NA
2016	CM8996	stake	poor	offspring	CM8996-12	7	1	1	466	NA	NA
2016	CM8996	stake	poor	offspring	CM8996-12	7	1	2	52	NA	NA
2016	CM8996	stake	poor	offspring	CM8996-124	2	1	2	3	NA	NA
2016	CM8996	stake	poor	offspring	CM8996-124	2	1	1	7	NA	NA
2016	CM8996	stake	poor	offspring	CM8996-124	3	1	1	1	NA	NA
2016	CM8996	stake	poor	offspring	CM8996-124	6	1	2	4	NA	NA
2016	CM8996	stake	poor	offspring	CM8996-124	6	1	1	10	NA	NA
2016	CM8996	stake	poor	offspring	CM8996-134	1	1	1	7	NA	NA
2016	CM8996	stake	poor	offspring	CM8996-134	1	1	2	66	NA	NA
2016	CM8996	stake	poor	offspring	CM8996-134	2	1	2	7	NA	NA
2016	CM8996	stake	poor	offspring	CM8996-134	2	1	1	0	NA	NA
2016	CM8996	stake	poor	offspring	CM8996-134	3	1	2	19	NA	NA
2016	CM8996	stake	poor	offspring	CM8996-134	3	1	1	7	NA	NA
2016	CM8996	stake	poor	offspring	CM8996-134	4	1	2	4	NA	NA
2016	CM8996	stake	poor	offspring	CM8996-134	4	1	1	14	NA	NA
2016	CM8996	stake	poor	offspring	CM8996-134	5	1	2	38	NA	NA
2016	CM8996	stake	poor	offspring	CM8996-134	5	1	1	55	NA	NA
2016	CM8996	stake	poor	offspring	CM8996-134	6	1	2	3	NA	NA
2016	CM8996	stake	poor	offspring	CM8996-134	6	1	1	12	NA	NA
2016	CM8996	stake	poor	offspring	CM8996-134	7	1	1	5	NA	NA
2016	CM8996	stake	poor	offspring	CM8996-134	8	1	2	22	NA	NA
2016	CM8996	stake	poor	offspring	CM8996-134	8	1	1	68	NA	NA
2016	CM8996	stake	poor	offspring	CM8996-136	2	1	2	118	NA	NA
2016	CM8996	stake	poor	offspring	CM8996-136	2	1	1	34	NA	NA
2016	CM8996	stake	poor	offspring	CM8996-136	3	1	2	4	NA	NA
2016	CM8996	stake	poor	offspring	CM8996-136	3	1	1	1	NA	NA
2016	CM8996	stake	poor	offspring	CM8996-136	4	1	2	1	NA	NA
2016	CM8996	stake	poor	offspring	CM8996-136	4	1	1	2	NA	NA
2016	CM8996	stake	poor	offspring	CM8996-136	5	1	2	11	NA	NA
2016	CM8996	stake	poor	offspring	CM8996-136	5	1	1	6	NA	NA
2016	CM8996	stake	poor	offspring	CM8996-136	6	1	2	75	NA	NA
2016	CM8996	stake	poor	offspring	CM8996-136	6	1	1	15	NA	NA
2016	CM8996	stake	poor	offspring	CM8996-136	7	1	1	3	NA	NA
2016	CM8996	stake	poor	offspring	CM8996-136	7	1	2	12	NA	NA
2016	CM8996	stake	poor	offspring	CM8996-147	1	1	1	791	NA	NA
2016	CM8996	stake	poor	offspring	CM8996-147	1	1	2	1262	NA	NA
2016	CM8996	stake	poor	offspring	CM8996-147	2	1	2	836	NA	NA
2016	CM8996	stake	poor	offspring	CM8996-147	2	1	1	505	NA	NA
2016	CM8996	stake	poor	offspring	CM8996-147	3	1	2	52	NA	NA
2016	CM8996	stake	poor	offspring	CM8996-147	3	1	1	190	NA	NA
2016	CM8996	stake	poor	offspring	CM8996-147	4	1	2	296	NA	NA
2016	CM8996	stake	poor	offspring	CM8996-147	4	1	1	126	NA	NA
2016	CM8996	stake	poor	offspring	CM8996-147	5	1	2	929	NA	NA
2016	CM8996	stake	poor	offspring	CM8996-147	5	1	1	2325	NA	NA
2016	CM8996	stake	poor	offspring	CM8996-147	6	1	2	300	NA	NA
2016	CM8996	stake	poor	offspring	CM8996-147	6	1	1	17	NA	NA
2016	CM8996	stake	poor	offspring	CM8996-147	7	1	1	194	NA	NA
2016	CM8996	stake	poor	offspring	CM8996-147	7	1	2	276	NA	NA
2016	CM8996	stake	poor	offspring	CM8996-149	1	1	1	8	NA	NA
2016	CM8996	stake	poor	offspring	CM8996-149	1	1	2	8	NA	NA
2016	CM8996	stake	poor	offspring	CM8996-149	2	1	2	126	NA	NA
2016	CM8996	stake	poor	offspring	CM8996-149	2	1	1	236	NA	NA
2016	CM8996	stake	poor	offspring	CM8996-149	3	1	2	6	NA	NA
2016	CM8996	stake	poor	offspring	CM8996-149	3	1	1	2	NA	NA
2016	CM8996	stake	poor	offspring	CM8996-149	4	1	2	18	NA	NA
2016	CM8996	stake	poor	offspring	CM8996-149	4	1	1	109	NA	NA
2016	CM8996	stake	poor	offspring	CM8996-149	5	1	1	136	NA	NA
2016	CM8996	stake	poor	offspring	CM8996-149	5	1	2	20	NA	NA
2016	CM8996	stake	poor	offspring	CM8996-149	6	1	2	211	NA	NA
2016	CM8996	stake	poor	offspring	CM8996-149	6	1	1	36	NA	NA
2016	CM8996	stake	poor	offspring	CM8996-152	1	1	1	704	NA	NA
2016	CM8996	stake	poor	offspring	CM8996-152	1	1	2	528	NA	NA
2016	CM8996	stake	poor	offspring	CM8996-152	2	1	2	151	NA	NA
2016	CM8996	stake	poor	offspring	CM8996-152	2	1	1	457	NA	NA
2016	CM8996	stake	poor	offspring	CM8996-152	3	1	2	222	NA	NA
2016	CM8996	stake	poor	offspring	CM8996-152	3	1	1	111	NA	NA
2016	CM8996	stake	poor	offspring	CM8996-152	4	1	2	3	NA	NA
2016	CM8996	stake	poor	offspring	CM8996-152	4	1	1	20	NA	NA
2016	CM8996	stake	poor	offspring	CM8996-152	5	1	1	30	NA	NA
2016	CM8996	stake	poor	offspring	CM8996-152	5	1	2	10	NA	NA
2016	CM8996	stake	poor	offspring	CM8996-152	6	1	2	41	NA	NA
2016	CM8996	stake	poor	offspring	CM8996-152	6	1	1	43	NA	NA
2016	CM8996	stake	poor	offspring	CM8996-152	7	1	2	19	NA	NA
2016	CM8996	stake	poor	offspring	CM8996-152	7	1	1	29	NA	NA
2016	CM8996	stake	poor	offspring	CM8996-152	8	1	2	20	NA	NA
2016	CM8996	stake	poor	offspring	CM8996-152	8	1	1	117	NA	NA
2016	CM8996	stake	poor	offspring	CM8996-153	1	1	1	169	NA	NA
2016	CM8996	stake	poor	offspring	CM8996-153	1	1	2	190	NA	NA
2016	CM8996	stake	poor	offspring	CM8996-153	2	1	2	876	NA	NA
2016	CM8996	stake	poor	offspring	CM8996-153	2	1	1	210	NA	NA
2016	CM8996	stake	poor	offspring	CM8996-153	3	1	2	62	NA	NA
2016	CM8996	stake	poor	offspring	CM8996-153	3	1	1	38	NA	NA
2016	CM8996	stake	poor	offspring	CM8996-153	4	1	2	120	NA	NA
2016	CM8996	stake	poor	offspring	CM8996-153	4	1	1	332	NA	NA
2016	CM8996	stake	poor	offspring	CM8996-153	5	1	1	6	NA	NA
2016	CM8996	stake	poor	offspring	CM8996-153	5	1	2	12	NA	NA
2016	CM8996	stake	poor	offspring	CM8996-153	7	1	1	84	NA	NA
2016	CM8996	stake	poor	offspring	CM8996-153	7	1	2	20	NA	NA
2016	CM8996	stake	poor	offspring	CM8996-153	8	1	2	42	NA	NA
2016	CM8996	stake	poor	offspring	CM8996-153	8	1	1	38	NA	NA
2016	CM8996	stake	poor	offspring	CM8996-159	1	1	1	51	NA	NA
2016	CM8996	stake	poor	offspring	CM8996-159	1	1	2	6	NA	NA
2016	CM8996	stake	poor	offspring	CM8996-159	2	1	2	116	NA	NA
2016	CM8996	stake	poor	offspring	CM8996-159	2	1	1	151	NA	NA
2016	CM8996	stake	poor	offspring	CM8996-159	3	1	2	11	NA	NA
2016	CM8996	stake	poor	offspring	CM8996-159	3	1	1	19	NA	NA
2016	CM8996	stake	poor	offspring	CM8996-159	4	1	2	0	NA	NA
2016	CM8996	stake	poor	offspring	CM8996-159	4	1	1	1	NA	NA
2016	CM8996	stake	poor	offspring	CM8996-159	5	1	1	130	NA	NA
2016	CM8996	stake	poor	offspring	CM8996-159	5	1	2	46	NA	NA
2016	CM8996	stake	poor	offspring	CM8996-165	2	1	2	23	NA	NA
2016	CM8996	stake	poor	offspring	CM8996-165	2	1	1	20	NA	NA
2016	CM8996	stake	poor	offspring	CM8996-165	5	1	2	4	NA	NA
2016	CM8996	stake	poor	offspring	CM8996-165	5	1	1	3	NA	NA
2016	CM8996	stake	poor	offspring	CM8996-166	2	1	2	155	NA	NA
2016	CM8996	stake	poor	offspring	CM8996-166	2	1	1	91	NA	NA
2016	CM8996	stake	poor	offspring	CM8996-166	4	1	2	12	NA	NA
2016	CM8996	stake	poor	offspring	CM8996-166	4	1	1	6	NA	NA
2016	CM8996	stake	poor	offspring	CM8996-166	6	1	2	2	NA	NA
2016	CM8996	stake	poor	offspring	CM8996-166	6	1	1	40	NA	NA
2016	CM8996	stake	poor	offspring	CM8996-166	7	1	1	7	NA	NA
2016	CM8996	stake	poor	offspring	CM8996-166	7	1	2	3	NA	NA
2016	CM8996	stake	poor	offspring	CM8996-167	1	1	1	30	NA	NA
2016	CM8996	stake	poor	offspring	CM8996-167	1	1	2	4	NA	NA
2016	CM8996	stake	poor	offspring	CM8996-167	2	1	2	376	NA	NA
2016	CM8996	stake	poor	offspring	CM8996-167	2	1	1	165	NA	NA
2016	CM8996	stake	poor	offspring	CM8996-167	3	1	2	6	NA	NA
2016	CM8996	stake	poor	offspring	CM8996-167	3	1	1	3	NA	NA
2016	CM8996	stake	poor	offspring	CM8996-167	4	1	2	2	NA	NA
2016	CM8996	stake	poor	offspring	CM8996-167	4	1	1	12	NA	NA
2016	CM8996	stake	poor	offspring	CM8996-167	5	1	1	135	NA	NA
2016	CM8996	stake	poor	offspring	CM8996-167	5	1	2	66	NA	NA
2016	CM8996	stake	poor	offspring	CM8996-167	6	1	2	86	NA	NA
2016	CM8996	stake	poor	offspring	CM8996-167	6	1	1	38	NA	NA
2016	CM8996	stake	poor	offspring	CM8996-167	8	1	2	142	NA	NA
2016	CM8996	stake	poor	offspring	CM8996-167	8	1	1	39	NA	NA
2016	CM8996	stake	poor	offspring	CM8996-168	6	1	2	14	NA	NA
2016	CM8996	stake	poor	offspring	CM8996-168	6	1	1	4	NA	NA
2016	CM8996	stake	poor	offspring	CM8996-168	10	1	2	1	NA	NA
2016	CM8996	stake	poor	offspring	CM8996-168	10	1	1	4	NA	NA
2016	CM8996	stake	poor	offspring	CM8996-172	3	1	2	8	NA	NA
2016	CM8996	stake	poor	offspring	CM8996-172	3	1	1	2	NA	NA
2016	CM8996	stake	poor	offspring	CM8996-172	4	1	2	3	NA	NA
2016	CM8996	stake	poor	offspring	CM8996-172	4	1	1	5	NA	NA
2016	CM8996	stake	poor	offspring	CM8996-172	5	1	1	35	NA	NA
2016	CM8996	stake	poor	offspring	CM8996-172	5	1	2	17	NA	NA
2016	CM8996	stake	poor	offspring	CM8996-172	6	1	2	5	NA	NA
2016	CM8996	stake	poor	offspring	CM8996-172	6	1	1	56	NA	NA
2016	CM8996	stake	poor	offspring	CM8996-173	2	1	2	30	NA	NA
2016	CM8996	stake	poor	offspring	CM8996-173	2	1	1	59	NA	NA
2016	CM8996	stake	poor	offspring	CM8996-173	3	1	1	9	NA	NA
2016	CM8996	stake	poor	offspring	CM8996-173	4	1	2	2	NA	NA
2016	CM8996	stake	poor	offspring	CM8996-173	4	1	1	3	NA	NA
2016	CM8996	stake	poor	offspring	CM8996-173	5	1	1	15	NA	NA
2016	CM8996	stake	poor	offspring	CM8996-173	5	1	2	3	NA	NA
2016	CM8996	stake	poor	offspring	CM8996-173	6	1	2	8	NA	NA
2016	CM8996	stake	poor	offspring	CM8996-173	6	1	1	16	NA	NA
2016	CM8996	stake	poor	offspring	CM8996-173	8	1	2	20	NA	NA
2016	CM8996	stake	poor	offspring	CM8996-173	8	1	1	16	NA	NA
2016	CM8996	stake	poor	offspring	CM8996-175	2	1	2	61	NA	NA
2016	CM8996	stake	poor	offspring	CM8996-175	2	1	1	80	NA	NA
2016	CM8996	stake	poor	offspring	CM8996-175	4	1	2	1	NA	NA
2016	CM8996	stake	poor	offspring	CM8996-175	4	1	1	2	NA	NA
2016	CM8996	stake	poor	offspring	CM8996-175	6	1	2	38	NA	NA
2016	CM8996	stake	poor	offspring	CM8996-175	6	1	1	52	NA	NA
2016	CM8996	stake	poor	offspring	CM8996-18	2	1	2	32	NA	NA
2016	CM8996	stake	poor	offspring	CM8996-18	2	1	1	9	NA	NA
2016	CM8996	stake	poor	offspring	CM8996-18	3	1	2	60	NA	NA
2016	CM8996	stake	poor	offspring	CM8996-18	3	1	1	61	NA	NA
2016	CM8996	stake	poor	offspring	CM8996-18	5	1	1	267	NA	NA
2016	CM8996	stake	poor	offspring	CM8996-18	5	1	2	150	NA	NA
2016	CM8996	stake	poor	offspring	CM8996-18	6	1	2	81	NA	NA
2016	CM8996	stake	poor	offspring	CM8996-18	6	1	1	22	NA	NA
2016	CM8996	stake	poor	offspring	CM8996-193	1	1	1	33	NA	NA
2016	CM8996	stake	poor	offspring	CM8996-193	1	1	2	30	NA	NA
2016	CM8996	stake	poor	offspring	CM8996-193	2	1	2	220	NA	NA
2016	CM8996	stake	poor	offspring	CM8996-193	2	1	1	109	NA	NA
2016	CM8996	stake	poor	offspring	CM8996-193	3	1	2	1	NA	NA
2016	CM8996	stake	poor	offspring	CM8996-193	3	1	1	3	NA	NA
2016	CM8996	stake	poor	offspring	CM8996-193	4	1	2	1	NA	NA
2016	CM8996	stake	poor	offspring	CM8996-193	4	1	1	8	NA	NA
2016	CM8996	stake	poor	offspring	CM8996-193	6	1	2	33	NA	NA
2016	CM8996	stake	poor	offspring	CM8996-193	6	1	1	7	NA	NA
2016	CM8996	stake	poor	offspring	CM8996-193	8	1	2	54	NA	NA
2016	CM8996	stake	poor	offspring	CM8996-193	8	1	1	61	NA	NA
2016	CM8996	stake	poor	offspring	CM8996-198	2	1	2	74	NA	NA
2016	CM8996	stake	poor	offspring	CM8996-198	2	1	1	8	NA	NA
2016	CM8996	stake	poor	offspring	CM8996-198	3	1	1	0	NA	NA
2016	CM8996	stake	poor	offspring	CM8996-198	4	1	2	2	NA	NA
2016	CM8996	stake	poor	offspring	CM8996-198	4	1	1	1	NA	NA
2016	CM8996	stake	poor	offspring	CM8996-198	5	1	2	12	NA	NA
2016	CM8996	stake	poor	offspring	CM8996-198	5	1	1	11	NA	NA
2016	CM8996	stake	poor	offspring	CM8996-198	6	1	2	1	NA	NA
2016	CM8996	stake	poor	offspring	CM8996-198	6	1	1	17	NA	NA
2016	CM8996	stake	poor	offspring	CM8996-198	8	1	2	9	NA	NA
2016	CM8996	stake	poor	offspring	CM8996-198	8	1	1	12	NA	NA
2016	CM8996	stake	poor	offspring	CM8996-199	1	1	1	21		NA
2016	CM8996	stake	poor	offspring	CM8996-199	1	1	2	33	NA	NA
2016	CM8996	stake	poor	offspring	CM8996-199	2	1	2	2	NA	NA
2016	CM8996	stake	poor	offspring	CM8996-199	2	1	1	29	NA	NA
2016	CM8996	stake	poor	offspring	CM8996-199	3	1	2	30	NA	NA
2016	CM8996	stake	poor	offspring	CM8996-199	3	1	1	55	NA	NA
2016	CM8996	stake	poor	offspring	CM8996-199	4	1	2	5	NA	NA
2016	CM8996	stake	poor	offspring	CM8996-199	4	1	1	7	NA	NA
2016	CM8996	stake	poor	offspring	CM8996-199	5	1	1	33	NA	NA
2016	CM8996	stake	poor	offspring	CM8996-199	5	1	2	6	NA	NA
2016	CM8996	stake	poor	offspring	CM8996-199	6	1	1	4	NA	NA
2016	CM8996	stake	poor	offspring	CM8996-2	1	1	1	5	NA	NA
2016	CM8996	stake	poor	offspring	CM8996-2	1	1	2	7	NA	NA
2016	CM8996	stake	poor	offspring	CM8996-2	2	1	2	64	NA	NA
2016	CM8996	stake	poor	offspring	CM8996-2	2	1	1	97	NA	NA
2016	CM8996	stake	poor	offspring	CM8996-2	3	1	2	1	NA	NA
2016	CM8996	stake	poor	offspring	CM8996-2	3	1	1	0	NA	NA
2016	CM8996	stake	poor	offspring	CM8996-2	4	1	2	5	NA	NA
2016	CM8996	stake	poor	offspring	CM8996-2	4	1	1	154	NA	NA
2016	CM8996	stake	poor	offspring	CM8996-2	5	1	1	12	NA	NA
2016	CM8996	stake	poor	offspring	CM8996-2	5	1	2	16	NA	NA
2016	CM8996	stake	poor	offspring	CM8996-2	6	1	2	122	NA	NA
2016	CM8996	stake	poor	offspring	CM8996-2	6	1	1	18	NA	NA
2016	CM8996	stake	poor	offspring	CM8996-2	8	1	2	33	NA	NA
2016	CM8996	stake	poor	offspring	CM8996-2	8	1	1	132	NA	NA
2016	CM8996	stake	poor	offspring	CM8996-208	2	1	2	2	NA	NA
2016	CM8996	stake	poor	offspring	CM8996-208	2	1	1	6	NA	NA
2016	CM8996	stake	poor	offspring	CM8996-208	3	1	2	1	NA	NA
2016	CM8996	stake	poor	offspring	CM8996-208	3	1	1	0	NA	NA
2016	CM8996	stake	poor	offspring	CM8996-208	6	1	2	6	NA	NA
2016	CM8996	stake	poor	offspring	CM8996-208	6	1	1	22	NA	NA
2016	CM8996	stake	poor	offspring	CM8996-208	7	1	1	14	NA	NA
2016	CM8996	stake	poor	offspring	CM8996-208	7	1	2	125	NA	NA
2016	CM8996	stake	poor	offspring	CM8996-21	1	1	2	81	NA	NA
2016	CM8996	stake	poor	offspring	CM8996-21	1	1	1	116	NA	NA
2016	CM8996	stake	poor	offspring	CM8996-21	2	1	2	647	NA	NA
2016	CM8996	stake	poor	offspring	CM8996-21	2	1	1	88	NA	NA
2016	CM8996	stake	poor	offspring	CM8996-21	3	1	2	50	NA	NA
2016	CM8996	stake	poor	offspring	CM8996-21	3	1	1	18	NA	NA
2016	CM8996	stake	poor	offspring	CM8996-21	4	1	2	7	NA	NA
2016	CM8996	stake	poor	offspring	CM8996-21	4	1	1	2	NA	NA
2016	CM8996	stake	poor	offspring	CM8996-21	5	1	2	241	NA	NA
2016	CM8996	stake	poor	offspring	CM8996-21	5	1	1	881	NA	NA
2016	CM8996	stake	poor	offspring	CM8996-21	6	1	2	95	NA	NA
2016	CM8996	stake	poor	offspring	CM8996-21	6	1	1	26	NA	NA
2016	CM8996	stake	poor	offspring	CM8996-21	7	1	1	634	NA	NA
2016	CM8996	stake	poor	offspring	CM8996-21	7	1	2	122	NA	NA
2016	CM8996	stake	poor	offspring	CM8996-21	8	1	2	553	NA	NA
2016	CM8996	stake	poor	offspring	CM8996-21	8	1	1	98	NA	NA
2016	CM8996	stake	poor	offspring	CM8996-223	1	1	1	1252	NA	NA
2016	CM8996	stake	poor	offspring	CM8996-223	1	1	2	617	NA	NA
2016	CM8996	stake	poor	offspring	CM8996-223	2	1	2	320	NA	NA
2016	CM8996	stake	poor	offspring	CM8996-223	2	1	1	501	NA	NA
2016	CM8996	stake	poor	offspring	CM8996-223	4	1	2	8	NA	NA
2016	CM8996	stake	poor	offspring	CM8996-223	4	1	1	20	NA	NA
2016	CM8996	stake	poor	offspring	CM8996-223	6	1	2	38	NA	NA
2016	CM8996	stake	poor	offspring	CM8996-223	6	1	1	149	NA	NA
2016	CM8996	stake	poor	offspring	CM8996-223	8	1	2	11	NA	NA
2016	CM8996	stake	poor	offspring	CM8996-223	8	1	1	174	NA	NA
2016	CM8996	stake	poor	offspring	CM8996-229	2	1	2	38	NA	NA
2016	CM8996	stake	poor	offspring	CM8996-229	2	1	1	48	NA	NA
2016	CM8996	stake	poor	offspring	CM8996-229	3	1	2	2	NA	NA
2016	CM8996	stake	poor	offspring	CM8996-229	3	1	1	8	NA	NA
2016	CM8996	stake	poor	offspring	CM8996-229	5	1	1	5	NA	NA
2016	CM8996	stake	poor	offspring	CM8996-229	5	1	2	42	NA	NA
2016	CM8996	stake	poor	offspring	CM8996-229	6	1	2	13	NA	NA
2016	CM8996	stake	poor	offspring	CM8996-229	6	1	1	20	NA	NA
2016	CM8996	stake	poor	offspring	CM8996-229	8	1	2	8	NA	NA
2016	CM8996	stake	poor	offspring	CM8996-229	8	1	1	12	NA	NA
2016	CM8996	stake	poor	offspring	CM8996-23	1	1	1	20	NA	NA
2016	CM8996	stake	poor	offspring	CM8996-23	1	1	2	29	NA	NA
2016	CM8996	stake	poor	offspring	CM8996-23	2	1	2	793	NA	NA
2016	CM8996	stake	poor	offspring	CM8996-23	2	1	1	306	NA	NA
2016	CM8996	stake	poor	offspring	CM8996-23	3	1	2	55	NA	NA
2016	CM8996	stake	poor	offspring	CM8996-23	3	1	1	69	NA	NA
2016	CM8996	stake	poor	offspring	CM8996-23	4	1	2	14	NA	NA
2016	CM8996	stake	poor	offspring	CM8996-23	4	1	1	9	NA	NA
2016	CM8996	stake	poor	offspring	CM8996-23	5	1	2	127	NA	NA
2016	CM8996	stake	poor	offspring	CM8996-23	5	1	1	552	NA	NA
2016	CM8996	stake	poor	offspring	CM8996-23	6	1	2	17	NA	NA
2016	CM8996	stake	poor	offspring	CM8996-23	6	1	1	51	NA	NA
2016	CM8996	stake	poor	offspring	CM8996-23	7	1	1	204	NA	NA
2016	CM8996	stake	poor	offspring	CM8996-23	7	1	2	39	NA	NA
2016	CM8996	stake	poor	offspring	CM8996-23	8	1	2	811	NA	NA
2016	CM8996	stake	poor	offspring	CM8996-23	8	1	1	128	NA	NA
2016	CM8996	stake	poor	offspring	CM8996-234	2	1	2	1	NA	NA
2016	CM8996	stake	poor	offspring	CM8996-234	2	1	1	0	NA	NA
2016	CM8996	stake	poor	offspring	CM8996-234	3	1	2	6	NA	NA
2016	CM8996	stake	poor	offspring	CM8996-234	3	1	1	3	NA	NA
2016	CM8996	stake	poor	offspring	CM8996-234	6	1	2	31	NA	NA
2016	CM8996	stake	poor	offspring	CM8996-234	6	1	1	49	NA	NA
2016	CM8996	stake	poor	offspring	CM8996-239	2	1	2	19	NA	NA
2016	CM8996	stake	poor	offspring	CM8996-239	2	1	1	8	NA	NA
2016	CM8996	stake	poor	offspring	CM8996-239	4	1	1	2	NA	NA
2016	CM8996	stake	poor	offspring	CM8996-239	6	1	2	3	NA	NA
2016	CM8996	stake	poor	offspring	CM8996-239	6	1	1	77	NA	NA
2016	CM8996	stake	poor	offspring	CM8996-239	7	1	1	51	NA	NA
2016	CM8996	stake	poor	offspring	CM8996-239	7	1	2	20	NA	NA
2016	CM8996	stake	poor	offspring	CM8996-239	8	1	2	39	NA	NA
2016	CM8996	stake	poor	offspring	CM8996-239	8	1	1	77	NA	NA
2016	CM8996	stake	poor	offspring	CM8996-24	1	1	2	56	NA	NA
2016	CM8996	stake	poor	offspring	CM8996-24	1	1	1	81	NA	NA
2016	CM8996	stake	poor	offspring	CM8996-24	2	1	2	492	NA	NA
2016	CM8996	stake	poor	offspring	CM8996-24	2	1	1	182	NA	NA
2016	CM8996	stake	poor	offspring	CM8996-24	3	1	2	120	NA	NA
2016	CM8996	stake	poor	offspring	CM8996-24	3	1	1	91	NA	NA
2016	CM8996	stake	poor	offspring	CM8996-24	4	1	2	2	NA	NA
2016	CM8996	stake	poor	offspring	CM8996-24	4	1	1	27	NA	NA
2016	CM8996	stake	poor	offspring	CM8996-24	5	1	1	302	NA	NA
2016	CM8996	stake	poor	offspring	CM8996-24	5	1	2	464	NA	NA
2016	CM8996	stake	poor	offspring	CM8996-24	6	1	2	118	NA	NA
2016	CM8996	stake	poor	offspring	CM8996-24	6	1	1	130	NA	NA
2016	CM8996	stake	poor	offspring	CM8996-24	7	1	1	888	NA	NA
2016	CM8996	stake	poor	offspring	CM8996-24	7	1	2	38	NA	NA
2016	CM8996	stake	poor	offspring	CM8996-240	2	1	2	6	NA	NA
2016	CM8996	stake	poor	offspring	CM8996-240	2	1	1	57	NA	NA
2016	CM8996	stake	poor	offspring	CM8996-240	3	1	2	1	NA	NA
2016	CM8996	stake	poor	offspring	CM8996-240	3	1	1	6	NA	NA
2016	CM8996	stake	poor	offspring	CM8996-240	4	1	2	1	NA	NA
2016	CM8996	stake	poor	offspring	CM8996-240	4	1	1	6	NA	NA
2016	CM8996	stake	poor	offspring	CM8996-240	5	1	1	148	NA	NA
2016	CM8996	stake	poor	offspring	CM8996-240	5	1	2	74	NA	NA
2016	CM8996	stake	poor	offspring	CM8996-240	6	1	2	13	NA	NA
2016	CM8996	stake	poor	offspring	CM8996-240	6	1	1	44	NA	NA
2016	CM8996	stake	poor	offspring	CM8996-246	1	1	1	9	NA	NA
2016	CM8996	stake	poor	offspring	CM8996-246	1	1	2	14	NA	NA
2016	CM8996	stake	poor	offspring	CM8996-246	2	1	2	71	NA	NA
2016	CM8996	stake	poor	offspring	CM8996-246	2	1	1	48	NA	NA
2016	CM8996	stake	poor	offspring	CM8996-246	4	1	2	2	NA	NA
2016	CM8996	stake	poor	offspring	CM8996-246	4	1	1	0	NA	NA
2016	CM8996	stake	poor	offspring	CM8996-246	5	1	1	10	NA	NA
2016	CM8996	stake	poor	offspring	CM8996-246	5	1	2	3	NA	NA
2016	CM8996	stake	poor	offspring	CM8996-246	6	1	2	0	NA	NA
2016	CM8996	stake	poor	offspring	CM8996-246	6	1	1	3	NA	NA
2016	CM8996	stake	poor	offspring	CM8996-246	7	1	1	2	NA	NA
2016	CM8996	stake	poor	offspring	CM8996-246	7	1	2	18	NA	NA
2016	CM8996	stake	poor	offspring	CM8996-246	8	1	2	50	NA	NA
2016	CM8996	stake	poor	offspring	CM8996-246	8	1	1	26	NA	NA
2016	CM8996	stake	poor	offspring	CM8996-247	2	1	2	15	NA	NA
2016	CM8996	stake	poor	offspring	CM8996-247	2	1	1	32	NA	NA
2016	CM8996	stake	poor	offspring	CM8996-247	4	1	2	2	NA	NA
2016	CM8996	stake	poor	offspring	CM8996-247	4	1	1	5	NA	NA
2016	CM8996	stake	poor	offspring	CM8996-247	6	1	2	9	NA	NA
2016	CM8996	stake	poor	offspring	CM8996-247	6	1	1	4	NA	NA
2016	CM8996	stake	poor	offspring	CM8996-25	1	1	2	88	NA	NA
2016	CM8996	stake	poor	offspring	CM8996-25	1	1	1	57	NA	NA
2016	CM8996	stake	poor	offspring	CM8996-25	2	1	2	32	NA	NA
2016	CM8996	stake	poor	offspring	CM8996-25	2	1	1	104	NA	NA
2016	CM8996	stake	poor	offspring	CM8996-25	3	1	2	103	NA	NA
2016	CM8996	stake	poor	offspring	CM8996-25	3	1	1	46	NA	NA
2016	CM8996	stake	poor	offspring	CM8996-25	4	1	2	14	NA	NA
2016	CM8996	stake	poor	offspring	CM8996-25	4	1	1	54	NA	NA
2016	CM8996	stake	poor	offspring	CM8996-25	5	1	1	22	NA	NA
2016	CM8996	stake	poor	offspring	CM8996-25	5	1	2	39	NA	NA
2016	CM8996	stake	poor	offspring	CM8996-25	6	1	2	71	NA	NA
2016	CM8996	stake	poor	offspring	CM8996-25	6	1	1	29	NA	NA
2016	CM8996	stake	poor	offspring	CM8996-25	7	1	1	5	NA	NA
2016	CM8996	stake	poor	offspring	CM8996-25	7	1	2	16	NA	NA
2016	CM8996	stake	poor	offspring	CM8996-25	8	1	1	112	NA	NA
2016	CM8996	stake	poor	offspring	CM8996-255	1	1	1	12	NA	NA
2016	CM8996	stake	poor	offspring	CM8996-255	1	1	2	14	NA	NA
2016	CM8996	stake	poor	offspring	CM8996-255	2	1	2	33	NA	NA
2016	CM8996	stake	poor	offspring	CM8996-255	2	1	1	78	NA	NA
2016	CM8996	stake	poor	offspring	CM8996-255	4	1	2	2	NA	NA
2016	CM8996	stake	poor	offspring	CM8996-255	4	1	1	2	NA	NA
2016	CM8996	stake	poor	offspring	CM8996-255	5	1	1	5	NA	NA
2016	CM8996	stake	poor	offspring	CM8996-255	5	1	2	3	NA	NA
2016	CM8996	stake	poor	offspring	CM8996-255	6	1	2	20	NA	NA
2016	CM8996	stake	poor	offspring	CM8996-255	6	1	1	16	NA	NA
2016	CM8996	stake	poor	offspring	CM8996-255	7	1	1	4	NA	NA
2016	CM8996	stake	poor	offspring	CM8996-255	7	1	2	1	NA	NA
2016	CM8996	stake	poor	offspring	CM8996-255	8	1	2	25	NA	NA
2016	CM8996	stake	poor	offspring	CM8996-255	8	1	1	7	NA	NA
2016	CM8996	stake	poor	offspring	CM8996-289	3	1	2	38	NA	NA
2016	CM8996	stake	poor	offspring	CM8996-289	3	1	1	13	NA	NA
2016	CM8996	stake	poor	offspring	CM8996-289	4	1	2	5	NA	NA
2016	CM8996	stake	poor	offspring	CM8996-289	4	1	1	6	NA	NA
2016	CM8996	stake	poor	offspring	CM8996-290	2	1	2	43	NA	NA
2016	CM8996	stake	poor	offspring	CM8996-290	2	1	1	63	NA	NA
2016	CM8996	stake	poor	offspring	CM8996-290	3	1	2	1	NA	NA
2016	CM8996	stake	poor	offspring	CM8996-290	3	1	1	3	NA	NA
2016	CM8996	stake	poor	offspring	CM8996-290	4	1	2	1	NA	NA
2016	CM8996	stake	poor	offspring	CM8996-290	4	1	1	21	NA	NA
2016	CM8996	stake	poor	offspring	CM8996-290	5	1	1	14	NA	NA
2016	CM8996	stake	poor	offspring	CM8996-290	5	1	2	3	NA	NA
2016	CM8996	stake	poor	offspring	CM8996-290	6	1	2	37	NA	NA
2016	CM8996	stake	poor	offspring	CM8996-290	6	1	1	38	NA	NA
2016	CM8996	stake	poor	offspring	CM8996-290	7	1	1	14	NA	NA
2016	CM8996	stake	poor	offspring	CM8996-290	7	1	2	24	NA	NA
2016	CM8996	stake	poor	offspring	CM8996-290	8	1	2	33	NA	NA
2016	CM8996	stake	poor	offspring	CM8996-290	8	1	1	44	NA	NA
2016	CM8996	stake	poor	offspring	CM8996-3	2	1	2	8	NA	NA
2016	CM8996	stake	poor	offspring	CM8996-3	2	1	1	48	NA	NA
2016	CM8996	stake	poor	offspring	CM8996-3	3	1	2	2	NA	NA
2016	CM8996	stake	poor	offspring	CM8996-3	3	1	1	2	NA	NA
2016	CM8996	stake	poor	offspring	CM8996-3	4	1	2	4	NA	NA
2016	CM8996	stake	poor	offspring	CM8996-3	4	1	1	12	NA	NA
2016	CM8996	stake	poor	offspring	CM8996-3	6	1	2	86	NA	NA
2016	CM8996	stake	poor	offspring	CM8996-3	6	1	1	29	NA	NA
2016	CM8996	stake	poor	offspring	CM8996-31	2	1	2	238	NA	NA
2016	CM8996	stake	poor	offspring	CM8996-31	2	1	1	143	NA	NA
2016	CM8996	stake	poor	offspring	CM8996-31	8	1	2	127	NA	NA
2016	CM8996	stake	poor	offspring	CM8996-31	8	1	1	100	NA	NA
2016	CM8996	stake	poor	offspring	CM8996-322	1	1	1	24	NA	NA
2016	CM8996	stake	poor	offspring	CM8996-322	1	1	2	6	NA	NA
2016	CM8996	stake	poor	offspring	CM8996-322	2	1	2	238	NA	NA
2016	CM8996	stake	poor	offspring	CM8996-322	2	1	1	26	NA	NA
2016	CM8996	stake	poor	offspring	CM8996-322	4	1	2	16	NA	NA
2016	CM8996	stake	poor	offspring	CM8996-322	4	1	1	21	NA	NA
2016	CM8996	stake	poor	offspring	CM8996-322	5	1	2	27	NA	NA
2016	CM8996	stake	poor	offspring	CM8996-322	5	1	1	32	NA	NA
2016	CM8996	stake	poor	offspring	CM8996-322	6	1	2	32	NA	NA
2016	CM8996	stake	poor	offspring	CM8996-322	6	1	1	25	NA	NA
2016	CM8996	stake	poor	offspring	CM8996-353	2	1	2	100	NA	NA
2016	CM8996	stake	poor	offspring	CM8996-353	2	1	1	119	NA	NA
2016	CM8996	stake	poor	offspring	CM8996-353	4	1	2	1	NA	NA
2016	CM8996	stake	poor	offspring	CM8996-353	4	1	1	4	NA	NA
2016	CM8996	stake	poor	offspring	CM8996-353	5	1	1	20	NA	NA
2016	CM8996	stake	poor	offspring	CM8996-353	5	1	2	25	NA	NA
2016	CM8996	stake	poor	offspring	CM8996-353	6	1	2	19	NA	NA
2016	CM8996	stake	poor	offspring	CM8996-353	6	1	1	60	NA	NA
2016	CM8996	stake	poor	offspring	CM8996-353	7	1	1	1	NA	NA
2016	CM8996	stake	poor	offspring	CM8996-353	7	1	2	13	NA	NA
2016	CM8996	stake	poor	offspring	CM8996-353	8	1	2	10	NA	NA
2016	CM8996	stake	poor	offspring	CM8996-353	8	1	1	15	NA	NA
2016	CM8996	stake	poor	offspring	CM8996-38	1	1	1	13	NA	NA
2016	CM8996	stake	poor	offspring	CM8996-38	1	1	2	9	NA	NA
2016	CM8996	stake	poor	offspring	CM8996-38	2	1	2	1236	NA	NA
2016	CM8996	stake	poor	offspring	CM8996-38	2	1	1	212	NA	NA
2016	CM8996	stake	poor	offspring	CM8996-38	4	1	2	3	NA	NA
2016	CM8996	stake	poor	offspring	CM8996-38	4	1	1	1	NA	NA
2016	CM8996	stake	poor	offspring	CM8996-38	5	1	1	29	NA	NA
2016	CM8996	stake	poor	offspring	CM8996-38	5	1	2	17	NA	NA
2016	CM8996	stake	poor	offspring	CM8996-38	6	1	2	47	NA	NA
2016	CM8996	stake	poor	offspring	CM8996-38	6	1	1	26	NA	NA
2016	CM8996	stake	poor	offspring	CM8996-39	1	1	1	17	NA	NA
2016	CM8996	stake	poor	offspring	CM8996-39	1	1	2	19	NA	NA
2016	CM8996	stake	poor	offspring	CM8996-39	2	1	2	483	NA	NA
2016	CM8996	stake	poor	offspring	CM8996-39	2	1	1	103	NA	NA
2016	CM8996	stake	poor	offspring	CM8996-39	3	1	2	22	NA	NA
2016	CM8996	stake	poor	offspring	CM8996-39	3	1	1	9	NA	NA
2016	CM8996	stake	poor	offspring	CM8996-39	4	1	2	7	NA	NA
2016	CM8996	stake	poor	offspring	CM8996-39	4	1	1	189	NA	NA
2016	CM8996	stake	poor	offspring	CM8996-39	5	1	1	10	NA	NA
2016	CM8996	stake	poor	offspring	CM8996-39	5	1	2	25	NA	NA
2016	CM8996	stake	poor	offspring	CM8996-39	6	1	2	2	NA	NA
2016	CM8996	stake	poor	offspring	CM8996-39	6	1	1	1	NA	NA
2016	CM8996	stake	poor	offspring	CM8996-39	7	1	1	50	NA	NA
2016	CM8996	stake	poor	offspring	CM8996-39	7	1	2	356	NA	NA
2016	CM8996	stake	poor	offspring	CM8996-40	2	1	2	5	NA	NA
2016	CM8996	stake	poor	offspring	CM8996-40	2	1	1	0	NA	NA
2016	CM8996	stake	poor	offspring	CM8996-40	6	1	2	8	NA	NA
2016	CM8996	stake	poor	offspring	CM8996-40	6	1	1	10	NA	NA
2016	CM8996	stake	poor	offspring	CM8996-41	2	1	2	2	NA	NA
2016	CM8996	stake	poor	offspring	CM8996-41	2	1	1	5	NA	NA
2016	CM8996	stake	poor	offspring	CM8996-41	3	1	2	3	NA	NA
2016	CM8996	stake	poor	offspring	CM8996-41	3	1	1	4	NA	NA
2016	CM8996	stake	poor	offspring	CM8996-41	4	1	2	1	NA	NA
2016	CM8996	stake	poor	offspring	CM8996-41	4	1	1	3	NA	NA
2016	CM8996	stake	poor	offspring	CM8996-41	5	1	1	56	NA	NA
2016	CM8996	stake	poor	offspring	CM8996-41	5	1	2	214	NA	NA
2016	CM8996	stake	poor	offspring	CM8996-41	6	1	2	0	NA	NA
2016	CM8996	stake	poor	offspring	CM8996-41	6	1	1	1	NA	NA
2016	CM8996	stake	poor	offspring	CM8996-41	7	1	1	2	NA	NA
2016	CM8996	stake	poor	offspring	CM8996-41	7	1	2	9	NA	NA
2016	CM8996	stake	poor	offspring	CM8996-451	2	1	2	10	NA	NA
2016	CM8996	stake	poor	offspring	CM8996-451	2	1	1	29	NA	NA
2016	CM8996	stake	poor	offspring	CM8996-451	3	1	2	1	NA	NA
2016	CM8996	stake	poor	offspring	CM8996-451	3	1	1	2	NA	NA
2016	CM8996	stake	poor	offspring	CM8996-451	4	1	1	0	NA	NA
2016	CM8996	stake	poor	offspring	CM8996-451	7	1	1	10	NA	NA
2016	CM8996	stake	poor	offspring	CM8996-451	7	1	2	23	NA	NA
2016	CM8996	stake	poor	offspring	CM8996-451	8	1	2	24	NA	NA
2016	CM8996	stake	poor	offspring	CM8996-451	8	1	1	13	NA	NA
2016	CM8996	stake	poor	offspring	CM8996-464	2	1	2	68	NA	NA
2016	CM8996	stake	poor	offspring	CM8996-464	2	1	1	81	NA	NA
2016	CM8996	stake	poor	offspring	CM8996-464	3	1	2	2	NA	NA
2016	CM8996	stake	poor	offspring	CM8996-464	3	1	1	1	NA	NA
2016	CM8996	stake	poor	offspring	CM8996-464	5	1	1	8	NA	NA
2016	CM8996	stake	poor	offspring	CM8996-464	5	1	2	45	NA	NA
2016	CM8996	stake	poor	offspring	CM8996-464	6	1	2	42	NA	NA
2016	CM8996	stake	poor	offspring	CM8996-464	6	1	1	17	NA	NA
2016	CM8996	stake	poor	offspring	CM8996-464	8	1	2	385	NA	NA
2016	CM8996	stake	poor	offspring	CM8996-464	8	1	1	22	NA	NA
2016	CM8996	stake	poor	offspring	CM8996-471	2	1	2	10	NA	NA
2016	CM8996	stake	poor	offspring	CM8996-471	2	1	1	66	NA	NA
2016	CM8996	stake	poor	offspring	CM8996-471	3	1	2	7	NA	NA
2016	CM8996	stake	poor	offspring	CM8996-471	3	1	1	27	NA	NA
2016	CM8996	stake	poor	offspring	CM8996-471	6	1	2	24	NA	NA
2016	CM8996	stake	poor	offspring	CM8996-471	6	1	1	25	NA	NA
2016	CM8996	stake	poor	offspring	CM8996-471	8	1	2	84	NA	NA
2016	CM8996	stake	poor	offspring	CM8996-471	8	1	1	33	NA	NA
2016	CM8996	stake	poor	offspring	CM8996-493	2	1	2	182	NA	NA
2016	CM8996	stake	poor	offspring	CM8996-493	2	1	1	36	NA	NA
2016	CM8996	stake	poor	offspring	CM8996-493	5	1	1	94	NA	NA
2016	CM8996	stake	poor	offspring	CM8996-493	5	1	2	25	NA	NA
2016	CM8996	stake	poor	offspring	CM8996-493	6	1	1	41	NA	NA
2016	CM8996	stake	poor	offspring	CM8996-5	2	1	2	180	NA	NA
2016	CM8996	stake	poor	offspring	CM8996-5	2	1	1	45	NA	NA
2016	CM8996	stake	poor	offspring	CM8996-5	3	1	1	1	NA	NA
2016	CM8996	stake	poor	offspring	CM8996-5	4	1	2	0	NA	NA
2016	CM8996	stake	poor	offspring	CM8996-5	4	1	1	3	NA	NA
2016	CM8996	stake	poor	offspring	CM8996-5	5	1	1	42	NA	NA
2016	CM8996	stake	poor	offspring	CM8996-5	5	1	2	125	NA	NA
2016	CM8996	stake	poor	offspring	CM8996-5	8	1	2	56	NA	NA
2016	CM8996	stake	poor	offspring	CM8996-5	8	1	1	87	NA	NA
2016	CM8996	stake	poor	offspring	CM8996-54	1	1	1	150	NA	NA
2016	CM8996	stake	poor	offspring	CM8996-54	1	1	2	451	NA	NA
2016	CM8996	stake	poor	offspring	CM8996-54	2	1	2	290	NA	NA
2016	CM8996	stake	poor	offspring	CM8996-54	2	1	1	189	NA	NA
2016	CM8996	stake	poor	offspring	CM8996-54	3	1	2	2	NA	NA
2016	CM8996	stake	poor	offspring	CM8996-54	3	1	1	206	NA	NA
2016	CM8996	stake	poor	offspring	CM8996-54	4	1	2	3	NA	NA
2016	CM8996	stake	poor	offspring	CM8996-54	4	1	1	1	NA	NA
2016	CM8996	stake	poor	offspring	CM8996-54	5	1	1	238	NA	NA
2016	CM8996	stake	poor	offspring	CM8996-54	5	1	2	106	NA	NA
2016	CM8996	stake	poor	offspring	CM8996-54	6	1	2	34	NA	NA
2016	CM8996	stake	poor	offspring	CM8996-54	6	1	1	8	NA	NA
2016	CM8996	stake	poor	offspring	CM8996-54	7	1	1	8	NA	NA
2016	CM8996	stake	poor	offspring	CM8996-54	7	1	2	2	NA	NA
2016	CM8996	stake	poor	offspring	CM8996-54	8	1	2	17	NA	NA
2016	CM8996	stake	poor	offspring	CM8996-54	8	1	1	176	NA	NA
2016	CM8996	stake	poor	offspring	CM8996-554	1	1	1	328	NA	NA
2016	CM8996	stake	poor	offspring	CM8996-554	1	1	2	1377	NA	NA
2016	CM8996	stake	poor	offspring	CM8996-554	2	1	2	257	NA	NA
2016	CM8996	stake	poor	offspring	CM8996-554	2	1	1	276	NA	NA
2016	CM8996	stake	poor	offspring	CM8996-554	3	1	2	90	NA	NA
2016	CM8996	stake	poor	offspring	CM8996-554	3	1	1	125	NA	NA
2016	CM8996	stake	poor	offspring	CM8996-554	4	1	2	9	NA	NA
2016	CM8996	stake	poor	offspring	CM8996-554	4	1	1	3	NA	NA
2016	CM8996	stake	poor	offspring	CM8996-554	5	1	2	323	NA	NA
2016	CM8996	stake	poor	offspring	CM8996-554	5	1	1	554	NA	NA
2016	CM8996	stake	poor	offspring	CM8996-554	6	1	2	24	NA	NA
2016	CM8996	stake	poor	offspring	CM8996-554	6	1	1	193	NA	NA
2016	CM8996	stake	poor	offspring	CM8996-554	7	1	1	256	NA	NA
2016	CM8996	stake	poor	offspring	CM8996-554	7	1	2	202	NA	NA
2016	CM8996	stake	poor	offspring	CM8996-554	8	1	2	158	NA	NA
2016	CM8996	stake	poor	offspring	CM8996-554	8	1	1	193	NA	NA
2016	CM8996	stake	poor	offspring	CM8996-581	1	1	1	47	NA	NA
2016	CM8996	stake	poor	offspring	CM8996-581	1	1	2	64	NA	NA
2016	CM8996	stake	poor	offspring	CM8996-581	2	1	2	34	NA	NA
2016	CM8996	stake	poor	offspring	CM8996-581	2	1	1	102	NA	NA
2016	CM8996	stake	poor	offspring	CM8996-581	3	1	2	87	NA	NA
2016	CM8996	stake	poor	offspring	CM8996-581	3	1	1	29	NA	NA
2016	CM8996	stake	poor	offspring	CM8996-581	4	1	2	41	NA	NA
2016	CM8996	stake	poor	offspring	CM8996-581	4	1	1	166	NA	NA
2016	CM8996	stake	poor	offspring	CM8996-581	5	1	1	104	NA	NA
2016	CM8996	stake	poor	offspring	CM8996-581	5	1	2	126	NA	NA
2016	CM8996	stake	poor	offspring	CM8996-581	6	1	2	108	NA	NA
2016	CM8996	stake	poor	offspring	CM8996-581	6	1	1	57	NA	NA
2016	CM8996	stake	poor	offspring	CM8996-581	7	1	1	198	NA	NA
2016	CM8996	stake	poor	offspring	CM8996-581	7	1	2	20	NA	NA
2016	CM8996	stake	poor	offspring	CM8996-581	8	1	2	35	NA	NA
2016	CM8996	stake	poor	offspring	CM8996-581	8	1	1	121	NA	NA
2016	CM8996	stake	poor	offspring	CM8996-59	1	1	1	7	NA	NA
2016	CM8996	stake	poor	offspring	CM8996-59	1	1	2	6	NA	NA
2016	CM8996	stake	poor	offspring	CM8996-59	2	1	2	302	NA	NA
2016	CM8996	stake	poor	offspring	CM8996-59	2	1	1	63	NA	NA
2016	CM8996	stake	poor	offspring	CM8996-59	3	1	2	1	NA	NA
2016	CM8996	stake	poor	offspring	CM8996-59	3	1	1	1	NA	NA
2016	CM8996	stake	poor	offspring	CM8996-59	4	1	2	0	NA	NA
2016	CM8996	stake	poor	offspring	CM8996-59	4	1	1	16	NA	NA
2016	CM8996	stake	poor	offspring	CM8996-59	5	1	1	158	NA	NA
2016	CM8996	stake	poor	offspring	CM8996-59	5	1	2	40	NA	NA
2016	CM8996	stake	poor	offspring	CM8996-59	6	1	2	22	NA	NA
2016	CM8996	stake	poor	offspring	CM8996-59	6	1	1	34	NA	NA
2016	CM8996	stake	poor	offspring	CM8996-596	1	1	1	194	NA	NA
2016	CM8996	stake	poor	offspring	CM8996-596	1	1	2	227	NA	NA
2016	CM8996	stake	poor	offspring	CM8996-596	2	1	2	355	NA	NA
2016	CM8996	stake	poor	offspring	CM8996-596	2	1	1	200	NA	NA
2016	CM8996	stake	poor	offspring	CM8996-596	3	1	2	70	NA	NA
2016	CM8996	stake	poor	offspring	CM8996-596	3	1	1	25	NA	NA
2016	CM8996	stake	poor	offspring	CM8996-596	4	1	2	64	NA	NA
2016	CM8996	stake	poor	offspring	CM8996-596	4	1	1	70	NA	NA
2016	CM8996	stake	poor	offspring	CM8996-596	5	1	1	9	NA	NA
2016	CM8996	stake	poor	offspring	CM8996-596	5	1	2	62	NA	NA
2016	CM8996	stake	poor	offspring	CM8996-596	6	1	2	3	NA	NA
2016	CM8996	stake	poor	offspring	CM8996-596	6	1	1	13	NA	NA
2016	CM8996	stake	poor	offspring	CM8996-596	7	1	1	81	NA	NA
2016	CM8996	stake	poor	offspring	CM8996-596	7	1	2	163	NA	NA
2016	CM8996	stake	poor	offspring	CM8996-596	8	1	2	34	NA	NA
2016	CM8996	stake	poor	offspring	CM8996-596	8	1	1	79	NA	NA
2016	CM8996	stake	poor	offspring	CM8996-6	2	1	2	548	NA	NA
2016	CM8996	stake	poor	offspring	CM8996-6	2	1	1	210	NA	NA
2016	CM8996	stake	poor	offspring	CM8996-6	3	1	2	5	NA	NA
2016	CM8996	stake	poor	offspring	CM8996-6	3	1	1	22	NA	NA
2016	CM8996	stake	poor	offspring	CM8996-6	5	1	2	400	NA	NA
2016	CM8996	stake	poor	offspring	CM8996-6	5	1	1	544	NA	NA
2016	CM8996	stake	poor	offspring	CM8996-6	6	1	2	210	NA	NA
2016	CM8996	stake	poor	offspring	CM8996-6	6	1	1	114	NA	NA
2016	CM8996	stake	poor	offspring	CM8996-6	8	1	2	316	NA	NA
2016	CM8996	stake	poor	offspring	CM8996-6	8	1	1	206	NA	NA
2016	CM8996	stake	poor	offspring	CM8996-602	2	1	2	54	NA	NA
2016	CM8996	stake	poor	offspring	CM8996-602	2	1	1	39	NA	NA
2016	CM8996	stake	poor	offspring	CM8996-602	6	1	2	37	NA	NA
2016	CM8996	stake	poor	offspring	CM8996-602	6	1	1	4	NA	NA
2016	CM8996	stake	poor	offspring	CM8996-602	8	1	2	5	NA	NA
2016	CM8996	stake	poor	offspring	CM8996-602	8	1	1	2	NA	NA
2016	CM8996	stake	poor	offspring	CM8996-62	1	1	1	22	NA	NA
2016	CM8996	stake	poor	offspring	CM8996-62	1	1	2	26	NA	NA
2016	CM8996	stake	poor	offspring	CM8996-62	2	1	2	236	NA	NA
2016	CM8996	stake	poor	offspring	CM8996-62	2	1	1	139	NA	NA
2016	CM8996	stake	poor	offspring	CM8996-62	3	1	2	8	NA	NA
2016	CM8996	stake	poor	offspring	CM8996-62	3	1	1	27	NA	NA
2016	CM8996	stake	poor	offspring	CM8996-62	4	1	2	1	NA	NA
2016	CM8996	stake	poor	offspring	CM8996-62	4	1	1	20	NA	NA
2016	CM8996	stake	poor	offspring	CM8996-62	5	1	1	111	NA	NA
2016	CM8996	stake	poor	offspring	CM8996-62	5	1	2	6	NA	NA
2016	CM8996	stake	poor	offspring	CM8996-62	6	1	2	41	NA	NA
2016	CM8996	stake	poor	offspring	CM8996-62	6	1	1	4	NA	NA
2016	CM8996	stake	poor	offspring	CM8996-62	7	1	1	11	NA	NA
2016	CM8996	stake	poor	offspring	CM8996-62	7	1	2	37	NA	NA
2016	CM8996	stake	poor	offspring	CM8996-62	8	1	2	1	NA	NA
2016	CM8996	stake	poor	offspring	CM8996-635	8	1	2	10	NA	NA
2016	CM8996	stake	poor	offspring	CM8996-635	8	1	1	5	NA	NA
2016	CM8996	stake	poor	offspring	CM8996-671	6	1	2	1	NA	NA
2016	CM8996	stake	poor	offspring	CM8996-671	8	1	2	16	NA	NA
2016	CM8996	stake	poor	offspring	CM8996-671	8	1	1	0	NA	NA
2016	CM8996	stake	poor	offspring	CM8996-68	1	1	1	18	NA	NA
2016	CM8996	stake	poor	offspring	CM8996-68	1	1	2	8	NA	NA
2016	CM8996	stake	poor	offspring	CM8996-68	2	1	2	129	NA	NA
2016	CM8996	stake	poor	offspring	CM8996-68	2	1	1	6	NA	NA
2016	CM8996	stake	poor	offspring	CM8996-68	5	1	1	25	NA	NA
2016	CM8996	stake	poor	offspring	CM8996-68	5	1	2	127	NA	NA
2016	CM8996	stake	poor	offspring	CM8996-68	6	1	2	8	NA	NA
2016	CM8996	stake	poor	offspring	CM8996-68	6	1	1	21	NA	NA
2016	CM8996	stake	poor	offspring	CM8996-68	7	1	1	45	NA	NA
2016	CM8996	stake	poor	offspring	CM8996-68	7	1	2	7	NA	NA
2016	CM8996	stake	poor	offspring	CM8996-68	8	1	2	30	NA	NA
2016	CM8996	stake	poor	offspring	CM8996-68	8	1	1	11	NA	NA
2016	CM8996	stake	poor	offspring	CM8996-688	1	1	1	23	NA	NA
2016	CM8996	stake	poor	offspring	CM8996-688	1	1	2	7	NA	NA
2016	CM8996	stake	poor	offspring	CM8996-688	2	1	2	102	NA	NA
2016	CM8996	stake	poor	offspring	CM8996-688	2	1	1	159	NA	NA
2016	CM8996	stake	poor	offspring	CM8996-688	4	1	2	3	NA	NA
2016	CM8996	stake	poor	offspring	CM8996-688	4	1	1	23	NA	NA
2016	CM8996	stake	poor	offspring	CM8996-70	2	1	2	85	NA	NA
2016	CM8996	stake	poor	offspring	CM8996-70	2	1	1	25	NA	NA
2016	CM8996	stake	poor	offspring	CM8996-70	3	1	2	4	NA	NA
2016	CM8996	stake	poor	offspring	CM8996-70	3	1	1	1	NA	NA
2016	CM8996	stake	poor	offspring	CM8996-70	6	1	2	5	NA	NA
2016	CM8996	stake	poor	offspring	CM8996-70	6	1	1	44	NA	NA
2016	CM8996	stake	poor	offspring	CM8996-757	1	1	1	12	NA	NA
2016	CM8996	stake	poor	offspring	CM8996-757	1	1	2	16	NA	NA
2016	CM8996	stake	poor	offspring	CM8996-757	2	1	2	66	NA	NA
2016	CM8996	stake	poor	offspring	CM8996-757	2	1	1	156	NA	NA
2016	CM8996	stake	poor	offspring	CM8996-757	3	1	2	7	NA	NA
2016	CM8996	stake	poor	offspring	CM8996-757	3	1	1	53	NA	NA
2016	CM8996	stake	poor	offspring	CM8996-757	4	1	1	2	NA	NA
2016	CM8996	stake	poor	offspring	CM8996-757	5	1	1	49	NA	NA
2016	CM8996	stake	poor	offspring	CM8996-757	5	1	2	15	NA	NA
2016	CM8996	stake	poor	offspring	CM8996-757	6	1	2	206	NA	NA
2016	CM8996	stake	poor	offspring	CM8996-757	6	1	1	56	NA	NA
2016	CM8996	stake	poor	offspring	CM8996-757	8	1	2	112	NA	NA
2016	CM8996	stake	poor	offspring	CM8996-757	8	1	1	156	NA	NA
2016	CM8996	stake	poor	offspring	CM8996-758	2	1	2	12	NA	NA
2016	CM8996	stake	poor	offspring	CM8996-758	2	1	1	38	NA	NA
2016	CM8996	stake	poor	offspring	CM8996-758	3	1	2	8	NA	NA
2016	CM8996	stake	poor	offspring	CM8996-758	3	1	1	6	NA	NA
2016	CM8996	stake	poor	offspring	CM8996-758	4	1	2	4	NA	NA
2016	CM8996	stake	poor	offspring	CM8996-758	4	1	1	2	NA	NA
2016	CM8996	stake	poor	offspring	CM8996-758	5	1	1	4	NA	NA
2016	CM8996	stake	poor	offspring	CM8996-758	6	1	2	3	NA	NA
2016	CM8996	stake	poor	offspring	CM8996-758	6	1	1	9	NA	NA
2016	CM8996	stake	poor	offspring	CM8996-758	7	1	1	7	NA	NA
2016	CM8996	stake	poor	offspring	CM8996-758	7	1	2	10	NA	NA
2016	CM8996	stake	poor	offspring	CM8996-758	8	1	2	59	NA	NA
2016	CM8996	stake	poor	offspring	CM8996-758	8	1	1	33	NA	NA
2016	CM8996	stake	poor	offspring	CM8996-759	8	1	2	4	NA	NA
2016	CM8996	stake	poor	offspring	CM8996-759	8	1	1	1	NA	NA
2016	CM8996	stake	poor	offspring	CM8996-760	1	1	1	86	NA	NA
2016	CM8996	stake	poor	offspring	CM8996-760	1	1	2	91	NA	NA
2016	CM8996	stake	poor	offspring	CM8996-760	2	1	2	5	NA	NA
2016	CM8996	stake	poor	offspring	CM8996-760	2	1	1	6	NA	NA
2016	CM8996	stake	poor	offspring	CM8996-760	3	1	2	1	NA	NA
2016	CM8996	stake	poor	offspring	CM8996-760	3	1	1	2	NA	NA
2016	CM8996	stake	poor	offspring	CM8996-760	4	1	2	59	NA	NA
2016	CM8996	stake	poor	offspring	CM8996-760	4	1	1	10	NA	NA
2016	CM8996	stake	poor	offspring	CM8996-760	5	1	1	25	NA	NA
2016	CM8996	stake	poor	offspring	CM8996-760	5	1	2	393	NA	NA
2016	CM8996	stake	poor	offspring	CM8996-760	6	1	2	2	NA	NA
2016	CM8996	stake	poor	offspring	CM8996-760	6	1	1	2	NA	NA
2016	CM8996	stake	poor	offspring	CM8996-760	7	1	1	3	NA	NA
2016	CM8996	stake	poor	offspring	CM8996-760	7	1	2	14	NA	NA
2016	CM8996	stake	poor	offspring	CM8996-760	8	1	2	24	NA	NA
2016	CM8996	stake	poor	offspring	CM8996-760	8	1	1	129	NA	NA
2016	CM8996	stake	poor	offspring	CM8996-765	1	1	1	732	NA	NA
2016	CM8996	stake	poor	offspring	CM8996-765	1	1	2	310	NA	NA
2016	CM8996	stake	poor	offspring	CM8996-765	2	1	2	861	NA	NA
2016	CM8996	stake	poor	offspring	CM8996-765	2	1	1	362	NA	NA
2016	CM8996	stake	poor	offspring	CM8996-765	3	1	2	106	NA	NA
2016	CM8996	stake	poor	offspring	CM8996-765	3	1	1	86	NA	NA
2016	CM8996	stake	poor	offspring	CM8996-766	1	1	1	5	NA	NA
2016	CM8996	stake	poor	offspring	CM8996-766	1	1	2	6	NA	NA
2016	CM8996	stake	poor	offspring	CM8996-766	2	1	2	86	NA	NA
2016	CM8996	stake	poor	offspring	CM8996-766	2	1	1	113	NA	NA
2016	CM8996	stake	poor	offspring	CM8996-766	3	1	2	40	NA	NA
2016	CM8996	stake	poor	offspring	CM8996-766	3	1	1	19	NA	NA
2016	CM8996	stake	poor	offspring	CM8996-767	1	1	1	503	NA	NA
2016	CM8996	stake	poor	offspring	CM8996-767	1	1	2	202	NA	NA
2016	CM8996	stake	poor	offspring	CM8996-767	2	1	2	560	NA	NA
2016	CM8996	stake	poor	offspring	CM8996-767	2	1	1	264	NA	NA
2016	CM8996	stake	poor	offspring	CM8996-767	3	1	2	181	NA	NA
2016	CM8996	stake	poor	offspring	CM8996-767	3	1	1	96	NA	NA
2016	CM8996	stake	poor	offspring	CM8996-767	4	1	2	194	NA	NA
2016	CM8996	stake	poor	offspring	CM8996-767	4	1	1	17	NA	NA
2016	CM8996	stake	poor	offspring	CM8996-767	5	1	1	804	NA	NA
2016	CM8996	stake	poor	offspring	CM8996-767	5	1	2	556	NA	NA
2016	CM8996	stake	poor	offspring	CM8996-767	6	1	2	259	NA	NA
2016	CM8996	stake	poor	offspring	CM8996-767	6	1	1	108	NA	NA
2016	CM8996	stake	poor	offspring	CM8996-767	7	1	1	226	NA	NA
2016	CM8996	stake	poor	offspring	CM8996-767	7	1	2	128	NA	NA
2016	CM8996	stake	poor	offspring	CM8996-767	8	1	2	41	NA	NA
2016	CM8996	stake	poor	offspring	CM8996-767	8	1	1	25	NA	NA
2016	CM8996	stake	poor	offspring	CM8996-769	1	1	1	8	NA	NA
2016	CM8996	stake	poor	offspring	CM8996-769	1	1	2	9	NA	NA
2016	CM8996	stake	poor	offspring	CM8996-769	4	1	2	1	NA	NA
2016	CM8996	stake	poor	offspring	CM8996-769	4	1	1	6	NA	NA
2016	CM8996	stake	poor	offspring	CM8996-769	8	1	2	1	NA	NA
2016	CM8996	stake	poor	offspring	CM8996-770	1	1	1	57	NA	NA
2016	CM8996	stake	poor	offspring	CM8996-770	1	1	2	166	NA	NA
2016	CM8996	stake	poor	offspring	CM8996-770	2	1	2	590	NA	NA
2016	CM8996	stake	poor	offspring	CM8996-770	2	1	1	250	NA	NA
2016	CM8996	stake	poor	offspring	CM8996-770	3	1	2	110	NA	NA
2016	CM8996	stake	poor	offspring	CM8996-770	3	1	1	106	NA	NA
2016	CM8996	stake	poor	offspring	CM8996-770	4	1	2	19	NA	NA
2016	CM8996	stake	poor	offspring	CM8996-770	4	1	1	198	NA	NA
2016	CM8996	stake	poor	offspring	CM8996-770	5	1	1	57	NA	NA
2016	CM8996	stake	poor	offspring	CM8996-770	5	1	2	326	NA	NA
2016	CM8996	stake	poor	offspring	CM8996-770	6	1	2	20	NA	NA
2016	CM8996	stake	poor	offspring	CM8996-770	6	1	1	26	NA	NA
2016	CM8996	stake	poor	offspring	CM8996-770	7	1	1	462	NA	NA
2016	CM8996	stake	poor	offspring	CM8996-770	7	1	2	682	NA	NA
2016	CM8996	stake	poor	offspring	CM8996-770	8	1	2	50	NA	NA
2016	CM8996	stake	poor	offspring	CM8996-770	8	1	1	293	NA	NA
2016	CM8996	stake	poor	offspring	CM8996-771	6	1	2	16	NA	NA
2016	CM8996	stake	poor	offspring	CM8996-771	6	1	1	2	NA	NA
2016	CM8996	stake	poor	offspring	CM8996-771	9	1	2	1	NA	NA
2016	CM8996	stake	poor	offspring	CM8996-771	9	1	1	45	NA	NA
2016	CM8996	stake	poor	offspring	CM8996-771	10	1	2	1	NA	NA
2016	CM8996	stake	poor	offspring	CM8996-771	10	1	1	15	NA	NA
2016	CM8996	stake	poor	offspring	CM8996-772	1	1	1	330	NA	NA
2016	CM8996	stake	poor	offspring	CM8996-772	1	1	2	137	NA	NA
2016	CM8996	stake	poor	offspring	CM8996-772	2	1	2	188	NA	NA
2016	CM8996	stake	poor	offspring	CM8996-772	2	1	1	648	NA	NA
2016	CM8996	stake	poor	offspring	CM8996-772	6	1	1	0	NA	NA
2016	CM8996	stake	poor	offspring	CM8996-772	8	1	2	4	NA	NA
2016	CM8996	stake	poor	offspring	CM8996-772	8	1	1	5	NA	NA
2016	CM8996	stake	poor	offspring	CM8996-773	1	1	1	333	NA	NA
2016	CM8996	stake	poor	offspring	CM8996-773	1	1	2	779	NA	NA
2016	CM8996	stake	poor	offspring	CM8996-773	2	1	2	471	NA	NA
2016	CM8996	stake	poor	offspring	CM8996-773	2	1	1	655	NA	NA
2016	CM8996	stake	poor	offspring	CM8996-774	1	1	1	37	NA	NA
2016	CM8996	stake	poor	offspring	CM8996-774	1	1	2	174	NA	NA
2016	CM8996	stake	poor	offspring	CM8996-774	2	1	2	206	NA	NA
2016	CM8996	stake	poor	offspring	CM8996-774	2	1	1	158	NA	NA
2016	CM8996	stake	poor	offspring	CM8996-774	3	1	2	259	NA	NA
2016	CM8996	stake	poor	offspring	CM8996-774	3	1	1	600	NA	NA
2016	CM8996	stake	poor	offspring	CM8996-774	4	1	2	13	NA	NA
2016	CM8996	stake	poor	offspring	CM8996-774	4	1	1	42	NA	NA
2016	CM8996	stake	poor	offspring	CM8996-774	5	1	1	355	NA	NA
2016	CM8996	stake	poor	offspring	CM8996-774	5	1	2	526	NA	NA
2016	CM8996	stake	poor	offspring	CM8996-774	6	1	2	110	NA	NA
2016	CM8996	stake	poor	offspring	CM8996-774	6	1	1	13	NA	NA
2016	CM8996	stake	poor	offspring	CM8996-774	7	1	1	102	NA	NA
2016	CM8996	stake	poor	offspring	CM8996-774	7	1	2	151	NA	NA
2016	CM8996	stake	poor	offspring	CM8996-774	8	1	2	12	NA	NA
2016	CM8996	stake	poor	offspring	CM8996-774	8	1	1	85	NA	NA
2016	CM8996	stake	poor	offspring	CM8996-775	3	1	1	2	NA	NA
2016	CM8996	stake	poor	offspring	CM8996-775	5	1	1	651	NA	NA
2016	CM8996	stake	poor	offspring	CM8996-775	5	1	2	361	NA	NA
2016	CM8996	stake	poor	offspring	CM8996-775	8	1	2	0	NA	NA
2016	CM8996	stake	poor	offspring	CM8996-775	8	1	1	7	NA	NA
2016	CM8996	stake	poor	offspring	CM8996-778	6	1	2	2	NA	NA
2016	CM8996	stake	poor	offspring	CM8996-778	6	1	1	10	NA	NA
2016	CM8996	stake	poor	offspring	CM8996-778	9	1	2	3	NA	NA
2016	CM8996	stake	poor	offspring	CM8996-778	9	1	1	9	NA	NA
2016	CM8996	stake	poor	offspring	CM8996-778	10	1	2	4	NA	NA
2016	CM8996	stake	poor	offspring	CM8996-778	10	1	1	27	NA	NA
2016	CM8996	stake	poor	offspring	CM8996-780	6	1	2	1	NA	NA
2016	CM8996	stake	poor	offspring	CM8996-780	6	1	1	1	NA	NA
2016	CM8996	stake	poor	offspring	CM8996-781	1	1	1	303	NA	NA
2016	CM8996	stake	poor	offspring	CM8996-781	1	1	2	41	NA	NA
2016	CM8996	stake	poor	offspring	CM8996-781	2	1	2	294	NA	NA
2016	CM8996	stake	poor	offspring	CM8996-781	2	1	1	390	NA	NA
2016	CM8996	stake	poor	offspring	CM8996-781	6	1	2	4	NA	NA
2016	CM8996	stake	poor	offspring	CM8996-781	6	1	1	7	NA	NA
2016	CM8996	stake	poor	offspring	CM8996-781	8	1	2	30	NA	NA
2016	CM8996	stake	poor	offspring	CM8996-781	8	1	1	38	NA	NA
2016	CM8996	stake	poor	offspring	CM8996-782	1	1	1	86	NA	NA
2016	CM8996	stake	poor	offspring	CM8996-782	1	1	2	269	NA	NA
2016	CM8996	stake	poor	offspring	CM8996-782	2	1	2	448	NA	NA
2016	CM8996	stake	poor	offspring	CM8996-782	2	1	1	187	NA	NA
2016	CM8996	stake	poor	offspring	CM8996-782	3	1	2	109	NA	NA
2016	CM8996	stake	poor	offspring	CM8996-782	3	1	1	81	NA	NA
2016	CM8996	stake	poor	offspring	CM8996-782	4	1	2	8	NA	NA
2016	CM8996	stake	poor	offspring	CM8996-782	4	1	1	87	NA	NA
2016	CM8996	stake	poor	offspring	CM8996-782	5	1	1	1349	NA	NA
2016	CM8996	stake	poor	offspring	CM8996-782	5	1	2	742	NA	NA
2016	CM8996	stake	poor	offspring	CM8996-782	6	1	2	69	NA	NA
2016	CM8996	stake	poor	offspring	CM8996-782	6	1	1	26	NA	NA
2016	CM8996	stake	poor	offspring	CM8996-782	7	1	1	547	NA	NA
2016	CM8996	stake	poor	offspring	CM8996-782	7	1	2	76	NA	NA
2016	CM8996	stake	poor	offspring	CM8996-782	8	1	2	198	NA	NA
2016	CM8996	stake	poor	offspring	CM8996-782	8	1	1	144	NA	NA
2016	CM8996	stake	poor	offspring	CM8996-783	1	1	1	573	NA	NA
2016	CM8996	stake	poor	offspring	CM8996-783	1	1	2	1802	NA	NA
2016	CM8996	stake	poor	offspring	CM8996-783	2	1	2	1354	NA	NA
2016	CM8996	stake	poor	offspring	CM8996-783	2	1	1	296	NA	NA
2016	CM8996	stake	poor	offspring	CM8996-783	3	1	2	433	NA	NA
2016	CM8996	stake	poor	offspring	CM8996-783	3	1	1	209	NA	NA
2016	CM8996	stake	poor	offspring	CM8996-783	4	1	2	207	NA	NA
2016	CM8996	stake	poor	offspring	CM8996-783	4	1	1	105	NA	NA
2016	CM8996	stake	poor	offspring	CM8996-783	5	1	1	193	NA	NA
2016	CM8996	stake	poor	offspring	CM8996-783	5	1	2	705	NA	NA
2016	CM8996	stake	poor	offspring	CM8996-783	6	1	2	316	NA	NA
2016	CM8996	stake	poor	offspring	CM8996-783	6	1	1	153	NA	NA
2016	CM8996	stake	poor	offspring	CM8996-783	8	1	2	516	NA	NA
2016	CM8996	stake	poor	offspring	CM8996-783	8	1	1	474	NA	NA
2016	CM8996	stake	poor	offspring	CM8996-784	1	1	1	22	NA	NA
2016	CM8996	stake	poor	offspring	CM8996-784	1	1	2	10	NA	NA
2016	CM8996	stake	poor	offspring	CM8996-784	2	1	2	126	NA	NA
2016	CM8996	stake	poor	offspring	CM8996-784	2	1	1	228	NA	NA
2016	CM8996	stake	poor	offspring	CM8996-784	3	1	2	2	NA	NA
2016	CM8996	stake	poor	offspring	CM8996-784	3	1	1	4	NA	NA
2016	CM8996	stake	poor	offspring	CM8996-784	4	1	2	8	NA	NA
2016	CM8996	stake	poor	offspring	CM8996-784	4	1	1	26	NA	NA
2016	CM8996	stake	poor	offspring	CM8996-784	5	1	1	124	NA	NA
2016	CM8996	stake	poor	offspring	CM8996-784	5	1	2	14	NA	NA
2016	CM8996	stake	poor	offspring	CM8996-784	6	1	2	68	NA	NA
2016	CM8996	stake	poor	offspring	CM8996-784	6	1	1	76	NA	NA
2016	CM8996	stake	poor	offspring	CM8996-785	4	1	2	4	NA	NA
2016	CM8996	stake	poor	offspring	CM8996-785	4	1	1	1	NA	NA
2016	CM8996	stake	poor	offspring	CM8996-785	5	1	1	13	NA	NA
2016	CM8996	stake	poor	offspring	CM8996-785	5	1	2	31	NA	NA
2016	CM8996	stake	poor	offspring	CM8996-785	6	1	2	39	NA	NA
2016	CM8996	stake	poor	offspring	CM8996-785	6	1	1	13	NA	NA
2016	CM8996	stake	poor	offspring	CM8996-785	7	1	1	0	NA	NA
2016	CM8996	stake	poor	offspring	CM8996-785	7	1	2	5	NA	NA
2016	CM8996	stake	poor	offspring	CM8996-787	2	1	2	21	NA	NA
2016	CM8996	stake	poor	offspring	CM8996-787	2	1	1	10	NA	NA
2016	CM8996	stake	poor	offspring	CM8996-787	3	1	1	1	NA	NA
2016	CM8996	stake	poor	offspring	CM8996-787	5	1	1	19	NA	NA
2016	CM8996	stake	poor	offspring	CM8996-787	5	1	2	17	NA	NA
2016	CM8996	stake	poor	offspring	CM8996-787	6	1	2	15	NA	NA
2016	CM8996	stake	poor	offspring	CM8996-787	6	1	1	12	NA	NA
2016	CM8996	stake	poor	offspring	CM8996-787	7	1	1	5	NA	NA
2016	CM8996	stake	poor	offspring	CM8996-787	7	1	2	0	NA	NA
2016	CM8996	stake	poor	offspring	CM8996-787	8	1	2	15	NA	NA
2016	CM8996	stake	poor	offspring	CM8996-787	8	1	1	5	NA	NA
2016	CM8996	stake	poor	offspring	CM8996-788	1	1	1	916	NA	NA
2016	CM8996	stake	poor	offspring	CM8996-788	1	1	2	213	NA	NA
2016	CM8996	stake	poor	offspring	CM8996-788	2	1	2	208	NA	NA
2016	CM8996	stake	poor	offspring	CM8996-788	2	1	1	468	NA	NA
2016	CM8996	stake	poor	offspring	CM8996-788	4	1	2	10	NA	NA
2016	CM8996	stake	poor	offspring	CM8996-788	4	1	1	12	NA	NA
2016	CM8996	stake	poor	offspring	CM8996-789	8	1	1	0	NA	NA
2016	CM8996	stake	poor	offspring	CM8996-791	1	1	1	50	NA	NA
2016	CM8996	stake	poor	offspring	CM8996-791	1	1	2	46	NA	NA
2016	CM8996	stake	poor	offspring	CM8996-791	2	1	2	61	NA	NA
2016	CM8996	stake	poor	offspring	CM8996-791	2	1	1	148	NA	NA
2016	CM8996	stake	poor	offspring	CM8996-791	3	1	2	0	NA	NA
2016	CM8996	stake	poor	offspring	CM8996-791	3	1	1	1	NA	NA
2016	CM8996	stake	poor	offspring	CM8996-791	4	1	2	8	NA	NA
2016	CM8996	stake	poor	offspring	CM8996-791	4	1	1	24	NA	NA
2016	CM8996	stake	poor	offspring	CM8996-791	5	1	1	185	NA	NA
2016	CM8996	stake	poor	offspring	CM8996-791	5	1	2	276	NA	NA
2016	CM8996	stake	poor	offspring	CM8996-791	7	1	1	37	NA	NA
2016	CM8996	stake	poor	offspring	CM8996-791	7	1	2	391	NA	NA
2016	CM8996	stake	poor	offspring	CM8996-792	2	1	1	2	NA	NA
2016	CM8996	stake	poor	offspring	CM8996-792	6	1	1	5	NA	NA
2016	CM8996	stake	poor	offspring	CM8996-793	2	1	2	1	NA	NA
2016	CM8996	stake	poor	offspring	CM8996-793	2	1	1	1	NA	NA
2016	CM8996	stake	poor	offspring	CM8996-793	7	1	1	4	NA	NA
2016	CM8996	stake	poor	offspring	CM8996-793	7	1	2	6	NA	NA
2016	CM8996	stake	poor	offspring	CM8996-793	8	1	2	4	NA	NA
2016	CM8996	stake	poor	offspring	CM8996-793	8	1	1	45	NA	NA
2016	CM8996	stake	poor	offspring	CM8996-794	2	1	2	2	NA	NA
2016	CM8996	stake	poor	offspring	CM8996-794	2	1	1	1	NA	NA
2016	CM8996	stake	poor	offspring	CM8996-795	4	1	1	0	NA	NA
2016	CM8996	stake	poor	offspring	CM8996-795	6	1	2	2	NA	NA
2016	CM8996	stake	poor	offspring	CM8996-795	6	1	1	0	NA	NA
2016	CM8996	stake	poor	offspring	CM8996-795	7	1	1	1	NA	NA
2016	CM8996	stake	poor	offspring	CM8996-795	7	1	1	1	NA	NA
2016	CM8996	stake	poor	offspring	CM8996-795	8	1	2	1	NA	NA
2016	CM8996	stake	poor	offspring	CM8996-795	8	1	1	7	NA	NA
2016	CM8996	stake	poor	offspring	CM8996-796	6	1	2	3	NA	NA
2016	CM8996	stake	poor	offspring	CM8996-796	6	1	1	3	NA	NA
2016	CM8996	stake	poor	offspring	CM8996-797	2	1	2	14	NA	NA
2016	CM8996	stake	poor	offspring	CM8996-797	2	1	1	2	NA	NA
2016	CM8996	stake	poor	offspring	CM8996-797	6	1	2	6	NA	NA
2016	CM8996	stake	poor	offspring	CM8996-797	6	1	1	14	NA	NA
2016	CM8996	stake	poor	offspring	CM8996-797	8	1	2	8	NA	NA
2016	CM8996	stake	poor	offspring	CM8996-797	8	1	1	4	NA	NA
2016	CM8996	stake	poor	offspring	CM8996-798	8	1	1	4	NA	NA
2016	CM8996	stake	poor	offspring	CM8996-8	2	1	2	50	NA	NA
2016	CM8996	stake	poor	offspring	CM8996-8	2	1	1	53	NA	NA
2016	CM8996	stake	poor	offspring	CM8996-8	3	1	2	44	NA	NA
2016	CM8996	stake	poor	offspring	CM8996-8	3	1	1	64	NA	NA
2016	CM8996	stake	poor	offspring	CM8996-8	4	1	2	4	NA	NA
2016	CM8996	stake	poor	offspring	CM8996-8	4	1	1	4	NA	NA
2016	CM8996	stake	poor	offspring	CM8996-8	5	1	1	122	NA	NA
2016	CM8996	stake	poor	offspring	CM8996-8	5	1	2	64	NA	NA
2016	CM8996	stake	poor	offspring	CM8996-8	6	1	2	24	NA	NA
2016	CM8996	stake	poor	offspring	CM8996-8	6	1	1	95	NA	NA
2016	CM8996	stake	poor	offspring	CM8996-8	8	1	2	37	NA	NA
2016	CM8996	stake	poor	offspring	CM8996-8	8	1	1	24	NA	NA
2016	CM8996	stake	poor	offspring	CM8996-800	8	1	1	1	NA	NA
2016	CM8996	stake	poor	offspring	CM8996-802	2	1	1	3	NA	NA
2016	CM8996	stake	poor	offspring	CM8996-802	6	1	1	6	NA	NA
2016	CM8996	stake	poor	offspring	CM8996-803	1	1	1	7	NA	NA
2016	CM8996	stake	poor	offspring	CM8996-803	1	1	2	40	NA	NA
2016	CM8996	stake	poor	offspring	CM8996-803	2	1	2	7	NA	NA
2016	CM8996	stake	poor	offspring	CM8996-803	2	1	1	20	NA	NA
2016	CM8996	stake	poor	offspring	CM8996-803	3	1	2	16	NA	NA
2016	CM8996	stake	poor	offspring	CM8996-803	3	1	1	23	NA	NA
2016	CM8996	stake	poor	offspring	CM8996-804	1	1	1	47	NA	NA
2016	CM8996	stake	poor	offspring	CM8996-804	1	1	2	26	NA	NA
2016	CM8996	stake	poor	offspring	CM8996-804	2	1	2	56	NA	NA
2016	CM8996	stake	poor	offspring	CM8996-804	2	1	1	31	NA	NA
2016	CM8996	stake	poor	offspring	CM8996-804	3	1	2	2	NA	NA
2016	CM8996	stake	poor	offspring	CM8996-804	3	1	1	4	NA	NA
2016	CM8996	stake	poor	offspring	CM8996-804	4	1	2	3	NA	NA
2016	CM8996	stake	poor	offspring	CM8996-804	4	1	1	1	NA	NA
2016	CM8996	stake	poor	offspring	CM8996-804	5	1	1	5	NA	NA
2016	CM8996	stake	poor	offspring	CM8996-804	5	1	2	9	NA	NA
2016	CM8996	stake	poor	offspring	CM8996-804	6	1	2	73	NA	NA
2016	CM8996	stake	poor	offspring	CM8996-804	6	1	1	70	NA	NA
2016	CM8996	stake	poor	offspring	CM8996-805	6	1	2	5	NA	NA
2016	CM8996	stake	poor	offspring	CM8996-805	6	1	1	44	NA	NA
2016	CM8996	stake	poor	offspring	CM8996-805	9	1	2	76	NA	NA
2016	CM8996	stake	poor	offspring	CM8996-805	9	1	1	16	NA	NA
2016	CM8996	stake	poor	offspring	CM8996-805	10	1	2	8	NA	NA
2016	CM8996	stake	poor	offspring	CM8996-805	10	1	1	6	NA	NA
2016	CM8996	stake	poor	offspring	CM8996-807	1	1	1	186	NA	NA
2016	CM8996	stake	poor	offspring	CM8996-807	1	1	2	240	NA	NA
2016	CM8996	stake	poor	offspring	CM8996-807	2	1	2	1193	NA	NA
2016	CM8996	stake	poor	offspring	CM8996-807	2	1	1	264	NA	NA
2016	CM8996	stake	poor	offspring	CM8996-807	3	1	2	120	NA	NA
2016	CM8996	stake	poor	offspring	CM8996-807	3	1	1	96	NA	NA
2016	CM8996	stake	poor	offspring	CM8996-807	4	1	2	105	NA	NA
2016	CM8996	stake	poor	offspring	CM8996-807	4	1	1	105	NA	NA
2016	CM8996	stake	poor	offspring	CM8996-807	5	1	1	571	NA	NA
2016	CM8996	stake	poor	offspring	CM8996-807	5	1	2	775	NA	NA
2016	CM8996	stake	poor	offspring	CM8996-807	6	1	2	32	NA	NA
2016	CM8996	stake	poor	offspring	CM8996-807	6	1	1	49	NA	NA
2016	CM8996	stake	poor	offspring	CM8996-807	7	1	1	345	NA	NA
2016	CM8996	stake	poor	offspring	CM8996-807	7	1	2	8	NA	NA
2016	CM8996	stake	poor	offspring	CM8996-807	8	1	2	822	NA	NA
2016	CM8996	stake	poor	offspring	CM8996-807	8	1	1	264	NA	NA
2016	CM8996	stake	poor	offspring	CM8996-808	1	1	1	7	NA	NA
2016	CM8996	stake	poor	offspring	CM8996-808	1	1	2	9	NA	NA
2016	CM8996	stake	poor	offspring	CM8996-808	2	1	2	478	NA	NA
2016	CM8996	stake	poor	offspring	CM8996-808	2	1	1	107	NA	NA
2016	CM8996	stake	poor	offspring	CM8996-808	3	1	2	64	NA	NA
2016	CM8996	stake	poor	offspring	CM8996-808	3	1	1	63	NA	NA
2016	CM8996	stake	poor	offspring	CM8996-808	4	1	2	37	NA	NA
2016	CM8996	stake	poor	offspring	CM8996-808	4	1	1	176	NA	NA
2016	CM8996	stake	poor	offspring	CM8996-808	5	1	1	161	NA	NA
2016	CM8996	stake	poor	offspring	CM8996-808	5	1	2	352	NA	NA
2016	CM8996	stake	poor	offspring	CM8996-808	6	1	2	147	NA	NA
2016	CM8996	stake	poor	offspring	CM8996-808	6	1	1	37	NA	NA
2016	CM8996	stake	poor	offspring	CM8996-808	7	1	1	184	NA	NA
2016	CM8996	stake	poor	offspring	CM8996-808	7	1	2	157	NA	NA
2016	CM8996	stake	poor	offspring	CM8996-808	8	1	2	5	NA	NA
2016	CM8996	stake	poor	offspring	CM8996-808	8	1	1	4	NA	NA
2016	CM8996	stake	poor	offspring	CM8996-809	1	1	1	126	NA	NA
2016	CM8996	stake	poor	offspring	CM8996-809	1	1	2	154	NA	NA
2016	CM8996	stake	poor	offspring	CM8996-809	2	1	2	29	NA	NA
2016	CM8996	stake	poor	offspring	CM8996-809	2	1	1	639	NA	NA
2016	CM8996	stake	poor	offspring	CM8996-809	3	1	2	33	NA	NA
2016	CM8996	stake	poor	offspring	CM8996-809	3	1	1	44	NA	NA
2016	CM8996	stake	poor	offspring	CM8996-809	4	1	2	21	NA	NA
2016	CM8996	stake	poor	offspring	CM8996-809	4	1	1	212	NA	NA
2016	CM8996	stake	poor	offspring	CM8996-809	5	1	1	148	NA	NA
2016	CM8996	stake	poor	offspring	CM8996-809	5	1	2	228	NA	NA
2016	CM8996	stake	poor	offspring	CM8996-809	6	1	2	39	NA	NA
2016	CM8996	stake	poor	offspring	CM8996-809	6	1	1	51	NA	NA
2016	CM8996	stake	poor	offspring	CM8996-809	7	1	1	463	NA	NA
2016	CM8996	stake	poor	offspring	CM8996-809	7	1	2	57	NA	NA
2016	CM8996	stake	poor	offspring	CM8996-809	8	1	2	98	NA	NA
2016	CM8996	stake	poor	offspring	CM8996-809	8	1	1	28	NA	NA
2016	CM8996	stake	poor	offspring	CM8996-810	1	1	1	262	NA	NA
2016	CM8996	stake	poor	offspring	CM8996-810	1	1	2	326	NA	NA
2016	CM8996	stake	poor	offspring	CM8996-810	2	1	2	130	NA	NA
2016	CM8996	stake	poor	offspring	CM8996-810	2	1	1	97	NA	NA
2016	CM8996	stake	poor	offspring	CM8996-810	3	1	2	52	NA	NA
2016	CM8996	stake	poor	offspring	CM8996-810	3	1	1	24	NA	NA
2016	CM8996	stake	poor	offspring	CM8996-810	4	1	2	25	NA	NA
2016	CM8996	stake	poor	offspring	CM8996-810	4	1	1	26	NA	NA
2016	CM8996	stake	poor	offspring	CM8996-810	5	1	1	942	NA	NA
2016	CM8996	stake	poor	offspring	CM8996-810	5	1	2	366	NA	NA
2016	CM8996	stake	poor	offspring	CM8996-810	6	1	2	224	NA	NA
2016	CM8996	stake	poor	offspring	CM8996-810	6	1	1	221	NA	NA
2016	CM8996	stake	poor	offspring	CM8996-810	7	1	1	79	NA	NA
2016	CM8996	stake	poor	offspring	CM8996-810	7	1	2	152	NA	NA
2016	CM8996	stake	poor	offspring	CM8996-811	1	1	1	580	NA	NA
2016	CM8996	stake	poor	offspring	CM8996-811	1	1	2	677	NA	NA
2016	CM8996	stake	poor	offspring	CM8996-811	2	1	2	186	NA	NA
2016	CM8996	stake	poor	offspring	CM8996-811	2	1	1	503	NA	NA
2016	CM8996	stake	poor	offspring	CM8996-811	3	1	2	74	NA	NA
2016	CM8996	stake	poor	offspring	CM8996-811	3	1	1	45	NA	NA
2016	CM8996	stake	poor	offspring	CM8996-811	4	1	2	2	NA	NA
2016	CM8996	stake	poor	offspring	CM8996-811	4	1	1	110	NA	NA
2016	CM8996	stake	poor	offspring	CM8996-811	5	1	1	308	NA	NA
2016	CM8996	stake	poor	offspring	CM8996-811	5	1	2	765	NA	NA
2016	CM8996	stake	poor	offspring	CM8996-811	6	1	2	55	NA	NA
2016	CM8996	stake	poor	offspring	CM8996-811	6	1	1	49	NA	NA
2016	CM8996	stake	poor	offspring	CM8996-811	7	1	1	33	NA	NA
2016	CM8996	stake	poor	offspring	CM8996-811	7	1	2	484	NA	NA
2016	CM8996	stake	poor	offspring	CM8996-811	8	1	2	48	NA	NA
2016	CM8996	stake	poor	offspring	CM8996-811	8	1	1	30	NA	NA
2016	CM8996	stake	poor	offspring	CM8996-812	1	1	1	394	NA	NA
2016	CM8996	stake	poor	offspring	CM8996-812	1	1	2	977	NA	NA
2016	CM8996	stake	poor	offspring	CM8996-812	2	1	2	38	NA	NA
2016	CM8996	stake	poor	offspring	CM8996-812	2	1	1	183	NA	NA
2016	CM8996	stake	poor	offspring	CM8996-812	3	1	2	32	NA	NA
2016	CM8996	stake	poor	offspring	CM8996-812	3	1	1	31	NA	NA
2016	CM8996	stake	poor	offspring	CM8996-812	4	1	2	9	NA	NA
2016	CM8996	stake	poor	offspring	CM8996-812	4	1	1	35	NA	NA
2016	CM8996	stake	poor	offspring	CM8996-812	5	1	1	534	NA	NA
2016	CM8996	stake	poor	offspring	CM8996-812	5	1	2	400	NA	NA
2016	CM8996	stake	poor	offspring	CM8996-812	6	1	2	47	NA	NA
2016	CM8996	stake	poor	offspring	CM8996-812	6	1	1	41	NA	NA
2016	CM8996	stake	poor	offspring	CM8996-812	7	1	1	87	NA	NA
2016	CM8996	stake	poor	offspring	CM8996-812	7	1	2	202	NA	NA
2016	CM8996	stake	poor	offspring	CM8996-812	8	1	2	199	NA	NA
2016	CM8996	stake	poor	offspring	CM8996-812	8	1	1	113	NA	NA
2016	CM8996	stake	poor	offspring	CM8996-814	8	1	2	0	NA	NA
2016	CM8996	stake	poor	offspring	CM8996-814	8	1	1	31	NA	NA
2016	CM8996	stake	poor	offspring	CM8996-815	1	1	1	229	NA	NA
2016	CM8996	stake	poor	offspring	CM8996-815	1	1	2	548	NA	NA
2016	CM8996	stake	poor	offspring	CM8996-815	4	1	2	7	NA	NA
2016	CM8996	stake	poor	offspring	CM8996-815	4	1	1	14	NA	NA
2016	CM8996	stake	poor	offspring	CM8996-815	7	1	2	9	NA	NA
2016	CM8996	stake	poor	offspring	CM8996-815	7	1	1	37	NA	NA
2016	CM8996	stake	poor	offspring	CM8996-816	1	1	1	3	NA	NA
2016	CM8996	stake	poor	offspring	CM8996-816	1	1	2	5	NA	NA
2016	CM8996	stake	poor	offspring	CM8996-816	2	1	2	6	NA	NA
2016	CM8996	stake	poor	offspring	CM8996-816	2	1	1	30	NA	NA
2016	CM8996	stake	poor	offspring	CM8996-816	3	1	2	3	NA	NA
2016	CM8996	stake	poor	offspring	CM8996-816	3	1	1	1	NA	NA
2016	CM8996	stake	poor	offspring	CM8996-816	6	1	2	6	NA	NA
2016	CM8996	stake	poor	offspring	CM8996-816	6	1	1	0	NA	NA
2016	CM8996	stake	poor	offspring	CM8996-818	5	1	1	27	NA	NA
2016	CM8996	stake	poor	offspring	CM8996-818	5	1	2	10	NA	NA
2016	CM8996	stake	poor	offspring	CM8996-818	6	1	2	54	NA	NA
2016	CM8996	stake	poor	offspring	CM8996-818	6	1	1	19	NA	NA
2016	CM8996	stake	poor	offspring	CM8996-818	7	1	1	2	NA	NA
2016	CM8996	stake	poor	offspring	CM8996-818	7	1	2	1	NA	NA
2016	CM8996	stake	poor	offspring	CM8996-818	8	1	2	19	NA	NA
2016	CM8996	stake	poor	offspring	CM8996-818	8	1	1	3	NA	NA
2016	CM8996	stake	poor	offspring	CM8996-819	2	1	2	1	NA	NA
2016	CM8996	stake	poor	offspring	CM8996-819	2	1	1	1	NA	NA
2016	CM8996	stake	poor	offspring	CM8996-819	4	1	2	2	NA	NA
2016	CM8996	stake	poor	offspring	CM8996-819	4	1	1	6	NA	NA
2016	CM8996	stake	poor	offspring	CM8996-819	8	1	1	1	NA	NA
2016	CM8996	stake	poor	offspring	CM8996-820	1	1	1	1064	NA	NA
2016	CM8996	stake	poor	offspring	CM8996-820	1	1	2	1404	NA	NA
2016	CM8996	stake	poor	offspring	CM8996-820	2	1	2	778	NA	NA
2016	CM8996	stake	poor	offspring	CM8996-820	2	1	1	459	NA	NA
2016	CM8996	stake	poor	offspring	CM8996-820	3	1	2	240	NA	NA
2016	CM8996	stake	poor	offspring	CM8996-820	3	1	1	89	NA	NA
2016	CM8996	stake	poor	offspring	CM8996-820	4	1	2	10	NA	NA
2016	CM8996	stake	poor	offspring	CM8996-820	4	1	1	21	NA	NA
2016	CM8996	stake	poor	offspring	CM8996-820	5	1	1	1072	NA	NA
2016	CM8996	stake	poor	offspring	CM8996-820	5	1	2	689	NA	NA
2016	CM8996	stake	poor	offspring	CM8996-820	6	1	2	862	NA	NA
2016	CM8996	stake	poor	offspring	CM8996-820	6	1	1	169	NA	NA
2016	CM8996	stake	poor	offspring	CM8996-820	7	1	1	136	NA	NA
2016	CM8996	stake	poor	offspring	CM8996-820	7	1	2	560	NA	NA
2016	CM8996	stake	poor	offspring	CM8996-820	8	1	2	170	NA	NA
2016	CM8996	stake	poor	offspring	CM8996-820	8	1	1	280	NA	NA
2016	CM8996	stake	poor	offspring	CM8996-821	1	1	1	40	NA	NA
2016	CM8996	stake	poor	offspring	CM8996-821	1	1	2	190	NA	NA
2016	CM8996	stake	poor	offspring	CM8996-821	2	1	2	126	NA	NA
2016	CM8996	stake	poor	offspring	CM8996-821	2	1	1	63	NA	NA
2016	CM8996	stake	poor	offspring	CM8996-821	3	1	2	10	NA	NA
2016	CM8996	stake	poor	offspring	CM8996-821	3	1	1	12	NA	NA
2016	CM8996	stake	poor	offspring	CM8996-821	4	1	2	2	NA	NA
2016	CM8996	stake	poor	offspring	CM8996-821	4	1	1	34	NA	NA
2016	CM8996	stake	poor	offspring	CM8996-821	5	1	2	3	NA	NA
2016	CM8996	stake	poor	offspring	CM8996-821	5	1	1	16	NA	NA
2016	CM8996	stake	poor	offspring	CM8996-821	6	1	2	2	NA	NA
2016	CM8996	stake	poor	offspring	CM8996-821	6	1	1	140	NA	NA
2016	CM8996	stake	poor	offspring	CM8996-821	8	1	2	133	NA	NA
2016	CM8996	stake	poor	offspring	CM8996-821	8	1	1	40	NA	NA
2016	CM8996	stake	poor	offspring	CM8996-822	2	1	2	763	NA	NA
2016	CM8996	stake	poor	offspring	CM8996-822	2	1	1	447	NA	NA
2016	CM8996	stake	poor	offspring	CM8996-822	3	1	2	73	NA	NA
2016	CM8996	stake	poor	offspring	CM8996-822	3	1	1	154	NA	NA
2016	CM8996	stake	poor	offspring	CM8996-822	4	1	2	81	NA	NA
2016	CM8996	stake	poor	offspring	CM8996-822	4	1	1	502	NA	NA
2016	CM8996	stake	poor	offspring	CM8996-822	5	1	1	91	NA	NA
2016	CM8996	stake	poor	offspring	CM8996-822	5	1	2	52	NA	NA
2016	CM8996	stake	poor	offspring	CM8996-822	6	1	2	49	NA	NA
2016	CM8996	stake	poor	offspring	CM8996-822	6	1	1	70	NA	NA
2016	CM8996	stake	poor	offspring	CM8996-822	7	1	2	163	NA	NA
2016	CM8996	stake	poor	offspring	CM8996-822	7	1	1	152	NA	NA
2016	CM8996	stake	poor	offspring	CM8996-822	8	1	2	244	NA	NA
2016	CM8996	stake	poor	offspring	CM8996-822	8	1	1	69	NA	NA
2016	CM8996	stake	poor	offspring	CM8996-823	1	1	1	25	NA	NA
2016	CM8996	stake	poor	offspring	CM8996-823	1	1	2	39	NA	NA
2016	CM8996	stake	poor	offspring	CM8996-823	2	1	2	590	NA	NA
2016	CM8996	stake	poor	offspring	CM8996-823	2	1	1	181	NA	NA
2016	CM8996	stake	poor	offspring	CM8996-823	3	1	2	67	NA	NA
2016	CM8996	stake	poor	offspring	CM8996-823	3	1	1	52	NA	NA
2016	CM8996	stake	poor	offspring	CM8996-823	5	1	1	487	NA	NA
2016	CM8996	stake	poor	offspring	CM8996-823	5	1	2	816	NA	NA
2016	CM8996	stake	poor	offspring	CM8996-823	6	1	2	23	NA	NA
2016	CM8996	stake	poor	offspring	CM8996-823	6	1	1	5	NA	NA
2016	CM8996	stake	poor	offspring	CM8996-823	7	1	1	57	NA	NA
2016	CM8996	stake	poor	offspring	CM8996-823	7	1	2	11	NA	NA
2016	CM8996	stake	poor	offspring	CM8996-823	8	1	2	316	NA	NA
2016	CM8996	stake	poor	offspring	CM8996-823	8	1	1	115	NA	NA
2016	CM8996	stake	poor	offspring	CM8996-826	2	1	2	4	NA	NA
2016	CM8996	stake	poor	offspring	CM8996-826	2	1	1	2	NA	NA
2016	CM8996	stake	poor	offspring	CM8996-826	5	1	1	6	NA	NA
2016	CM8996	stake	poor	offspring	CM8996-826	5	1	2	176	NA	NA
2016	CM8996	stake	poor	offspring	CM8996-826	6	1	2	8	NA	NA
2016	CM8996	stake	poor	offspring	CM8996-826	6	1	1	24	NA	NA
2016	CM8996	stake	poor	offspring	CM8996-828	1	1	1	4	NA	NA
2016	CM8996	stake	poor	offspring	CM8996-828	1	1	2	2	NA	NA
2016	CM8996	stake	poor	offspring	CM8996-828	2	1	2	10	NA	NA
2016	CM8996	stake	poor	offspring	CM8996-828	2	1	1	63	NA	NA
2016	CM8996	stake	poor	offspring	CM8996-828	3	1	2	7	NA	NA
2016	CM8996	stake	poor	offspring	CM8996-828	3	1	1	27	NA	NA
2016	CM8996	stake	poor	offspring	CM8996-828	4	1	2	2	NA	NA
2016	CM8996	stake	poor	offspring	CM8996-828	4	1	1	1	NA	NA
2016	CM8996	stake	poor	offspring	CM8996-828	5	1	2	38	NA	NA
2016	CM8996	stake	poor	offspring	CM8996-828	5	1	1	39	NA	NA
2016	CM8996	stake	poor	offspring	CM8996-828	6	1	2	36	NA	NA
2016	CM8996	stake	poor	offspring	CM8996-828	6	1	1	24	NA	NA
2016	CM8996	stake	poor	offspring	CM8996-828	8	1	2	377	NA	NA
2016	CM8996	stake	poor	offspring	CM8996-828	8	1	1	98	NA	NA
2016	CM8996	stake	poor	offspring	CM8996-829	3	1	2	10	NA	NA
2016	CM8996	stake	poor	offspring	CM8996-829	3	1	1	61	NA	NA
2016	CM8996	stake	poor	offspring	CM8996-829	5	1	1	1	NA	NA
2016	CM8996	stake	poor	offspring	CM8996-829	5	1	2	15	NA	NA
2016	CM8996	stake	poor	offspring	CM8996-829	6	1	2	24	NA	NA
2016	CM8996	stake	poor	offspring	CM8996-829	6	1	1	106	NA	NA
2016	CM8996	stake	poor	offspring	CM8996-830	3	1	1	1	NA	NA
2016	CM8996	stake	poor	offspring	CM8996-830	4	1	2	0	NA	NA
2016	CM8996	stake	poor	offspring	CM8996-830	4	1	1	5	NA	NA
2016	CM8996	stake	poor	offspring	CM8996-830	5	1	1	80	NA	NA
2016	CM8996	stake	poor	offspring	CM8996-830	5	1	2	31	NA	NA
2016	CM8996	stake	poor	offspring	CM8996-830	6	1	2	57	NA	NA
2016	CM8996	stake	poor	offspring	CM8996-830	6	1	1	150	NA	NA
2016	CM8996	stake	poor	offspring	CM8996-831	1	1	1	423	NA	NA
2016	CM8996	stake	poor	offspring	CM8996-831	1	1	2	177	NA	NA
2016	CM8996	stake	poor	offspring	CM8996-831	2	1	2	1204	NA	NA
2016	CM8996	stake	poor	offspring	CM8996-831	2	1	1	228	NA	NA
2016	CM8996	stake	poor	offspring	CM8996-831	3	1	2	269	NA	NA
2016	CM8996	stake	poor	offspring	CM8996-831	3	1	1	46	NA	NA
2016	CM8996	stake	poor	offspring	CM8996-831	6	1	2	26	NA	NA
2016	CM8996	stake	poor	offspring	CM8996-831	6	1	1	11	NA	NA
2016	CM8996	stake	poor	offspring	CM8996-832	1	1	1	24	NA	NA
2016	CM8996	stake	poor	offspring	CM8996-832	1	1	2	47	NA	NA
2016	CM8996	stake	poor	offspring	CM8996-832	2	1	2	503	NA	NA
2016	CM8996	stake	poor	offspring	CM8996-832	2	1	1	264	NA	NA
2016	CM8996	stake	poor	offspring	CM8996-832	3	1	2	16	NA	NA
2016	CM8996	stake	poor	offspring	CM8996-832	3	1	1	20	NA	NA
2016	CM8996	stake	poor	offspring	CM8996-832	4	1	2	3	NA	NA
2016	CM8996	stake	poor	offspring	CM8996-832	4	1	1	44	NA	NA
2016	CM8996	stake	poor	offspring	CM8996-832	5	1	1	261	NA	NA
2016	CM8996	stake	poor	offspring	CM8996-832	5	1	2	28	NA	NA
2016	CM8996	stake	poor	offspring	CM8996-832	6	1	2	2	NA	NA
2016	CM8996	stake	poor	offspring	CM8996-832	6	1	1	8	NA	NA
2016	CM8996	stake	poor	offspring	CM8996-832	7	1	1	16	NA	NA
2016	CM8996	stake	poor	offspring	CM8996-832	7	1	2	54	NA	NA
2016	CM8996	stake	poor	offspring	CM8996-832	8	1	2	94	NA	NA
2016	CM8996	stake	poor	offspring	CM8996-832	8	1	1	69	NA	NA
2016	CM8996	stake	poor	offspring	CM8996-833	1	1	1	117	NA	NA
2016	CM8996	stake	poor	offspring	CM8996-833	1	1	2	233	NA	NA
2016	CM8996	stake	poor	offspring	CM8996-833	2	1	2	63	NA	NA
2016	CM8996	stake	poor	offspring	CM8996-833	2	1	1	775	NA	NA
2016	CM8996	stake	poor	offspring	CM8996-833	7	1	1	621	NA	NA
2016	CM8996	stake	poor	offspring	CM8996-833	7	1	2	465	NA	NA
2016	CM8996	stake	poor	offspring	CM8996-833	8	1	2	227	NA	NA
2016	CM8996	stake	poor	offspring	CM8996-833	8	1	1	118	NA	NA
2016	CM8996	stake	poor	offspring	CM8996-834	1	1	1	127	NA	NA
2016	CM8996	stake	poor	offspring	CM8996-834	1	1	2	222	NA	NA
2016	CM8996	stake	poor	offspring	CM8996-834	2	1	2	866	NA	NA
2016	CM8996	stake	poor	offspring	CM8996-834	2	1	1	960	NA	NA
2016	CM8996	stake	poor	offspring	CM8996-834	6	1	1	3	NA	NA
2016	CM8996	stake	poor	offspring	CM8996-835	2	1	2	159	NA	NA
2016	CM8996	stake	poor	offspring	CM8996-835	2	1	1	60	NA	NA
2016	CM8996	stake	poor	offspring	CM8996-835	4	1	2	31	NA	NA
2016	CM8996	stake	poor	offspring	CM8996-835	4	1	1	14	NA	NA
2016	CM8996	stake	poor	offspring	CM8996-835	5	1	1	143	NA	NA
2016	CM8996	stake	poor	offspring	CM8996-835	5	1	2	625	NA	NA
2016	CM8996	stake	poor	offspring	CM8996-835	6	1	2	70	NA	NA
2016	CM8996	stake	poor	offspring	CM8996-835	6	1	1	26	NA	NA
2016	CM8996	stake	poor	offspring	CM8996-836	2	1	2	18	NA	NA
2016	CM8996	stake	poor	offspring	CM8996-836	2	1	1	71	NA	NA
2016	CM8996	stake	poor	offspring	CM8996-836	6	1	2	99	NA	NA
2016	CM8996	stake	poor	offspring	CM8996-836	6	1	1	214	NA	NA
2016	CM8996	stake	poor	offspring	CM8996-837	1	1	1	222	NA	NA
2016	CM8996	stake	poor	offspring	CM8996-837	1	1	2	90	NA	NA
2016	CM8996	stake	poor	offspring	CM8996-837	2	1	2	531	NA	NA
2016	CM8996	stake	poor	offspring	CM8996-837	2	1	1	456	NA	NA
2016	CM8996	stake	poor	offspring	CM8996-837	3	1	2	253	NA	NA
2016	CM8996	stake	poor	offspring	CM8996-837	3	1	1	229	NA	NA
2016	CM8996	stake	poor	offspring	CM8996-837	5	1	1	370	NA	NA
2016	CM8996	stake	poor	offspring	CM8996-837	5	1	2	679	NA	NA
2016	CM8996	stake	poor	offspring	CM8996-837	6	1	2	21	NA	NA
2016	CM8996	stake	poor	offspring	CM8996-837	6	1	1	192	NA	NA
2016	CM8996	stake	poor	offspring	CM8996-838	2	1	2	2	NA	NA
2016	CM8996	stake	poor	offspring	CM8996-838	2	1	1	4	NA	NA
2016	CM8996	stake	poor	offspring	CM8996-838	4	1	2	8	NA	NA
2016	CM8996	stake	poor	offspring	CM8996-838	4	1	1	2	NA	NA
2016	CM8996	stake	poor	offspring	CM8996-838	7	1	1	32	NA	NA
2016	CM8996	stake	poor	offspring	CM8996-838	7	1	2	9	NA	NA
2016	CM8996	stake	poor	offspring	CM8996-838	8	1	2	126	NA	NA
2016	CM8996	stake	poor	offspring	CM8996-838	8	1	1	148	NA	NA
2016	CM8996	stake	poor	offspring	CM8996-839	1	1	1	12	NA	NA
2016	CM8996	stake	poor	offspring	CM8996-839	1	1	2	17	NA	NA
2016	CM8996	stake	poor	offspring	CM8996-839	2	1	2	93	NA	NA
2016	CM8996	stake	poor	offspring	CM8996-839	2	1	1	17	NA	NA
2016	CM8996	stake	poor	offspring	CM8996-839	3	1	2	3	NA	NA
2016	CM8996	stake	poor	offspring	CM8996-839	3	1	1	6	NA	NA
2016	CM8996	stake	poor	offspring	CM8996-839	4	1	2	10	NA	NA
2016	CM8996	stake	poor	offspring	CM8996-839	4	1	1	46	NA	NA
2016	CM8996	stake	poor	offspring	CM8996-839	5	1	1	51	NA	NA
2016	CM8996	stake	poor	offspring	CM8996-839	5	1	2	54	NA	NA
2016	CM8996	stake	poor	offspring	CM8996-839	6	1	2	122	NA	NA
2016	CM8996	stake	poor	offspring	CM8996-839	6	1	1	196	NA	NA
2016	CM8996	stake	poor	offspring	CM8996-84	6	1	2	20	NA	NA
2016	CM8996	stake	poor	offspring	CM8996-84	6	1	1	3	NA	NA
2016	CM8996	stake	poor	offspring	CM8996-840	2	1	2	332	NA	NA
2016	CM8996	stake	poor	offspring	CM8996-840	2	1	1	103	NA	NA
2016	CM8996	stake	poor	offspring	CM8996-841	7	1	1	52	NA	NA
2016	CM8996	stake	poor	offspring	CM8996-841	7	1	2	36	NA	NA
2016	CM8996	stake	poor	offspring	CM8996-841	8	1	2	28	NA	NA
2016	CM8996	stake	poor	offspring	CM8996-841	8	1	1	137	NA	NA
2016	CM8996	stake	poor	offspring	CM8996-843	2	1	2	7	NA	NA
2016	CM8996	stake	poor	offspring	CM8996-843	2	1	1	9	NA	NA
2016	CM8996	stake	poor	offspring	CM8996-843	3	1	2	30	NA	NA
2016	CM8996	stake	poor	offspring	CM8996-843	3	1	1	255	NA	NA
2016	CM8996	stake	poor	offspring	CM8996-843	4	1	2	4	NA	NA
2016	CM8996	stake	poor	offspring	CM8996-843	4	1	1	13	NA	NA
2016	CM8996	stake	poor	offspring	CM8996-843	8	1	1	1	NA	NA
2016	CM8996	stake	poor	offspring	CM8996-844	3	1	2	0	NA	NA
2016	CM8996	stake	poor	offspring	CM8996-844	3	1	1	0	NA	NA
2016	CM8996	stake	poor	offspring	CM8996-844	4	1	2	7	NA	NA
2016	CM8996	stake	poor	offspring	CM8996-844	4	1	1	36	NA	NA
2016	CM8996	stake	poor	offspring	CM8996-844	8	1	2	4	NA	NA
2016	CM8996	stake	poor	offspring	CM8996-844	8	1	1	21	NA	NA
2016	CM8996	stake	poor	offspring	CM8996-845	1	1	1	50	NA	NA
2016	CM8996	stake	poor	offspring	CM8996-845	1	1	2	21	NA	NA
2016	CM8996	stake	poor	offspring	CM8996-845	2	1	2	90	NA	NA
2016	CM8996	stake	poor	offspring	CM8996-845	2	1	1	196	NA	NA
2016	CM8996	stake	poor	offspring	CM8996-845	3	1	2	8	NA	NA
2016	CM8996	stake	poor	offspring	CM8996-845	3	1	1	6	NA	NA
2016	CM8996	stake	poor	offspring	CM8996-845	4	1	2	3	NA	NA
2016	CM8996	stake	poor	offspring	CM8996-845	4	1	1	3	NA	NA
2016	CM8996	stake	poor	offspring	CM8996-845	5	1	2	767	NA	NA
2016	CM8996	stake	poor	offspring	CM8996-845	5	1	1	183	NA	NA
2016	CM8996	stake	poor	offspring	CM8996-845	6	1	2	86	NA	NA
2016	CM8996	stake	poor	offspring	CM8996-845	6	1	1	234	NA	NA
2016	CM8996	stake	poor	offspring	CM8996-845	7	1	2	8	NA	NA
2016	CM8996	stake	poor	offspring	CM8996-845	7	1	1	1	NA	NA
2016	CM8996	stake	poor	offspring	CM8996-847	6	1	2	7	NA	NA
2016	CM8996	stake	poor	offspring	CM8996-847	6	1	1	1	NA	NA
2016	CM8996	stake	poor	offspring	CM8996-847	9	1	2	3	NA	NA
2016	CM8996	stake	poor	offspring	CM8996-847	9	1	1	39	NA	NA
2016	CM8996	stake	poor	offspring	CM8996-847	10	1	2	10	NA	NA
2016	CM8996	stake	poor	offspring	CM8996-847	10	1	1	20	NA	NA
2016	CM8996	stake	poor	offspring	CM8996-848	3	1	2	1	NA	NA
2016	CM8996	stake	poor	offspring	CM8996-848	3	1	1	3	NA	NA
2016	CM8996	stake	poor	offspring	CM8996-848	4	1	2	22	NA	NA
2016	CM8996	stake	poor	offspring	CM8996-848	4	1	1	41	NA	NA
2016	CM8996	stake	poor	offspring	CM8996-848	5	1	1	40	NA	NA
2016	CM8996	stake	poor	offspring	CM8996-848	5	1	2	61	NA	NA
2016	CM8996	stake	poor	offspring	CM8996-848	6	1	2	38	NA	NA
2016	CM8996	stake	poor	offspring	CM8996-848	6	1	1	76	NA	NA
2016	CM8996	stake	poor	offspring	CM8996-848	7	1	1	41	NA	NA
2016	CM8996	stake	poor	offspring	CM8996-848	7	1	2	44	NA	NA
2016	CM8996	stake	poor	offspring	CM8996-848	8	1	2	50	NA	NA
2016	CM8996	stake	poor	offspring	CM8996-848	8	1	1	44	NA	NA
2016	CM8996	stake	poor	offspring	CM8996-849	3	1	2	20	NA	NA
2016	CM8996	stake	poor	offspring	CM8996-849	3	1	1	50	NA	NA
2016	CM8996	stake	poor	offspring	CM8996-849	7	1	2	268	NA	NA
2016	CM8996	stake	poor	offspring	CM8996-849	7	1	1	530	NA	NA
2016	CM8996	stake	poor	offspring	CM8996-849	8	1	2	7	NA	NA
2016	CM8996	stake	poor	offspring	CM8996-849	8	1	1	39	NA	NA
2016	CM8996	stake	poor	offspring	CM8996-850	1	1	1	121	NA	NA
2016	CM8996	stake	poor	offspring	CM8996-850	1	1	2	161	NA	NA
2016	CM8996	stake	poor	offspring	CM8996-850	2	1	2	208	NA	NA
2016	CM8996	stake	poor	offspring	CM8996-850	2	1	1	266	NA	NA
2016	CM8996	stake	poor	offspring	CM8996-850	3	1	2	19	NA	NA
2016	CM8996	stake	poor	offspring	CM8996-850	3	1	1	46	NA	NA
2016	CM8996	stake	poor	offspring	CM8996-850	4	1	2	86	NA	NA
2016	CM8996	stake	poor	offspring	CM8996-850	4	1	1	62	NA	NA
2016	CM8996	stake	poor	offspring	CM8996-850	5	1	1	240	NA	NA
2016	CM8996	stake	poor	offspring	CM8996-850	5	1	2	91	NA	NA
2016	CM8996	stake	poor	offspring	CM8996-850	6	1	2	119	NA	NA
2016	CM8996	stake	poor	offspring	CM8996-850	6	1	1	64	NA	NA
2016	CM8996	stake	poor	offspring	CM8996-850	7	1	1	72	NA	NA
2016	CM8996	stake	poor	offspring	CM8996-850	7	1	2	79	NA	NA
2016	CM8996	stake	poor	offspring	CM8996-851	1	1	1	28	NA	NA
2016	CM8996	stake	poor	offspring	CM8996-851	1	1	2	59	NA	NA
2016	CM8996	stake	poor	offspring	CM8996-851	2	1	2	171	NA	NA
2016	CM8996	stake	poor	offspring	CM8996-851	2	1	1	152	NA	NA
2016	CM8996	stake	poor	offspring	CM8996-851	3	1	2	58	NA	NA
2016	CM8996	stake	poor	offspring	CM8996-851	3	1	1	100	NA	NA
2016	CM8996	stake	poor	offspring	CM8996-851	5	1	1	486	NA	NA
2016	CM8996	stake	poor	offspring	CM8996-851	5	1	2	316	NA	NA
2016	CM8996	stake	poor	offspring	CM8996-851	6	1	2	338	NA	NA
2016	CM8996	stake	poor	offspring	CM8996-851	6	1	1	66	NA	NA
2016	CM8996	stake	poor	offspring	CM8996-851	7	1	2	10	NA	NA
2016	CM8996	stake	poor	offspring	CM8996-851	7	1	1	11	NA	NA
2016	CM8996	stake	poor	offspring	CM8996-851	8	1	2	58	NA	NA
2016	CM8996	stake	poor	offspring	CM8996-851	8	1	1	185	NA	NA
2016	CM8996	stake	poor	offspring	CM8996-854	1	1	1	150	NA	NA
2016	CM8996	stake	poor	offspring	CM8996-854	1	1	2	65	NA	NA
2016	CM8996	stake	poor	offspring	CM8996-854	2	1	2	228	NA	NA
2016	CM8996	stake	poor	offspring	CM8996-854	2	1	1	266	NA	NA
2016	CM8996	stake	poor	offspring	CM8996-854	3	1	2	35	NA	NA
2016	CM8996	stake	poor	offspring	CM8996-854	3	1	1	13	NA	NA
2016	CM8996	stake	poor	offspring	CM8996-854	4	1	2	16	NA	NA
2016	CM8996	stake	poor	offspring	CM8996-854	4	1	1	22	NA	NA
2016	CM8996	stake	poor	offspring	CM8996-854	6	1	2	462	NA	NA
2016	CM8996	stake	poor	offspring	CM8996-854	6	1	1	44	NA	NA
2016	CM8996	stake	poor	offspring	CM8996-854	7	1	1	207	NA	NA
2016	CM8996	stake	poor	offspring	CM8996-854	7	1	2	737	NA	NA
2016	CM8996	stake	poor	offspring	CM8996-854	8	1	2	194	NA	NA
2016	CM8996	stake	poor	offspring	CM8996-854	8	1	1	152	NA	NA
2016	CM8996	stake	poor	offspring	CM8996-855	3	1	2	68	NA	NA
2016	CM8996	stake	poor	offspring	CM8996-855	3	1	1	80	NA	NA
2016	CM8996	stake	poor	offspring	CM8996-855	4	1	2	7	NA	NA
2016	CM8996	stake	poor	offspring	CM8996-855	4	1	1	95	NA	NA
2016	CM8996	stake	poor	offspring	CM8996-856	2	1	2	26	NA	NA
2016	CM8996	stake	poor	offspring	CM8996-856	2	1	1	146	NA	NA
2016	CM8996	stake	poor	offspring	CM8996-856	3	1	2	12	NA	NA
2016	CM8996	stake	poor	offspring	CM8996-856	3	1	1	15	NA	NA
2016	CM8996	stake	poor	offspring	CM8996-856	4	1	2	4	NA	NA
2016	CM8996	stake	poor	offspring	CM8996-856	4	1	1	15	NA	NA
2016	CM8996	stake	poor	offspring	CM8996-856	5	1	1	240	NA	NA
2016	CM8996	stake	poor	offspring	CM8996-856	5	1	2	209	NA	NA
2016	CM8996	stake	poor	offspring	CM8996-856	6	1	2	204	NA	NA
2016	CM8996	stake	poor	offspring	CM8996-856	6	1	1	80	NA	NA
2016	CM8996	stake	poor	offspring	CM8996-857	1	1	1	51	NA	NA
2016	CM8996	stake	poor	offspring	CM8996-857	1	1	2	41	NA	NA
2016	CM8996	stake	poor	offspring	CM8996-857	2	1	2	393	NA	NA
2016	CM8996	stake	poor	offspring	CM8996-857	2	1	1	48	NA	NA
2016	CM8996	stake	poor	offspring	CM8996-857	3	1	2	1	NA	NA
2016	CM8996	stake	poor	offspring	CM8996-857	3	1	1	1	NA	NA
2016	CM8996	stake	poor	offspring	CM8996-857	4	1	2	4	NA	NA
2016	CM8996	stake	poor	offspring	CM8996-857	4	1	1	15	NA	NA
2016	CM8996	stake	poor	offspring	CM8996-857	5	1	2	164	NA	NA
2016	CM8996	stake	poor	offspring	CM8996-857	5	1	1	246	NA	NA
2016	CM8996	stake	poor	offspring	CM8996-857	6	1	2	129	NA	NA
2016	CM8996	stake	poor	offspring	CM8996-857	6	1	1	167	NA	NA
2016	CM8996	stake	poor	offspring	CM8996-858	1	1	1	15	NA	NA
2016	CM8996	stake	poor	offspring	CM8996-858	1	1	2	125	NA	NA
2016	CM8996	stake	poor	offspring	CM8996-858	2	1	2	274	NA	NA
2016	CM8996	stake	poor	offspring	CM8996-858	2	1	1	12	NA	NA
2016	CM8996	stake	poor	offspring	CM8996-858	4	1	2	4	NA	NA
2016	CM8996	stake	poor	offspring	CM8996-858	4	1	1	12	NA	NA
2016	CM8996	stake	poor	offspring	CM8996-858	5	1	1	257	NA	NA
2016	CM8996	stake	poor	offspring	CM8996-858	5	1	2	353	NA	NA
2016	CM8996	stake	poor	offspring	CM8996-858	6	1	2	454	NA	NA
2016	CM8996	stake	poor	offspring	CM8996-858	6	1	1	104	NA	NA
2016	CM8996	stake	poor	offspring	CM8996-858	7	1	1	13	NA	NA
2016	CM8996	stake	poor	offspring	CM8996-858	7	1	2	6	NA	NA
2016	CM8996	stake	poor	offspring	CM8996-858	8	1	2	604	NA	NA
2016	CM8996	stake	poor	offspring	CM8996-858	8	1	1	84	NA	NA
2016	CM8996	stake	poor	offspring	CM8996-860	2	1	2	2	NA	NA
2016	CM8996	stake	poor	offspring	CM8996-860	2	1	1	4	NA	NA
2016	CM8996	stake	poor	offspring	CM8996-860	6	1	2	1	NA	NA
2016	CM8996	stake	poor	offspring	CM8996-860	8	1	2	49	NA	NA
2016	CM8996	stake	poor	offspring	CM8996-860	8	1	1	109	NA	NA
2016	CM8996	stake	poor	offspring	CM8996-861	6	1	2	168	NA	NA
2016	CM8996	stake	poor	offspring	CM8996-861	6	1	1	9	NA	NA
2016	CM8996	stake	poor	offspring	CM8996-862	2	1	2	44	NA	NA
2016	CM8996	stake	poor	offspring	CM8996-862	2	1	1	25	NA	NA
2016	CM8996	stake	poor	offspring	CM8996-862	3	1	2	5	NA	NA
2016	CM8996	stake	poor	offspring	CM8996-862	3	1	1	6	NA	NA
2016	CM8996	stake	poor	offspring	CM8996-863	2	1	2	18	NA	NA
2016	CM8996	stake	poor	offspring	CM8996-863	2	1	1	49	NA	NA
2016	CM8996	stake	poor	offspring	CM8996-863	4	1	2	3	NA	NA
2016	CM8996	stake	poor	offspring	CM8996-863	4	1	1	1	NA	NA
2016	CM8996	stake	poor	offspring	CM8996-863	6	1	2	6	NA	NA
2016	CM8996	stake	poor	offspring	CM8996-863	6	1	1	102	NA	NA
2016	CM8996	stake	poor	offspring	CM8996-865	2	1	2	30	NA	NA
2016	CM8996	stake	poor	offspring	CM8996-865	2	1	1	120	NA	NA
2016	CM8996	stake	poor	offspring	CM8996-865	3	1	2	2	NA	NA
2016	CM8996	stake	poor	offspring	CM8996-865	3	1	1	3	NA	NA
2016	CM8996	stake	poor	offspring	CM8996-865	4	1	2	3	NA	NA
2016	CM8996	stake	poor	offspring	CM8996-865	4	1	1	2	NA	NA
2016	CM8996	stake	poor	offspring	CM8996-865	5	1	1	3	NA	NA
2016	CM8996	stake	poor	offspring	CM8996-865	5	1	2	4	NA	NA
2016	CM8996	stake	poor	offspring	CM8996-865	6	1	2	7	NA	NA
2016	CM8996	stake	poor	offspring	CM8996-865	6	1	1	31	NA	NA
2016	CM8996	stake	poor	offspring	CM8996-865	7	1	1	10	NA	NA
2016	CM8996	stake	poor	offspring	CM8996-865	7	1	2	105	NA	NA
2016	CM8996	stake	poor	offspring	CM8996-865	8	1	2	13	NA	NA
2016	CM8996	stake	poor	offspring	CM8996-865	8	1	1	6	NA	NA
2016	CM8996	stake	poor	offspring	CM8996-866	2	1	2	21	NA	NA
2016	CM8996	stake	poor	offspring	CM8996-866	2	1	1	53	NA	NA
2016	CM8996	stake	poor	offspring	CM8996-866	3	1	1	1	NA	NA
2016	CM8996	stake	poor	offspring	CM8996-866	4	1	2	2	NA	NA
2016	CM8996	stake	poor	offspring	CM8996-866	4	1	1	2	NA	NA
2016	CM8996	stake	poor	offspring	CM8996-866	6	1	2	22	NA	NA
2016	CM8996	stake	poor	offspring	CM8996-866	6	1	1	49	NA	NA
2016	CM8996	stake	poor	offspring	CM8996-867	1	1	1	9	NA	NA
2016	CM8996	stake	poor	offspring	CM8996-867	1	1	2	23	NA	NA
2016	CM8996	stake	poor	offspring	CM8996-867	2	1	2	72	NA	NA
2016	CM8996	stake	poor	offspring	CM8996-867	2	1	1	58	NA	NA
2016	CM8996	stake	poor	offspring	CM8996-867	3	1	2	6	NA	NA
2016	CM8996	stake	poor	offspring	CM8996-867	3	1	1	4	NA	NA
2016	CM8996	stake	poor	offspring	CM8996-867	4	1	2	118	NA	NA
2016	CM8996	stake	poor	offspring	CM8996-867	4	1	1	68	NA	NA
2016	CM8996	stake	poor	offspring	CM8996-868	2	1	2	155	NA	NA
2016	CM8996	stake	poor	offspring	CM8996-868	2	1	1	75	NA	NA
2016	CM8996	stake	poor	offspring	CM8996-868	3	1	2	9	NA	NA
2016	CM8996	stake	poor	offspring	CM8996-868	3	1	1	10	NA	NA
2016	CM8996	stake	poor	offspring	CM8996-868	4	1	2	7	NA	NA
2016	CM8996	stake	poor	offspring	CM8996-868	4	1	1	3	NA	NA
2016	CM8996	stake	poor	offspring	CM8996-868	5	1	1	56	NA	NA
2016	CM8996	stake	poor	offspring	CM8996-868	5	1	2	20	NA	NA
2016	CM8996	stake	poor	offspring	CM8996-868	6	1	2	14	NA	NA
2016	CM8996	stake	poor	offspring	CM8996-868	6	1	1	35	NA	NA
2016	CM8996	stake	poor	offspring	CM8996-869	1	1	1	3	NA	NA
2016	CM8996	stake	poor	offspring	CM8996-869	1	1	2	13	NA	NA
2016	CM8996	stake	poor	offspring	CM8996-869	3	1	2	2	NA	NA
2016	CM8996	stake	poor	offspring	CM8996-869	3	1	1	3	NA	NA
2016	CM8996	stake	poor	offspring	CM8996-869	7	1	1	11	NA	NA
2016	CM8996	stake	poor	offspring	CM8996-870	1	1	1	6	NA	NA
2016	CM8996	stake	poor	offspring	CM8996-870	1	1	2	22	NA	NA
2016	CM8996	stake	poor	offspring	CM8996-870	2	1	2	8	NA	NA
2016	CM8996	stake	poor	offspring	CM8996-870	2	1	1	25	NA	NA
2016	CM8996	stake	poor	offspring	CM8996-870	3	1	1	2	NA	NA
2016	CM8996	stake	poor	offspring	CM8996-870	5	1	2	8	NA	NA
2016	CM8996	stake	poor	offspring	CM8996-870	5	1	1	2	NA	NA
2016	CM8996	stake	poor	offspring	CM8996-870	6	1	2	24	NA	NA
2016	CM8996	stake	poor	offspring	CM8996-870	6	1	1	86	NA	NA
2016	CM8996	stake	poor	offspring	CM8996-872	2	1	2	34	NA	NA
2016	CM8996	stake	poor	offspring	CM8996-872	2	1	1	12	NA	NA
2016	CM8996	stake	poor	offspring	CM8996-872	3	1	2	1	NA	NA
2016	CM8996	stake	poor	offspring	CM8996-872	3	1	1	10	NA	NA
2016	CM8996	stake	poor	offspring	CM8996-872	4	1	2	1	NA	NA
2016	CM8996	stake	poor	offspring	CM8996-872	4	1	1	2	NA	NA
2016	CM8996	stake	poor	offspring	CM8996-872	5	1	1	83	NA	NA
2016	CM8996	stake	poor	offspring	CM8996-872	5	1	2	3	NA	NA
2016	CM8996	stake	poor	offspring	CM8996-872	6	1	2	5	NA	NA
2016	CM8996	stake	poor	offspring	CM8996-872	6	1	1	7	NA	NA
2016	CM8996	stake	poor	offspring	CM8996-872	7	1	1	19	NA	NA
2016	CM8996	stake	poor	offspring	CM8996-872	7	1	2	1	NA	NA
2016	CM8996	stake	poor	offspring	CM8996-872	8	1	2	28	NA	NA
2016	CM8996	stake	poor	offspring	CM8996-872	8	1	1	70	NA	NA
2016	CM8996	stake	poor	offspring	CM8996-873	7	1	1	339	NA	NA
2016	CM8996	stake	poor	offspring	CM8996-873	7	1	2	702	NA	NA
2016	CM8996	stake	poor	offspring	CM8996-874	2	1	2	11	NA	NA
2016	CM8996	stake	poor	offspring	CM8996-874	2	1	1	68	NA	NA
2016	CM8996	stake	poor	offspring	CM8996-874	3	1	2	2	NA	NA
2016	CM8996	stake	poor	offspring	CM8996-874	3	1	1	2	NA	NA
2016	CM8996	stake	poor	offspring	CM8996-874	6	1	2	47	NA	NA
2016	CM8996	stake	poor	offspring	CM8996-874	6	1	1	24	NA	NA
2016	CM8996	stake	poor	offspring	CM8996-875	1	1	1	10	NA	NA
2016	CM8996	stake	poor	offspring	CM8996-875	1	1	2	7	NA	NA
2016	CM8996	stake	poor	offspring	CM8996-875	2	1	2	67	NA	NA
2016	CM8996	stake	poor	offspring	CM8996-875	2	1	1	93	NA	NA
2016	CM8996	stake	poor	offspring	CM8996-875	3	1	2	62	NA	NA
2016	CM8996	stake	poor	offspring	CM8996-875	3	1	1	54	NA	NA
2016	CM8996	stake	poor	offspring	CM8996-875	4	1	2	2	NA	NA
2016	CM8996	stake	poor	offspring	CM8996-875	4	1	1	1	NA	NA
2016	CM8996	stake	poor	offspring	CM8996-875	5	1	1	42	NA	NA
2016	CM8996	stake	poor	offspring	CM8996-875	5	1	2	15	NA	NA
2016	CM8996	stake	poor	offspring	CM8996-875	6	1	2	47	NA	NA
2016	CM8996	stake	poor	offspring	CM8996-875	6	1	1	56	NA	NA
2016	CM8996	stake	poor	offspring	CM8996-876	1	1	1	231	NA	NA
2016	CM8996	stake	poor	offspring	CM8996-876	1	1	2	79	NA	NA
2016	CM8996	stake	poor	offspring	CM8996-876	2	1	2	31	NA	NA
2016	CM8996	stake	poor	offspring	CM8996-876	2	1	1	483	NA	NA
2016	CM8996	stake	poor	offspring	CM8996-876	6	1	2	1	NA	NA
2016	CM8996	stake	poor	offspring	CM8996-876	6	1	1	0	NA	NA
2016	CM8996	stake	poor	offspring	CM8996-877	2	1	2	9	NA	NA
2016	CM8996	stake	poor	offspring	CM8996-877	2	1	1	91	NA	NA
2016	CM8996	stake	poor	offspring	CM8996-877	3	1	2	4	NA	NA
2016	CM8996	stake	poor	offspring	CM8996-877	3	1	1	28	NA	NA
2016	CM8996	stake	poor	offspring	CM8996-877	4	1	1	1	NA	NA
2016	CM8996	stake	poor	offspring	CM8996-877	5	1	1	3	NA	NA
2016	CM8996	stake	poor	offspring	CM8996-877	5	1	2	51	NA	NA
2016	CM8996	stake	poor	offspring	CM8996-877	6	1	2	19	NA	NA
2016	CM8996	stake	poor	offspring	CM8996-877	6	1	1	10	NA	NA
2016	CM8996	stake	poor	offspring	CM8996-877	7	1	1	157	NA	NA
2016	CM8996	stake	poor	offspring	CM8996-877	7	1	2	32	NA	NA
2016	CM8996	stake	poor	offspring	CM8996-877	8	1	2	216	NA	NA
2016	CM8996	stake	poor	offspring	CM8996-877	8	1	1	571	NA	NA
2016	CM8996	stake	poor	offspring	CM8996-878	2	1	2	62	NA	NA
2016	CM8996	stake	poor	offspring	CM8996-878	2	1	1	127	NA	NA
2016	CM8996	stake	poor	offspring	CM8996-878	3	1	2	28	NA	NA
2016	CM8996	stake	poor	offspring	CM8996-878	3	1	1	12	NA	NA
2016	CM8996	stake	poor	offspring	CM8996-878	4	1	1	1	NA	NA
2016	CM8996	stake	poor	offspring	CM8996-878	6	1	2	11	NA	NA
2016	CM8996	stake	poor	offspring	CM8996-878	6	1	1	24	NA	NA
2016	CM8996	stake	poor	offspring	CM8996-879	1	1	1	219	NA	NA
2016	CM8996	stake	poor	offspring	CM8996-879	1	1	2	135	NA	NA
2016	CM8996	stake	poor	offspring	CM8996-879	2	1	2	234	NA	NA
2016	CM8996	stake	poor	offspring	CM8996-879	2	1	1	442	NA	NA
2016	CM8996	stake	poor	offspring	CM8996-879	4	1	2	1	NA	NA
2016	CM8996	stake	poor	offspring	CM8996-879	4	1	1	2	NA	NA
2016	CM8996	stake	poor	offspring	CM8996-879	6	1	2	0	NA	NA
2016	CM8996	stake	poor	offspring	CM8996-879	6	1	1	1	NA	NA
2016	CM8996	stake	poor	offspring	CM8996-879	8	1	2	25	NA	NA
2016	CM8996	stake	poor	offspring	CM8996-879	8	1	1	3	NA	NA
2016	CM8996	stake	poor	offspring	CM8996-88	2	1	2	26	NA	NA
2016	CM8996	stake	poor	offspring	CM8996-88	2	1	1	36	NA	NA
2016	CM8996	stake	poor	offspring	CM8996-88	3	1	2	15	NA	NA
2016	CM8996	stake	poor	offspring	CM8996-88	3	1	1	11	NA	NA
2016	CM8996	stake	poor	offspring	CM8996-88	4	1	2	2	NA	NA
2016	CM8996	stake	poor	offspring	CM8996-88	4	1	1	3	NA	NA
2016	CM8996	stake	poor	offspring	CM8996-88	5	1	1	77	NA	NA
2016	CM8996	stake	poor	offspring	CM8996-88	5	1	2	120	NA	NA
2016	CM8996	stake	poor	offspring	CM8996-88	6	1	2	15	NA	NA
2016	CM8996	stake	poor	offspring	CM8996-88	6	1	1	36	NA	NA
2016	CM8996	stake	poor	offspring	CM8996-88	7	1	1	25	NA	NA
2016	CM8996	stake	poor	offspring	CM8996-88	7	1	2	15	NA	NA
2016	CM8996	stake	poor	offspring	CM8996-88	8	1	2	155	NA	NA
2016	CM8996	stake	poor	offspring	CM8996-88	8	1	1	47	NA	NA
2016	CM8996	stake	poor	offspring	CM8996-880	1	1	1	276	NA	NA
2016	CM8996	stake	poor	offspring	CM8996-880	1	1	2	901	NA	NA
2016	CM8996	stake	poor	offspring	CM8996-880	2	1	2	242	NA	NA
2016	CM8996	stake	poor	offspring	CM8996-880	2	1	1	71	NA	NA
2016	CM8996	stake	poor	offspring	CM8996-880	4	1	2	16	NA	NA
2016	CM8996	stake	poor	offspring	CM8996-880	4	1	1	80	NA	NA
2016	CM8996	stake	poor	offspring	CM8996-880	5	1	1	129	NA	NA
2016	CM8996	stake	poor	offspring	CM8996-880	5	1	2	176	NA	NA
2016	CM8996	stake	poor	offspring	CM8996-880	6	1	2	19	NA	NA
2016	CM8996	stake	poor	offspring	CM8996-880	6	1	1	36	NA	NA
2016	CM8996	stake	poor	offspring	CM8996-881	1	1	1	29	NA	NA
2016	CM8996	stake	poor	offspring	CM8996-881	1	1	2	14	NA	NA
2016	CM8996	stake	poor	offspring	CM8996-881	2	1	2	221	NA	NA
2016	CM8996	stake	poor	offspring	CM8996-881	2	1	1	59	NA	NA
2016	CM8996	stake	poor	offspring	CM8996-881	3	1	2	1	NA	NA
2016	CM8996	stake	poor	offspring	CM8996-881	3	1	1	4	NA	NA
2016	CM8996	stake	poor	offspring	CM8996-881	5	1	1	20	NA	NA
2016	CM8996	stake	poor	offspring	CM8996-881	5	1	2	35	NA	NA
2016	CM8996	stake	poor	offspring	CM8996-881	6	1	2	2	NA	NA
2016	CM8996	stake	poor	offspring	CM8996-881	6	1	1	8	NA	NA
2016	CM8996	stake	poor	offspring	CM8996-881	7	1	1	16	NA	NA
2016	CM8996	stake	poor	offspring	CM8996-881	7	1	2	117	NA	NA
2016	CM8996	stake	poor	offspring	CM8996-883	2	1	2	38	NA	NA
2016	CM8996	stake	poor	offspring	CM8996-883	2	1	1	112	NA	NA
2016	CM8996	stake	poor	offspring	CM8996-883	3	1	2	1	NA	NA
2016	CM8996	stake	poor	offspring	CM8996-883	3	1	1	0	NA	NA
2016	CM8996	stake	poor	offspring	CM8996-883	4	1	2	14	NA	NA
2016	CM8996	stake	poor	offspring	CM8996-883	4	1	1	6	NA	NA
2016	CM8996	stake	poor	offspring	CM8996-883	6	1	2	24	NA	NA
2016	CM8996	stake	poor	offspring	CM8996-883	6	1	1	18	NA	NA
2016	CM8996	stake	poor	offspring	CM8996-883	7	1	1	16	NA	NA
2016	CM8996	stake	poor	offspring	CM8996-883	7	1	2	35	NA	NA
2016	CM8996	stake	poor	offspring	CM8996-883	8	1	2	26	NA	NA
2016	CM8996	stake	poor	offspring	CM8996-883	8	1	1	27	NA	NA
2016	CM8996	stake	poor	offspring	CM8996-884	1	1	1	19	NA	NA
2016	CM8996	stake	poor	offspring	CM8996-884	1	1	2	4	NA	NA
2016	CM8996	stake	poor	offspring	CM8996-884	2	1	2	35	NA	NA
2016	CM8996	stake	poor	offspring	CM8996-884	2	1	1	60	NA	NA
2016	CM8996	stake	poor	offspring	CM8996-884	3	1	2	12	NA	NA
2016	CM8996	stake	poor	offspring	CM8996-884	3	1	1	8	NA	NA
2016	CM8996	stake	poor	offspring	CM8996-884	4	1	2	1	NA	NA
2016	CM8996	stake	poor	offspring	CM8996-884	4	1	1	2	NA	NA
2016	CM8996	stake	poor	offspring	CM8996-884	5	1	1	69	NA	NA
2016	CM8996	stake	poor	offspring	CM8996-884	5	1	2	86	NA	NA
2016	CM8996	stake	poor	offspring	CM8996-884	6	1	2	39	NA	NA
2016	CM8996	stake	poor	offspring	CM8996-884	6	1	1	25	NA	NA
2016	CM8996	stake	poor	offspring	CM8996-884	7	1	1	14	NA	NA
2016	CM8996	stake	poor	offspring	CM8996-884	7	1	2	33	NA	NA
2016	CM8996	stake	poor	offspring	CM8996-884	8	1	2	211	NA	NA
2016	CM8996	stake	poor	offspring	CM8996-884	8	1	1	86	NA	NA
2016	CM8996	stake	poor	offspring	CM8996-885	2	1	2	3	NA	NA
2016	CM8996	stake	poor	offspring	CM8996-885	2	1	1	7	NA	NA
2016	CM8996	stake	poor	offspring	CM8996-885	6	1	1	1	NA	NA
2016	CM8996	stake	poor	offspring	CM8996-886	4	1	2	90	NA	NA
2016	CM8996	stake	poor	offspring	CM8996-886	4	1	1	360	NA	NA
2016	CM8996	stake	poor	offspring	CM8996-886	5	1	1	1935	NA	NA
2016	CM8996	stake	poor	offspring	CM8996-886	5	1	2	291	NA	NA
2016	CM8996	stake	poor	offspring	CM8996-886	6	1	2	251	NA	NA
2016	CM8996	stake	poor	offspring	CM8996-886	6	1	1	332	NA	NA
2016	CM8996	stake	poor	offspring	CM8996-888	1	1	1	1665	NA	NA
2016	CM8996	stake	poor	offspring	CM8996-888	1	1	2	2000	NA	NA
2016	CM8996	stake	poor	offspring	CM8996-888	2	1	2	1781	NA	NA
2016	CM8996	stake	poor	offspring	CM8996-888	2	1	1	913	NA	NA
2016	CM8996	stake	poor	offspring	CM8996-888	4	1	2	134	NA	NA
2016	CM8996	stake	poor	offspring	CM8996-888	4	1	1	846	NA	NA
2016	CM8996	stake	poor	offspring	CM8996-888	6	1	2	284	NA	NA
2016	CM8996	stake	poor	offspring	CM8996-888	6	1	1	80	NA	NA
2016	CM8996	stake	poor	offspring	CM8996-888	7	1	1	12	NA	NA
2016	CM8996	stake	poor	offspring	CM8996-888	7	1	2	13	NA	NA
2016	CM8996	stake	poor	offspring	CM8996-888	8	1	2	1555	NA	NA
2016	CM8996	stake	poor	offspring	CM8996-888	8	1	1	419	NA	NA
2016	CM8996	stake	poor	offspring	CM8996-889	1	1	1	10	NA	NA
2016	CM8996	stake	poor	offspring	CM8996-889	1	1	2	7	NA	NA
2016	CM8996	stake	poor	offspring	CM8996-889	2	1	2	54	NA	NA
2016	CM8996	stake	poor	offspring	CM8996-889	2	1	1	18	NA	NA
2016	CM8996	stake	poor	offspring	CM8996-889	3	1	2	7	NA	NA
2016	CM8996	stake	poor	offspring	CM8996-889	3	1	1	18	NA	NA
2016	CM8996	stake	poor	offspring	CM8996-889	4	1	2	2	NA	NA
2016	CM8996	stake	poor	offspring	CM8996-889	4	1	1	50	NA	NA
2016	CM8996	stake	poor	offspring	CM8996-889	5	1	1	16	NA	NA
2016	CM8996	stake	poor	offspring	CM8996-889	5	1	2	45	NA	NA
2016	CM8996	stake	poor	offspring	CM8996-889	6	1	2	3	NA	NA
2016	CM8996	stake	poor	offspring	CM8996-889	6	1	1	0	NA	NA
2016	CM8996	stake	poor	offspring	CM8996-891	2	1	2	6	NA	NA
2016	CM8996	stake	poor	offspring	CM8996-891	2	1	1	1	NA	NA
2016	CM8996	stake	poor	offspring	CM8996-892	1	1	1	1307	NA	NA
2016	CM8996	stake	poor	offspring	CM8996-892	1	1	2	629	NA	NA
2016	CM8996	stake	poor	offspring	CM8996-892	2	1	2	455	NA	NA
2016	CM8996	stake	poor	offspring	CM8996-892	2	1	1	291	NA	NA
2016	CM8996	stake	poor	offspring	CM8996-892	4	1	2	96	NA	NA
2016	CM8996	stake	poor	offspring	CM8996-892	4	1	1	258	NA	NA
2016	CM8996	stake	poor	offspring	CM8996-892	7	1	1	110	NA	NA
2016	CM8996	stake	poor	offspring	CM8996-892	7	1	2	179	NA	NA
2016	CM8996	stake	poor	offspring	CM8996-892	8	1	2	165	NA	NA
2016	CM8996	stake	poor	offspring	CM8996-892	8	1	1	442	NA	NA
2016	CM8996	stake	poor	offspring	CM8996-894	6	1	2	4	NA	NA
2016	CM8996	stake	poor	offspring	CM8996-894	6	1	1	10	NA	NA
2016	CM8996	stake	poor	offspring	CM8996-894	9	1	2	66	NA	NA
2016	CM8996	stake	poor	offspring	CM8996-894	9	1	1	170	NA	NA
2016	CM8996	stake	poor	offspring	CM8996-894	10	1	2	6	NA	NA
2016	CM8996	stake	poor	offspring	CM8996-894	10	1	1	163	NA	NA
2016	CM8996	stake	poor	offspring	CM8996-897	6	1	2	198	NA	NA
2016	CM8996	stake	poor	offspring	CM8996-897	6	1	1	25	NA	NA
2016	CM8996	stake	poor	offspring	CM8996-897	9	1	1	203	NA	NA
2016	CM8996	stake	poor	offspring	CM8996-897	9	1	2	77	NA	NA
2016	CM8996	stake	poor	offspring	CM8996-897	10	1	2	14	NA	NA
2016	CM8996	stake	poor	offspring	CM8996-897	10	1	1	120	NA	NA
2016	CM8996	stake	poor	offspring	CM8996-899	6	1	2	2	NA	NA
2016	CM8996	stake	poor	offspring	CM8996-899	6	1	1	15	NA	NA
2016	CM8996	stake	poor	offspring	CM8996-899	9	1	2	58	NA	NA
2016	CM8996	stake	poor	offspring	CM8996-899	9	1	1	89	NA	NA
2016	CM8996	stake	poor	offspring	CM8996-899	10	1	2	2	NA	NA
2016	CM8996	stake	poor	offspring	CM8996-899	10	1	1	18	NA	NA
2016	CM8996	stake	poor	offspring	CM8996-9	2	1	2	29	NA	NA
2016	CM8996	stake	poor	offspring	CM8996-9	2	1	1	57	NA	NA
2016	CM8996	stake	poor	offspring	CM8996-9	3	1	1	2	NA	NA
2016	CM8996	stake	poor	offspring	CM8996-9	4	1	2	6	NA	NA
2016	CM8996	stake	poor	offspring	CM8996-9	4	1	1	6	NA	NA
2016	CM8996	stake	poor	offspring	CM8996-9	5	1	1	11	NA	NA
2016	CM8996	stake	poor	offspring	CM8996-9	5	1	2	42	NA	NA
2016	CM8996	stake	poor	offspring	CM8996-9	6	1	2	124	NA	NA
2016	CM8996	stake	poor	offspring	CM8996-9	6	1	1	22	NA	NA
2016	CM8996	stake	poor	offspring	CM8996-900	1	1	1	57	NA	NA
2016	CM8996	stake	poor	offspring	CM8996-900	1	1	2	19	NA	NA
2016	CM8996	stake	poor	offspring	CM8996-900	2	1	2	57	NA	NA
2016	CM8996	stake	poor	offspring	CM8996-900	2	1	1	149	NA	NA
2016	CM8996	stake	poor	offspring	CM8996-900	3	1	2	30	NA	NA
2016	CM8996	stake	poor	offspring	CM8996-900	3	1	1	25	NA	NA
2016	CM8996	stake	poor	offspring	CM8996-900	4	1	2	5	NA	NA
2016	CM8996	stake	poor	offspring	CM8996-900	4	1	1	3	NA	NA
2016	CM8996	stake	poor	offspring	CM8996-900	5	1	1	6	NA	NA
2016	CM8996	stake	poor	offspring	CM8996-900	5	1	1	12	NA	NA
2016	CM8996	stake	poor	offspring	CM8996-900	6	1	2	57	NA	NA
[truncated: 15,449 more rows]

## Sheet: Sheet2
exp.year	exp.cross	exp.propagation	exp.substrate	group	clone	rep	plant	leaf	nymphs		clone	# nymphs_AVGexp	STDV-S	SEM	# experiments
2016	CM8996	stake	poor	offspring	CM8996-10	2	1	2	27		CM8996-10	1562.13	1648.94	301.053	30			SEM = STDEV/SQRT(sample's size)
2016	CM8996	stake	poor	offspring	CM8996-10	2	1	1	55
2016	CM8996	stake	poor	offspring	CM8996-10	4	1	2	7
2016	CM8996	stake	poor	offspring	CM8996-10	4	1	1	14
2016	CM8996	stake	poor	offspring	CM8996-10	5	1	1	56
2016	CM8996	stake	poor	offspring	CM8996-10	5	1	2	45
2017	CM8996	invitro	rich	offspring	CM8996-10	1	1	1	847
2017	CM8996	invitro	rich	offspring	CM8996-10	1	1	2	122
2017	CM8996	invitro	rich	offspring	CM8996-10	2	1	1	2248
2017	CM8996	invitro	rich	offspring	CM8996-10	2	1	2	541
2017	CM8996	invitro	rich	offspring	CM8996-10	3	1	1	2840
2017	CM8996	invitro	rich	offspring	CM8996-10	3	1	2	125
2017	CM8996	invitro	rich	offspring	CM8996-10	4	1	1	1355
2017	CM8996	invitro	rich	offspring	CM8996-10	4	1	2	1028
2017	CM8996	invitro	rich	offspring	CM8996-10	7	1	1	4465
2017	CM8996	invitro	rich	offspring	CM8996-10	7	1	2	2141
2017	CM8996	invitro	rich	offspring	CM8996-10	7	2	1	2421
2017	CM8996	invitro	rich	offspring	CM8996-10	7	2	2	1617
2017	CM8996	stake	rich	offspring	CM8996-10	1	1	1	1012
2017	CM8996	stake	rich	offspring	CM8996-10	1	1	2	2056
2017	CM8996	stake	rich	offspring	CM8996-10	2	1	2	1189
2017	CM8996	stake	rich	offspring	CM8996-10	2	1	1	1670
2017	CM8996	stake	rich	offspring	CM8996-10	3	1	2	1321
2017	CM8996	stake	rich	offspring	CM8996-10	3	1	1	3259
2017	CM8996	stake	rich	offspring	CM8996-10	4	1	2	4229
2017	CM8996	stake	rich	offspring	CM8996-10	4	1	1	7477
2017	CM8996	stake	rich	offspring	CM8996-10	5	1	2	924
2017	CM8996	stake	rich	offspring	CM8996-10	5	1	1	1124
2017	CM8996	stake	rich	offspring	CM8996-10	6	1	2	706
2017	CM8996	stake	rich	offspring	CM8996-10	6	1	1	1943
2013	CM8996	invitro	poor	offspring	CM8996-107	2	1	1	1		CM8996-107	639.29	1200.56	152.471	62			Sample's size = # experiments
2013	CM8996	invitro	poor	offspring	CM8996-107	2	1	2	10
2013	CM8996	invitro	poor	offspring	CM8996-107	3	2	2	109
2013	CM8996	invitro	poor	offspring	CM8996-107	3	2	1	179
2016	CM8996	stake	poor	offspring	CM8996-107	1	1	1	52
2016	CM8996	stake	poor	offspring	CM8996-107	1	1	2	19
2016	CM8996	stake	poor	offspring	CM8996-107	3	1	2	4
2016	CM8996	stake	poor	offspring	CM8996-107	3	1	1	4
2016	CM8996	stake	poor	offspring	CM8996-107	4	1	2	7
2016	CM8996	stake	poor	offspring	CM8996-107	4	1	1	8
2016	CM8996	stake	poor	offspring	CM8996-107	7	1	1	25
2016	CM8996	stake	poor	offspring	CM8996-107	7	1	2	7
2016	CM8996	stake	poor	offspring	CM8996-107	10	1	2	24
2016	CM8996	stake	poor	offspring	CM8996-107	10	1	1	17
2017	CM8996	invitro	rich	offspring	CM8996-107	1	1	1	651
2017	CM8996	invitro	rich	offspring	CM8996-107	1	1	2	136
2017	CM8996	invitro	rich	offspring	CM8996-107	2	1	1	2270
2017	CM8996	invitro	rich	offspring	CM8996-107	2	1	2	370
2017	CM8996	invitro	rich	offspring	CM8996-107	3	1	1	1128
2017	CM8996	invitro	rich	offspring	CM8996-107	3	1	2	246
2017	CM8996	invitro	rich	offspring	CM8996-107	4	1	1	150
2017	CM8996	invitro	rich	offspring	CM8996-107	4	1	2	154
2017	CM8996	invitro	rich	offspring	CM8996-107	5	1	1	239
2017	CM8996	invitro	rich	offspring	CM8996-107	5	1	2	312
2017	CM8996	invitro	rich	offspring	CM8996-107	6	1	1	89
2017	CM8996	invitro	rich	offspring	CM8996-107	6	1	2	110
2017	CM8996	stake	rich	offspring	CM8996-107	1	1	1	1792
2017	CM8996	stake	rich	offspring	CM8996-107	1	1	2	2959
2017	CM8996	stake	rich	offspring	CM8996-107	2	1	2	686
2017	CM8996	stake	rich	offspring	CM8996-107	2	1	1	1935
2017	CM8996	stake	rich	offspring	CM8996-107	3	1	2	787
2017	CM8996	stake	rich	offspring	CM8996-107	3	1	1	3633
2017	CM8996	stake	rich	offspring	CM8996-107	4	1	2	5351
2017	CM8996	stake	rich	offspring	CM8996-107	4	1	1	5508
2017	CM8996	stake	rich	offspring	CM8996-107	5	1	1	2000
2017	CM8996	stake	rich	offspring	CM8996-107	5	1	2	3163
2017	CM8996	stake	rich	offspring	CM8996-107	6	1	2	569
2017	CM8996	stake	rich	offspring	CM8996-107	6	1	1	838
2018	CM8996	invitro	poor	offspring	CM8996-107	1	1	1	56
2018	CM8996	invitro	poor	offspring	CM8996-107	1	1	2	233
2018	CM8996	invitro	poor	offspring	CM8996-107	2	1	1	0
2018	CM8996	invitro	poor	offspring	CM8996-107	2	1	2	69
2018	CM8996	invitro	poor	offspring	CM8996-107	3	1	1	39
2018	CM8996	invitro	poor	offspring	CM8996-107	3	1	2	22
2018	CM8996	invitro	poor	offspring	CM8996-107	4	1	1	18
2018	CM8996	invitro	poor	offspring	CM8996-107	4	1	2	14
2018	CM8996	invitro	poor	offspring	CM8996-107	5	1	1	38
2018	CM8996	invitro	poor	offspring	CM8996-107	5	1	2	454
2018	CM8996	invitro	poor	offspring	CM8996-107	6	1	1	132
2018	CM8996	invitro	poor	offspring	CM8996-107	6	1	2	621
2018	CM8996	invitro	poor	offspring	CM8996-107	7	1	1	827
2018	CM8996	invitro	poor	offspring	CM8996-107	7	1	2	64
2018	CM8996	invitro	poor	offspring	CM8996-107	8	1	1	666
2018	CM8996	invitro	poor	offspring	CM8996-107	8	1	2	229
2018	CM8996	invitro	poor	offspring	CM8996-107	9	1	2	116
2018	CM8996	invitro	poor	offspring	CM8996-107	9	1	1	83
2018	CM8996	invitro	poor	offspring	CM8996-107	10	1	1	12
2018	CM8996	invitro	poor	offspring	CM8996-107	10	1	2	16
2018	CM8996	invitro	poor	offspring	CM8996-107	11	1	1	147
2018	CM8996	invitro	poor	offspring	CM8996-107	11	1	2	90
2018	CM8996	invitro	poor	offspring	CM8996-107	12	1	1	116
2018	CM8996	invitro	poor	offspring	CM8996-107	12	1	2	32
2013	CM8996	invitro	poor	offspring	CM8996-11	2	1	1	2		CM8996-11	820.719	1231.69	163.141	57
2013	CM8996	invitro	poor	offspring	CM8996-11	3	2	2	17
2013	CM8996	invitro	poor	offspring	CM8996-11	3	2	1	22
2013	CM8996	invitro	poor	offspring	CM8996-11	2	1	2	40
2016	CM8996	stake	poor	offspring	CM8996-11	1	1	1	14
2016	CM8996	stake	poor	offspring	CM8996-11	1	1	2	5
2016	CM8996	stake	poor	offspring	CM8996-11	2	1	2	132
2016	CM8996	stake	poor	offspring	CM8996-11	2	1	1	180
2016	CM8996	stake	poor	offspring	CM8996-11	3	1	2	7
2016	CM8996	stake	poor	offspring	CM8996-11	3	1	1	0
2016	CM8996	stake	poor	offspring	CM8996-11	4	1	2	2
2016	CM8996	stake	poor	offspring	CM8996-11	4	1	1	26
2016	CM8996	stake	poor	offspring	CM8996-11	5	1	1	4
2016	CM8996	stake	poor	offspring	CM8996-11	5	1	2	12
2016	CM8996	stake	poor	offspring	CM8996-11	6	1	2	42
2016	CM8996	stake	poor	offspring	CM8996-11	6	1	1	36
2016	CM8996	stake	poor	offspring	CM8996-11	7	1	1	17
2016	CM8996	stake	poor	offspring	CM8996-11	7	1	2	4
2016	CM8996	stake	poor	offspring	CM8996-11	8	1	2	76
2016	CM8996	stake	poor	offspring	CM8996-11	8	1	1	56
2017	CM8996	invitro	rich	offspring	CM8996-11	1	1	1	647
2017	CM8996	invitro	rich	offspring	CM8996-11	1	1	2	30
2017	CM8996	invitro	rich	offspring	CM8996-11	1	2	1	251
2017	CM8996	invitro	rich	offspring	CM8996-11	1	2	2	25
2017	CM8996	invitro	rich	offspring	CM8996-11	2	1	1	515
2017	CM8996	invitro	rich	offspring	CM8996-11	2	1	2	70
2017	CM8996	invitro	rich	offspring	CM8996-11	3	1	1	1981
2017	CM8996	invitro	rich	offspring	CM8996-11	3	1	2	363
2017	CM8996	invitro	rich	offspring	CM8996-11	4	1	1	1175
2017	CM8996	invitro	rich	offspring	CM8996-11	4	1	2	150
2017	CM8996	stake	rich	offspring	CM8996-11	1	1	1	2747
2017	CM8996	stake	rich	offspring	CM8996-11	1	1	2	5092
2017	CM8996	stake	rich	offspring	CM8996-11	2	1	2	3321
2017	CM8996	stake	rich	offspring	CM8996-11	3	1	1	3558
2017	CM8996	stake	rich	offspring	CM8996-11	3	1	2	4835
2017	CM8996	stake	rich	offspring	CM8996-11	4	1	2	491
2017	CM8996	stake	rich	offspring	CM8996-11	4	1	1	1402
2017	CM8996	stake	rich	offspring	CM8996-11	5	1	2	654
2017	CM8996	stake	rich	offspring	CM8996-11	5	1	1	3556
2017	CM8996	stake	rich	offspring	CM8996-11	6	1	2	489
2017	CM8996	stake	rich	offspring	CM8996-11	6	1	1	3078
2018	CM8996	invitro	poor	offspring	CM8996-11	1	1	1	896
2018	CM8996	invitro	poor	offspring	CM8996-11	1	1	2	281
2018	CM8996	invitro	poor	offspring	CM8996-11	2	1	1	417
2018	CM8996	invitro	poor	offspring	CM8996-11	2	1	2	1142
2018	CM8996	invitro	poor	offspring	CM8996-11	3	1	1	84
2018	CM8996	invitro	poor	offspring	CM8996-11	3	1	2	32
2018	CM8996	invitro	poor	offspring	CM8996-11	4	1	1	1279
2018	CM8996	invitro	poor	offspring	CM8996-11	4	1	2	417
2018	CM8996	invitro	poor	offspring	CM8996-11	5	1	1	970
2018	CM8996	invitro	poor	offspring	CM8996-11	5	1	2	1489
2018	CM8996	invitro	poor	offspring	CM8996-11	9	1	1	407
2018	CM8996	invitro	poor	offspring	CM8996-11	10	1	1	838
2018	CM8996	invitro	poor	offspring	CM8996-11	11	1	1	1304
2018	CM8996	invitro	poor	offspring	CM8996-11	11	1	2	473
2018	CM8996	invitro	poor	offspring	CM8996-11	12	1	1	1021
2018	CM8996	invitro	poor	offspring	CM8996-11	12	1	2	607
2013	CM8996	invitro	poor	offspring	CM8996-112	2	1	1	0		CM8996-112	551.333	684.559	119.166	33
2013	CM8996	invitro	poor	offspring	CM8996-112	2	1	2	3
2013	CM8996	invitro	poor	offspring	CM8996-112	3	2	1	3
2013	CM8996	invitro	poor	offspring	CM8996-112	3	2	2	29
2017	CM8996	invitro	rich	offspring	CM8996-112	1	1	1	2051
2017	CM8996	invitro	rich	offspring	CM8996-112	1	1	2	84
2017	CM8996	invitro	rich	offspring	CM8996-112	2	1	1	1830
2017	CM8996	invitro	rich	offspring	CM8996-112	2	1	2	1165
2017	CM8996	invitro	rich	offspring	CM8996-112	3	1	1	95
2017	CM8996	invitro	rich	offspring	CM8996-112	3	1	2	1352
2017	CM8996	invitro	rich	offspring	CM8996-112	3	2	1	685
2017	CM8996	invitro	rich	offspring	CM8996-112	3	2	2	868
2017	CM8996	invitro	rich	offspring	CM8996-112	4	1	1	207
2017	CM8996	invitro	rich	offspring	CM8996-112	4	1	2	637
2017	CM8996	invitro	rich	offspring	CM8996-112	6	1	1	658
2017	CM8996	invitro	rich	offspring	CM8996-112	6	1	2	626
2018	CM8996	invitro	poor	offspring	CM8996-112	1	1	1	612
2018	CM8996	invitro	poor	offspring	CM8996-112	1	1	2	824
2018	CM8996	invitro	poor	offspring	CM8996-112	2	1	1	352
2018	CM8996	invitro	poor	offspring	CM8996-112	2	1	2	59
2018	CM8996	invitro	poor	offspring	CM8996-112	3	1	1	146
2018	CM8996	invitro	poor	offspring	CM8996-112	3	1	2	88
2018	CM8996	invitro	poor	offspring	CM8996-112	4	1	1	103
2018	CM8996	invitro	poor	offspring	CM8996-112	4	1	2	49
2018	CM8996	invitro	poor	offspring	CM8996-112	5	1	1	74
2018	CM8996	invitro	poor	offspring	CM8996-112	5	1	2	148
2018	CM8996	invitro	poor	offspring	CM8996-112	6	1	2	1506
2018	CM8996	invitro	poor	offspring	CM8996-112	7	1	1	2787
2018	CM8996	invitro	poor	offspring	CM8996-112	7	1	2	541
2018	CM8996	invitro	poor	offspring	CM8996-112	8	1	1	422
2018	CM8996	invitro	poor	offspring	CM8996-112	8	1	2	91
2018	CM8996	invitro	poor	offspring	CM8996-112	9	1	1	91
2018	CM8996	invitro	poor	offspring	CM8996-112	9	1	2	8
2013	CM8996	invitro	poor	offspring	CM8996-12	2	1	1	0		CM8996-12	1420.18	2334.57	330.158	50
2013	CM8996	invitro	poor	offspring	CM8996-12	2	1	2	2
2016	CM8996	stake	poor	offspring	CM8996-12	1	1	1	29
2016	CM8996	stake	poor	offspring	CM8996-12	1	1	2	43
2016	CM8996	stake	poor	offspring	CM8996-12	2	1	2	55
2016	CM8996	stake	poor	offspring	CM8996-12	2	1	1	69
2016	CM8996	stake	poor	offspring	CM8996-12	3	1	2	2
2016	CM8996	stake	poor	offspring	CM8996-12	3	1	1	8
2016	CM8996	stake	poor	offspring	CM8996-12	4	1	2	1
2016	CM8996	stake	poor	offspring	CM8996-12	4	1	1	24
2016	CM8996	stake	poor	offspring	CM8996-12	5	1	1	403
2016	CM8996	stake	poor	offspring	CM8996-12	5	1	2	237
2016	CM8996	stake	poor	offspring	CM8996-12	6	1	2	51
2016	CM8996	stake	poor	offspring	CM8996-12	6	1	1	181
2016	CM8996	stake	poor	offspring	CM8996-12	7	1	1	466
2016	CM8996	stake	poor	offspring	CM8996-12	7	1	2	52
2017	CM8996	invitro	rich	offspring	CM8996-12	1	1	1	780
2017	CM8996	invitro	rich	offspring	CM8996-12	1	1	2	50
2017	CM8996	invitro	rich	offspring	CM8996-12	2	1	1	3907
2017	CM8996	invitro	rich	offspring	CM8996-12	2	1	2	871
2017	CM8996	invitro	rich	offspring	CM8996-12	3	1	1	1706
2017	CM8996	invitro	rich	offspring	CM8996-12	4	1	1	767
2017	CM8996	invitro	rich	offspring	CM8996-12	4	1	2	596
2017	CM8996	invitro	rich	offspring	CM8996-12	5	1	1	654
2017	CM8996	invitro	rich	offspring	CM8996-12	5	1	2	709
2017	CM8996	invitro	rich	offspring	CM8996-12	6	1	1	1555
2017	CM8996	invitro	rich	offspring	CM8996-12	6	1	2	521
2017	CM8996	stake	rich	offspring	CM8996-12	1	1	1	4848
2017	CM8996	stake	rich	offspring	CM8996-12	1	1	2	11143
2017	CM8996	stake	rich	offspring	CM8996-12	2	1	1	2140
2017	CM8996	stake	rich	offspring	CM8996-12	2	1	2	3215
2017	CM8996	stake	rich	offspring	CM8996-12	3	1	2	2120
2017	CM8996	stake	rich	offspring	CM8996-12	3	1	1	1039
2017	CM8996	stake	rich	offspring	CM8996-12	4	1	2	5380
2017	CM8996	stake	rich	offspring	CM8996-12	4	1	1	9653
2017	CM8996	stake	rich	offspring	CM8996-12	5	1	2	2715
2017	CM8996	stake	rich	offspring	CM8996-12	5	1	1	4712
2017	CM8996	stake	rich	offspring	CM8996-12	6	1	2	1961
2017	CM8996	stake	rich	offspring	CM8996-12	6	1	1	3740
2018	CM8996	invitro	poor	offspring	CM8996-12	9	1	1	435
2018	CM8996	invitro	poor	offspring	CM8996-12	9	1	2	190
2018	CM8996	invitro	poor	offspring	CM8996-12	10	1	1	561
2018	CM8996	invitro	poor	offspring	CM8996-12	10	1	2	173
2018	CM8996	invitro	poor	offspring	CM8996-12	11	1	1	935
2018	CM8996	invitro	poor	offspring	CM8996-12	11	1	2	279
2018	CM8996	invitro	poor	offspring	CM8996-12	15	1	1	181
2018	CM8996	invitro	poor	offspring	CM8996-12	15	1	2	32
2018	CM8996	invitro	poor	offspring	CM8996-12	15	2	1	211
2018	CM8996	invitro	poor	offspring	CM8996-12	15	2	2	167
2018	CM8996	invitro	poor	offspring	CM8996-12	16	1	2	20
2013	CM8996	invitro	poor	offspring	CM8996-124	3	2	2	2		CM8996-124	1104.49	1777.77	292.264	37
2013	CM8996	invitro	poor	offspring	CM8996-124	3	2	1	4
2013	CM8996	invitro	poor	offspring	CM8996-124	2	1	1	9
2013	CM8996	invitro	poor	offspring	CM8996-124	2	1	2	9
2016	CM8996	stake	poor	offspring	CM8996-124	2	1	2	3
2016	CM8996	stake	poor	offspring	CM8996-124	2	1	1	7
2016	CM8996	stake	poor	offspring	CM8996-124	3	1	1	1
2016	CM8996	stake	poor	offspring	CM8996-124	6	1	2	4
2016	CM8996	stake	poor	offspring	CM8996-124	6	1	1	10
2017	CM8996	invitro	rich	offspring	CM8996-124	1	1	1	1149
2017	CM8996	invitro	rich	offspring	CM8996-124	1	1	2	117
2017	CM8996	invitro	rich	offspring	CM8996-124	2	1	1	1702
2017	CM8996	invitro	rich	offspring	CM8996-124	2	1	2	99
2017	CM8996	invitro	rich	offspring	CM8996-124	3	1	1	1136
2017	CM8996	invitro	rich	offspring	CM8996-124	3	1	2	163
2017	CM8996	stake	rich	offspring	CM8996-124	1	1	1	4950
2017	CM8996	stake	rich	offspring	CM8996-124	1	1	2	8279
2017	CM8996	stake	rich	offspring	CM8996-124	2	1	1	3845
2017	CM8996	stake	rich	offspring	CM8996-124	3	1	2	1890
2017	CM8996	stake	rich	offspring	CM8996-124	3	1	1	4707
2017	CM8996	stake	rich	offspring	CM8996-124	4	1	1	1438
2017	CM8996	stake	rich	offspring	CM8996-124	4	1	2	2297
2017	CM8996	stake	rich	offspring	CM8996-124	5	1	2	1321
2017	CM8996	stake	rich	offspring	CM8996-124	5	1	1	2228
2017	CM8996	stake	rich	offspring	CM8996-124	6	1	2	404
2017	CM8996	stake	rich	offspring	CM8996-124	6	1	1	1520
2018	CM8996	invitro	poor	offspring	CM8996-124	7	1	1	5
2018	CM8996	invitro	poor	offspring	CM8996-124	7	1	2	10
2018	CM8996	invitro	poor	offspring	CM8996-124	8	1	1	9
2018	CM8996	invitro	poor	offspring	CM8996-124	8	1	2	16
2018	CM8996	invitro	poor	offspring	CM8996-124	10	1	1	36
2018	CM8996	invitro	poor	offspring	CM8996-124	10	1	2	12
2018	CM8996	invitro	poor	offspring	CM8996-124	11	1	1	1042
2018	CM8996	invitro	poor	offspring	CM8996-124	11	1	2	120
2018	CM8996	invitro	poor	offspring	CM8996-124	12	1	1	378
2018	CM8996	invitro	poor	offspring	CM8996-124	12	1	2	710
2018	CM8996	invitro	poor	offspring	CM8996-124	13	1	1	1234
2013	CM8996	invitro	poor	offspring	CM8996-134	2	1	1	21		CM8996-134	827.51	1152.63	164.661	49
2013	CM8996	invitro	poor	offspring	CM8996-134	2	1	2	75
2013	CM8996	invitro	poor	offspring	CM8996-134	3	2	1	171
2016	CM8996	stake	poor	offspring	CM8996-134	1	1	1	7
2016	CM8996	stake	poor	offspring	CM8996-134	1	1	2	66
2016	CM8996	stake	poor	offspring	CM8996-134	2	1	2	7
2016	CM8996	stake	poor	offspring	CM8996-134	2	1	1	0
2016	CM8996	stake	poor	offspring	CM8996-134	3	1	2	19
2016	CM8996	stake	poor	offspring	CM8996-134	3	1	1	7
2016	CM8996	stake	poor	offspring	CM8996-134	4	1	2	4
2016	CM8996	stake	poor	offspring	CM8996-134	4	1	1	14
2016	CM8996	stake	poor	offspring	CM8996-134	5	1	2	38
2016	CM8996	stake	poor	offspring	CM8996-134	5	1	1	55
2016	CM8996	stake	poor	offspring	CM8996-134	6	1	2	3
2016	CM8996	stake	poor	offspring	CM8996-134	6	1	1	12
2016	CM8996	stake	poor	offspring	CM8996-134	7	1	1	5
2016	CM8996	stake	poor	offspring	CM8996-134	8	1	2	22
2016	CM8996	stake	poor	offspring	CM8996-134	8	1	1	68
2017	CM8996	invitro	rich	offspring	CM8996-134	2	1	1	1982
2017	CM8996	invitro	rich	offspring	CM8996-134	2	1	2	419
2017	CM8996	invitro	rich	offspring	CM8996-134	7	1	1	1214
2017	CM8996	invitro	rich	offspring	CM8996-134	7	1	2	665
2017	CM8996	invitro	rich	offspring	CM8996-134	8	1	1	490
2017	CM8996	invitro	rich	offspring	CM8996-134	8	1	2	198
2017	CM8996	stake	rich	offspring	CM8996-134	1	1	1	2710
2017	CM8996	stake	rich	offspring	CM8996-134	1	1	2	3609
2017	CM8996	stake	rich	offspring	CM8996-134	2	1	2	1922
2017	CM8996	stake	rich	offspring	CM8996-134	2	1	1	3718
2017	CM8996	stake	rich	offspring	CM8996-134	3	1	2	1818
2017	CM8996	stake	rich	offspring	CM8996-134	3	1	1	2391
2017	CM8996	stake	rich	offspring	CM8996-134	4	1	2	2546
2017	CM8996	stake	rich	offspring	CM8996-134	4	1	1	3452
2017	CM8996	stake	rich	offspring	CM8996-134	5	1	2	1071
2017	CM8996	stake	rich	offspring	CM8996-134	5	1	1	2302
2017	CM8996	stake	rich	offspring	CM8996-134	6	1	2	942
2017	CM8996	stake	rich	offspring	CM8996-134	6	1	1	3874
2018	CM8996	invitro	poor	offspring	CM8996-134	7	1	1	36
2018	CM8996	invitro	poor	offspring	CM8996-134	7	1	2	19
2018	CM8996	invitro	poor	offspring	CM8996-134	8	1	1	2
2018	CM8996	invitro	poor	offspring	CM8996-134	8	1	2	3
2018	CM8996	invitro	poor	offspring	CM8996-134	9	1	1	775
2018	CM8996	invitro	poor	offspring	CM8996-134	10	1	1	527
2018	CM8996	invitro	poor	offspring	CM8996-134	10	1	2	551
2018	CM8996	invitro	poor	offspring	CM8996-134	11	1	1	93
2018	CM8996	invitro	poor	offspring	CM8996-134	11	1	2	188
2018	CM8996	invitro	poor	offspring	CM8996-134	12	1	1	566
2018	CM8996	invitro	poor	offspring	CM8996-134	12	1	2	46
2018	CM8996	invitro	poor	offspring	CM8996-134	14	1	1	1148
2018	CM8996	invitro	poor	offspring	CM8996-134	14	1	2	677
2013	CM8996	invitro	poor	offspring	CM8996-136	3	2	1	11		CM8996-136	580.549	880.63	123.313	51
2013	CM8996	invitro	poor	offspring	CM8996-136	3	2	2	22
2013	CM8996	invitro	poor	offspring	CM8996-136	2	1	2	79
2013	CM8996	invitro	poor	offspring	CM8996-136	2	1	1	88
2016	CM8996	stake	poor	offspring	CM8996-136	2	1	2	118
2016	CM8996	stake	poor	offspring	CM8996-136	2	1	1	34
2016	CM8996	stake	poor	offspring	CM8996-136	3	1	2	4
2016	CM8996	stake	poor	offspring	CM8996-136	3	1	1	1
2016	CM8996	stake	poor	offspring	CM8996-136	4	1	2	1
2016	CM8996	stake	poor	offspring	CM8996-136	4	1	1	2
2016	CM8996	stake	poor	offspring	CM8996-136	5	1	2	11
2016	CM8996	stake	poor	offspring	CM8996-136	5	1	1	6
2016	CM8996	stake	poor	offspring	CM8996-136	6	1	2	75
2016	CM8996	stake	poor	offspring	CM8996-136	6	1	1	15
2016	CM8996	stake	poor	offspring	CM8996-136	7	1	1	3
2016	CM8996	stake	poor	offspring	CM8996-136	7	1	2	12
2017	CM8996	invitro	rich	offspring	CM8996-136	1	1	1	241
2017	CM8996	invitro	rich	offspring	CM8996-136	1	1	2	9
2017	CM8996	invitro	rich	offspring	CM8996-136	2	1	1	1358
2017	CM8996	invitro	rich	offspring	CM8996-136	2	1	2	82
2017	CM8996	invitro	rich	offspring	CM8996-136	3	1	1	627
2017	CM8996	invitro	rich	offspring	CM8996-136	3	1	2	377
2017	CM8996	invitro	rich	offspring	CM8996-136	4	1	2	938
2017	CM8996	invitro	rich	offspring	CM8996-136	5	1	1	393
2017	CM8996	invitro	rich	offspring	CM8996-136	6	1	2	288
2017	CM8996	stake	rich	offspring	CM8996-136	1	1	1	1019
2017	CM8996	stake	rich	offspring	CM8996-136	1	1	2	1725
2017	CM8996	stake	rich	offspring	CM8996-136	2	1	2	528
2017	CM8996	stake	rich	offspring	CM8996-136	2	1	1	4530
2017	CM8996	stake	rich	offspring	CM8996-136	3	1	2	742
2017	CM8996	stake	rich	offspring	CM8996-136	3	1	1	2938
2017	CM8996	stake	rich	offspring	CM8996-136	4	1	2	1238
2017	CM8996	stake	rich	offspring	CM8996-136	4	1	1	2989
2017	CM8996	stake	rich	offspring	CM8996-136	5	1	2	316
2017	CM8996	stake	rich	offspring	CM8996-136	5	1	1	694
2017	CM8996	stake	rich	offspring	CM8996-136	6	1	1	126
2017	CM8996	stake	rich	offspring	CM8996-136	6	1	2	289
2018	CM8996	invitro	poor	offspring	CM8996-136	7	1	1	242
2018	CM8996	invitro	poor	offspring	CM8996-136	7	1	2	55
2018	CM8996	invitro	poor	offspring	CM8996-136	8	1	1	81
2018	CM8996	invitro	poor	offspring	CM8996-136	8	1	2	65
2018	CM8996	invitro	poor	offspring	CM8996-136	9	1	1	1056
2018	CM8996	invitro	poor	offspring	CM8996-136	10	1	1	891
2018	CM8996	invitro	poor	offspring	CM8996-136	10	1	2	268
2018	CM8996	invitro	poor	offspring	CM8996-136	11	1	1	99
2018	CM8996	invitro	poor	offspring	CM8996-136	12	1	1	336
2018	CM8996	invitro	poor	offspring	CM8996-136	12	1	2	363
2018	CM8996	invitro	poor	offspring	CM8996-136	13	1	1	580
2018	CM8996	invitro	poor	offspring	CM8996-136	13	2	1	1047
2018	CM8996	invitro	poor	offspring	CM8996-136	14	1	1	1060
2018	CM8996	invitro	poor	offspring	CM8996-136	14	2	2	1536
2013	CM8996	invitro	poor	offspring	CM8996-147	3	2	1	0		CM8996-147	1557.95	1736.7	222.361	61
2013	CM8996	invitro	poor	offspring	CM8996-147	2	1	2	19
2013	CM8996	invitro	poor	offspring	CM8996-147	2	1	1	48
2016	CM8996	stake	poor	offspring	CM8996-147	1	1	1	791
2016	CM8996	stake	poor	offspring	CM8996-147	1	1	2	1262
2016	CM8996	stake	poor	offspring	CM8996-147	2	1	2	836
2016	CM8996	stake	poor	offspring	CM8996-147	2	1	1	505
2016	CM8996	stake	poor	offspring	CM8996-147	3	1	2	52
2016	CM8996	stake	poor	offspring	CM8996-147	3	1	1	190
2016	CM8996	stake	poor	offspring	CM8996-147	4	1	2	296
2016	CM8996	stake	poor	offspring	CM8996-147	4	1	1	126
2016	CM8996	stake	poor	offspring	CM8996-147	5	1	2	929
2016	CM8996	stake	poor	offspring	CM8996-147	5	1	1	2325
2016	CM8996	stake	poor	offspring	CM8996-147	6	1	2	300
2016	CM8996	stake	poor	offspring	CM8996-147	6	1	1	17
2016	CM8996	stake	poor	offspring	CM8996-147	7	1	1	194
2016	CM8996	stake	poor	offspring	CM8996-147	7	1	2	276
2017	CM8996	invitro	rich	offspring	CM8996-147	1	1	1	386
2017	CM8996	invitro	rich	offspring	CM8996-147	1	1	2	149
2017	CM8996	invitro	rich	offspring	CM8996-147	2	1	1	1974
2017	CM8996	invitro	rich	offspring	CM8996-147	2	1	2	421
2017	CM8996	invitro	rich	offspring	CM8996-147	3	1	1	753
2017	CM8996	invitro	rich	offspring	CM8996-147	3	1	2	1554
2017	CM8996	invitro	rich	offspring	CM8996-147	4	1	1	879
2017	CM8996	invitro	rich	offspring	CM8996-147	4	1	2	993
2017	CM8996	invitro	rich	offspring	CM8996-147	5	1	1	405
2017	CM8996	invitro	rich	offspring	CM8996-147	5	1	2	1971
2017	CM8996	invitro	rich	offspring	CM8996-147	6	1	1	322
2017	CM8996	invitro	rich	offspring	CM8996-147	6	1	2	2736
2017	CM8996	stake	rich	offspring	CM8996-147	1	1	1	2339
2017	CM8996	stake	rich	offspring	CM8996-147	1	1	2	2793
2017	CM8996	stake	rich	offspring	CM8996-147	2	1	1	1692
2017	CM8996	stake	rich	offspring	CM8996-147	2	1	2	6594
2017	CM8996	stake	rich	offspring	CM8996-147	3	1	1	2905
2017	CM8996	stake	rich	offspring	CM8996-147	3	1	2	6476
2017	CM8996	stake	rich	offspring	CM8996-147	4	1	2	3906
2017	CM8996	stake	rich	offspring	CM8996-147	4	1	1	6278
2017	CM8996	stake	rich	offspring	CM8996-147	5	1	2	4283
2017	CM8996	stake	rich	offspring	CM8996-147	5	1	1	7063
2017	CM8996	stake	rich	offspring	CM8996-147	6	1	2	636
2017	CM8996	stake	rich	offspring	CM8996-147	6	1	1	3852
2018	CM8996	invitro	poor	offspring	CM8996-147	1	1	1	1785
2018	CM8996	invitro	poor	offspring	CM8996-147	1	1	2	371
2018	CM8996	invitro	poor	offspring	CM8996-147	2	1	1	840
2018	CM8996	invitro	poor	offspring	CM8996-147	2	1	2	2513
2018	CM8996	invitro	poor	offspring	CM8996-147	3	1	1	966
2018	CM8996	invitro	poor	offspring	CM8996-147	3	1	2	347
2018	CM8996	invitro	poor	offspring	CM8996-147	4	1	1	392
2018	CM8996	invitro	poor	offspring	CM8996-147	4	1	2	555
2018	CM8996	invitro	poor	offspring	CM8996-147	5	1	1	1563
2018	CM8996	invitro	poor	offspring	CM8996-147	5	1	2	757
2018	CM8996	invitro	poor	offspring	CM8996-147	6	1	1	845
2018	CM8996	invitro	poor	offspring	CM8996-147	6	1	2	2848
2018	CM8996	invitro	poor	offspring	CM8996-147	7	1	2	1019
2018	CM8996	invitro	poor	offspring	CM8996-147	7	1	1	1347
2018	CM8996	invitro	poor	offspring	CM8996-147	8	1	1	3243
2018	CM8996	invitro	poor	offspring	CM8996-147	8	1	2	3164
2018	CM8996	invitro	poor	offspring	CM8996-147	9	1	1	249
2018	CM8996	invitro	poor	offspring	CM8996-147	9	1	2	1466
2018	CM8996	invitro	poor	offspring	CM8996-147	11	1	1	1076
2018	CM8996	invitro	poor	offspring	CM8996-147	11	1	2	163
2013	CM8996	invitro	poor	offspring	CM8996-149	2	1	2	84		CM8996-149	1243.02	1843.03	284.385	42
2013	CM8996	invitro	poor	offspring	CM8996-149	2	1	1	125
2016	CM8996	stake	poor	offspring	CM8996-149	1	1	1	8
2016	CM8996	stake	poor	offspring	CM8996-149	1	1	2	8
2016	CM8996	stake	poor	offspring	CM8996-149	2	1	2	126
2016	CM8996	stake	poor	offspring	CM8996-149	2	1	1	236
2016	CM8996	stake	poor	offspring	CM8996-149	3	1	2	6
2016	CM8996	stake	poor	offspring	CM8996-149	3	1	1	2
2016	CM8996	stake	poor	offspring	CM8996-149	4	1	2	18
2016	CM8996	stake	poor	offspring	CM8996-149	4	1	1	109
2016	CM8996	stake	poor	offspring	CM8996-149	5	1	1	136
2016	CM8996	stake	poor	offspring	CM8996-149	5	1	2	20
2016	CM8996	stake	poor	offspring	CM8996-149	6	1	2	211
2016	CM8996	stake	poor	offspring	CM8996-149	6	1	1	36
2017	CM8996	invitro	rich	offspring	CM8996-149	1	1	1	1690
2017	CM8996	invitro	rich	offspring	CM8996-149	1	1	2	325
2017	CM8996	invitro	rich	offspring	CM8996-149	2	1	1	2785
2017	CM8996	invitro	rich	offspring	CM8996-149	2	1	2	946
2017	CM8996	invitro	rich	offspring	CM8996-149	3	1	1	277
2017	CM8996	invitro	rich	offspring	CM8996-149	3	1	2	1010
2017	CM8996	invitro	rich	offspring	CM8996-149	4	1	1	1045
2017	CM8996	invitro	rich	offspring	CM8996-149	4	1	2	329
2017	CM8996	invitro	rich	offspring	CM8996-149	5	1	1	1755
2017	CM8996	invitro	rich	offspring	CM8996-149	5	1	2	223
2017	CM8996	invitro	rich	offspring	CM8996-149	9	1	1	197
2017	CM8996	invitro	rich	offspring	CM8996-149	9	1	2	217
2017	CM8996	stake	rich	offspring	CM8996-149	1	1	2	2210
2017	CM8996	stake	rich	offspring	CM8996-149	1	1	1	6667
2017	CM8996	stake	rich	offspring	CM8996-149	2	1	1	4832
2017	CM8996	stake	rich	offspring	CM8996-149	2	1	2	6438
2017	CM8996	stake	rich	offspring	CM8996-149	3	1	2	5131
2017	CM8996	stake	rich	offspring	CM8996-149	3	1	1	5458
2017	CM8996	stake	rich	offspring	CM8996-149	4	1	2	737
2017	CM8996	stake	rich	offspring	CM8996-149	4	1	1	3107
2017	CM8996	stake	rich	offspring	CM8996-149	5	1	2	807
2017	CM8996	stake	rich	offspring	CM8996-149	5	1	1	1685
2017	CM8996	stake	rich	offspring	CM8996-149	6	1	2	503
2017	CM8996	stake	rich	offspring	CM8996-149	6	1	1	1401
2018	CM8996	invitro	poor	offspring	CM8996-149	9	1	1	746
2018	CM8996	invitro	poor	offspring	CM8996-149	10	1	2	356
2018	CM8996	invitro	poor	offspring	CM8996-149	11	1	1	177
2018	CM8996	invitro	poor	offspring	CM8996-149	15	1	1	28
2013	CM8996	invitro	poor	offspring	CM8996-152	3	1	1	85		CM8996-152	698.8	1053.01	141.988	55
2013	CM8996	invitro	poor	offspring	CM8996-152	3	1	2	159
2013	CM8996	invitro	poor	offspring	CM8996-152	2	2	1	188
2013	CM8996	invitro	poor	offspring	CM8996-152	2	2	2	222
2016	CM8996	stake	poor	offspring	CM8996-152	1	1	1	704
2016	CM8996	stake	poor	offspring	CM8996-152	1	1	2	528
2016	CM8996	stake	poor	offspring	CM8996-152	2	1	2	151
2016	CM8996	stake	poor	offspring	CM8996-152	2	1	1	457
2016	CM8996	stake	poor	offspring	CM8996-152	3	1	2	222
2016	CM8996	stake	poor	offspring	CM8996-152	3	1	1	111
2016	CM8996	stake	poor	offspring	CM8996-152	4	1	2	3
2016	CM8996	stake	poor	offspring	CM8996-152	4	1	1	20
2016	CM8996	stake	poor	offspring	CM8996-152	5	1	1	30
2016	CM8996	stake	poor	offspring	CM8996-152	5	1	2	10
2016	CM8996	stake	poor	offspring	CM8996-152	6	1	2	41
2016	CM8996	stake	poor	offspring	CM8996-152	6	1	1	43
2016	CM8996	stake	poor	offspring	CM8996-152	7	1	2	19
2016	CM8996	stake	poor	offspring	CM8996-152	7	1	1	29
2016	CM8996	stake	poor	offspring	CM8996-152	8	1	2	20
2016	CM8996	stake	poor	offspring	CM8996-152	8	1	1	117
2017	CM8996	invitro	rich	offspring	CM8996-152	1	1	1	1745
2017	CM8996	invitro	rich	offspring	CM8996-152	1	1	2	275
2017	CM8996	invitro	rich	offspring	CM8996-152	1	2	1	1057
2017	CM8996	invitro	rich	offspring	CM8996-152	1	2	2	221
2017	CM8996	invitro	rich	offspring	CM8996-152	2	1	1	1532
2017	CM8996	invitro	rich	offspring	CM8996-152	2	1	2	163
2017	CM8996	invitro	rich	offspring	CM8996-152	3	1	1	373
2017	CM8996	invitro	rich	offspring	CM8996-152	3	1	2	47
2017	CM8996	invitro	rich	offspring	CM8996-152	4	1	1	23
2017	CM8996	stake	rich	offspring	CM8996-152	1	1	1	3567
2017	CM8996	stake	rich	offspring	CM8996-152	1	1	2	4123
2017	CM8996	stake	rich	offspring	CM8996-152	2	1	2	2270
2017	CM8996	stake	rich	offspring	CM8996-152	2	1	1	3956
2017	CM8996	stake	rich	offspring	CM8996-152	3	1	1	2299
2017	CM8996	stake	rich	offspring	CM8996-152	3	1	2	3287
2017	CM8996	stake	rich	offspring	CM8996-152	4	1	1	1733
2017	CM8996	stake	rich	offspring	CM8996-152	4	1	2	2084
2017	CM8996	stake	rich	offspring	CM8996-152	5	1	1	659
2017	CM8996	stake	rich	offspring	CM8996-152	5	1	2	461
2017	CM8996	stake	rich	offspring	CM8996-152	6	1	2	387
2017	CM8996	stake	rich	offspring	CM8996-152	6	1	1	932
2018	CM8996	invitro	poor	offspring	CM8996-152	7	1	1	28
2018	CM8996	invitro	poor	offspring	CM8996-152	7	1	2	41
2018	CM8996	invitro	poor	offspring	CM8996-152	8	1	1	39
2018	CM8996	invitro	poor	offspring	CM8996-152	8	1	2	48
2018	CM8996	invitro	poor	offspring	CM8996-152	9	1	1	69
2018	CM8996	invitro	poor	offspring	CM8996-152	10	1	2	82
2018	CM8996	invitro	poor	offspring	CM8996-152	11	1	1	911
2018	CM8996	invitro	poor	offspring	CM8996-152	11	1	2	153
2018	CM8996	invitro	poor	offspring	CM8996-152	12	1	1	370
2018	CM8996	invitro	poor	offspring	CM8996-152	12	1	2	69
2018	CM8996	invitro	poor	offspring	CM8996-152	13	1	1	1311
2018	CM8996	invitro	poor	offspring	CM8996-152	13	2	1	482
2018	CM8996	invitro	poor	offspring	CM8996-152	14	1	1	345
2018	CM8996	invitro	poor	offspring	CM8996-152	14	1	2	133
2013	CM8996	invitro	poor	offspring	CM8996-153	3	2	1	103		CM8996-153	1154.82	1741.34	224.806	60
2013	CM8996	invitro	poor	offspring	CM8996-153	3	2	2	228
2016	CM8996	stake	poor	offspring	CM8996-153	1	1	1	169
2016	CM8996	stake	poor	offspring	CM8996-153	1	1	2	190
2016	CM8996	stake	poor	offspring	CM8996-153	2	1	2	876
2016	CM8996	stake	poor	offspring	CM8996-153	2	1	1	210
2016	CM8996	stake	poor	offspring	CM8996-153	3	1	2	62
2016	CM8996	stake	poor	offspring	CM8996-153	3	1	1	38
2016	CM8996	stake	poor	offspring	CM8996-153	4	1	2	120
2016	CM8996	stake	poor	offspring	CM8996-153	4	1	1	332
2016	CM8996	stake	poor	offspring	CM8996-153	5	1	1	6
2016	CM8996	stake	poor	offspring	CM8996-153	5	1	2	12
2016	CM8996	stake	poor	offspring	CM8996-153	7	1	1	84
2016	CM8996	stake	poor	offspring	CM8996-153	7	1	2	20
2016	CM8996	stake	poor	offspring	CM8996-153	8	1	2	42
2016	CM8996	stake	poor	offspring	CM8996-153	8	1	1	38
2017	CM8996	invitro	rich	offspring	CM8996-153	1	1	1	526
2017	CM8996	invitro	rich	offspring	CM8996-153	1	1	2	29
2017	CM8996	invitro	rich	offspring	CM8996-153	2	1	1	699
2017	CM8996	invitro	rich	offspring	CM8996-153	2	1	2	33
2017	CM8996	invitro	rich	offspring	CM8996-153	3	1	1	390
2017	CM8996	invitro	rich	offspring	CM8996-153	3	1	2	1987
2017	CM8996	invitro	rich	offspring	CM8996-153	4	1	1	748
2017	CM8996	invitro	rich	offspring	CM8996-153	4	1	2	2375
2017	CM8996	invitro	rich	offspring	CM8996-153	5	1	1	423
2017	CM8996	invitro	rich	offspring	CM8996-153	5	1	2	2384
2017	CM8996	invitro	rich	offspring	CM8996-153	9	1	1	2064
2017	CM8996	invitro	rich	offspring	CM8996-153	9	1	2	1830
2017	CM8996	stake	rich	offspring	CM8996-153	1	1	1	5408
2017	CM8996	stake	rich	offspring	CM8996-153	1	1	2	6743
2017	CM8996	stake	rich	offspring	CM8996-153	2	1	2	909
2017	CM8996	stake	rich	offspring	CM8996-153	2	1	1	3659
2017	CM8996	stake	rich	offspring	CM8996-153	3	1	2	1060
2017	CM8996	stake	rich	offspring	CM8996-153	3	1	1	7345
2017	CM8996	stake	rich	offspring	CM8996-153	4	1	2	2771
2017	CM8996	stake	rich	offspring	CM8996-153	4	1	1	6711
2017	CM8996	stake	rich	offspring	CM8996-153	5	1	2	705
2017	CM8996	stake	rich	offspring	CM8996-153	5	1	1	4824
2017	CM8996	stake	rich	offspring	CM8996-153	6	1	2	1247
2017	CM8996	stake	rich	offspring	CM8996-153	6	1	1	1391
2018	CM8996	invitro	poor	offspring	CM8996-153	1	1	1	136
2018	CM8996	invitro	poor	offspring	CM8996-153	1	1	2	488
2018	CM8996	invitro	poor	offspring	CM8996-153	2	1	1	315
2018	CM8996	invitro	poor	offspring	CM8996-153	2	1	2	1419
2018	CM8996	invitro	poor	offspring	CM8996-153	3	1	1	500
2018	CM8996	invitro	poor	offspring	CM8996-153	3	1	2	380
2018	CM8996	invitro	poor	offspring	CM8996-153	4	1	1	526
2018	CM8996	invitro	poor	offspring	CM8996-153	4	1	2	161
2018	CM8996	invitro	poor	offspring	CM8996-153	5	1	1	192
2018	CM8996	invitro	poor	offspring	CM8996-153	5	1	2	416
2018	CM8996	invitro	poor	offspring	CM8996-153	6	1	1	910
2018	CM8996	invitro	poor	offspring	CM8996-153	6	1	2	1575
2018	CM8996	invitro	poor	offspring	CM8996-153	7	1	1	775
2018	CM8996	invitro	poor	offspring	CM8996-153	7	1	2	141
2018	CM8996	invitro	poor	offspring	CM8996-153	8	1	1	1229
2018	CM8996	invitro	poor	offspring	CM8996-153	8	1	2	239
2018	CM8996	invitro	poor	offspring	CM8996-153	9	1	1	102
2018	CM8996	invitro	poor	offspring	CM8996-153	9	1	2	37
2018	CM8996	invitro	poor	offspring	CM8996-153	10	1	1	275
2018	CM8996	invitro	poor	offspring	CM8996-153	10	1	2	682
2013	CM8996	invitro	poor	offspring	CM8996-155	2	1	2	0		CM8996-155	12.75	9.5	4.75	4
2013	CM8996	invitro	poor	offspring	CM8996-155	2	1	1	11
2013	CM8996	invitro	poor	offspring	CM8996-155	3	2	1	20
2013	CM8996	invitro	poor	offspring	CM8996-155	3	2	2	20
2013	CM8996	invitro	poor	offspring	CM8996-157	2	1	1	11		CM8996-157	98	93.5771	46.7885	4
2013	CM8996	invitro	poor	offspring	CM8996-157	2	1	2	64
2013	CM8996	invitro	poor	offspring	CM8996-157	3	2	2	87
2013	CM8996	invitro	poor	offspring	CM8996-157	3	2	1	230
2017	CM8996	invitro	rich	offspring	CM8996-158	1	1	1	383		CM8996-158	1060.89	1228.5	204.749	36
2017	CM8996	invitro	rich	offspring	CM8996-158	1	1	2	76
2017	CM8996	invitro	rich	offspring	CM8996-158	2	1	1	1717
2017	CM8996	invitro	rich	offspring	CM8996-158	2	1	2	896
2017	CM8996	invitro	rich	offspring	CM8996-158	3	1	1	268
2017	CM8996	invitro	rich	offspring	CM8996-158	3	1	2	1096
2017	CM8996	invitro	rich	offspring	CM8996-158	4	1	1	1513
2017	CM8996	invitro	rich	offspring	CM8996-158	4	1	2	257
2017	CM8996	invitro	rich	offspring	CM8996-158	5	1	1	170
2017	CM8996	invitro	rich	offspring	CM8996-158	5	1	2	251
2017	CM8996	invitro	rich	offspring	CM8996-158	6	1	2	20
2017	CM8996	stake	rich	offspring	CM8996-158	1	1	2	2400
2017	CM8996	stake	rich	offspring	CM8996-158	1	1	1	4453
2017	CM8996	stake	rich	offspring	CM8996-158	2	1	1	2333
2017	CM8996	stake	rich	offspring	CM8996-158	2	1	2	2792
2017	CM8996	stake	rich	offspring	CM8996-158	3	1	1	2566
2017	CM8996	stake	rich	offspring	CM8996-158	3	1	2	4769
2017	CM8996	stake	rich	offspring	CM8996-158	4	1	2	284
2017	CM8996	stake	rich	offspring	CM8996-158	4	1	1	917
2017	CM8996	stake	rich	offspring	CM8996-158	5	1	2	1263
2017	CM8996	stake	rich	offspring	CM8996-158	5	1	1	3113
2017	CM8996	stake	rich	offspring	CM8996-158	6	1	2	281
2017	CM8996	stake	rich	offspring	CM8996-158	6	1	1	708
2018	CM8996	invitro	poor	offspring	CM8996-158	1	1	1	196
2018	CM8996	invitro	poor	offspring	CM8996-158	1	1	2	31
2018	CM8996	invitro	poor	offspring	CM8996-158	2	1	1	315
2018	CM8996	invitro	poor	offspring	CM8996-158	2	1	2	961
2018	CM8996	invitro	poor	offspring	CM8996-158	3	1	1	720
2018	CM8996	invitro	poor	offspring	CM8996-158	3	1	2	246
2018	CM8996	invitro	poor	offspring	CM8996-158	4	1	1	60
2018	CM8996	invitro	poor	offspring	CM8996-158	5	1	1	156
2018	CM8996	invitro	poor	offspring	CM8996-158	5	1	2	171
2018	CM8996	invitro	poor	offspring	CM8996-158	6	1	1	1022
2018	CM8996	invitro	poor	offspring	CM8996-158	6	1	2	289
2018	CM8996	invitro	poor	offspring	CM8996-158	8	1	1	1391
2018	CM8996	invitro	poor	offspring	CM8996-158	8	1	2	108
2016	CM8996	stake	poor	offspring	CM8996-159	1	1	1	51		CM8996-159	887.036	1138.14	153.467	55
2016	CM8996	stake	poor	offspring	CM8996-159	1	1	2	6
2016	CM8996	stake	poor	offspring	CM8996-159	2	1	2	116
2016	CM8996	stake	poor	offspring	CM8996-159	2	1	1	151
2016	CM8996	stake	poor	offspring	CM8996-159	3	1	2	11
2016	CM8996	stake	poor	offspring	CM8996-159	3	1	1	19
2016	CM8996	stake	poor	offspring	CM8996-159	4	1	2	0
2016	CM8996	stake	poor	offspring	CM8996-159	4	1	1	1
2016	CM8996	stake	poor	offspring	CM8996-159	5	1	1	130
2016	CM8996	stake	poor	offspring	CM8996-159	5	1	2	46
2017	CM8996	invitro	rich	offspring	CM8996-159	1	1	1	175
2017	CM8996	invitro	rich	offspring	CM8996-159	1	1	2	43
2017	CM8996	invitro	rich	offspring	CM8996-159	2	1	1	2266
2017	CM8996	invitro	rich	offspring	CM8996-159	2	1	2	212
2017	CM8996	invitro	rich	offspring	CM8996-159	3	1	1	1977
2017	CM8996	invitro	rich	offspring	CM8996-159	3	1	2	513
2017	CM8996	invitro	rich	offspring	CM8996-159	5	1	1	1827
2017	CM8996	invitro	rich	offspring	CM8996-159	5	1	2	1453
2017	CM8996	invitro	rich	offspring	CM8996-159	6	1	1	384
2017	CM8996	invitro	rich	offspring	CM8996-159	6	1	2	252
2017	CM8996	stake	rich	offspring	CM8996-159	1	1	1	3440
2017	CM8996	stake	rich	offspring	CM8996-159	1	1	2	5562
2017	CM8996	stake	rich	offspring	CM8996-159	2	1	2	1189
2017	CM8996	stake	rich	offspring	CM8996-159	2	1	1	1388
2017	CM8996	stake	rich	offspring	CM8996-159	3	1	2	997
2017	CM8996	stake	rich	offspring	CM8996-159	3	1	1	4801
2017	CM8996	stake	rich	offspring	CM8996-159	4	1	2	914
2017	CM8996	stake	rich	offspring	CM8996-159	4	1	1	1472
2017	CM8996	stake	rich	offspring	CM8996-159	4	2	2	282
2017	CM8996	stake	rich	offspring	CM8996-159	4	2	1	1301
2017	CM8996	stake	rich	offspring	CM8996-159	5	1	2	159
2017	CM8996	stake	rich	offspring	CM8996-159	5	1	1	160
2017	CM8996	stake	rich	offspring	CM8996-159	6	1	2	432
2017	CM8996	stake	rich	offspring	CM8996-159	6	1	1	3013
2018	CM8996	invitro	poor	offspring	CM8996-159	5	1	1	376
2018	CM8996	invitro	poor	offspring	CM8996-159	5	1	2	871
2018	CM8996	invitro	poor	offspring	CM8996-159	6	1	1	199
2018	CM8996	invitro	poor	offspring	CM8996-159	6	1	2	864
2018	CM8996	invitro	poor	offspring	CM8996-159	7	1	1	719
2018	CM8996	invitro	poor	offspring	CM8996-159	7	1	2	772
2018	CM8996	invitro	poor	offspring	CM8996-159	8	1	1	1776
2018	CM8996	invitro	poor	offspring	CM8996-159	8	1	2	454
2018	CM8996	invitro	poor	offspring	CM8996-159	9	1	1	29
2018	CM8996	invitro	poor	offspring	CM8996-159	9	1	2	17
2018	CM8996	invitro	poor	offspring	CM8996-159	10	1	1	823
2018	CM8996	invitro	poor	offspring	CM8996-159	11	1	2	130
2018	CM8996	invitro	poor	offspring	CM8996-159	11	1	1	507
2018	CM8996	invitro	poor	offspring	CM8996-159	12	1	1	1433
2018	CM8996	invitro	poor	offspring	CM8996-159	12	1	2	1018
2018	CM8996	invitro	poor	offspring	CM8996-159	14	1	1	533
2018	CM8996	invitro	poor	offspring	CM8996-159	14	1	2	1270
2018	CM8996	invitro	poor	offspring	CM8996-159	15	1	1	673
2018	CM8996	invitro	poor	offspring	CM8996-159	15	1	2	1081
2018	CM8996	invitro	poor	offspring	CM8996-159	16	1	1	117
2018	CM8996	invitro	poor	offspring	CM8996-159	16	1	2	382
2013	CM8996	invitro	poor	offspring	CM8996-160	3	2	1	8		CM8996-160	12.3333	5.1316	2.96273	3
2013	CM8996	invitro	poor	offspring	CM8996-160	2	1	1	11
2013	CM8996	invitro	poor	offspring	CM8996-160	2	1	2	18
2013	CM8996	invitro	poor	offspring	CM8996-162	3	1	1	52		CM8996-162	1351	1878.74	283.231	44
2017	CM8996	invitro	rich	offspring	CM8996-162	1	1	1	2060
2017	CM8996	invitro	rich	offspring	CM8996-162	1	1	2	225
2017	CM8996	invitro	rich	offspring	CM8996-162	2	1	1	3002
2017	CM8996	invitro	rich	offspring	CM8996-162	2	1	2	250
2017	CM8996	invitro	rich	offspring	CM8996-162	3	1	1	306
2017	CM8996	invitro	rich	offspring	CM8996-162	3	1	2	1791
2017	CM8996	invitro	rich	offspring	CM8996-162	4	1	1	161
2017	CM8996	invitro	rich	offspring	CM8996-162	4	1	2	1328
2017	CM8996	invitro	rich	offspring	CM8996-162	5	1	1	145
2017	CM8996	invitro	rich	offspring	CM8996-162	5	1	2	847
2017	CM8996	invitro	rich	offspring	CM8996-162	6	1	1	533
2017	CM8996	invitro	rich	offspring	CM8996-162	6	1	2	3701
2017	CM8996	stake	rich	offspring	CM8996-162	1	1	1	1818
2017	CM8996	stake	rich	offspring	CM8996-162	1	1	2	2065
2017	CM8996	stake	rich	offspring	CM8996-162	2	1	2	1069
2017	CM8996	stake	rich	offspring	CM8996-162	2	1	1	4017
2017	CM8996	stake	rich	offspring	CM8996-162	3	1	2	540
2017	CM8996	stake	rich	offspring	CM8996-162	3	1	1	3122
2017	CM8996	stake	rich	offspring	CM8996-162	4	1	2	6855
2017	CM8996	stake	rich	offspring	CM8996-162	4	1	1	9679
2017	CM8996	stake	rich	offspring	CM8996-162	5	1	2	717
2017	CM8996	stake	rich	offspring	CM8996-162	5	1	1	859
2017	CM8996	stake	rich	offspring	CM8996-162	6	1	2	722
2017	CM8996	stake	rich	offspring	CM8996-162	6	1	1	2510
2018	CM8996	invitro	poor	offspring	CM8996-162	7	1	1	78
2018	CM8996	invitro	poor	offspring	CM8996-162	7	1	2	12
2018	CM8996	invitro	poor	offspring	CM8996-162	8	1	1	96
2018	CM8996	invitro	poor	offspring	CM8996-162	8	1	2	81
2018	CM8996	invitro	poor	offspring	CM8996-162	9	1	1	238
2018	CM8996	invitro	poor	offspring	CM8996-162	9	1	2	70
2018	CM8996	invitro	poor	offspring	CM8996-162	10	1	1	235
2018	CM8996	invitro	poor	offspring	CM8996-162	10	1	2	312
2018	CM8996	invitro	poor	offspring	CM8996-162	11	1	1	1114
2018	CM8996	invitro	poor	offspring	CM8996-162	11	1	2	399
2018	CM8996	invitro	poor	offspring	CM8996-162	12	1	1	796
2018	CM8996	invitro	poor	offspring	CM8996-162	12	1	2	113
2018	CM8996	invitro	poor	offspring	CM8996-162	13	1	1	169
2018	CM8996	invitro	poor	offspring	CM8996-162	13	2	1	451
2018	CM8996	invitro	poor	offspring	CM8996-162	13	2	2	1684
2018	CM8996	invitro	poor	offspring	CM8996-162	14	1	1	503
2018	CM8996	invitro	poor	offspring	CM8996-162	14	1	2	1789
2018	CM8996	invitro	poor	offspring	CM8996-162	14	2	1	423
2018	CM8996	invitro	poor	offspring	CM8996-162	14	2	2	2507
2013	CM8996	invitro	poor	offspring	CM8996-165	3	1	2	8		CM8996-165	443.971	597.982	102.553	34
2013	CM8996	invitro	poor	offspring	CM8996-165	3	1	1	20
2016	CM8996	stake	poor	offspring	CM8996-165	2	1	2	23
2016	CM8996	stake	poor	offspring	CM8996-165	2	1	1	20
2016	CM8996	stake	poor	offspring	CM8996-165	5	1	2	4
2016	CM8996	stake	poor	offspring	CM8996-165	5	1	1	3
2017	CM8996	invitro	rich	offspring	CM8996-165	1	1	1	2191
2017	CM8996	invitro	rich	offspring	CM8996-165	1	1	2	245
2017	CM8996	invitro	rich	offspring	CM8996-165	2	1	1	349
2017	CM8996	invitro	rich	offspring	CM8996-165	2	1	2	37
2017	CM8996	invitro	rich	offspring	CM8996-165	3	1	1	862
2017	CM8996	invitro	rich	offspring	CM8996-165	3	1	2	1014
2017	CM8996	invitro	rich	offspring	CM8996-165	4	1	1	404
2017	CM8996	invitro	rich	offspring	CM8996-165	4	1	2	2332
2017	CM8996	invitro	rich	offspring	CM8996-165	5	1	1	124
2017	CM8996	invitro	rich	offspring	CM8996-165	5	1	2	243
2017	CM8996	invitro	rich	offspring	CM8996-165	6	1	1	1588
2017	CM8996	invitro	rich	offspring	CM8996-165	6	1	2	255
2018	CM8996	invitro	poor	offspring	CM8996-165	7	1	1	63
2018	CM8996	invitro	poor	offspring	CM8996-165	7	1	2	15
2018	CM8996	invitro	poor	offspring	CM8996-165	8	1	1	121
2018	CM8996	invitro	poor	offspring	CM8996-165	8	1	2	12
2018	CM8996	invitro	poor	offspring	CM8996-165	9	1	1	76
2018	CM8996	invitro	poor	offspring	CM8996-165	11	1	1	431
2018	CM8996	invitro	poor	offspring	CM8996-165	11	1	2	321
2018	CM8996	invitro	poor	offspring	CM8996-165	12	1	1	520
2018	CM8996	invitro	poor	offspring	CM8996-165	12	1	2	117
2018	CM8996	invitro	poor	offspring	CM8996-165	13	1	2	297
2018	CM8996	invitro	poor	offspring	CM8996-165	13	2	1	985
2018	CM8996	invitro	poor	offspring	CM8996-165	13	2	2	708
2018	CM8996	invitro	poor	offspring	CM8996-165	13	2	2	1081
2018	CM8996	invitro	poor	offspring	CM8996-165	14	1	1	335
2018	CM8996	invitro	poor	offspring	CM8996-165	14	1	2	181
2018	CM8996	invitro	poor	offspring	CM8996-165	14	2	2	110
2013	CM8996	invitro	poor	offspring	CM8996-166	3	2	1	3		CM8996-166	1390.87	2149.16	292.463	54
2013	CM8996	invitro	poor	offspring	CM8996-166	3	2	2	12
2013	CM8996	invitro	poor	offspring	CM8996-166	2	1	1	27
2013	CM8996	invitro	poor	offspring	CM8996-166	2	1	2	99
2016	CM8996	stake	poor	offspring	CM8996-166	2	1	2	155
2016	CM8996	stake	poor	offspring	CM8996-166	2	1	1	91
2016	CM8996	stake	poor	offspring	CM8996-166	4	1	2	12
2016	CM8996	stake	poor	offspring	CM8996-166	4	1	1	6
2016	CM8996	stake	poor	offspring	CM8996-166	6	1	2	2
2016	CM8996	stake	poor	offspring	CM8996-166	6	1	1	40
2016	CM8996	stake	poor	offspring	CM8996-166	7	1	1	7
2016	CM8996	stake	poor	offspring	CM8996-166	7	1	2	3
2017	CM8996	invitro	rich	offspring	CM8996-166	1	1	1	1307
2017	CM8996	invitro	rich	offspring	CM8996-166	1	1	2	175
2017	CM8996	invitro	rich	offspring	CM8996-166	2	1	1	1787
2017	CM8996	invitro	rich	offspring	CM8996-166	2	1	2	1745
2017	CM8996	invitro	rich	offspring	CM8996-166	3	1	1	1859
2017	CM8996	invitro	rich	offspring	CM8996-166	3	1	2	399
2017	CM8996	invitro	rich	offspring	CM8996-166	4	1	1	368
2017	CM8996	invitro	rich	offspring	CM8996-166	4	1	2	1867
2017	CM8996	invitro	rich	offspring	CM8996-166	5	1	1	951
2017	CM8996	invitro	rich	offspring	CM8996-166	5	1	2	1617
2017	CM8996	invitro	rich	offspring	CM8996-166	9	1	1	424
2017	CM8996	invitro	rich	offspring	CM8996-166	9	1	2	223
2017	CM8996	stake	rich	offspring	CM8996-166	1	1	1	3212
2017	CM8996	stake	rich	offspring	CM8996-166	1	1	2	10626
2017	CM8996	stake	rich	offspring	CM8996-166	2	1	2	3572
2017	CM8996	stake	rich	offspring	CM8996-166	2	1	1	5963
2017	CM8996	stake	rich	offspring	CM8996-166	3	1	1	4544
2017	CM8996	stake	rich	offspring	CM8996-166	3	1	2	8340
2017	CM8996	stake	rich	offspring	CM8996-166	4	1	2	4769
2017	CM8996	stake	rich	offspring	CM8996-166	4	1	1	5038
2017	CM8996	stake	rich	offspring	CM8996-166	5	1	2	522
2017	CM8996	stake	rich	offspring	CM8996-166	5	1	1	2099
2017	CM8996	stake	rich	offspring	CM8996-166	6	1	2	579
2017	CM8996	stake	rich	offspring	CM8996-166	6	1	1	2322
2018	CM8996	invitro	poor	offspring	CM8996-166	11	1	1	1682
2018	CM8996	invitro	poor	offspring	CM8996-166	11	1	2	696
2018	CM8996	invitro	poor	offspring	CM8996-166	12	1	1	53
2018	CM8996	invitro	poor	offspring	CM8996-166	12	1	2	119
2018	CM8996	invitro	poor	offspring	CM8996-166	14	1	1	320
2018	CM8996	invitro	poor	offspring	CM8996-166	14	1	2	1747
2018	CM8996	invitro	poor	offspring	CM8996-166	15	1	1	502
2018	CM8996	invitro	poor	offspring	CM8996-166	15	1	2	815
2018	CM8996	invitro	poor	offspring	CM8996-166	15	2	1	404
2018	CM8996	invitro	poor	offspring	CM8996-166	15	2	2	831
2018	CM8996	invitro	poor	offspring	CM8996-166	16	1	1	227
2018	CM8996	invitro	poor	offspring	CM8996-166	16	1	2	838
2018	CM8996	invitro	poor	offspring	CM8996-166	16	2	1	234
2018	CM8996	invitro	poor	offspring	CM8996-166	16	2	2	666
2018	CM8996	invitro	poor	offspring	CM8996-166	16	3	1	245
2018	CM8996	invitro	poor	offspring	CM8996-166	16	3	2	582
2018	CM8996	invitro	poor	offspring	CM8996-166	16	4	1	201
2018	CM8996	invitro	poor	offspring	CM8996-166	16	4	2	180
2013	CM8996	invitro	poor	offspring	CM8996-167	3	2	1	0		CM8996-167	1064.73	1608.76	214.98	56
2013	CM8996	invitro	poor	offspring	CM8996-167	2	1	2	10
2013	CM8996	invitro	poor	offspring	CM8996-167	2	1	1	156
2016	CM8996	stake	poor	offspring	CM8996-167	1	1	1	30
2016	CM8996	stake	poor	offspring	CM8996-167	1	1	2	4
2016	CM8996	stake	poor	offspring	CM8996-167	2	1	2	376
2016	CM8996	stake	poor	offspring	CM8996-167	2	1	1	165
2016	CM8996	stake	poor	offspring	CM8996-167	3	1	2	6
2016	CM8996	stake	poor	offspring	CM8996-167	3	1	1	3
2016	CM8996	stake	poor	offspring	CM8996-167	4	1	2	2
2016	CM8996	stake	poor	offspring	CM8996-167	4	1	1	12
2016	CM8996	stake	poor	offspring	CM8996-167	5	1	1	135
2016	CM8996	stake	poor	offspring	CM8996-167	5	1	2	66
2016	CM8996	stake	poor	offspring	CM8996-167	6	1	2	86
2016	CM8996	stake	poor	offspring	CM8996-167	6	1	1	38
2016	CM8996	stake	poor	offspring	CM8996-167	8	1	2	142
2016	CM8996	stake	poor	offspring	CM8996-167	8	1	1	39
2017	CM8996	invitro	rich	offspring	CM8996-167	1	1	1	500
2017	CM8996	invitro	rich	offspring	CM8996-167	1	1	2	69
2017	CM8996	invitro	rich	offspring	CM8996-167	2	1	1	718
2017	CM8996	invitro	rich	offspring	CM8996-167	2	1	2	40
2017	CM8996	invitro	rich	offspring	CM8996-167	3	1	1	654
2017	CM8996	invitro	rich	offspring	CM8996-167	3	1	2	528
2017	CM8996	invitro	rich	offspring	CM8996-167	4	1	1	562
2017	CM8996	invitro	rich	offspring	CM8996-167	4	1	2	985
2017	CM8996	invitro	rich	offspring	CM8996-167	5	1	1	1722
2017	CM8996	invitro	rich	offspring	CM8996-167	5	1	2	753
2017	CM8996	invitro	rich	offspring	CM8996-167	9	1	1	933
2017	CM8996	invitro	rich	offspring	CM8996-167	9	1	2	368
2017	CM8996	stake	rich	offspring	CM8996-167	1	1	2	2862
2017	CM8996	stake	rich	offspring	CM8996-167	1	1	1	4964
2017	CM8996	stake	rich	offspring	CM8996-167	2	1	1	3620
2017	CM8996	stake	rich	offspring	CM8996-167	2	1	2	3820
2017	CM8996	stake	rich	offspring	CM8996-167	3	1	2	1941
2017	CM8996	stake	rich	offspring	CM8996-167	3	1	1	7850
2017	CM8996	stake	rich	offspring	CM8996-167	4	1	1	1651
2017	CM8996	stake	rich	offspring	CM8996-167	4	1	2	5613
2017	CM8996	stake	rich	offspring	CM8996-167	5	1	2	1292
2017	CM8996	stake	rich	offspring	CM8996-167	5	1	1	3166
2017	CM8996	stake	rich	offspring	CM8996-167	6	1	2	1544
2017	CM8996	stake	rich	offspring	CM8996-167	6	1	1	4238
2018	CM8996	invitro	poor	offspring	CM8996-167	1	1	1	272
2018	CM8996	invitro	poor	offspring	CM8996-167	1	1	2	462
2018	CM8996	invitro	poor	offspring	CM8996-167	2	1	1	118
2018	CM8996	invitro	poor	offspring	CM8996-167	2	1	2	148
2018	CM8996	invitro	poor	offspring	CM8996-167	3	1	1	598
2018	CM8996	invitro	poor	offspring	CM8996-167	4	1	1	141
2018	CM8996	invitro	poor	offspring	CM8996-167	5	1	1	635
2018	CM8996	invitro	poor	offspring	CM8996-167	5	1	2	624
2018	CM8996	invitro	poor	offspring	CM8996-167	6	1	2	179
2018	CM8996	invitro	poor	offspring	CM8996-167	7	1	1	1272
2018	CM8996	invitro	poor	offspring	CM8996-167	7	1	2	653
2018	CM8996	invitro	poor	offspring	CM8996-167	8	1	2	199
2018	CM8996	invitro	poor	offspring	CM8996-167	8	1	1	1174
2018	CM8996	invitro	poor	offspring	CM8996-167	9	1	2	750
2018	CM8996	invitro	poor	offspring	CM8996-167	9	1	1	737
2016	CM8996	stake	poor	offspring	CM8996-168	6	1	2	14		CM8996-168	2746.96	3242.91	612.852	28
2016	CM8996	stake	poor	offspring	CM8996-168	6	1	1	4
2016	CM8996	stake	poor	offspring	CM8996-168	10	1	2	1
2016	CM8996	stake	poor	offspring	CM8996-168	10	1	1	4
2017	CM8996	invitro	rich	offspring	CM8996-168	1	1	1	206
2017	CM8996	invitro	rich	offspring	CM8996-168	1	1	2	16
2017	CM8996	invitro	rich	offspring	CM8996-168	2	1	1	2505
2017	CM8996	invitro	rich	offspring	CM8996-168	2	1	2	432
2017	CM8996	invitro	rich	offspring	CM8996-168	3	1	1	2081
2017	CM8996	invitro	rich	offspring	CM8996-168	3	1	2	255
2017	CM8996	invitro	rich	offspring	CM8996-168	4	1	1	1258
2017	CM8996	invitro	rich	offspring	CM8996-168	4	1	2	566
2017	CM8996	invitro	rich	offspring	CM8996-168	5	1	1	1352
2017	CM8996	invitro	rich	offspring	CM8996-168	5	1	2	1061
2017	CM8996	invitro	rich	offspring	CM8996-168	9	1	1	2726
2017	CM8996	invitro	rich	offspring	CM8996-168	9	1	2	477
2017	CM8996	stake	rich	offspring	CM8996-168	1	1	2	11716
2017	CM8996	stake	rich	offspring	CM8996-168	1	1	1	11746
2017	CM8996	stake	rich	offspring	CM8996-168	2	1	1	6031
2017	CM8996	stake	rich	offspring	CM8996-168	2	1	2	7395
2017	CM8996	stake	rich	offspring	CM8996-168	3	1	2	2869
2017	CM8996	stake	rich	offspring	CM8996-168	3	1	1	4233
2017	CM8996	stake	rich	offspring	CM8996-168	4	1	2	2779
2017	CM8996	stake	rich	offspring	CM8996-168	4	1	1	4309
2017	CM8996	stake	rich	offspring	CM8996-168	5	1	2	2804
2017	CM8996	stake	rich	offspring	CM8996-168	5	1	1	5800
2017	CM8996	stake	rich	offspring	CM8996-168	6	1	2	1033
2017	CM8996	stake	rich	offspring	CM8996-168	6	1	1	3242
2013	CM8996	invitro	poor	offspring	CM8996-172	3	1	1	95		CM8996-172	1121.63	1716.84	240.405	51
2013	CM8996	invitro	poor	offspring	CM8996-172	3	1	2	206
2016	CM8996	stake	poor	offspring	CM8996-172	3	1	2	8
2016	CM8996	stake	poor	offspring	CM8996-172	3	1	1	2
2016	CM8996	stake	poor	offspring	CM8996-172	4	1	2	3
2016	CM8996	stake	poor	offspring	CM8996-172	4	1	1	5
2016	CM8996	stake	poor	offspring	CM8996-172	5	1	1	35
2016	CM8996	stake	poor	offspring	CM8996-172	5	1	2	17
2016	CM8996	stake	poor	offspring	CM8996-172	6	1	2	5
2016	CM8996	stake	poor	offspring	CM8996-172	6	1	1	56
2017	CM8996	invitro	rich	offspring	CM8996-172	1	1	1	297
2017	CM8996	invitro	rich	offspring	CM8996-172	1	1	2	28
2017	CM8996	invitro	rich	offspring	CM8996-172	2	1	1	2953
2017	CM8996	invitro	rich	offspring	CM8996-172	2	1	2	267
2017	CM8996	invitro	rich	offspring	CM8996-172	3	1	2	851
2017	CM8996	invitro	rich	offspring	CM8996-172	4	1	1	537
2017	CM8996	invitro	rich	offspring	CM8996-172	4	1	2	1635
2017	CM8996	invitro	rich	offspring	CM8996-172	5	1	1	323
2017	CM8996	invitro	rich	offspring	CM8996-172	5	1	2	822
2017	CM8996	invitro	rich	offspring	CM8996-172	6	1	1	837
2017	CM8996	invitro	rich	offspring	CM8996-172	6	1	2	352
2017	CM8996	stake	rich	offspring	CM8996-172	1	1	1	4918
2017	CM8996	stake	rich	offspring	CM8996-172	1	1	2	9843
2017	CM8996	stake	rich	offspring	CM8996-172	2	1	2	3077
2017	CM8996	stake	rich	offspring	CM8996-172	2	1	1	4541
2017	CM8996	stake	rich	offspring	CM8996-172	3	1	1	965
2017	CM8996	stake	rich	offspring	CM8996-172	3	1	2	1114
2017	CM8996	stake	rich	offspring	CM8996-172	4	1	2	2027
2017	CM8996	stake	rich	offspring	CM8996-172	4	1	1	2738
2017	CM8996	stake	rich	offspring	CM8996-172	5	1	2	1272
2017	CM8996	stake	rich	offspring	CM8996-172	5	1	1	2582
2017	CM8996	stake	rich	offspring	CM8996-172	6	1	2	778
2017	CM8996	stake	rich	offspring	CM8996-172	6	1	1	1940
2018	CM8996	invitro	poor	offspring	CM8996-172	1	1	1	31
2018	CM8996	invitro	poor	offspring	CM8996-172	1	1	2	529
2018	CM8996	invitro	poor	offspring	CM8996-172	3	1	1	247
2018	CM8996	invitro	poor	offspring	CM8996-172	3	1	2	90
2018	CM8996	invitro	poor	offspring	CM8996-172	4	1	1	83
2018	CM8996	invitro	poor	offspring	CM8996-172	4	1	2	106
2018	CM8996	invitro	poor	offspring	CM8996-172	5	1	1	3278
2018	CM8996	invitro	poor	offspring	CM8996-172	5	1	2	280
2018	CM8996	invitro	poor	offspring	CM8996-172	6	1	1	278
2018	CM8996	invitro	poor	offspring	CM8996-172	6	1	2	1195
2018	CM8996	invitro	poor	offspring	CM8996-172	7	1	1	1846
2018	CM8996	invitro	poor	offspring	CM8996-172	7	1	2	462
2018	CM8996	invitro	poor	offspring	CM8996-172	8	1	1	1468
2018	CM8996	invitro	poor	offspring	CM8996-172	8	1	2	307
2018	CM8996	invitro	poor	offspring	CM8996-172	9	1	1	605
2018	CM8996	invitro	poor	offspring	CM8996-172	9	1	2	825
2018	CM8996	invitro	poor	offspring	CM8996-172	10	1	1	167
2018	CM8996	invitro	poor	offspring	CM8996-172	10	1	2	277
2013	CM8996	invitro	poor	offspring	CM8996-173	3	2	2	227		CM8996-173	427.946	654.398	87.4476	56
2013	CM8996	invitro	poor	offspring	CM8996-173	2	1	2	256
2013	CM8996	invitro	poor	offspring	CM8996-173	2	1	1	343
2013	CM8996	invitro	poor	offspring	CM8996-173	3	2	1	676
2016	CM8996	stake	poor	offspring	CM8996-173	2	1	2	30
2016	CM8996	stake	poor	offspring	CM8996-173	2	1	1	59
2016	CM8996	stake	poor	offspring	CM8996-173	3	1	1	9
2016	CM8996	stake	poor	offspring	CM8996-173	4	1	2	2
2016	CM8996	stake	poor	offspring	CM8996-173	4	1	1	3
2016	CM8996	stake	poor	offspring	CM8996-173	5	1	1	15
2016	CM8996	stake	poor	offspring	CM8996-173	5	1	2	3
2016	CM8996	stake	poor	offspring	CM8996-173	6	1	2	8
2016	CM8996	stake	poor	offspring	CM8996-173	6	1	1	16
2016	CM8996	stake	poor	offspring	CM8996-173	8	1	2	20
2016	CM8996	stake	poor	offspring	CM8996-173	8	1	1	16
2017	CM8996	invitro	rich	offspring	CM8996-173	1	1	1	1024
2017	CM8996	invitro	rich	offspring	CM8996-173	1	1	2	144
2017	CM8996	invitro	rich	offspring	CM8996-173	2	1	1	1736
2017	CM8996	invitro	rich	offspring	CM8996-173	2	1	2	181
2017	CM8996	invitro	rich	offspring	CM8996-173	3	1	1	1386
2017	CM8996	invitro	rich	offspring	CM8996-173	3	1	2	101
2017	CM8996	invitro	rich	offspring	CM8996-173	4	1	1	399
2017	CM8996	invitro	rich	offspring	CM8996-173	4	1	2	257
2017	CM8996	invitro	rich	offspring	CM8996-173	5	1	1	1064
2017	CM8996	invitro	rich	offspring	CM8996-173	5	1	2	245
2017	CM8996	invitro	rich	offspring	CM8996-173	6	1	1	97
2017	CM8996	invitro	rich	offspring	CM8996-173	6	1	2	654
2017	CM8996	stake	rich	offspring	CM8996-173	1	1	2	1162
2017	CM8996	stake	rich	offspring	CM8996-173	1	1	1	2127
2017	CM8996	stake	rich	offspring	CM8996-173	2	1	2	1038
2017	CM8996	stake	rich	offspring	CM8996-173	2	1	1	3497
2017	CM8996	stake	rich	offspring	CM8996-173	3	1	1	1278
2017	CM8996	stake	rich	offspring	CM8996-173	3	1	2	1674
2017	CM8996	stake	rich	offspring	CM8996-173	4	1	2	68
2017	CM8996	stake	rich	offspring	CM8996-173	4	1	1	523
2017	CM8996	stake	rich	offspring	CM8996-173	5	1	1	780
2017	CM8996	stake	rich	offspring	CM8996-173	5	1	2	405
2017	CM8996	stake	rich	offspring	CM8996-173	6	1	1	294
2017	CM8996	stake	rich	offspring	CM8996-173	6	1	2	468
2018	CM8996	invitro	poor	offspring	CM8996-173	1	1	1	211
2018	CM8996	invitro	poor	offspring	CM8996-173	1	1	2	11
2018	CM8996	invitro	poor	offspring	CM8996-173	3	1	1	160
2018	CM8996	invitro	poor	offspring	CM8996-173	3	1	2	106
2018	CM8996	invitro	poor	offspring	CM8996-173	4	1	1	65
2018	CM8996	invitro	poor	offspring	CM8996-173	4	1	2	101
2018	CM8996	invitro	poor	offspring	CM8996-173	5	1	1	132
2018	CM8996	invitro	poor	offspring	CM8996-173	5	1	2	53
2018	CM8996	invitro	poor	offspring	CM8996-173	6	1	1	40
2018	CM8996	invitro	poor	offspring	CM8996-173	6	1	2	60
2018	CM8996	invitro	poor	offspring	CM8996-173	7	1	1	85
2018	CM8996	invitro	poor	offspring	CM8996-173	7	1	2	31
2018	CM8996	invitro	poor	offspring	CM8996-173	8	1	2	102
2018	CM8996	invitro	poor	offspring	CM8996-173	9	1	1	44
2018	CM8996	invitro	poor	offspring	CM8996-173	9	1	2	47
2018	CM8996	invitro	poor	offspring	CM8996-173	10	1	1	209
2018	CM8996	invitro	poor	offspring	CM8996-173	10	1	2	223
2016	CM8996	stake	poor	offspring	CM8996-175	2	1	2	61		CM8996-175	699.033	978.821	178.707	30
2016	CM8996	stake	poor	offspring	CM8996-175	2	1	1	80
2016	CM8996	stake	poor	offspring	CM8996-175	4	1	2	1
2016	CM8996	stake	poor	offspring	CM8996-175	4	1	1	2
2016	CM8996	stake	poor	offspring	CM8996-175	6	1	2	38
2016	CM8996	stake	poor	offspring	CM8996-175	6	1	1	52
2017	CM8996	invitro	rich	offspring	CM8996-175	1	1	1	456
2017	CM8996	invitro	rich	offspring	CM8996-175	1	1	2	28
2017	CM8996	invitro	rich	offspring	CM8996-175	2	1	1	907
2017	CM8996	invitro	rich	offspring	CM8996-175	2	1	2	107
2017	CM8996	invitro	rich	offspring	CM8996-175	3	1	1	741
2017	CM8996	invitro	rich	offspring	CM8996-175	3	1	2	177
2017	CM8996	invitro	rich	offspring	CM8996-175	7	1	1	159
2017	CM8996	invitro	rich	offspring	CM8996-175	7	1	2	209
2017	CM8996	invitro	rich	offspring	CM8996-175	8	1	1	896
2017	CM8996	invitro	rich	offspring	CM8996-175	8	1	2	376
2017	CM8996	invitro	rich	offspring	CM8996-175	9	1	1	1082
2017	CM8996	invitro	rich	offspring	CM8996-175	9	1	2	148
2017	CM8996	stake	rich	offspring	CM8996-175	1	1	2	1806
2017	CM8996	stake	rich	offspring	CM8996-175	1	1	1	3966
2017	CM8996	stake	rich	offspring	CM8996-175	2	1	2	1771
2017	CM8996	stake	rich	offspring	CM8996-175	2	1	1	2978
2017	CM8996	stake	rich	offspring	CM8996-175	3	1	2	345
2017	CM8996	stake	rich	offspring	CM8996-175	3	1	1	2427
2017	CM8996	stake	rich	offspring	CM8996-175	4	1	2	70
2017	CM8996	stake	rich	offspring	CM8996-175	4	1	1	221
2017	CM8996	stake	rich	offspring	CM8996-175	5	1	2	532
2017	CM8996	stake	rich	offspring	CM8996-175	5	1	1	1109
2017	CM8996	stake	rich	offspring	CM8996-175	6	1	2	71
2017	CM8996	stake	rich	offspring	CM8996-175	6	1	1	155
2013	CM8996	invitro	poor	offspring	CM8996-18	2	1	1	53		CM8996-18	1080.65	1495.89	209.466	51
2013	CM8996	invitro	poor	offspring	CM8996-18	2	1	2	84
2013	CM8996	invitro	poor	offspring	CM8996-18	3	2	1	732
2016	CM8996	stake	poor	offspring	CM8996-18	2	1	2	32
2016	CM8996	stake	poor	offspring	CM8996-18	2	1	1	9
2016	CM8996	stake	poor	offspring	CM8996-18	3	1	2	60
2016	CM8996	stake	poor	offspring	CM8996-18	3	1	1	61
2016	CM8996	stake	poor	offspring	CM8996-18	5	1	1	267
2016	CM8996	stake	poor	offspring	CM8996-18	5	1	2	150
2016	CM8996	stake	poor	offspring	CM8996-18	6	1	2	81
2016	CM8996	stake	poor	offspring	CM8996-18	6	1	1	22
2017	CM8996	invitro	rich	offspring	CM8996-18	1	1	1	630
2017	CM8996	invitro	rich	offspring	CM8996-18	1	1	2	52
2017	CM8996	invitro	rich	offspring	CM8996-18	2	1	1	3606
2017	CM8996	invitro	rich	offspring	CM8996-18	2	1	2	883
2017	CM8996	invitro	rich	offspring	CM8996-18	3	1	1	3121
2017	CM8996	invitro	rich	offspring	CM8996-18	4	1	1	640
2017	CM8996	invitro	rich	offspring	CM8996-18	4	1	2	756
2017	CM8996	invitro	rich	offspring	CM8996-18	5	1	1	407
2017	CM8996	invitro	rich	offspring	CM8996-18	5	1	2	584
2017	CM8996	invitro	rich	offspring	CM8996-18	7	1	1	1483
2017	CM8996	invitro	rich	offspring	CM8996-18	7	1	2	1226
2017	CM8996	invitro	rich	offspring	CM8996-18	9	1	1	1610
2017	CM8996	stake	rich	offspring	CM8996-18	1	1	2	3137
2017	CM8996	stake	rich	offspring	CM8996-18	1	1	1	3851
2017	CM8996	stake	rich	offspring	CM8996-18	2	1	2	1110
2017	CM8996	stake	rich	offspring	CM8996-18	2	1	1	1978
2017	CM8996	stake	rich	offspring	CM8996-18	3	1	1	1484
2017	CM8996	stake	rich	offspring	CM8996-18	3	1	2	6727
2017	CM8996	stake	rich	offspring	CM8996-18	4	1	2	1326
2017	CM8996	stake	rich	offspring	CM8996-18	4	1	1	4355
2017	CM8996	stake	rich	offspring	CM8996-18	5	1	2	875
2017	CM8996	stake	rich	offspring	CM8996-18	5	1	1	3276
2017	CM8996	stake	rich	offspring	CM8996-18	6	1	2	1081
2017	CM8996	stake	rich	offspring	CM8996-18	6	1	1	5068
2018	CM8996	invitro	poor	offspring	CM8996-18	1	1	1	44
2018	CM8996	invitro	poor	offspring	CM8996-18	1	1	2	173
2018	CM8996	invitro	poor	offspring	CM8996-18	4	1	1	32
2018	CM8996	invitro	poor	offspring	CM8996-18	4	1	2	19
2018	CM8996	invitro	poor	offspring	CM8996-18	7	1	1	70
2018	CM8996	invitro	poor	offspring	CM8996-18	7	1	2	11
2018	CM8996	invitro	poor	offspring	CM8996-18	8	1	1	131
2018	CM8996	invitro	poor	offspring	CM8996-18	8	1	2	77
2018	CM8996	invitro	poor	offspring	CM8996-18	9	1	1	180
2018	CM8996	invitro	poor	offspring	CM8996-18	9	1	2	99
2018	CM8996	invitro	poor	offspring	CM8996-18	10	1	1	138
2018	CM8996	invitro	poor	offspring	CM8996-18	11	1	1	471
2018	CM8996	invitro	poor	offspring	CM8996-18	11	1	2	779
2018	CM8996	invitro	poor	offspring	CM8996-18	12	1	1	396
2018	CM8996	invitro	poor	offspring	CM8996-18	12	1	2	504
2018	CM8996	invitro	poor	offspring	CM8996-18	14	1	2	1172
2017	CM8996	invitro	rich	offspring	CM8996-184	1	1	1	2794		CM8996-184	1342.11	1651.17	275.195	36
2017	CM8996	invitro	rich	offspring	CM8996-184	1	1	2	175
2017	CM8996	invitro	rich	offspring	CM8996-184	2	1	1	964
2017	CM8996	invitro	rich	offspring	CM8996-184	2	1	2	143
2017	CM8996	invitro	rich	offspring	CM8996-184	3	1	1	2081
2017	CM8996	invitro	rich	offspring	CM8996-184	3	1	2	186
2017	CM8996	invitro	rich	offspring	CM8996-184	4	1	1	1333
2017	CM8996	invitro	rich	offspring	CM8996-184	4	1	2	394
2017	CM8996	invitro	rich	offspring	CM8996-184	5	1	1	277
2017	CM8996	invitro	rich	offspring	CM8996-184	5	1	2	1337
2017	CM8996	invitro	rich	offspring	CM8996-184	6	1	1	50
2017	CM8996	stake	rich	offspring	CM8996-184	1	1	2	4444
2017	CM8996	stake	rich	offspring	CM8996-184	2	1	2	1289
2017	CM8996	stake	rich	offspring	CM8996-184	3	1	2	1121
2017	CM8996	stake	rich	offspring	CM8996-184	3	1	1	5540
2017	CM8996	stake	rich	offspring	CM8996-184	4	1	2	3657
2017	CM8996	stake	rich	offspring	CM8996-184	4	1	1	6283
2017	CM8996	stake	rich	offspring	CM8996-184	5	1	2	1987
2017	CM8996	stake	rich	offspring	CM8996-184	5	1	1	3762
2017	CM8996	stake	rich	offspring	CM8996-184	6	1	1	1289
2017	CM8996	stake	rich	offspring	CM8996-184	6	1	2	637
2018	CM8996	invitro	poor	offspring	CM8996-184	7	1	1	233
2018	CM8996	invitro	poor	offspring	CM8996-184	7	1	2	68
2018	CM8996	invitro	poor	offspring	CM8996-184	8	1	1	16
2018	CM8996	invitro	poor	offspring	CM8996-184	8	1	2	7
2018	CM8996	invitro	poor	offspring	CM8996-184	9	1	1	344
2018	CM8996	invitro	poor	offspring	CM8996-184	9	1	2	71
2018	CM8996	invitro	poor	offspring	CM8996-184	10	1	1	137
2018	CM8996	invitro	poor	offspring	CM8996-184	10	1	2	61
2018	CM8996	invitro	poor	offspring	CM8996-184	11	1	1	1396
2018	CM8996	invitro	poor	offspring	CM8996-184	11	1	2	588
2018	CM8996	invitro	poor	offspring	CM8996-184	12	1	1	117
2018	CM8996	invitro	poor	offspring	CM8996-184	12	1	2	38
2018	CM8996	invitro	poor	offspring	CM8996-184	13	1	1	2578
2018	CM8996	invitro	poor	offspring	CM8996-184	14	1	1	2786
2018	CM8996	invitro	poor	offspring	CM8996-184	14	1	2	133
2013	CM8996	invitro	poor	offspring	CM8996-185	3	1	2	0		CM8996-185	2	2.82843	2	2
2013	CM8996	invitro	poor	offspring	CM8996-185	3	1	1	4
2013	CM8996	invitro	poor	offspring	CM8996-193	2	1	2	1		CM8996-193	714.324	1039.66	178.301	34
2013	CM8996	invitro	poor	offspring	CM8996-193	2	1	1	6
2013	CM8996	invitro	poor	offspring	CM8996-193	3	2	2	25
2013	CM8996	invitro	poor	offspring	CM8996-193	3	2	1	39
2016	CM8996	stake	poor	offspring	CM8996-193	1	1	1	33
2016	CM8996	stake	poor	offspring	CM8996-193	1	1	2	30
2016	CM8996	stake	poor	offspring	CM8996-193	2	1	2	220
2016	CM8996	stake	poor	offspring	CM8996-193	2	1	1	109
2016	CM8996	stake	poor	offspring	CM8996-193	3	1	2	1
2016	CM8996	stake	poor	offspring	CM8996-193	3	1	1	3
2016	CM8996	stake	poor	offspring	CM8996-193	4	1	2	1
2016	CM8996	stake	poor	offspring	CM8996-193	4	1	1	8
2016	CM8996	stake	poor	offspring	CM8996-193	6	1	2	33
2016	CM8996	stake	poor	offspring	CM8996-193	6	1	1	7
2016	CM8996	stake	poor	offspring	CM8996-193	8	1	2	54
2016	CM8996	stake	poor	offspring	CM8996-193	8	1	1	61
2017	CM8996	stake	rich	offspring	CM8996-193	1	1	1	1138
2017	CM8996	stake	rich	offspring	CM8996-193	1	1	2	1351
2017	CM8996	stake	rich	offspring	CM8996-193	2	1	1	1335
2017	CM8996	stake	rich	offspring	CM8996-193	2	1	2	2570
2017	CM8996	stake	rich	offspring	CM8996-193	3	1	1	940
2017	CM8996	stake	rich	offspring	CM8996-193	3	1	2	2763
2017	CM8996	stake	rich	offspring	CM8996-193	4	1	1	3173
2017	CM8996	stake	rich	offspring	CM8996-193	4	1	2	3728
2017	CM8996	stake	rich	offspring	CM8996-193	5	1	2	983
2017	CM8996	stake	rich	offspring	CM8996-193	5	1	1	1852
2017	CM8996	stake	rich	offspring	CM8996-193	6	1	2	512
2017	CM8996	stake	rich	offspring	CM8996-193	6	1	1	1965
2018	CM8996	invitro	poor	offspring	CM8996-193	15	1	1	428
2018	CM8996	invitro	poor	offspring	CM8996-193	15	2	2	114
2018	CM8996	invitro	poor	offspring	CM8996-193	16	1	1	92
2018	CM8996	invitro	poor	offspring	CM8996-193	16	1	2	315
2018	CM8996	invitro	poor	offspring	CM8996-193	16	2	1	36
2018	CM8996	invitro	poor	offspring	CM8996-193	16	3	1	361
2013	CM8996	invitro	poor	offspring	CM8996-194	2	1	2	34		CM8996-194	56.5	31.8198	22.5	2
2013	CM8996	invitro	poor	offspring	CM8996-194	2	1	1	79
2018	CM8996	invitro	poor	offspring	CM8996-196	9	1	1	932		CM8996-196	625.385	544.411	150.993	13
2018	CM8996	invitro	poor	offspring	CM8996-196	9	1	2	636
2018	CM8996	invitro	poor	offspring	CM8996-196	10	1	1	871
2018	CM8996	invitro	poor	offspring	CM8996-196	11	1	1	136
2018	CM8996	invitro	poor	offspring	CM8996-196	11	1	2	43
2018	CM8996	invitro	poor	offspring	CM8996-196	12	1	1	88
2018	CM8996	invitro	poor	offspring	CM8996-196	12	1	2	21
2018	CM8996	invitro	poor	offspring	CM8996-196	13	1	2	1039
2018	CM8996	invitro	poor	offspring	CM8996-196	14	1	2	242
2018	CM8996	invitro	poor	offspring	CM8996-196	15	1	1	1352
2018	CM8996	invitro	poor	offspring	CM8996-196	15	1	2	1510
2018	CM8996	invitro	poor	offspring	CM8996-196	16	1	1	1150
2018	CM8996	invitro	poor	offspring	CM8996-196	16	1	2	110
2013	CM8996	invitro	poor	offspring	CM8996-198	3	2	1	40		CM8996-198	1046.97	1693.36	278.386	37
2013	CM8996	invitro	poor	offspring	CM8996-198	3	2	2	72
2013	CM8996	invitro	poor	offspring	CM8996-198	2	1	2	114
2013	CM8996	invitro	poor	offspring	CM8996-198	2	1	1	250
2016	CM8996	stake	poor	offspring	CM8996-198	2	1	2	74
2016	CM8996	stake	poor	offspring	CM8996-198	2	1	1	8
2016	CM8996	stake	poor	offspring	CM8996-198	3	1	1	0
2016	CM8996	stake	poor	offspring	CM8996-198	4	1	2	2
2016	CM8996	stake	poor	offspring	CM8996-198	4	1	1	1
2016	CM8996	stake	poor	offspring	CM8996-198	5	1	2	12
2016	CM8996	stake	poor	offspring	CM8996-198	5	1	1	11
2016	CM8996	stake	poor	offspring	CM8996-198	6	1	2	1
2016	CM8996	stake	poor	offspring	CM8996-198	6	1	1	17
2016	CM8996	stake	poor	offspring	CM8996-198	8	1	2	9
2016	CM8996	stake	poor	offspring	CM8996-198	8	1	1	12
2017	CM8996	invitro	rich	offspring	CM8996-198	1	1	1	393
2017	CM8996	invitro	rich	offspring	CM8996-198	1	1	2	78
2017	CM8996	invitro	rich	offspring	CM8996-198	2	1	1	123
2017	CM8996	invitro	rich	offspring	CM8996-198	2	1	2	17
2017	CM8996	invitro	rich	offspring	CM8996-198	3	1	1	490
2017	CM8996	invitro	rich	offspring	CM8996-198	3	1	2	2082
2017	CM8996	invitro	rich	offspring	CM8996-198	4	1	1	1042
2017	CM8996	invitro	rich	offspring	CM8996-198	4	1	2	463
2017	CM8996	stake	rich	offspring	CM8996-198	1	1	1	2349
2017	CM8996	stake	rich	offspring	CM8996-198	1	1	2	3956
2017	CM8996	stake	rich	offspring	CM8996-198	2	1	2	1534
2017	CM8996	stake	rich	offspring	CM8996-198	2	1	1	2320
2017	CM8996	stake	rich	offspring	CM8996-198	3	1	1	1257
2017	CM8996	stake	rich	offspring	CM8996-198	3	1	2	4661
2017	CM8996	stake	rich	offspring	CM8996-198	4	1	2	4431
2017	CM8996	stake	rich	offspring	CM8996-198	4	1	1	7555
2017	CM8996	stake	rich	offspring	CM8996-198	5	1	2	1679
2017	CM8996	stake	rich	offspring	CM8996-198	5	1	1	2121
2017	CM8996	stake	rich	offspring	CM8996-198	6	1	2	250
2017	CM8996	stake	rich	offspring	CM8996-198	6	1	1	1153
2018	CM8996	invitro	poor	offspring	CM8996-198	1	1	1	35
2018	CM8996	invitro	poor	offspring	CM8996-198	1	1	2	126
2013	CM8996	invitro	poor	offspring	CM8996-199	3	2	2	14
2013	CM8996	invitro	poor	offspring	CM8996-199	3	2	1	17		CM8996-199	273.25	476.026	84.1502	32
2013	CM8996	invitro	poor	offspring	CM8996-199	2	1	1	24
2013	CM8996	invitro	poor	offspring	CM8996-199	2	1	2	54
2016	CM8996	stake	poor	offspring	CM8996-199	1	1	1	21
2016	CM8996	stake	poor	offspring	CM8996-199	1	1	2	33
2016	CM8996	stake	poor	offspring	CM8996-199	2	1	2	2
2016	CM8996	stake	poor	offspring	CM8996-199	2	1	1	29
2016	CM8996	stake	poor	offspring	CM8996-199	3	1	2	30
2016	CM8996	stake	poor	offspring	CM8996-199	3	1	1	55
2016	CM8996	stake	poor	offspring	CM8996-199	4	1	2	5
2016	CM8996	stake	poor	offspring	CM8996-199	4	1	1	7
2016	CM8996	stake	poor	offspring	CM8996-199	5	1	1	33
2016	CM8996	stake	poor	offspring	CM8996-199	5	1	2	6
2016	CM8996	stake	poor	offspring	CM8996-199	6	1	1	4
2017	CM8996	invitro	rich	offspring	CM8996-199	1	1	1	1271
2017	CM8996	invitro	rich	offspring	CM8996-199	1	1	2	61
2017	CM8996	invitro	rich	offspring	CM8996-199	2	1	1	1542
2017	CM8996	invitro	rich	offspring	CM8996-199	2	1	2	65
2017	CM8996	invitro	rich	offspring	CM8996-199	3	1	1	270
2017	CM8996	invitro	rich	offspring	CM8996-199	3	1	2	671
2017	CM8996	invitro	rich	offspring	CM8996-199	4	1	1	1719
2017	CM8996	invitro	rich	offspring	CM8996-199	4	1	2	263
2017	CM8996	invitro	rich	offspring	CM8996-199	5	1	1	524
2017	CM8996	invitro	rich	offspring	CM8996-199	5	1	2	267
2017	CM8996	invitro	rich	offspring	CM8996-199	9	1	1	1195
2017	CM8996	invitro	rich	offspring	CM8996-199	9	1	2	99
2018	CM8996	invitro	poor	offspring	CM8996-199	2	1	1	19
2018	CM8996	invitro	poor	offspring	CM8996-199	2	1	2	209
2018	CM8996	invitro	poor	offspring	CM8996-199	4	1	1	11
2018	CM8996	invitro	poor	offspring	CM8996-199	4	1	2	76
2018	CM8996	invitro	poor	offspring	CM8996-199	8	1	1	142
2018	CM8996	invitro	poor	offspring	CM8996-199	8	1	2	20
2013	CM8996	invitro	poor	offspring	CM8996-2	3	2	1	0		CM8996-2	748.409	999.357	150.659	44
2013	CM8996	invitro	poor	offspring	CM8996-2	2	1	1	21
2013	CM8996	invitro	poor	offspring	CM8996-2	2	1	2	34
2016	CM8996	stake	poor	offspring	CM8996-2	1	1	1	5
2016	CM8996	stake	poor	offspring	CM8996-2	1	1	2	7
2016	CM8996	stake	poor	offspring	CM8996-2	2	1	2	64
2016	CM8996	stake	poor	offspring	CM8996-2	2	1	1	97
2016	CM8996	stake	poor	offspring	CM8996-2	3	1	2	1
2016	CM8996	stake	poor	offspring	CM8996-2	3	1	1	0
2016	CM8996	stake	poor	offspring	CM8996-2	4	1	2	5
2016	CM8996	stake	poor	offspring	CM8996-2	4	1	1	154
2016	CM8996	stake	poor	offspring	CM8996-2	5	1	1	12
2016	CM8996	stake	poor	offspring	CM8996-2	5	1	2	16
2016	CM8996	stake	poor	offspring	CM8996-2	6	1	2	122
2016	CM8996	stake	poor	offspring	CM8996-2	6	1	1	18
2016	CM8996	stake	poor	offspring	CM8996-2	8	1	2	33
2016	CM8996	stake	poor	offspring	CM8996-2	8	1	1	132
2017	CM8996	invitro	rich	offspring	CM8996-2	1	1	1	41
2017	CM8996	invitro	rich	offspring	CM8996-2	1	1	2	10
2017	CM8996	invitro	rich	offspring	CM8996-2	2	1	1	3580
2017	CM8996	invitro	rich	offspring	CM8996-2	2	1	2	280
2017	CM8996	invitro	rich	offspring	CM8996-2	3	1	1	2072
2017	CM8996	invitro	rich	offspring	CM8996-2	3	1	2	152
2017	CM8996	invitro	rich	offspring	CM8996-2	4	1	1	1892
2017	CM8996	invitro	rich	offspring	CM8996-2	4	1	2	212
2017	CM8996	invitro	rich	offspring	CM8996-2	5	1	1	447
2017	CM8996	invitro	rich	offspring	CM8996-2	5	1	2	208
2017	CM8996	invitro	rich	offspring	CM8996-2	6	1	1	1710
2018	CM8996	invitro	poor	offspring	CM8996-2	1	1	2	146
2018	CM8996	invitro	poor	offspring	CM8996-2	2	1	2	601
2018	CM8996	invitro	poor	offspring	CM8996-2	3	1	2	846
2018	CM8996	invitro	poor	offspring	CM8996-2	4	1	1	2217
2018	CM8996	invitro	poor	offspring	CM8996-2	4	1	2	1870
2018	CM8996	invitro	poor	offspring	CM8996-2	5	1	1	2411
2018	CM8996	invitro	poor	offspring	CM8996-2	5	1	2	1415
2018	CM8996	invitro	poor	offspring	CM8996-2	6	1	2	1359
2018	CM8996	invitro	poor	offspring	CM8996-2	7	1	1	1079
2018	CM8996	invitro	poor	offspring	CM8996-2	7	1	2	469
2018	CM8996	invitro	poor	offspring	CM8996-2	8	1	1	2915
2018	CM8996	invitro	poor	offspring	CM8996-2	8	1	2	80
2018	CM8996	invitro	poor	offspring	CM8996-2	9	1	1	1422
2018	CM8996	invitro	poor	offspring	CM8996-2	9	1	2	381
2018	CM8996	invitro	poor	offspring	CM8996-2	10	1	1	3344
2018	CM8996	invitro	poor	offspring	CM8996-2	10	1	2	1050
2013	CM8996	invitro	poor	offspring	CM8996-206	3	2	1	0		CM8996-206	577.419	566.207	101.694	31
2013	CM8996	invitro	poor	offspring	CM8996-206	3	2	2	0
2013	CM8996	invitro	poor	offspring	CM8996-206	2	1	1	12
2013	CM8996	invitro	poor	offspring	CM8996-206	2	1	2	53
2017	CM8996	invitro	rich	offspring	CM8996-206	1	1	1	520
2017	CM8996	invitro	rich	offspring	CM8996-206	1	1	2	53
2017	CM8996	invitro	rich	offspring	CM8996-206	2	1	1	1701
2017	CM8996	invitro	rich	offspring	CM8996-206	2	1	2	343
2017	CM8996	invitro	rich	offspring	CM8996-206	3	1	1	1757
2017	CM8996	invitro	rich	offspring	CM8996-206	3	1	2	152
2017	CM8996	invitro	rich	offspring	CM8996-206	4	1	2	309
2017	CM8996	invitro	rich	offspring	CM8996-206	5	1	1	476
2017	CM8996	invitro	rich	offspring	CM8996-206	5	1	2	1159
2017	CM8996	invitro	rich	offspring	CM8996-206	7	1	1	1443
2017	CM8996	invitro	rich	offspring	CM8996-206	7	1	2	796
2017	CM8996	invitro	rich	offspring	CM8996-206	9	1	1	349
2017	CM8996	invitro	rich	offspring	CM8996-206	9	1	2	462
2017	CM8996	invitro	rich	offspring	CM8996-206	9	2	1	1042
2017	CM8996	invitro	rich	offspring	CM8996-206	9	2	2	67
2017	CM8996	invitro	rich	offspring	CM8996-206	9	3	1	782
2017	CM8996	invitro	rich	offspring	CM8996-206	9	3	2	493
2018	CM8996	invitro	poor	offspring	CM8996-206	8	1	1	108
2018	CM8996	invitro	poor	offspring	CM8996-206	8	1	2	18
2018	CM8996	invitro	poor	offspring	CM8996-206	9	1	1	554
2018	CM8996	invitro	poor	offspring	CM8996-206	9	1	2	194
2018	CM8996	invitro	poor	offspring	CM8996-206	11	1	1	379
2018	CM8996	invitro	poor	offspring	CM8996-206	11	1	2	235
2018	CM8996	invitro	poor	offspring	CM8996-206	12	1	2	1403
2018	CM8996	invitro	poor	offspring	CM8996-206	13	1	2	515
2018	CM8996	invitro	poor	offspring	CM8996-206	14	1	1	1940
2018	CM8996	invitro	poor	offspring	CM8996-206	14	1	2	585
2013	CM8996	invitro	poor	offspring	CM8996-208	2	1	1	0		CM8996-208	419.528	602.732	100.455	36
2013	CM8996	invitro	poor	offspring	CM8996-208	2	1	2	0
2016	CM8996	stake	poor	offspring	CM8996-208	2	1	2	2
2016	CM8996	stake	poor	offspring	CM8996-208	2	1	1	6
2016	CM8996	stake	poor	offspring	CM8996-208	3	1	2	1
2016	CM8996	stake	poor	offspring	CM8996-208	3	1	1	0
2016	CM8996	stake	poor	offspring	CM8996-208	6	1	2	6
2016	CM8996	stake	poor	offspring	CM8996-208	6	1	1	22
2016	CM8996	stake	poor	offspring	CM8996-208	7	1	1	14
2016	CM8996	stake	poor	offspring	CM8996-208	7	1	2	125
2017	CM8996	invitro	rich	offspring	CM8996-208	1	1	1	329
2017	CM8996	invitro	rich	offspring	CM8996-208	1	1	2	63
2017	CM8996	invitro	rich	offspring	CM8996-208	2	1	1	1707
2017	CM8996	invitro	rich	offspring	CM8996-208	2	1	2	301
2017	CM8996	invitro	rich	offspring	CM8996-208	3	1	1	1680
2017	CM8996	invitro	rich	offspring	CM8996-208	3	1	2	262
2017	CM8996	invitro	rich	offspring	CM8996-208	4	1	1	494
2017	CM8996	invitro	rich	offspring	CM8996-208	5	1	1	2796
2017	CM8996	invitro	rich	offspring	CM8996-208	5	1	2	419
2018	CM8996	invitro	poor	offspring	CM8996-208	1	1	2	112
2018	CM8996	invitro	poor	offspring	CM8996-208	3	1	1	52
2018	CM8996	invitro	poor	offspring	CM8996-208	3	1	2	23
2018	CM8996	invitro	poor	offspring	CM8996-208	4	1	1	55
2018	CM8996	invitro	poor	offspring	CM8996-208	4	1	2	56
2018	CM8996	invitro	poor	offspring	CM8996-208	5	1	1	221
2018	CM8996	invitro	poor	offspring	CM8996-208	5	1	2	579
2018	CM8996	invitro	poor	offspring	CM8996-208	6	1	1	165
2018	CM8996	invitro	poor	offspring	CM8996-208	6	1	2	181
2018	CM8996	invitro	poor	offspring	CM8996-208	7	1	1	995
2018	CM8996	invitro	poor	offspring	CM8996-208	7	1	2	278
2018	CM8996	invitro	poor	offspring	CM8996-208	8	1	1	737
2018	CM8996	invitro	poor	offspring	CM8996-208	8	1	2	605
2018	CM8996	invitro	poor	offspring	CM8996-208	9	1	1	436
2018	CM8996	invitro	poor	offspring	CM8996-208	9	1	2	828
2018	CM8996	invitro	poor	offspring	CM8996-208	10	1	1	412
2018	CM8996	invitro	poor	offspring	CM8996-208	10	1	2	1141
2016	CM8996	stake	poor	offspring	CM8996-21	1	1	2	81		CM8996-21	1115.43	1622.4	213.031	58
2016	CM8996	stake	poor	offspring	CM8996-21	1	1	1	116
2016	CM8996	stake	poor	offspring	CM8996-21	2	1	2	647
2016	CM8996	stake	poor	offspring	CM8996-21	2	1	1	88
2016	CM8996	stake	poor	offspring	CM8996-21	3	1	2	50
2016	CM8996	stake	poor	offspring	CM8996-21	3	1	1	18
2016	CM8996	stake	poor	offspring	CM8996-21	4	1	2	7
2016	CM8996	stake	poor	offspring	CM8996-21	4	1	1	2
2016	CM8996	stake	poor	offspring	CM8996-21	5	1	2	241
2016	CM8996	stake	poor	offspring	CM8996-21	5	1	1	881
2016	CM8996	stake	poor	offspring	CM8996-21	6	1	2	95
2016	CM8996	stake	poor	offspring	CM8996-21	6	1	1	26
2016	CM8996	stake	poor	offspring	CM8996-21	7	1	1	634
2016	CM8996	stake	poor	offspring	CM8996-21	7	1	2	122
2016	CM8996	stake	poor	offspring	CM8996-21	8	1	2	553
2016	CM8996	stake	poor	offspring	CM8996-21	8	1	1	98
2017	CM8996	invitro	rich	offspring	CM8996-21	1	1	1	419
2017	CM8996	invitro	rich	offspring	CM8996-21	1	1	2	69
2017	CM8996	invitro	rich	offspring	CM8996-21	2	1	1	3829
2017	CM8996	invitro	rich	offspring	CM8996-21	2	1	2	880
2017	CM8996	invitro	rich	offspring	CM8996-21	3	1	1	1116
2017	CM8996	invitro	rich	offspring	CM8996-21	3	1	2	468
2017	CM8996	invitro	rich	offspring	CM8996-21	8	1	2	347
2017	CM8996	invitro	rich	offspring	CM8996-21	8	1	1	2034
2017	CM8996	invitro	rich	offspring	CM8996-21	9	1	1	1616
2017	CM8996	invitro	rich	offspring	CM8996-21	9	1	2	581
2017	CM8996	stake	rich	offspring	CM8996-21	1	1	2	3825
2017	CM8996	stake	rich	offspring	CM8996-21	1	1	1	4301
2017	CM8996	stake	rich	offspring	CM8996-21	2	1	2	1993
2017	CM8996	stake	rich	offspring	CM8996-21	2	1	1	2698
2017	CM8996	stake	rich	offspring	CM8996-21	3	1	2	1700
2017	CM8996	stake	rich	offspring	CM8996-21	3	1	1	6095
2017	CM8996	stake	rich	offspring	CM8996-21	4	1	2	3981
2017	CM8996	stake	rich	offspring	CM8996-21	4	1	1	8199
2017	CM8996	stake	rich	offspring	CM8996-21	5	1	2	1951
2017	CM8996	stake	rich	offspring	CM8996-21	5	1	1	3531
2017	CM8996	stake	rich	offspring	CM8996-21	6	1	2	687
2017	CM8996	stake	rich	offspring	CM8996-21	6	1	1	1759
2018	CM8996	invitro	poor	offspring	CM8996-21	1	1	1	105
2018	CM8996	invitro	poor	offspring	CM8996-21	1	1	2	30
2018	CM8996	invitro	poor	offspring	CM8996-21	2	1	1	305
2018	CM8996	invitro	poor	offspring	CM8996-21	2	1	2	434
2018	CM8996	invitro	poor	offspring	CM8996-21	3	1	1	271
2018	CM8996	invitro	poor	offspring	CM8996-21	3	1	2	138
2018	CM8996	invitro	poor	offspring	CM8996-21	4	1	1	399
2018	CM8996	invitro	poor	offspring	CM8996-21	4	1	2	350
2018	CM8996	invitro	poor	offspring	CM8996-21	5	1	1	189
2018	CM8996	invitro	poor	offspring	CM8996-21	5	1	2	331
2018	CM8996	invitro	poor	offspring	CM8996-21	6	1	1	204
2018	CM8996	invitro	poor	offspring	CM8996-21	6	1	2	132
2018	CM8996	invitro	poor	offspring	CM8996-21	7	1	1	670
2018	CM8996	invitro	poor	offspring	CM8996-21	7	1	2	126
2018	CM8996	invitro	poor	offspring	CM8996-21	8	1	1	2167
2018	CM8996	invitro	poor	offspring	CM8996-21	8	1	2	1156
2018	CM8996	invitro	poor	offspring	CM8996-21	9	1	1	820
2018	CM8996	invitro	poor	offspring	CM8996-21	9	1	2	139
2018	CM8996	invitro	poor	offspring	CM8996-21	10	1	1	519
2018	CM8996	invitro	poor	offspring	CM8996-21	10	1	2	472
2013	CM8996	invitro	poor	offspring	CM8996-218	3	2	1	62		CM8996-218	288.333	196.622	113.52	3
2013	CM8996	invitro	poor	offspring	CM8996-218	2	1	1	386
2013	CM8996	invitro	poor	offspring	CM8996-218	2	1	2	417
2013	CM8996	invitro	poor	offspring	CM8996-223	3	2	1	0		CM8996-223	1100.29	1209.44	186.62	42
2013	CM8996	invitro	poor	offspring	CM8996-223	3	2	2	0
2013	CM8996	invitro	poor	offspring	CM8996-223	2	1	1	8
2016	CM8996	stake	poor	offspring	CM8996-223	1	1	1	1252
2016	CM8996	stake	poor	offspring	CM8996-223	1	1	2	617
2016	CM8996	stake	poor	offspring	CM8996-223	2	1	2	320
2016	CM8996	stake	poor	offspring	CM8996-223	2	1	1	501
2016	CM8996	stake	poor	offspring	CM8996-223	4	1	2	8
2016	CM8996	stake	poor	offspring	CM8996-223	4	1	1	20
2016	CM8996	stake	poor	offspring	CM8996-223	6	1	2	38
2016	CM8996	stake	poor	offspring	CM8996-223	6	1	1	149
2016	CM8996	stake	poor	offspring	CM8996-223	8	1	2	11
2016	CM8996	stake	poor	offspring	CM8996-223	8	1	1	174
2017	CM8996	invitro	rich	offspring	CM8996-223	1	1	1	254
2017	CM8996	invitro	rich	offspring	CM8996-223	1	1	2	33
2017	CM8996	invitro	rich	offspring	CM8996-223	2	1	1	1918
2017	CM8996	invitro	rich	offspring	CM8996-223	2	1	2	196
2017	CM8996	invitro	rich	offspring	CM8996-223	3	1	1	1330
2017	CM8996	invitro	rich	offspring	CM8996-223	3	1	2	570
2017	CM8996	invitro	rich	offspring	CM8996-223	4	1	2	2666
2017	CM8996	invitro	rich	offspring	CM8996-223	5	1	1	1119
2017	CM8996	invitro	rich	offspring	CM8996-223	5	1	2	109
2017	CM8996	invitro	rich	offspring	CM8996-223	9	1	1	1756
2017	CM8996	invitro	rich	offspring	CM8996-223	9	1	2	540
2017	CM8996	stake	rich	offspring	CM8996-223	1	1	2	2113
2017	CM8996	stake	rich	offspring	CM8996-223	1	1	1	4018
2017	CM8996	stake	rich	offspring	CM8996-223	2	1	2	2239
2017	CM8996	stake	rich	offspring	CM8996-223	2	1	1	3652
2017	CM8996	stake	rich	offspring	CM8996-223	3	1	2	1855
2017	CM8996	stake	rich	offspring	CM8996-223	3	1	1	4273
2017	CM8996	stake	rich	offspring	CM8996-223	4	1	2	898
2017	CM8996	stake	rich	offspring	CM8996-223	4	1	1	1911
2017	CM8996	stake	rich	offspring	CM8996-223	5	1	1	2712
2017	CM8996	stake	rich	offspring	CM8996-223	5	1	2	2748
2017	CM8996	stake	rich	offspring	CM8996-223	6	1	2	1022
2017	CM8996	stake	rich	offspring	CM8996-223	6	1	1	1887
2018	CM8996	invitro	poor	offspring	CM8996-223	2	1	1	61
2018	CM8996	invitro	poor	offspring	CM8996-223	3	1	1	585
2018	CM8996	invitro	poor	offspring	CM8996-223	3	1	2	132
2018	CM8996	invitro	poor	offspring	CM8996-223	4	1	1	49
2018	CM8996	invitro	poor	offspring	CM8996-223	4	1	2	51
2018	CM8996	invitro	poor	offspring	CM8996-223	5	1	2	2417
2013	CM8996	invitro	poor	offspring	CM8996-229	2	1	1	5		CM8996-229	984.098	1673.3	234.309	51
2013	CM8996	invitro	poor	offspring	CM8996-229	2	1	2	7
2013	CM8996	invitro	poor	offspring	CM8996-229	3	2	2	60
2013	CM8996	invitro	poor	offspring	CM8996-229	3	2	1	252
2016	CM8996	stake	poor	offspring	CM8996-229	2	1	2	38
2016	CM8996	stake	poor	offspring	CM8996-229	2	1	1	48
2016	CM8996	stake	poor	offspring	CM8996-229	3	1	2	2
2016	CM8996	stake	poor	offspring	CM8996-229	3	1	1	8
2016	CM8996	stake	poor	offspring	CM8996-229	5	1	1	5
2016	CM8996	stake	poor	offspring	CM8996-229	5	1	2	42
2016	CM8996	stake	poor	offspring	CM8996-229	6	1	2	13
2016	CM8996	stake	poor	offspring	CM8996-229	6	1	1	20
2016	CM8996	stake	poor	offspring	CM8996-229	8	1	2	8
2016	CM8996	stake	poor	offspring	CM8996-229	8	1	1	12
2017	CM8996	invitro	rich	offspring	CM8996-229	1	1	1	622
2017	CM8996	invitro	rich	offspring	CM8996-229	1	1	2	29
2017	CM8996	invitro	rich	offspring	CM8996-229	2	1	1	2643
2017	CM8996	invitro	rich	offspring	CM8996-229	2	1	2	268
2017	CM8996	invitro	rich	offspring	CM8996-229	3	1	1	1224
2017	CM8996	invitro	rich	offspring	CM8996-229	3	1	2	283
2017	CM8996	invitro	rich	offspring	CM8996-229	4	1	1	1314
2017	CM8996	invitro	rich	offspring	CM8996-229	4	1	2	980
2017	CM8996	invitro	rich	offspring	CM8996-229	5	1	2	77
2017	CM8996	stake	rich	offspring	CM8996-229	1	1	2	3345
2017	CM8996	stake	rich	offspring	CM8996-229	1	1	1	8333
2017	CM8996	stake	rich	offspring	CM8996-229	2	1	1	1094
2017	CM8996	stake	rich	offspring	CM8996-229	2	1	2	1690
2017	CM8996	stake	rich	offspring	CM8996-229	3	1	1	2226
2017	CM8996	stake	rich	offspring	CM8996-229	3	1	2	3071
2017	CM8996	stake	rich	offspring	CM8996-229	4	1	2	4392
2017	CM8996	stake	rich	offspring	CM8996-229	4	1	1	5087
2017	CM8996	stake	rich	offspring	CM8996-229	5	1	2	2311
2017	CM8996	stake	rich	offspring	CM8996-229	5	1	1	4836
2017	CM8996	stake	rich	offspring	CM8996-229	6	1	2	1056
2017	CM8996	stake	rich	offspring	CM8996-229	6	1	1	1460
2018	CM8996	invitro	poor	offspring	CM8996-229	1	1	1	142
2018	CM8996	invitro	poor	offspring	CM8996-229	1	1	2	103
2018	CM8996	invitro	poor	offspring	CM8996-229	2	1	1	78
2018	CM8996	invitro	poor	offspring	CM8996-229	2	1	2	72
2018	CM8996	invitro	poor	offspring	CM8996-229	3	1	1	125
2018	CM8996	invitro	poor	offspring	CM8996-229	3	1	2	157
2018	CM8996	invitro	poor	offspring	CM8996-229	4	1	1	89
2018	CM8996	invitro	poor	offspring	CM8996-229	4	1	2	49
2018	CM8996	invitro	poor	offspring	CM8996-229	9	1	1	140
2018	CM8996	invitro	poor	offspring	CM8996-229	9	1	2	59
2018	CM8996	invitro	poor	offspring	CM8996-229	10	1	2	421
2018	CM8996	invitro	poor	offspring	CM8996-229	11	1	2	246
2018	CM8996	invitro	poor	offspring	CM8996-229	12	1	1	172
2018	CM8996	invitro	poor	offspring	CM8996-229	12	1	2	247
2018	CM8996	invitro	poor	offspring	CM8996-229	13	1	1	923
2018	CM8996	invitro	poor	offspring	CM8996-229	13	1	2	305
2013	CM8996	invitro	poor	offspring	CM8996-23	2	1	1	15		CM8996-23	724	1052.38	140.63	56
2013	CM8996	invitro	poor	offspring	CM8996-23	2	1	2	15
2013	CM8996	invitro	poor	offspring	CM8996-23	3	2	1	61
2016	CM8996	stake	poor	offspring	CM8996-23	1	1	1	20
2016	CM8996	stake	poor	offspring	CM8996-23	1	1	2	29
2016	CM8996	stake	poor	offspring	CM8996-23	2	1	2	793
2016	CM8996	stake	poor	offspring	CM8996-23	2	1	1	306
2016	CM8996	stake	poor	offspring	CM8996-23	3	1	2	55
2016	CM8996	stake	poor	offspring	CM8996-23	3	1	1	69
2016	CM8996	stake	poor	offspring	CM8996-23	4	1	2	14
2016	CM8996	stake	poor	offspring	CM8996-23	4	1	1	9
2016	CM8996	stake	poor	offspring	CM8996-23	5	1	2	127
2016	CM8996	stake	poor	offspring	CM8996-23	5	1	1	552
2016	CM8996	stake	poor	offspring	CM8996-23	6	1	2	17
2016	CM8996	stake	poor	offspring	CM8996-23	6	1	1	51
2016	CM8996	stake	poor	offspring	CM8996-23	7	1	1	204
2016	CM8996	stake	poor	offspring	CM8996-23	7	1	2	39
2016	CM8996	stake	poor	offspring	CM8996-23	8	1	2	811
2016	CM8996	stake	poor	offspring	CM8996-23	8	1	1	128
2017	CM8996	invitro	rich	offspring	CM8996-23	1	1	1	46
2017	CM8996	invitro	rich	offspring	CM8996-23	1	1	2	6
2017	CM8996	invitro	rich	offspring	CM8996-23	2	1	1	391
2017	CM8996	invitro	rich	offspring	CM8996-23	2	1	2	48
2017	CM8996	invitro	rich	offspring	CM8996-23	7	1	1	1941
2017	CM8996	invitro	rich	offspring	CM8996-23	7	1	2	882
2017	CM8996	invitro	rich	offspring	CM8996-23	8	1	1	1363
2017	CM8996	invitro	rich	offspring	CM8996-23	8	1	2	97
2017	CM8996	invitro	rich	offspring	CM8996-23	8	2	1	829
2017	CM8996	invitro	rich	offspring	CM8996-23	8	2	2	162
2017	CM8996	stake	rich	offspring	CM8996-23	1	1	1	2313
2017	CM8996	stake	rich	offspring	CM8996-23	1	1	2	3952
2017	CM8996	stake	rich	offspring	CM8996-23	2	1	2	1474
2017	CM8996	stake	rich	offspring	CM8996-23	2	1	1	3973
2017	CM8996	stake	rich	offspring	CM8996-23	3	1	2	551
2017	CM8996	stake	rich	offspring	CM8996-23	3	1	1	3960
2017	CM8996	stake	rich	offspring	CM8996-23	4	1	2	1720
2017	CM8996	stake	rich	offspring	CM8996-23	4	1	1	3556
2017	CM8996	stake	rich	offspring	CM8996-23	5	1	1	629
2017	CM8996	stake	rich	offspring	CM8996-23	5	1	2	788
2017	CM8996	stake	rich	offspring	CM8996-23	6	1	2	220
2017	CM8996	stake	rich	offspring	CM8996-23	6	1	1	457
2018	CM8996	invitro	poor	offspring	CM8996-23	7	1	1	253
2018	CM8996	invitro	poor	offspring	CM8996-23	7	1	2	50
2018	CM8996	invitro	poor	offspring	CM8996-23	8	1	1	54
2018	CM8996	invitro	poor	offspring	CM8996-23	8	1	2	16
2018	CM8996	invitro	poor	offspring	CM8996-23	9	1	1	53
2018	CM8996	invitro	poor	offspring	CM8996-23	9	1	2	277
2018	CM8996	invitro	poor	offspring	CM8996-23	10	1	1	650
2018	CM8996	invitro	poor	offspring	CM8996-23	11	1	1	134
2018	CM8996	invitro	poor	offspring	CM8996-23	11	1	2	109
2018	CM8996	invitro	poor	offspring	CM8996-23	12	1	1	1051
2018	CM8996	invitro	poor	offspring	CM8996-23	12	1	2	253
2018	CM8996	invitro	poor	offspring	CM8996-23	13	1	1	1284
2018	CM8996	invitro	poor	offspring	CM8996-23	13	1	2	1642
2018	CM8996	invitro	poor	offspring	CM8996-23	14	1	2	244
2018	CM8996	invitro	poor	offspring	CM8996-23	14	1	1	1801
2016	CM8996	stake	poor	offspring	CM8996-234	2	1	2	1		CM8996-234	484.667	737.097	128.312	33
2016	CM8996	stake	poor	offspring	CM8996-234	2	1	1	0
2016	CM8996	stake	poor	offspring	CM8996-234	3	1	2	6
2016	CM8996	stake	poor	offspring	CM8996-234	3	1	1	3
2016	CM8996	stake	poor	offspring	CM8996-234	6	1	2	31
2016	CM8996	stake	poor	offspring	CM8996-234	6	1	1	49
2017	CM8996	invitro	rich	offspring	CM8996-234	1	1	1	94
2017	CM8996	invitro	rich	offspring	CM8996-234	1	1	2	17
2017	CM8996	invitro	rich	offspring	CM8996-234	2	1	1	3372
2017	CM8996	invitro	rich	offspring	CM8996-234	2	1	2	254
2017	CM8996	invitro	rich	offspring	CM8996-234	3	1	1	1762
2017	CM8996	invitro	rich	offspring	CM8996-234	3	1	2	371
2017	CM8996	invitro	rich	offspring	CM8996-234	4	1	1	1242
2017	CM8996	invitro	rich	offspring	CM8996-234	4	1	2	304
2017	CM8996	invitro	rich	offspring	CM8996-234	5	1	1	356
2017	CM8996	invitro	rich	offspring	CM8996-234	5	1	2	29
2017	CM8996	invitro	rich	offspring	CM8996-234	9	1	1	2388
2017	CM8996	invitro	rich	offspring	CM8996-234	9	1	2	362
2018	CM8996	invitro	poor	offspring	CM8996-234	1	1	1	204
2018	CM8996	invitro	poor	offspring	CM8996-234	1	1	2	9
2018	CM8996	invitro	poor	offspring	CM8996-234	2	1	2	587
2018	CM8996	invitro	poor	offspring	CM8996-234	3	1	1	275
2018	CM8996	invitro	poor	offspring	CM8996-234	3	1	2	237
2018	CM8996	invitro	poor	offspring	CM8996-234	4	1	1	433
2018	CM8996	invitro	poor	offspring	CM8996-234	4	1	2	67
2018	CM8996	invitro	poor	offspring	CM8996-234	5	1	2	422
2018	CM8996	invitro	poor	offspring	CM8996-234	5	1	1	385
2018	CM8996	invitro	poor	offspring	CM8996-234	6	1	1	150
2018	CM8996	invitro	poor	offspring	CM8996-234	6	1	2	791
2018	CM8996	invitro	poor	offspring	CM8996-234	7	1	1	679
2018	CM8996	invitro	poor	offspring	CM8996-234	7	1	2	147
2018	CM8996	invitro	poor	offspring	CM8996-234	8	1	1	813
2018	CM8996	invitro	poor	offspring	CM8996-234	8	1	2	154
2017	CM8996	invitro	rich	offspring	CM8996-236	2	1	1	1950		CM8996-236	814.519	761.557	146.562	27
2017	CM8996	invitro	rich	offspring	CM8996-236	2	1	2	165
2017	CM8996	invitro	rich	offspring	CM8996-236	3	1	1	3158
2017	CM8996	invitro	rich	offspring	CM8996-236	3	1	2	431
2017	CM8996	invitro	rich	offspring	CM8996-236	7	1	1	511
2017	CM8996	invitro	rich	offspring	CM8996-236	7	1	2	238
2017	CM8996	invitro	rich	offspring	CM8996-236	8	1	1	869
2017	CM8996	invitro	rich	offspring	CM8996-236	8	1	2	1978
2017	CM8996	invitro	rich	offspring	CM8996-236	8	2	1	1489
2017	CM8996	invitro	rich	offspring	CM8996-236	8	2	2	457
2017	CM8996	invitro	rich	offspring	CM8996-236	9	1	1	1210
2017	CM8996	invitro	rich	offspring	CM8996-236	9	1	2	515
2018	CM8996	invitro	poor	offspring	CM8996-236	11	1	1	421
2018	CM8996	invitro	poor	offspring	CM8996-236	11	1	2	1870
2018	CM8996	invitro	poor	offspring	CM8996-236	12	1	1	984
2018	CM8996	invitro	poor	offspring	CM8996-236	12	1	2	628
2018	CM8996	invitro	poor	offspring	CM8996-236	13	1	2	1815
2018	CM8996	invitro	poor	offspring	CM8996-236	15	1	1	622
2018	CM8996	invitro	poor	offspring	CM8996-236	15	1	2	285
2018	CM8996	invitro	poor	offspring	CM8996-236	15	2	1	305
2018	CM8996	invitro	poor	offspring	CM8996-236	15	2	2	58
2018	CM8996	invitro	poor	offspring	CM8996-236	15	3	1	444
2018	CM8996	invitro	poor	offspring	CM8996-236	15	3	2	748
2018	CM8996	invitro	poor	offspring	CM8996-236	16	1	1	82
2018	CM8996	invitro	poor	offspring	CM8996-236	16	2	2	228
2018	CM8996	invitro	poor	offspring	CM8996-236	16	3	1	191
2018	CM8996	invitro	poor	offspring	CM8996-236	16	3	2	340
2013	CM8996	invitro	poor	offspring	CM8996-239	2	1	1	20		CM8996-239	1308.14	1631.76	303.01	29
2013	CM8996	invitro	poor	offspring	CM8996-239	2	1	2	20
2016	CM8996	stake	poor	offspring	CM8996-239	2	1	2	19
2016	CM8996	stake	poor	offspring	CM8996-239	2	1	1	8
2016	CM8996	stake	poor	offspring	CM8996-239	4	1	1	2
2016	CM8996	stake	poor	offspring	CM8996-239	6	1	2	3
2016	CM8996	stake	poor	offspring	CM8996-239	6	1	1	77
2016	CM8996	stake	poor	offspring	CM8996-239	7	1	1	51
2016	CM8996	stake	poor	offspring	CM8996-239	7	1	2	20
2016	CM8996	stake	poor	offspring	CM8996-239	8	1	2	39
2016	CM8996	stake	poor	offspring	CM8996-239	8	1	1	77
2017	CM8996	invitro	rich	offspring	CM8996-239	7	1	1	1119
2017	CM8996	invitro	rich	offspring	CM8996-239	7	1	2	570
2017	CM8996	invitro	rich	offspring	CM8996-239	8	1	1	1350
2017	CM8996	invitro	rich	offspring	CM8996-239	8	1	2	395
2017	CM8996	invitro	rich	offspring	CM8996-239	8	2	1	1250
2017	CM8996	invitro	rich	offspring	CM8996-239	8	2	2	483
2017	CM8996	stake	rich	offspring	CM8996-239	1	1	1	3851
2017	CM8996	stake	rich	offspring	CM8996-239	1	1	2	3859
2017	CM8996	stake	rich	offspring	CM8996-239	2	1	1	1541
2017	CM8996	stake	rich	offspring	CM8996-239	2	1	2	3542
2017	CM8996	stake	rich	offspring	CM8996-239	3	1	2	3070
2017	CM8996	stake	rich	offspring	CM8996-239	3	1	1	5467
2017	CM8996	stake	rich	offspring	CM8996-239	4	1	2	335
2017	CM8996	stake	rich	offspring	CM8996-239	4	1	1	4895
2017	CM8996	stake	rich	offspring	CM8996-239	5	1	2	1224
2017	CM8996	stake	rich	offspring	CM8996-239	5	1	1	1977
2017	CM8996	stake	rich	offspring	CM8996-239	6	1	2	386
2017	CM8996	stake	rich	offspring	CM8996-239	6	1	1	2286
2013	CM8996	invitro	poor	offspring	CM8996-24	3	2	2	46		CM8996-24	1266.78	1888.48	247.969	58
2013	CM8996	invitro	poor	offspring	CM8996-24	3	2	1	103
2013	CM8996	invitro	poor	offspring	CM8996-24	2	1	2	141
2013	CM8996	invitro	poor	offspring	CM8996-24	2	1	1	165
2016	CM8996	stake	poor	offspring	CM8996-24	1	1	2	56
2016	CM8996	stake	poor	offspring	CM8996-24	1	1	1	81
2016	CM8996	stake	poor	offspring	CM8996-24	2	1	2	492
2016	CM8996	stake	poor	offspring	CM8996-24	2	1	1	182
2016	CM8996	stake	poor	offspring	CM8996-24	3	1	2	120
2016	CM8996	stake	poor	offspring	CM8996-24	3	1	1	91
2016	CM8996	stake	poor	offspring	CM8996-24	4	1	2	2
2016	CM8996	stake	poor	offspring	CM8996-24	4	1	1	27
2016	CM8996	stake	poor	offspring	CM8996-24	5	1	1	302
2016	CM8996	stake	poor	offspring	CM8996-24	5	1	2	464
2016	CM8996	stake	poor	offspring	CM8996-24	6	1	2	118
2016	CM8996	stake	poor	offspring	CM8996-24	6	1	1	130
2016	CM8996	stake	poor	offspring	CM8996-24	7	1	1	888
2016	CM8996	stake	poor	offspring	CM8996-24	7	1	2	38
2017	CM8996	invitro	rich	offspring	CM8996-24	1	1	1	186
2017	CM8996	invitro	rich	offspring	CM8996-24	1	1	2	11
2017	CM8996	invitro	rich	offspring	CM8996-24	2	1	1	3434
2017	CM8996	invitro	rich	offspring	CM8996-24	2	1	2	391
2017	CM8996	invitro	rich	offspring	CM8996-24	3	1	1	405
2017	CM8996	invitro	rich	offspring	CM8996-24	3	1	2	1945
2017	CM8996	invitro	rich	offspring	CM8996-24	4	1	1	508
2017	CM8996	invitro	rich	offspring	CM8996-24	4	1	2	1119
2017	CM8996	invitro	rich	offspring	CM8996-24	7	1	1	2062
2017	CM8996	invitro	rich	offspring	CM8996-24	7	1	2	497
2017	CM8996	invitro	rich	offspring	CM8996-24	9	1	1	1889
2017	CM8996	invitro	rich	offspring	CM8996-24	9	1	2	202
2017	CM8996	stake	rich	offspring	CM8996-24	1	1	1	370
2017	CM8996	stake	rich	offspring	CM8996-24	1	1	2	8452
2017	CM8996	stake	rich	offspring	CM8996-24	2	1	1	1240
2017	CM8996	stake	rich	offspring	CM8996-24	2	1	2	4185
2017	CM8996	stake	rich	offspring	CM8996-24	3	1	1	5988
2017	CM8996	stake	rich	offspring	CM8996-24	3	1	2	6757
2017	CM8996	stake	rich	offspring	CM8996-24	4	1	1	4355
2017	CM8996	stake	rich	offspring	CM8996-24	4	1	2	4550
2017	CM8996	stake	rich	offspring	CM8996-24	5	1	2	562
2017	CM8996	stake	rich	offspring	CM8996-24	5	1	1	5802
2017	CM8996	stake	rich	offspring	CM8996-24	6	1	2	1370
2017	CM8996	stake	rich	offspring	CM8996-24	6	1	1	2336
2018	CM8996	invitro	poor	offspring	CM8996-24	1	1	1	58
2018	CM8996	invitro	poor	offspring	CM8996-24	1	1	2	551
2018	CM8996	invitro	poor	offspring	CM8996-24	2	1	1	85
2018	CM8996	invitro	poor	offspring	CM8996-24	3	1	2	106
2018	CM8996	invitro	poor	offspring	CM8996-24	4	1	1	320
2018	CM8996	invitro	poor	offspring	CM8996-24	4	1	2	153
2018	CM8996	invitro	poor	offspring	CM8996-24	5	1	1	368
2018	CM8996	invitro	poor	offspring	CM8996-24	5	1	2	89
2018	CM8996	invitro	poor	offspring	CM8996-24	6	1	1	1242
2018	CM8996	invitro	poor	offspring	CM8996-24	6	1	2	1736
2018	CM8996	invitro	poor	offspring	CM8996-24	7	1	1	1969
2018	CM8996	invitro	poor	offspring	CM8996-24	7	1	2	2045
2018	CM8996	invitro	poor	offspring	CM8996-24	8	1	1	645
2018	CM8996	invitro	poor	offspring	CM8996-24	8	1	2	124
2018	CM8996	invitro	poor	offspring	CM8996-24	10	1	1	364
2018	CM8996	invitro	poor	offspring	CM8996-24	10	1	2	1556
2013	CM8996	invitro	poor	offspring	CM8996-240	3	2	1	0		CM8996-240	1010.57	1579.8	243.769	42
2013	CM8996	invitro	poor	offspring	CM8996-240	3	2	2	0
2013	CM8996	invitro	poor	offspring	CM8996-240	2	1	1	82
2013	CM8996	invitro	poor	offspring	CM8996-240	2	1	2	101
2016	CM8996	stake	poor	offspring	CM8996-240	2	1	2	6
2016	CM8996	stake	poor	offspring	CM8996-240	2	1	1	57
2016	CM8996	stake	poor	offspring	CM8996-240	3	1	2	1
2016	CM8996	stake	poor	offspring	CM8996-240	3	1	1	6
2016	CM8996	stake	poor	offspring	CM8996-240	4	1	2	1
2016	CM8996	stake	poor	offspring	CM8996-240	4	1	1	6
2016	CM8996	stake	poor	offspring	CM8996-240	5	1	1	148
2016	CM8996	stake	poor	offspring	CM8996-240	5	1	2	74
2016	CM8996	stake	poor	offspring	CM8996-240	6	1	2	13
2016	CM8996	stake	poor	offspring	CM8996-240	6	1	1	44
2017	CM8996	invitro	rich	offspring	CM8996-240	7	1	1	1027
2017	CM8996	invitro	rich	offspring	CM8996-240	7	1	2	67
2017	CM8996	invitro	rich	offspring	CM8996-240	9	1	1	1300
2017	CM8996	invitro	rich	offspring	CM8996-240	9	1	2	339
2017	CM8996	invitro	rich	offspring	CM8996-240	9	2	1	1459
2017	CM8996	invitro	rich	offspring	CM8996-240	9	2	2	306
2017	CM8996	invitro	rich	offspring	CM8996-240	9	3	1	400
2017	CM8996	invitro	rich	offspring	CM8996-240	9	3	2	557
2017	CM8996	stake	rich	offspring	CM8996-240	1	1	2	3714
2017	CM8996	stake	rich	offspring	CM8996-240	1	1	1	4167
2017	CM8996	stake	rich	offspring	CM8996-240	2	1	1	2707
2017	CM8996	stake	rich	offspring	CM8996-240	2	1	2	3641
2017	CM8996	stake	rich	offspring	CM8996-240	3	1	2	1174
2017	CM8996	stake	rich	offspring	CM8996-240	3	1	1	7261
2017	CM8996	stake	rich	offspring	CM8996-240	4	1	2	2224
2017	CM8996	stake	rich	offspring	CM8996-240	4	1	1	4355
2017	CM8996	stake	rich	offspring	CM8996-240	5	1	2	1207
2017	CM8996	stake	rich	offspring	CM8996-240	5	1	1	2154
2017	CM8996	stake	rich	offspring	CM8996-240	6	1	2	476
2017	CM8996	stake	rich	offspring	CM8996-240	6	1	1	1385
2018	CM8996	invitro	poor	offspring	CM8996-240	13	1	2	1218
2018	CM8996	invitro	poor	offspring	CM8996-240	15	1	1	69
2018	CM8996	invitro	poor	offspring	CM8996-240	16	1	1	44
2018	CM8996	invitro	poor	offspring	CM8996-240	16	1	2	276
2018	CM8996	invitro	poor	offspring	CM8996-240	16	2	1	21
2018	CM8996	invitro	poor	offspring	CM8996-240	16	2	2	52
2018	CM8996	invitro	poor	offspring	CM8996-240	16	3	1	138
2018	CM8996	invitro	poor	offspring	CM8996-240	16	3	2	167
2013	CM8996	invitro	poor	offspring	CM8996-246	3	2	1	0		CM8996-246	347.184	545.421	77.9172	49
2013	CM8996	invitro	poor	offspring	CM8996-246	3	2	2	0
2013	CM8996	invitro	poor	offspring	CM8996-246	2	1	2	8
2013	CM8996	invitro	poor	offspring	CM8996-246	2	1	1	11
2016	CM8996	stake	poor	offspring	CM8996-246	1	1	1	9
2016	CM8996	stake	poor	offspring	CM8996-246	1	1	2	14
2016	CM8996	stake	poor	offspring	CM8996-246	2	1	2	71
2016	CM8996	stake	poor	offspring	CM8996-246	2	1	1	48
2016	CM8996	stake	poor	offspring	CM8996-246	4	1	2	2
2016	CM8996	stake	poor	offspring	CM8996-246	4	1	1	0
2016	CM8996	stake	poor	offspring	CM8996-246	5	1	1	10
2016	CM8996	stake	poor	offspring	CM8996-246	5	1	2	3
2016	CM8996	stake	poor	offspring	CM8996-246	6	1	2	0
2016	CM8996	stake	poor	offspring	CM8996-246	6	1	1	3
2016	CM8996	stake	poor	offspring	CM8996-246	7	1	1	2
2016	CM8996	stake	poor	offspring	CM8996-246	7	1	2	18
2016	CM8996	stake	poor	offspring	CM8996-246	8	1	2	50
2016	CM8996	stake	poor	offspring	CM8996-246	8	1	1	26
2017	CM8996	invitro	rich	offspring	CM8996-246	1	1	1	743
2017	CM8996	invitro	rich	offspring	CM8996-246	1	1	2	66
2017	CM8996	invitro	rich	offspring	CM8996-246	2	1	1	2652
2017	CM8996	invitro	rich	offspring	CM8996-246	2	1	2	128
2017	CM8996	invitro	rich	offspring	CM8996-246	3	1	1	499
2017	CM8996	invitro	rich	offspring	CM8996-246	3	1	2	1087
2017	CM8996	invitro	rich	offspring	CM8996-246	4	1	1	205
2017	CM8996	invitro	rich	offspring	CM8996-246	4	1	2	998
2017	CM8996	invitro	rich	offspring	CM8996-246	5	1	1	662
2017	CM8996	invitro	rich	offspring	CM8996-246	5	1	2	349
2017	CM8996	invitro	rich	offspring	CM8996-246	9	1	1	2055
2017	CM8996	invitro	rich	offspring	CM8996-246	9	1	2	563
2018	CM8996	invitro	poor	offspring	CM8996-246	1	1	1	53
2018	CM8996	invitro	poor	offspring	CM8996-246	1	1	2	1307
2018	CM8996	invitro	poor	offspring	CM8996-246	2	1	1	83
2018	CM8996	invitro	poor	offspring	CM8996-246	2	1	2	519
2018	CM8996	invitro	poor	offspring	CM8996-246	3	1	1	75
2018	CM8996	invitro	poor	offspring	CM8996-246	3	1	2	247
2018	CM8996	invitro	poor	offspring	CM8996-246	4	1	1	167
2018	CM8996	invitro	poor	offspring	CM8996-246	4	1	2	44
2018	CM8996	invitro	poor	offspring	CM8996-246	5	1	1	34
2018	CM8996	invitro	poor	offspring	CM8996-246	5	1	2	798
2018	CM8996	invitro	poor	offspring	CM8996-246	6	1	1	234
2018	CM8996	invitro	poor	offspring	CM8996-246	6	1	2	372
2018	CM8996	invitro	poor	offspring	CM8996-246	7	1	1	1193
2018	CM8996	invitro	poor	offspring	CM8996-246	7	1	2	481
2018	CM8996	invitro	poor	offspring	CM8996-246	8	1	2	101
2018	CM8996	invitro	poor	offspring	CM8996-246	9	1	1	444
2018	CM8996	invitro	poor	offspring	CM8996-246	9	1	2	465
2018	CM8996	invitro	poor	offspring	CM8996-246	10	1	1	49
2018	CM8996	invitro	poor	offspring	CM8996-246	10	1	2	64
2016	CM8996	stake	poor	offspring	CM8996-247	2	1	2	15		CM8996-247	688	860.445	175.638	24
2016	CM8996	stake	poor	offspring	CM8996-247	2	1	1	32
2016	CM8996	stake	poor	offspring	CM8996-247	4	1	2	2
2016	CM8996	stake	poor	offspring	CM8996-247	4	1	1	5
2016	CM8996	stake	poor	offspring	CM8996-247	6	1	2	9
2016	CM8996	stake	poor	offspring	CM8996-247	6	1	1	4
2017	CM8996	invitro	rich	offspring	CM8996-247	1	1	1	26
2017	CM8996	invitro	rich	offspring	CM8996-247	1	1	2	6
2017	CM8996	invitro	rich	offspring	CM8996-247	2	1	1	662
2017	CM8996	invitro	rich	offspring	CM8996-247	2	1	2	68
2017	CM8996	invitro	rich	offspring	CM8996-247	3	1	1	891
2017	CM8996	invitro	rich	offspring	CM8996-247	3	1	2	2522
2017	CM8996	invitro	rich	offspring	CM8996-247	4	1	1	443
2017	CM8996	invitro	rich	offspring	CM8996-247	4	1	2	543
2017	CM8996	invitro	rich	offspring	CM8996-247	5	1	1	2431
2017	CM8996	invitro	rich	offspring	CM8996-247	5	1	2	673
2017	CM8996	invitro	rich	offspring	CM8996-247	6	1	1	2943
2017	CM8996	invitro	rich	offspring	CM8996-247	6	1	2	125
2018	CM8996	invitro	poor	offspring	CM8996-247	15	1	1	1386
2018	CM8996	invitro	poor	offspring	CM8996-247	15	1	2	1095
2018	CM8996	invitro	poor	offspring	CM8996-247	15	2	1	420
2018	CM8996	invitro	poor	offspring	CM8996-247	15	2	2	377
2018	CM8996	invitro	poor	offspring	CM8996-247	16	1	1	1180
2018	CM8996	invitro	poor	offspring	CM8996-247	16	1	2	654
2013	CM8996	invitro	poor	offspring	CM8996-248	3	2	2	25		CM8996-248	44.3333	30.0888	17.3718	3
2013	CM8996	invitro	poor	offspring	CM8996-248	3	2	1	29
2013	CM8996	invitro	poor	offspring	CM8996-248	2	1	1	79
2013	CM8996	invitro	poor	offspring	CM8996-25	3	2	1	0		CM8996-25	455.364	518.033	69.8515	55
2016	CM8996	stake	poor	offspring	CM8996-25	1	1	2	88
2016	CM8996	stake	poor	offspring	CM8996-25	1	1	1	57
2016	CM8996	stake	poor	offspring	CM8996-25	2	1	2	32
2016	CM8996	stake	poor	offspring	CM8996-25	2	1	1	104
2016	CM8996	stake	poor	offspring	CM8996-25	3	1	2	103
2016	CM8996	stake	poor	offspring	CM8996-25	3	1	1	46
2016	CM8996	stake	poor	offspring	CM8996-25	4	1	2	14
2016	CM8996	stake	poor	offspring	CM8996-25	4	1	1	54
2016	CM8996	stake	poor	offspring	CM8996-25	5	1	1	22
2016	CM8996	stake	poor	offspring	CM8996-25	5	1	2	39
2016	CM8996	stake	poor	offspring	CM8996-25	6	1	2	71
2016	CM8996	stake	poor	offspring	CM8996-25	6	1	1	29
2016	CM8996	stake	poor	offspring	CM8996-25	7	1	1	5
2016	CM8996	stake	poor	offspring	CM8996-25	7	1	2	16
2016	CM8996	stake	poor	offspring	CM8996-25	8	1	1	112
2017	CM8996	invitro	rich	offspring	CM8996-25	1	1	1	1212
2017	CM8996	invitro	rich	offspring	CM8996-25	1	1	2	145
2017	CM8996	invitro	rich	offspring	CM8996-25	2	1	1	1689
2017	CM8996	invitro	rich	offspring	CM8996-25	2	1	2	399
2017	CM8996	invitro	rich	offspring	CM8996-25	3	1	2	415
2017	CM8996	invitro	rich	offspring	CM8996-25	4	1	1	932
2017	CM8996	invitro	rich	offspring	CM8996-25	4	1	2	499
2017	CM8996	invitro	rich	offspring	CM8996-25	5	1	1	1664
2017	CM8996	invitro	rich	offspring	CM8996-25	5	1	2	326
2017	CM8996	invitro	rich	offspring	CM8996-25	6	1	1	500
2017	CM8996	invitro	rich	offspring	CM8996-25	6	1	2	722
2017	CM8996	stake	rich	offspring	CM8996-25	1	1	2	454
2017	CM8996	stake	rich	offspring	CM8996-25	1	1	1	1037
2017	CM8996	stake	rich	offspring	CM8996-25	2	1	1	1085
2017	CM8996	stake	rich	offspring	CM8996-25	2	1	2	1761
2017	CM8996	stake	rich	offspring	CM8996-25	3	1	1	1005
2017	CM8996	stake	rich	offspring	CM8996-25	3	1	2	1717
2017	CM8996	stake	rich	offspring	CM8996-25	4	1	1	332
2017	CM8996	stake	rich	offspring	CM8996-25	4	1	2	1082
2017	CM8996	stake	rich	offspring	CM8996-25	5	1	2	276
2017	CM8996	stake	rich	offspring	CM8996-25	5	1	1	517
2017	CM8996	stake	rich	offspring	CM8996-25	6	1	2	350
2017	CM8996	stake	rich	offspring	CM8996-25	6	1	1	1501
2018	CM8996	invitro	poor	offspring	CM8996-25	11	1	1	1159
2018	CM8996	invitro	poor	offspring	CM8996-25	11	1	2	673
2018	CM8996	invitro	poor	offspring	CM8996-25	12	1	1	374
2018	CM8996	invitro	poor	offspring	CM8996-25	13	1	1	148
2018	CM8996	invitro	poor	offspring	CM8996-25	13	1	2	808
2018	CM8996	invitro	poor	offspring	CM8996-25	14	1	1	247
2018	CM8996	invitro	poor	offspring	CM8996-25	14	1	2	210
2018	CM8996	invitro	poor	offspring	CM8996-25	14	2	1	138
2018	CM8996	invitro	poor	offspring	CM8996-25	15	1	1	175
2018	CM8996	invitro	poor	offspring	CM8996-25	15	1	2	98
2018	CM8996	invitro	poor	offspring	CM8996-25	15	2	1	33
2018	CM8996	invitro	poor	offspring	CM8996-25	15	2	2	203
2018	CM8996	invitro	poor	offspring	CM8996-25	16	1	1	238
2018	CM8996	invitro	poor	offspring	CM8996-25	16	1	2	65
2018	CM8996	invitro	poor	offspring	CM8996-25	16	2	1	30
2018	CM8996	invitro	poor	offspring	CM8996-25	16	2	2	34
2016	CM8996	stake	poor	offspring	CM8996-255	1	1	1	12		CM8996-255	173.125	399.837	63.2198	40
2016	CM8996	stake	poor	offspring	CM8996-255	1	1	2	14
2016	CM8996	stake	poor	offspring	CM8996-255	2	1	2	33
2016	CM8996	stake	poor	offspring	CM8996-255	2	1	1	78
2016	CM8996	stake	poor	offspring	CM8996-255	4	1	2	2
2016	CM8996	stake	poor	offspring	CM8996-255	4	1	1	2
2016	CM8996	stake	poor	offspring	CM8996-255	5	1	1	5
2016	CM8996	stake	poor	offspring	CM8996-255	5	1	2	3
2016	CM8996	stake	poor	offspring	CM8996-255	6	1	2	20
2016	CM8996	stake	poor	offspring	CM8996-255	6	1	1	16
2016	CM8996	stake	poor	offspring	CM8996-255	7	1	1	4
2016	CM8996	stake	poor	offspring	CM8996-255	7	1	2	1
2016	CM8996	stake	poor	offspring	CM8996-255	8	1	2	25
2016	CM8996	stake	poor	offspring	CM8996-255	8	1	1	7
2017	CM8996	invitro	rich	offspring	CM8996-255	1	1	1	745
2017	CM8996	invitro	rich	offspring	CM8996-255	1	1	2	153
2017	CM8996	invitro	rich	offspring	CM8996-255	2	1	1	1025
2017	CM8996	invitro	rich	offspring	CM8996-255	2	1	2	74
2017	CM8996	invitro	rich	offspring	CM8996-255	3	1	1	60
2017	CM8996	invitro	rich	offspring	CM8996-255	3	1	2	2302
2017	CM8996	invitro	rich	offspring	CM8996-255	4	1	2	175
2017	CM8996	invitro	rich	offspring	CM8996-255	5	1	1	302
2017	CM8996	invitro	rich	offspring	CM8996-255	5	1	2	282
2017	CM8996	invitro	rich	offspring	CM8996-255	6	1	1	6
2017	CM8996	invitro	rich	offspring	CM8996-255	6	1	2	45
2018	CM8996	invitro	poor	offspring	CM8996-255	1	1	1	155
2018	CM8996	invitro	poor	offspring	CM8996-255	1	1	2	88
2018	CM8996	invitro	poor	offspring	CM8996-255	2	1	1	65
2018	CM8996	invitro	poor	offspring	CM8996-255	2	1	2	272
2018	CM8996	invitro	poor	offspring	CM8996-255	3	1	1	21
2018	CM8996	invitro	poor	offspring	CM8996-255	3	1	2	123
2018	CM8996	invitro	poor	offspring	CM8996-255	4	1	1	19
2018	CM8996	invitro	poor	offspring	CM8996-255	4	1	2	62
2018	CM8996	invitro	poor	offspring	CM8996-255	5	1	1	157
2018	CM8996	invitro	poor	offspring	CM8996-255	5	1	2	333
2018	CM8996	invitro	poor	offspring	CM8996-255	6	1	1	25
2018	CM8996	invitro	poor	offspring	CM8996-255	6	1	2	12
2018	CM8996	invitro	poor	offspring	CM8996-255	7	1	1	24
2018	CM8996	invitro	poor	offspring	CM8996-255	8	1	1	118
2018	CM8996	invitro	poor	offspring	CM8996-255	8	1	2	60
2017	CM8996	invitro	rich	offspring	CM8996-259	1	1	1	372		CM8996-259	1592.82	2387.75	359.967	44
2017	CM8996	invitro	rich	offspring	CM8996-259	1	1	2	91
2017	CM8996	invitro	rich	offspring	CM8996-259	2	1	1	3540
2017	CM8996	invitro	rich	offspring	CM8996-259	2	1	2	398
2017	CM8996	invitro	rich	offspring	CM8996-259	3	1	2	1527
2017	CM8996	invitro	rich	offspring	CM8996-259	4	1	1	682
2017	CM8996	invitro	rich	offspring	CM8996-259	4	1	2	1315
2017	CM8996	invitro	rich	offspring	CM8996-259	5	1	1	66
2017	CM8996	invitro	rich	offspring	CM8996-259	5	1	2	197
2017	CM8996	invitro	rich	offspring	CM8996-259	6	1	1	7362
2017	CM8996	stake	rich	offspring	CM8996-259	1	1	1	5313
2017	CM8996	stake	rich	offspring	CM8996-259	1	1	2	10251
2017	CM8996	stake	rich	offspring	CM8996-259	2	1	2	3615
2017	CM8996	stake	rich	offspring	CM8996-259	2	1	1	4550
2017	CM8996	stake	rich	offspring	CM8996-259	3	1	2	2646
2017	CM8996	stake	rich	offspring	CM8996-259	3	1	1	7312
2017	CM8996	stake	rich	offspring	CM8996-259	4	1	2	1662
2017	CM8996	stake	rich	offspring	CM8996-259	4	1	1	4415
2017	CM8996	stake	rich	offspring	CM8996-259	5	1	2	1627
2017	CM8996	stake	rich	offspring	CM8996-259	5	1	1	3324
2017	CM8996	stake	rich	offspring	CM8996-259	6	1	2	584
2017	CM8996	stake	rich	offspring	CM8996-259	6	1	1	4311
2018	CM8996	invitro	poor	offspring	CM8996-259	1	1	1	120
2018	CM8996	invitro	poor	offspring	CM8996-259	1	1	2	80
2018	CM8996	invitro	poor	offspring	CM8996-259	2	1	1	345
2018	CM8996	invitro	poor	offspring	CM8996-259	2	1	2	72
2018	CM8996	invitro	poor	offspring	CM8996-259	3	1	1	38
2018	CM8996	invitro	poor	offspring	CM8996-259	3	1	2	41
2018	CM8996	invitro	poor	offspring	CM8996-259	4	1	1	29
2018	CM8996	invitro	poor	offspring	CM8996-259	4	1	2	30
2018	CM8996	invitro	poor	offspring	CM8996-259	6	1	1	102
2018	CM8996	invitro	poor	offspring	CM8996-259	6	1	2	147
2018	CM8996	invitro	poor	offspring	CM8996-259	7	1	1	30
2018	CM8996	invitro	poor	offspring	CM8996-259	7	1	2	50
2018	CM8996	invitro	poor	offspring	CM8996-259	8	1	1	160
2018	CM8996	invitro	poor	offspring	CM8996-259	8	1	2	55
2018	CM8996	invitro	poor	offspring	CM8996-259	9	1	1	338
2018	CM8996	invitro	poor	offspring	CM8996-259	9	1	2	166
2018	CM8996	invitro	poor	offspring	CM8996-259	10	1	1	953
2018	CM8996	invitro	poor	offspring	CM8996-259	10	1	2	323
2018	CM8996	invitro	poor	offspring	CM8996-259	11	1	1	106
2018	CM8996	invitro	poor	offspring	CM8996-259	11	1	2	369
2018	CM8996	invitro	poor	offspring	CM8996-259	12	1	1	1076
2018	CM8996	invitro	poor	offspring	CM8996-259	12	1	2	294
2013	CM8996	invitro	poor	offspring	CM8996-282	2	1	1	0		CM8996-282	4	6.733	3.3665	4
2013	CM8996	invitro	poor	offspring	CM8996-282	2	1	2	0
2013	CM8996	invitro	poor	offspring	CM8996-282	3	2	2	2
2013	CM8996	invitro	poor	offspring	CM8996-282	3	2	1	14
2013	CM8996	invitro	poor	offspring	CM8996-289	2	1	1	0		CM8996-289	544.176	1010	244.961	17
2013	CM8996	invitro	poor	offspring	CM8996-289	3	2	2	11
2013	CM8996	invitro	poor	offspring	CM8996-289	3	2	1	91
2016	CM8996	stake	poor	offspring	CM8996-289	3	1	2	38
2016	CM8996	stake	poor	offspring	CM8996-289	3	1	1	13
2016	CM8996	stake	poor	offspring	CM8996-289	4	1	2	5
2016	CM8996	stake	poor	offspring	CM8996-289	4	1	1	6
2017	CM8996	invitro	rich	offspring	CM8996-289	1	1	1	264
2017	CM8996	invitro	rich	offspring	CM8996-289	1	1	2	13
2017	CM8996	invitro	rich	offspring	CM8996-289	2	1	1	3297
2017	CM8996	invitro	rich	offspring	CM8996-289	2	1	2	398
2017	CM8996	invitro	rich	offspring	CM8996-289	3	1	1	2237
2017	CM8996	invitro	rich	offspring	CM8996-289	3	1	2	222
2017	CM8996	invitro	rich	offspring	CM8996-289	4	1	1	96
2017	CM8996	invitro	rich	offspring	CM8996-289	4	1	2	221
2017	CM8996	invitro	rich	offspring	CM8996-289	5	1	1	2265
2017	CM8996	invitro	rich	offspring	CM8996-289	5	1	2	74
2013	CM8996	invitro	poor	offspring	CM8996-290	2	1	2	0		CM8996-290	680.1	1019.08	131.563	60
2013	CM8996	invitro	poor	offspring	CM8996-290	2	1	1	1
2013	CM8996	invitro	poor	offspring	CM8996-290	3	2	1	15
[truncated: 15,449 more rows]

## Sheet: CM8996
FAMILY-clone	clone	# nymphs_AVGexp	STDV-S	SEM	# experiments			FAMILY-clone	clone	# nymphs_AVGexp	STDV-S	SEM	# experiments
CM8996-10	10	1562.13	1648.94	301.053	30			CM8996-592	592	0	0	0	4
CM8996-107	107	639.29	1200.56	152.471	62			CM8996-185	185	2	2.82843	2	2
CM8996-11	11	820.719	1231.69	163.141	57			CM8996-282	282	4	6.733	3.3665	4
CM8996-112	112	551.333	684.559	119.166	33			CM8996-97	97	4.75	6.18466	3.09233	4
CM8996-12	12	1420.18	2334.57	330.158	50			CM8996-451	451	9.5	10.613	3.06372	12
CM8996-124	124	1104.49	1777.77	292.264	37			CM8996-768	768	10	11.5758	5.78792	4
CM8996-134	134	827.51	1152.63	164.661	49			CM8996-160	160	12.3333	5.1316	2.96273	3
CM8996-136	136	580.549	880.63	123.313	51			CM8996-155	155	12.75	9.5	4.75	4
CM8996-147	147	1557.95	1736.7	222.361	61			CM8996-248	248	44.3333	30.0888	17.3718	3
CM8996-149	149	1243.02	1843.03	284.385	42			CM8996-194	194	56.5	31.8198	22.5	2
CM8996-152	152	698.8	1053.01	141.988	55			CM8996-157	157	98	93.5771	46.7885	4
CM8996-153	153	1154.82	1741.34	224.806	60			CM8996-864	864	107.857	189.193	71.5081	7
CM8996-155	155	12.75	9.5	4.75	4			CM8996-766	766	135.879	287.338	50.019	33
CM8996-157	157	98	93.5771	46.7885	4			CM8996-803	803	155.939	356.381	62.0379	33
CM8996-158	158	1060.89	1228.5	204.749	36			CM8996-255	255	173.125	399.837	63.2198	40
CM8996-159	159	887.036	1138.14	153.467	55			CM8996-758	758	199.519	342.501	65.9144	27
CM8996-160	160	12.3333	5.1316	2.96273	3			CM8996-596	596	256.132	552.275	75.8608	53
CM8996-162	162	1351	1878.74	283.231	44			CM8996-759	759	262.875	414.609	73.2933	32
CM8996-165	165	443.971	597.982	102.553	34			CM8996-199	199	273.25	476.026	84.1502	32
CM8996-166	166	1390.87	2149.16	292.463	54			CM8996-218	218	288.333	196.622	113.52	3
CM8996-167	167	1064.73	1608.76	214.98	56			CM8996-823	823	291.438	381.314	67.4074	32
CM8996-168	168	2746.96	3242.91	612.852	28			CM8996-827	827	306.609	567.861	118.407	23
CM8996-172	172	1121.63	1716.84	240.405	51			CM8996-853	853	310.727	423.91	90.378	22
CM8996-173	173	427.946	654.398	87.4476	56			CM8996-777	777	311.621	612.2	113.683	29
CM8996-175	175	699.033	978.821	178.707	30			CM8996-871	871	341.091	536.773	114.44	22
CM8996-18	18	1080.65	1495.89	209.466	51			CM8996-246	246	347.184	545.421	77.9172	49
CM8996-184	184	1342.11	1651.17	275.195	36			CM8996-68	68	356.075	606.504	95.8967	40
CM8996-185	185	2	2.82843	2	2			CM8996-554	554	357.4	485.862	76.8215	40
CM8996-193	193	714.324	1039.66	178.301	34			CM8996-773	773	366.242	467.475	81.377	33
CM8996-194	194	56.5	31.8198	22.5	2			CM8996-866	866	377.222	606.312	101.052	36
CM8996-196	196	625.385	544.411	150.993	13			CM8996-863	863	378.533	699.831	127.771	30
CM8996-198	198	1046.97	1693.36	278.386	37			CM8996-855	855	384	581.056	140.927	17
CM8996-199	199	273.25	476.026	84.1502	32			CM8996-812	812	393.275	487.332	77.054	40
CM8996-2	2	748.409	999.357	150.659	44			CM8996-778	778	397.588	493.523	119.697	17
CM8996-206	206	577.419	566.207	101.694	31			CM8996-826	826	412.424	665.913	115.921	33
CM8996-208	208	419.528	602.732	100.455	36			CM8996-208	208	419.528	602.732	100.455	36
CM8996-21	21	1115.43	1622.4	213.031	58			CM8996-782	782	424.256	479.104	76.7181	39
CM8996-218	218	288.333	196.622	113.52	3			CM8996-781	781	426.793	496.243	92.1499	29
CM8996-223	223	1100.29	1209.44	186.62	42			CM8996-173	173	427.946	654.398	87.4476	56
CM8996-229	229	984.098	1673.3	234.309	51			CM8996-165	165	443.971	597.982	102.553	34
CM8996-23	23	724	1052.38	140.63	56			CM8996-824	824	444.231	587.153	162.847	13
CM8996-234	234	484.667	737.097	128.312	33			CM8996-25	25	455.364	518.033	69.8515	55
CM8996-236	236	814.519	761.557	146.562	27			CM8996-581	581	461.264	781.479	107.344	53
CM8996-239	239	1308.14	1631.76	303.01	29			CM8996-234	234	484.667	737.097	128.312	33
CM8996-24	24	1266.78	1888.48	247.969	58			CM8996-800	800	501.143	708.421	154.59	21
CM8996-240	240	1010.57	1579.8	243.769	42			CM8996-3	3	509.081	749.154	123.16	37
CM8996-246	246	347.184	545.421	77.9172	49			CM8996-791	791	509.25	693.148	100.047	48
CM8996-247	247	688	860.445	175.638	24			CM8996-873	873	539.667	299.656	122.334	6
CM8996-248	248	44.3333	30.0888	17.3718	3			CM8996-289	289	544.176	1010	244.961	17
CM8996-25	25	455.364	518.033	69.8515	55			CM8996-769	769	547.515	670.189	116.665	33
CM8996-255	255	173.125	399.837	63.2198	40			CM8996-869	869	549.441	807.736	138.526	34
CM8996-259	259	1592.82	2387.75	359.967	44			CM8996-112	112	551.333	684.559	119.166	33
CM8996-282	282	4	6.733	3.3665	4			CM8996-789	789	553.147	729.39	125.089	34
CM8996-289	289	544.176	1010	244.961	17			CM8996-790	790	560.211	745.479	171.025	19
CM8996-290	290	680.1	1019.08	131.563	60			CM8996-206	206	577.419	566.207	101.694	31
CM8996-3	3	509.081	749.154	123.16	37			CM8996-136	136	580.549	880.63	123.313	51
CM8996-31	31	1037.7	1252.16	182.647	47			CM8996-807	807	589.974	586.737	93.9532	39
CM8996-322	322	890.625	1351.64	195.092	48			CM8996-848	848	611.773	939.226	200.244	22
CM8996-353	353	772.239	1199.58	176.868	46			CM8996-904	904	625.171	760.956	118.841	41
CM8996-38	38	963.978	1519.64	226.534	45			CM8996-196	196	625.385	544.411	150.993	13
CM8996-39	39	887.932	1385.96	180.436	59			CM8996-786	786	639.185	1106.16	212.88	27
CM8996-40	40	1042.57	1712.81	281.585	37			CM8996-107	107	639.29	1200.56	152.471	62
CM8996-41	41	1015.46	1314.51	182.29	52			CM8996-760	760	654.852	876.243	119.242	54
CM8996-451	451	9.5	10.613	3.06372	12			CM8996-886	886	655.28	957.125	135.358	50
CM8996-464	464	799.925	1571.6	215.876	53			CM8996-887	887	660	681.386	113.564	36
CM8996-471	471	1591.87	2110.42	342.355	38			CM8996-635	635	666.5	957.676	180.984	28
CM8996-493	493	726.919	851.9	140.052	37			CM8996-870	870	672.022	1045.95	154.217	46
CM8996-5	5	961.367	1020.72	145.817	49			CM8996-770	770	677.688	914.785	132.038	48
CM8996-54	54	796.786	1435.13	191.777	56			CM8996-290	290	680.1	1019.08	131.563	60
CM8996-554	554	357.4	485.862	76.8215	40			CM8996-868	868	681.056	1094.68	148.967	54
CM8996-581	581	461.264	781.479	107.344	53			CM8996-247	247	688	860.445	175.638	24
CM8996-59	59	764.75	1017.44	141.094	52			CM8996-793	793	691.195	1023.91	159.908	41
CM8996-592	592	0	0	0	4			CM8996-152	152	698.8	1053.01	141.988	55
CM8996-596	596	256.132	552.275	75.8608	53			CM8996-175	175	699.033	978.821	178.707	30
CM8996-6	6	1371.49	1547.46	204.966	57			CM8996-785	785	702.744	789.296	126.389	39
CM8996-602	602	1333.42	2034.44	303.276	45			CM8996-817	817	706.171	686.493	107.212	41
CM8996-62	62	723.891	1249.41	168.47	55			CM8996-193	193	714.324	1039.66	178.301	34
CM8996-635	635	666.5	957.676	180.984	28			CM8996-892	892	718.587	765.6	112.882	46
CM8996-671	671	880.611	1313.51	218.919	36			CM8996-816	816	721.583	2044.65	417.363	24
CM8996-68	68	356.075	606.504	95.8967	40			CM8996-62	62	723.891	1249.41	168.47	55
CM8996-688	688	1317.48	2120.24	299.847	50			CM8996-23	23	724	1052.38	140.63	56
CM8996-70	70	965.273	1154.01	173.974	44			CM8996-493	493	726.919	851.9	140.052	37
CM8996-757	757	837.759	1391.54	189.364	54			CM8996-865	865	730	1084.56	151.869	51
CM8996-758	758	199.519	342.501	65.9144	27			CM8996-809	809	731.648	1360.16	185.095	54
CM8996-759	759	262.875	414.609	73.2933	32			CM8996-767	767	744.377	1077.38	137.945	61
CM8996-76	76	1051.65	889.413	140.629	40			CM8996-842	842	744.641	911.224	145.913	39
CM8996-760	760	654.852	876.243	119.242	54			CM8996-787	787	746.22	1066.1	166.497	41
CM8996-761	761	1006.25	1290.06	215.01	36			CM8996-762	762	747.37	928.244	136.862	46
CM8996-762	762	747.37	928.244	136.862	46			CM8996-2	2	748.409	999.357	150.659	44
CM8996-763	763	1114.1	1657.65	239.261	48			CM8996-877	877	748.873	1038.9	140.085	55
CM8996-764	764	1136.4	1380.49	308.686	20			CM8996-847	847	758.545	1268.09	170.99	55
CM8996-765	765	1161.16	1820.69	254.948	51			CM8996-59	59	764.75	1017.44	141.094	52
CM8996-766	766	135.879	287.338	50.019	33			CM8996-820	820	768.233	858.545	130.927	43
CM8996-767	767	744.377	1077.38	137.945	61			CM8996-854	854	772	1039.01	145.491	51
CM8996-768	768	10	11.5758	5.78792	4			CM8996-353	353	772.239	1199.58	176.868	46
CM8996-769	769	547.515	670.189	116.665	33			CM8996-832	832	778.736	1167.19	160.326	53
CM8996-770	770	677.688	914.785	132.038	48			CM8996-798	798	782	1080.15	166.671	42
CM8996-771	771	812.125	1286	203.334	40			CM8996-872	872	784.389	1549.29	210.832	54
CM8996-772	772	1086.41	1599.66	235.857	46			CM8996-860	860	787.049	1038.51	162.187	41
CM8996-773	773	366.242	467.475	81.377	33			CM8996-891	891	790.053	1096.46	177.869	38
CM8996-774	774	1178.06	1740.38	236.835	54			CM8996-54	54	796.786	1435.13	191.777	56
CM8996-775	775	871.568	1002.34	164.784	37			CM8996-464	464	799.925	1571.6	215.876	53
CM8996-776	776	1610.07	1121.86	212.011	28			CM8996-784	784	801.458	973.959	140.579	48
CM8996-777	777	311.621	612.2	113.683	29			CM8996-771	771	812.125	1286	203.334	40
CM8996-778	778	397.588	493.523	119.697	17			CM8996-236	236	814.519	761.557	146.562	27
CM8996-779	779	1200.98	1598.08	243.705	43			CM8996-874	874	816.159	1437.39	216.695	44
CM8996-780	780	1453.78	1684.2	276.881	37			CM8996-11	11	820.719	1231.69	163.141	57
CM8996-781	781	426.793	496.243	92.1499	29			CM8996-839	839	824.255	1037.06	145.217	51
CM8996-782	782	424.256	479.104	76.7181	39			CM8996-814	814	827.286	998.772	142.682	49
CM8996-783	783	1494.53	1838.94	268.237	47			CM8996-134	134	827.51	1152.63	164.661	49
CM8996-784	784	801.458	973.959	140.579	48			CM8996-757	757	837.759	1391.54	189.364	54
CM8996-785	785	702.744	789.296	126.389	39			CM8996-821	821	841.549	1349.91	189.026	51
CM8996-786	786	639.185	1106.16	212.88	27			CM8996-801	801	841.884	1066.24	162.6	43
CM8996-787	787	746.22	1066.1	166.497	41			CM8996-906	906	865.582	1242.3	167.512	55
CM8996-788	788	1305.32	1285.05	230.802	31			CM8996-9	9	867.339	1184.08	154.154	59
CM8996-789	789	553.147	729.39	125.089	34			CM8996-775	775	871.568	1002.34	164.784	37
CM8996-790	790	560.211	745.479	171.025	19			CM8996-893	893	875.35	1178	186.258	40
CM8996-791	791	509.25	693.148	100.047	48			CM8996-818	818	878.269	1134.89	157.38	52
CM8996-792	792	1173.34	1756.11	274.258	41			CM8996-841	841	878.757	1186.89	195.124	37
CM8996-793	793	691.195	1023.91	159.908	41			CM8996-671	671	880.611	1313.51	218.919	36
CM8996-794	794	1435.56	2213.94	391.372	32			CM8996-880	880	883.074	1201.5	163.503	54
CM8996-795	795	1158.36	1534.23	216.973	50			CM8996-159	159	887.036	1138.14	153.467	55
CM8996-796	796	1343.49	1758.68	297.272	35			CM8996-39	39	887.932	1385.96	180.436	59
CM8996-797	797	1426.67	2508.85	362.121	48			CM8996-322	322	890.625	1351.64	195.092	48
CM8996-798	798	782	1080.15	166.671	42			ECU72	ECU72	894.938	1023.46	43.6405	550
CM8996-799	799	1424.11	2217.6	334.315	44			CM8996-845	845	911.214	1363.21	182.167	56
CM8996-8	8	965.364	1390.35	187.475	55			CM8996-822	822	928.295	1501.34	226.335	44
CM8996-800	800	501.143	708.421	154.59	21			CM8996-93	93	932.13	1417.04	192.834	54
CM8996-801	801	841.884	1066.24	162.6	43			CM8996-859	859	934.708	1067.65	217.933	24
CM8996-802	802	1117.33	1608.05	245.225	43			CM8996-903	903	955	1342.23	200.088	45
CM8996-803	803	155.939	356.381	62.0379	33			CM8996-5	5	961.367	1020.72	145.817	49
CM8996-804	804	1315.27	2032.88	433.411	22			CM8996-38	38	963.978	1519.64	226.534	45
CM8996-805	805	1271.27	1372.36	206.89	44			CM8996-70	70	965.273	1154.01	173.974	44
CM8996-807	807	589.974	586.737	93.9532	39			CM8996-8	8	965.364	1390.35	187.475	55
CM8996-808	808	1712	2494.2	471.36	28			CM8996-850	850	965.952	1203.92	185.768	42
CM8996-809	809	731.648	1360.16	185.095	54			CM8996-830	830	976.651	1509.2	230.151	43
CM8996-810	810	1039.7	1364.99	180.797	57			CM8996-84	84	978.184	1264.98	205.207	38
CM8996-811	811	1177.05	1406.55	228.173	38			CM8996-883	883	983.106	1548.74	225.907	47
CM8996-812	812	393.275	487.332	77.054	40			CM8996-834	834	983.255	1580.92	230.601	47
CM8996-813	813	2109.5	1547.9	446.84	12			CM8996-229	229	984.098	1673.3	234.309	51
CM8996-814	814	827.286	998.772	142.682	49			CM8996-761	761	1006.25	1290.06	215.01	36
CM8996-815	815	1965.17	2130.46	502.153	18			CM8996-240	240	1010.57	1579.8	243.769	42
CM8996-816	816	721.583	2044.65	417.363	24			CM8996-41	41	1015.46	1314.51	182.29	52
CM8996-817	817	706.171	686.493	107.212	41			CM8996-900	900	1019.72	1803.06	232.773	60
CM8996-818	818	878.269	1134.89	157.38	52			CM8996-882	882	1025.42	887.29	256.139	12
CM8996-819	819	1487.11	1508.18	290.249	27			CM8996-858	858	1026.43	1658.46	236.922	49
CM8996-820	820	768.233	858.545	130.927	43			CM8996-902	902	1027.39	1712.2	233.002	54
CM8996-821	821	841.549	1349.91	189.026	51			CM8996-31	31	1037.7	1252.16	182.647	47
CM8996-822	822	928.295	1501.34	226.335	44			CM8996-810	810	1039.7	1364.99	180.797	57
CM8996-823	823	291.438	381.314	67.4074	32			CM8996-40	40	1042.57	1712.81	281.585	37
CM8996-824	824	444.231	587.153	162.847	13			CM8996-198	198	1046.97	1693.36	278.386	37
CM8996-826	826	412.424	665.913	115.921	33			CM8996-76	76	1051.65	889.413	140.629	40
CM8996-827	827	306.609	567.861	118.407	23			CM8996-861	861	1058.55	1719.11	259.166	44
CM8996-828	828	1466.3	1896.33	299.835	40			CM8996-158	158	1060.89	1228.5	204.749	36
CM8996-829	829	2062.46	2109.84	430.67	24			CM8996-167	167	1064.73	1608.76	214.98	56
CM8996-830	830	976.651	1509.2	230.151	43			CM8996-856	856	1067.52	1587.65	229.158	48
CM8996-831	831	1365.59	2019.8	297.803	46			CM8996-897	897	1073.02	1395.47	203.551	47
CM8996-832	832	778.736	1167.19	160.326	53			CM8996-18	18	1080.65	1495.89	209.466	51
CM8996-833	833	1080.98	1105.54	164.803	45			CM8996-857	857	1080.69	1689.53	236.582	51
CM8996-834	834	983.255	1580.92	230.601	47			CM8996-833	833	1080.98	1105.54	164.803	45
CM8996-835	835	1233.5	1503.9	243.965	38			CM8996-843	843	1081.06	1682.81	280.468	36
CM8996-836	836	1548.29	1880.16	280.278	45			CM8996-901	901	1084.36	1861.17	271.48	47
CM8996-837	837	2219.33	3186.99	460.003	48			CM8996-844	844	1085.3	1651.96	240.964	47
CM8996-838	838	1137.25	1463.85	327.328	20			CM8996-772	772	1086.41	1599.66	235.857	46
CM8996-839	839	824.255	1037.06	145.217	51			CM8996-223	223	1100.29	1209.44	186.62	42
CM8996-84	84	978.184	1264.98	205.207	38			CM8996-881	881	1100.3	1613.25	213.68	57
CM8996-840	840	1354.79	1550.95	248.351	39			CM8996-852	852	1102.74	1479.93	284.812	27
CM8996-841	841	878.757	1186.89	195.124	37			CM8996-124	124	1104.49	1777.77	292.264	37
CM8996-842	842	744.641	911.224	145.913	39			CM8996-763	763	1114.1	1657.65	239.261	48
CM8996-843	843	1081.06	1682.81	280.468	36			CM8996-21	21	1115.43	1622.4	213.031	58
CM8996-844	844	1085.3	1651.96	240.964	47			CM8996-899	899	1115.65	1552.59	228.917	46
CM8996-845	845	911.214	1363.21	182.167	56			CM8996-802	802	1117.33	1608.05	245.225	43
CM8996-846	846	1634.88	2197.82	347.506	40			CM8996-851	851	1120.9	1463.19	202.908	52
CM8996-847	847	758.545	1268.09	170.99	55			CM8996-172	172	1121.63	1716.84	240.405	51
CM8996-848	848	611.773	939.226	200.244	22			CM8996-889	889	1132.44	1468.1	235.085	39
CM8996-849	849	1350.38	1851.9	285.754	42			CM8996-764	764	1136.4	1380.49	308.686	20
CM8996-850	850	965.952	1203.92	185.768	42			CM8996-838	838	1137.25	1463.85	327.328	20
CM8996-851	851	1120.9	1463.19	202.908	52			CM8996-884	884	1140.54	2210.39	295.375	56
CM8996-852	852	1102.74	1479.93	284.812	27			CM8996-91	91	1151.13	1680.44	250.506	45
CM8996-853	853	310.727	423.91	90.378	22			CM8996-153	153	1154.82	1741.34	224.806	60
CM8996-854	854	772	1039.01	145.491	51			CM8996-795	795	1158.36	1534.23	216.973	50
CM8996-855	855	384	581.056	140.927	17			CM8996-765	765	1161.16	1820.69	254.948	51
CM8996-856	856	1067.52	1587.65	229.158	48			CM8996-885	885	1169.08	1240.97	243.374	26
CM8996-857	857	1080.69	1689.53	236.582	51			CM8996-792	792	1173.34	1756.11	274.258	41
CM8996-858	858	1026.43	1658.46	236.922	49			CM8996-811	811	1177.05	1406.55	228.173	38
CM8996-859	859	934.708	1067.65	217.933	24			CM8996-774	774	1178.06	1740.38	236.835	54
CM8996-860	860	787.049	1038.51	162.187	41			CM8996-890	890	1179.7	734.297	232.205	10
CM8996-861	861	1058.55	1719.11	259.166	44			CM8996-895	895	1194.41	1724.24	269.281	41
CM8996-862	862	1716.35	2394.8	410.705	34			CM8996-779	779	1200.98	1598.08	243.705	43
CM8996-863	863	378.533	699.831	127.771	30			CM8996-88	88	1218.53	1962.29	253.331	60
CM8996-864	864	107.857	189.193	71.5081	7			CM8996-835	835	1233.5	1503.9	243.965	38
CM8996-865	865	730	1084.56	151.869	51			CM8996-149	149	1243.02	1843.03	284.385	42
CM8996-866	866	377.222	606.312	101.052	36			CM8996-896	896	1261.05	1904.67	301.154	40
CM8996-867	867	1533.22	1769.78	252.825	49			CM8996-24	24	1266.78	1888.48	247.969	58
CM8996-868	868	681.056	1094.68	148.967	54			CM8996-805	805	1271.27	1372.36	206.89	44
CM8996-869	869	549.441	807.736	138.526	34			CM8996-876	876	1300.14	1577.72	266.683	35
CM8996-870	870	672.022	1045.95	154.217	46			CM8996-788	788	1305.32	1285.05	230.802	31
CM8996-871	871	341.091	536.773	114.44	22			CM8996-239	239	1308.14	1631.76	303.01	29
CM8996-872	872	784.389	1549.29	210.832	54			CM8996-804	804	1315.27	2032.88	433.411	22
CM8996-873	873	539.667	299.656	122.334	6			CM8996-688	688	1317.48	2120.24	299.847	50
CM8996-874	874	816.159	1437.39	216.695	44			CM8996-602	602	1333.42	2034.44	303.276	45
CM8996-875	875	1506.04	1999.98	294.881	46			CM8996-184	184	1342.11	1651.17	275.195	36
CM8996-876	876	1300.14	1577.72	266.683	35			CM8996-796	796	1343.49	1758.68	297.272	35
CM8996-877	877	748.873	1038.9	140.085	55			CM8996-849	849	1350.38	1851.9	285.754	42
CM8996-878	878	1922.67	2515.75	397.775	40			CM8996-162	162	1351	1878.74	283.231	44
CM8996-879	879	1546.79	2992.54	513.217	34			CM8996-840	840	1354.79	1550.95	248.351	39
CM8996-88	88	1218.53	1962.29	253.331	60			CM8996-831	831	1365.59	2019.8	297.803	46
CM8996-880	880	883.074	1201.5	163.503	54			CM8996-6	6	1371.49	1547.46	204.966	57
CM8996-881	881	1100.3	1613.25	213.68	57			CM8996-166	166	1390.87	2149.16	292.463	54
CM8996-882	882	1025.42	887.29	256.139	12			CM8996-898	898	1406.41	1970.01	307.665	41
CM8996-883	883	983.106	1548.74	225.907	47			CM8996-12	12	1420.18	2334.57	330.158	50
CM8996-884	884	1140.54	2210.39	295.375	56			CM8996-799	799	1424.11	2217.6	334.315	44
CM8996-885	885	1169.08	1240.97	243.374	26			CM8996-797	797	1426.67	2508.85	362.121	48
CM8996-886	886	655.28	957.125	135.358	50			CM8996-794	794	1435.56	2213.94	391.372	32
CM8996-887	887	660	681.386	113.564	36			CM8996-780	780	1453.78	1684.2	276.881	37
CM8996-888	888	1522.89	1443.38	240.564	36			CM8996-828	828	1466.3	1896.33	299.835	40
CM8996-889	889	1132.44	1468.1	235.085	39			CM8996-819	819	1487.11	1508.18	290.249	27
CM8996-890	890	1179.7	734.297	232.205	10			CM8996-783	783	1494.53	1838.94	268.237	47
CM8996-891	891	790.053	1096.46	177.869	38			CM8996-875	875	1506.04	1999.98	294.881	46
CM8996-892	892	718.587	765.6	112.882	46			CM8996-894	894	1519.83	2113.25	352.208	36
CM8996-893	893	875.35	1178	186.258	40			CM8996-888	888	1522.89	1443.38	240.564	36
CM8996-894	894	1519.83	2113.25	352.208	36			CM8996-867	867	1533.22	1769.78	252.825	49
CM8996-895	895	1194.41	1724.24	269.281	41			CM8996-879	879	1546.79	2992.54	513.217	34
CM8996-896	896	1261.05	1904.67	301.154	40			CM8996-836	836	1548.29	1880.16	280.278	45
CM8996-897	897	1073.02	1395.47	203.551	47			CM8996-147	147	1557.95	1736.7	222.361	61
CM8996-898	898	1406.41	1970.01	307.665	41			CM8996-10	10	1562.13	1648.94	301.053	30
CM8996-899	899	1115.65	1552.59	228.917	46			CM8996-471	471	1591.87	2110.42	342.355	38
CM8996-9	9	867.339	1184.08	154.154	59			CM8996-259	259	1592.82	2387.75	359.967	44
CM8996-900	900	1019.72	1803.06	232.773	60			CM8996-776	776	1610.07	1121.86	212.011	28
CM8996-901	901	1084.36	1861.17	271.48	47			CM8996-846	846	1634.88	2197.82	347.506	40
CM8996-902	902	1027.39	1712.2	233.002	54			CM8996-808	808	1712	2494.2	471.36	28
CM8996-903	903	955	1342.23	200.088	45			CM8996-862	862	1716.35	2394.8	410.705	34
CM8996-904	904	625.171	760.956	118.841	41			CM8996-878	878	1922.67	2515.75	397.775	40
CM8996-905	905	2271.97	2674.6	445.767	36			CM8996-815	815	1965.17	2130.46	502.153	18
CM8996-906	906	865.582	1242.3	167.512	55			CM8996-829	829	2062.46	2109.84	430.67	24
CM8996-91	91	1151.13	1680.44	250.506	45			CM8996-813	813	2109.5	1547.9	446.84	12
CM8996-93	93	932.13	1417.04	192.834	54			COL1468	COL1468	2170.72	1926.15	79.5008	587
CM8996-97	97	4.75	6.18466	3.09233	4			CM8996-837	837	2219.33	3186.99	460.003	48
COL1468	COL1468	2170.72	1926.15	79.5008	587			CM8996-905	905	2271.97	2674.6	445.767	36
COL2246	COL2246	2376.41	2713.58	143.618	357			COL2246	COL2246	2376.41	2713.58	143.618	357
ECU72	ECU72	894.938	1023.46	43.6405	550			CM8996-168	168	2746.96	3242.91	612.852	28

## Sheet: GM8586
FAMILY-clone	FAMILY	clone	# nymphs_AVGexp	STDV-S	SEM	# experiments					clone	# nymphs_AVGexp	STDV-S	SEM	# experiments
ECU72		ECU72	894.938	1023.46	43.6405	550					176	327	289.713	77.4291	14
GM8586-1	GM8586	1	944.48	969.253	41.3291	550					34	454.474	469.533	76.1683	38
GM8586-10	GM8586	10	1222.06	977.453	172.791	32					33	465.861	603.393	100.566	36
GM8586-100	GM8586	100	1222.69	1177.66	196.276	36					82	513.158	505.752	116.028	19
GM8586-101	GM8586	101	951.275	872.42	137.942	40					67	526.5	526.013	117.62	20
GM8586-102	GM8586	102	1048.92	878.07	138.835	40					87	564	572.323	134.898	18
GM8586-103	GM8586	103	714.16	801.745	113.384	50					84	565.407	749.374	144.217	27
GM8586-104	GM8586	104	865.55	725.12	162.142	20					181	586.587	601.437	88.6771	46
GM8586-105	GM8586	105	936.281	961.871	170.036	32					49	617.658	636.132	103.194	38
GM8586-106	GM8586	106	1193.41	1119.57	197.914	32					173	634.8	542.269	84.6881	41
GM8586-107	GM8586	107	1217.63	1088.53	170	41					15	637.143	815.661	217.995	14
GM8586-108	GM8586	108	661.583	597.584	121.981	24					81	641.87	778.854	162.402	23
GM8586-109	GM8586	109	1020.62	820.446	152.353	29					108	661.583	597.584	121.981	24
GM8586-11	GM8586	11	1270.38	1018.88	157.217	42					186	664.524	506.401	110.506	21
GM8586-110	GM8586	110	1368.78	1107.15	184.524	36					118	665.529	588.921	142.834	17
GM8586-111	GM8586	111	1416.11	906.889	171.386	28					197	679.86	938.867	143.176	43
GM8586-112	GM8586	112	1044.43	1034.56	195.514	28					89	681.853	946.835	162.381	34
GM8586-113	GM8586	113	1141	1170.85	206.978	32					198	686.609	742.15	109.424	46
GM8586-114	GM8586	114	824.861	801.413	133.569	36					139	689.349	535.569	81.6736	43
GM8586-115	GM8586	115	1812.08	1839.97	531.153	12					103	714.16	801.745	113.384	50
GM8586-116	GM8586	116	1027.14	966.526	163.373	35					54	724.667	718.09	119.682	36
GM8586-117	GM8586	117	1002.87	639.399	103.724	38					183	767.625	634.349	100.299	40
GM8586-118	GM8586	118	665.529	588.921	142.834	17					146	775.974	745.032	120.86	38
GM8586-119	GM8586	119	1311.58	1179.72	205.363	33					166	780.56	699.444	139.889	25
GM8586-12	GM8586	12	1801.29	1576.31	270.335	34					16	781.404	846.721	117.419	52
GM8586-120	GM8586	120	1247	1049.41	205.807	26					177	785.978	740.643	109.202	46
GM8586-121	GM8586	121	1160.91	799.234	137.067	34					153	794.6	840.463	132.889	40
GM8586-122	GM8586	122	1183.57	1298.17	346.95	14					157	798.025	901.67	142.567	40
GM8586-123	GM8586	123	1648.32	1378.8	223.671	38					96	799.697	778.333	135.49	33
GM8586-124	GM8586	124	1415.66	1043.83	169.332	38					48	808.629	917.212	155.037	35
GM8586-125	GM8586	125	1183.42	1104.68	216.645	26					58	812.371	989.644	167.28	35
GM8586-126	GM8586	126	1264.63	825.389	189.357	19					2	824.3	846.593	189.304	20
GM8586-128	GM8586	128	992.591	778.423	165.96	22					114	824.861	801.413	133.569	36
GM8586-13	GM8586	13	1416.17	1094.28	257.925	18					140	827.632	855.289	138.746	38
GM8586-130	GM8586	130	1072.56	990.352	247.588	16					93	837.194	721.256	129.541	31
GM8586-132	GM8586	132	1066.95	932.659	213.967	19					141	848.212	908.635	158.173	33
GM8586-133	GM8586	133	918.375	824.62	145.774	32					70	857.571	1009.86	170.697	35
GM8586-134	GM8586	134	1645.12	1237.39	212.21	34					172	861.794	908.973	155.888	34
GM8586-135	GM8586	135	1092.03	996.126	176.092	32					19	863.946	816.214	134.185	37
GM8586-136	GM8586	136	1045.22	840.41	198.087	18					104	865.55	725.12	162.142	20
GM8586-137	GM8586	137	1103.47	699.834	127.772	30					60	869.568	858.259	129.387	44
GM8586-138	GM8586	138	1155.36	907.871	145.376	39					27	876.528	887.357	147.893	36
GM8586-139	GM8586	139	689.349	535.569	81.6736	43					64	881.8	1038.47	140.027	55
GM8586-14	GM8586	14	1359.63	1112.59	203.13	30					42	884.833	791.474	161.559	24
GM8586-140	GM8586	140	827.632	855.289	138.746	38					148	894.714	762.812	117.704	42
GM8586-141	GM8586	141	848.212	908.635	158.173	33					ECU72	894.938	1023.46	43.6405	550
GM8586-142	GM8586	142	1629.67	1481.39	427.641	12					175	897.286	543.922	102.792	28
GM8586-143	GM8586	143	1113.28	849.336	123.888	47					86	906.75	959.371	159.895	36
GM8586-144	GM8586	144	1311.36	990.716	165.119	36					5	912.033	777.994	142.042	30
GM8586-145	GM8586	145	946.111	949.352	141.521	45					199	912.583	957.956	195.542	24
GM8586-146	GM8586	146	775.974	745.032	120.86	38					133	918.375	824.62	145.774	32
GM8586-147	GM8586	147	1005	1094.17	218.833	25					150	923.927	1064.92	166.313	41
GM8586-148	GM8586	148	894.714	762.812	117.704	42					200	926.444	1241.39	238.905	27
GM8586-149	GM8586	149	1048.63	910.221	147.657	38					192	927.242	1094.54	190.536	33
GM8586-15	GM8586	15	637.143	815.661	217.995	14					95	928.542	912.952	186.356	24
GM8586-150	GM8586	150	923.927	1064.92	166.313	41					39	933.667	849.328	136.001	39
GM8586-152	GM8586	152	1116.3	1177.71	177.547	44					68	935.933	918.649	136.944	45
GM8586-153	GM8586	153	794.6	840.463	132.889	40					105	936.281	961.871	170.036	32
GM8586-154	GM8586	154	962.591	1358.39	289.61	22					36	942.111	918.567	153.095	36
GM8586-155	GM8586	155	1121	756.398	133.714	32					1	944.48	969.253	41.3291	550
GM8586-156	GM8586	156	1230.62	1072.25	189.55	32					145	946.111	949.352	141.521	45
GM8586-157	GM8586	157	798.025	901.67	142.567	40					101	951.275	872.42	137.942	40
GM8586-158	GM8586	158	1127.62	1015.18	162.559	39					8	953.441	861.198	147.694	34
GM8586-159	GM8586	159	1236.25	1442.71	294.492	24					154	962.591	1358.39	289.61	22
GM8586-16	GM8586	16	781.404	846.721	117.419	52					194	967.913	759.185	111.936	46
GM8586-160	GM8586	160	1072.64	943.237	140.61	45					63	971.5	830.665	195.79	18
GM8586-161	GM8586	161	1279.97	1075.31	193.132	31					25	980.389	1015.35	169.225	36
GM8586-162	GM8586	162	1316.36	1369.08	238.327	33					62	980.9	945.258	149.458	40
GM8586-163	GM8586	163	1125.69	1241.13	310.282	16					128	992.591	778.423	165.96	22
GM8586-164	GM8586	164	1231.22	828.601	123.521	45					168	996.382	814.878	139.75	34
GM8586-165	GM8586	165	1985.13	1285.53	234.704	30					170	999.794	918.566	157.533	34
GM8586-166	GM8586	166	780.56	699.444	139.889	25					117	1002.87	639.399	103.724	38
GM8586-167	GM8586	167	1351.31	992.1	158.863	39					147	1005	1094.17	218.833	25
GM8586-168	GM8586	168	996.382	814.878	139.75	34					71	1007.66	794.335	147.504	29
GM8586-169	GM8586	169	1727.31	1618.72	286.152	32					74	1011.83	799.778	163.254	24
GM8586-17	GM8586	17	1077.12	897.967	183.297	24					32	1014.2	900.627	142.402	40
GM8586-170	GM8586	170	999.794	918.566	157.533	34					109	1020.62	820.446	152.353	29
GM8586-171	GM8586	171	1188.26	1243.17	199.066	39					6	1021.28	864.483	172.897	25
GM8586-172	GM8586	172	861.794	908.973	155.888	34					116	1027.14	966.526	163.373	35
GM8586-173	GM8586	173	634.8	542.269	84.6881	41					26	1030.07	1163.91	175.467	44
GM8586-174	GM8586	174	1031.9	813.1	126.985	41					66	1030.22	855.143	142.524	36
GM8586-175	GM8586	175	897.286	543.922	102.792	28					174	1031.9	813.1	126.985	41
GM8586-176	GM8586	176	327	289.713	77.4291	14					38	1032.88	1134.95	222.582	26
GM8586-177	GM8586	177	785.978	740.643	109.202	46					51	1043.71	945.42	153.367	38
GM8586-178	GM8586	178	1272.82	1147.89	196.861	34					112	1044.43	1034.56	195.514	28
GM8586-179	GM8586	179	1065.17	1237.31	195.636	40					136	1045.22	840.41	198.087	18
GM8586-18	GM8586	18	1156.42	831.493	138.582	36					149	1048.63	910.221	147.657	38
GM8586-180	GM8586	180	1098.47	776.219	110.888	49					102	1048.92	878.07	138.835	40
GM8586-181	GM8586	181	586.587	601.437	88.6771	46					57	1053.13	1282.99	205.443	39
GM8586-182	GM8586	182	1290.22	1179.75	208.552	32					189	1057.86	938.047	177.274	28
GM8586-183	GM8586	183	767.625	634.349	100.299	40					99	1060.27	1232.12	214.484	33
GM8586-184	GM8586	184	1353.25	1444.46	228.389	40					47	1064.67	875.208	178.651	24
GM8586-185	GM8586	185	1183.13	904.289	146.695	38					179	1065.17	1237.31	195.636	40
GM8586-186	GM8586	186	664.524	506.401	110.506	21					132	1066.95	932.659	213.967	19
GM8586-187	GM8586	187	1394.69	1078.85	200.338	29					79	1072.25	982.913	245.728	16
GM8586-188	GM8586	188	1081.95	1093	170.698	41					130	1072.56	990.352	247.588	16
GM8586-189	GM8586	189	1057.86	938.047	177.274	28					160	1072.64	943.237	140.61	45
GM8586-19	GM8586	19	863.946	816.214	134.185	37					17	1077.12	897.967	183.297	24
GM8586-191	GM8586	191	1289.44	1035.31	165.783	39					65	1081.26	692.287	158.821	19
GM8586-192	GM8586	192	927.242	1094.54	190.536	33					188	1081.95	1093	170.698	41
GM8586-193	GM8586	193	1839.11	1212.86	229.209	28					7	1087.18	871.689	123.275	50
GM8586-194	GM8586	194	967.913	759.185	111.936	46					135	1092.03	996.126	176.092	32
GM8586-195	GM8586	195	1157.17	886.834	140.221	40					180	1098.47	776.219	110.888	49
GM8586-196	GM8586	196	1650.29	1397.79	226.752	38					137	1103.47	699.834	127.772	30
GM8586-197	GM8586	197	679.86	938.867	143.176	43					85	1107.94	958.849	226.003	18
GM8586-198	GM8586	198	686.609	742.15	109.424	46					30	1112.3	1078.61	177.322	37
GM8586-199	GM8586	199	912.583	957.956	195.542	24					143	1113.28	849.336	123.888	47
GM8586-2	GM8586	2	824.3	846.593	189.304	20					41	1114.14	1210.71	228.803	28
GM8586-20	GM8586	20	1499.7	1543.03	250.313	38					152	1116.3	1177.71	177.547	44
GM8586-200	GM8586	200	926.444	1241.39	238.905	27					155	1121	756.398	133.714	32
GM8586-201	GM8586	201	1177.42	997.045	195.537	26					53	1124.17	933.812	147.649	40
GM8586-21	GM8586	21	1399.14	1415.35	267.477	28					163	1125.69	1241.13	310.282	16
GM8586-22	GM8586	22	1330	1078.59	224.901	23					69	1127.12	802.507	163.811	24
GM8586-23	GM8586	23	1190.36	983.579	163.93	36					158	1127.62	1015.18	162.559	39
GM8586-24	GM8586	24	1290.8	1388.5	209.325	44					3	1136.66	861.597	145.637	35
GM8586-25	GM8586	25	980.389	1015.35	169.225	36					113	1141	1170.85	206.978	32
GM8586-26	GM8586	26	1030.07	1163.91	175.467	44					43	1153.37	1069.8	195.317	30
GM8586-27	GM8586	27	876.528	887.357	147.893	36					138	1155.36	907.871	145.376	39
GM8586-28	GM8586	28	1172.29	896.564	153.759	34					18	1156.42	831.493	138.582	36
GM8586-29	GM8586	29	1503.5	1279.89	219.499	34					195	1157.17	886.834	140.221	40
GM8586-3	GM8586	3	1136.66	861.597	145.637	35					121	1160.91	799.234	137.067	34
GM8586-30	GM8586	30	1112.3	1078.61	177.322	37					28	1172.29	896.564	153.759	34
GM8586-31	GM8586	31	1339.38	1386.5	219.225	40					45	1176.03	1246.78	197.133	40
GM8586-32	GM8586	32	1014.2	900.627	142.402	40					201	1177.42	997.045	195.537	26
GM8586-33	GM8586	33	465.861	603.393	100.566	36					185	1183.13	904.289	146.695	38
GM8586-34	GM8586	34	454.474	469.533	76.1683	38					125	1183.42	1104.68	216.645	26
GM8586-35	GM8586	35	1428.97	1295.91	222.246	34					122	1183.57	1298.17	346.95	14
GM8586-36	GM8586	36	942.111	918.567	153.095	36					171	1188.26	1243.17	199.066	39
GM8586-37	GM8586	37	1217.07	1241.41	230.524	29					23	1190.36	983.579	163.93	36
GM8586-38	GM8586	38	1032.88	1134.95	222.582	26					59	1192.48	988.546	177.548	31
GM8586-39	GM8586	39	933.667	849.328	136.001	39					106	1193.41	1119.57	197.914	32
GM8586-4	GM8586	4	1674.36	1400.92	233.487	36					46	1212.03	1081.85	194.306	31
GM8586-40	GM8586	40	1326.59	1143.93	202.22	32					37	1217.07	1241.41	230.524	29
GM8586-41	GM8586	41	1114.14	1210.71	228.803	28					83	1217.22	1014.62	211.563	23
GM8586-42	GM8586	42	884.833	791.474	161.559	24					107	1217.63	1088.53	170	41
GM8586-43	GM8586	43	1153.37	1069.8	195.317	30					10	1222.06	977.453	172.791	32
GM8586-44	GM8586	44	1977.12	1387.29	283.18	24					100	1222.69	1177.66	196.276	36
GM8586-45	GM8586	45	1176.03	1246.78	197.133	40					156	1230.62	1072.25	189.55	32
GM8586-46	GM8586	46	1212.03	1081.85	194.306	31					164	1231.22	828.601	123.521	45
GM8586-47	GM8586	47	1064.67	875.208	178.651	24					159	1236.25	1442.71	294.492	24
GM8586-48	GM8586	48	808.629	917.212	155.037	35					50	1239.23	1203.6	192.73	39
GM8586-49	GM8586	49	617.658	636.132	103.194	38					120	1247	1049.41	205.807	26
GM8586-5	GM8586	5	912.033	777.994	142.042	30					73	1258.67	922.842	145.914	40
GM8586-50	GM8586	50	1239.23	1203.6	192.73	39					126	1264.63	825.389	189.357	19
GM8586-51	GM8586	51	1043.71	945.42	153.367	38					11	1270.38	1018.88	157.217	42
GM8586-52	GM8586	52	1411.53	1081.94	248.214	19					178	1272.82	1147.89	196.861	34
GM8586-53	GM8586	53	1124.17	933.812	147.649	40					161	1279.97	1075.31	193.132	31
GM8586-54	GM8586	54	724.667	718.09	119.682	36					191	1289.44	1035.31	165.783	39
GM8586-55	GM8586	55	1337.41	1137.02	211.138	29					182	1290.22	1179.75	208.552	32
GM8586-56	GM8586	56	1485.6	1120.95	289.429	15					24	1290.8	1388.5	209.325	44
GM8586-57	GM8586	57	1053.13	1282.99	205.443	39					98	1291.09	1265.31	188.622	45
GM8586-58	GM8586	58	812.371	989.644	167.28	35					75	1307.35	1113.14	199.925	31
GM8586-59	GM8586	59	1192.48	988.546	177.548	31					144	1311.36	990.716	165.119	36
GM8586-6	GM8586	6	1021.28	864.483	172.897	25					119	1311.58	1179.72	205.363	33
GM8586-60	GM8586	60	869.568	858.259	129.387	44					72	1312.82	963.528	165.244	34
GM8586-61	GM8586	61	1611.89	1495.85	225.508	44					162	1316.36	1369.08	238.327	33
GM8586-62	GM8586	62	980.9	945.258	149.458	40					40	1326.59	1143.93	202.22	32
GM8586-63	GM8586	63	971.5	830.665	195.79	18					22	1330	1078.59	224.901	23
GM8586-64	GM8586	64	881.8	1038.47	140.027	55					55	1337.41	1137.02	211.138	29
GM8586-65	GM8586	65	1081.26	692.287	158.821	19					31	1339.38	1386.5	219.225	40
GM8586-66	GM8586	66	1030.22	855.143	142.524	36					167	1351.31	992.1	158.863	39
GM8586-67	GM8586	67	526.5	526.013	117.62	20					184	1353.25	1444.46	228.389	40
GM8586-68	GM8586	68	935.933	918.649	136.944	45					14	1359.63	1112.59	203.13	30
GM8586-69	GM8586	69	1127.12	802.507	163.811	24					110	1368.78	1107.15	184.524	36
GM8586-7	GM8586	7	1087.18	871.689	123.275	50					97	1369.76	779.105	170.015	21
GM8586-70	GM8586	70	857.571	1009.86	170.697	35					187	1394.69	1078.85	200.338	29
GM8586-71	GM8586	71	1007.66	794.335	147.504	29					88	1398.15	1322.54	259.371	26
GM8586-72	GM8586	72	1312.82	963.528	165.244	34					21	1399.14	1415.35	267.477	28
GM8586-73	GM8586	73	1258.67	922.842	145.914	40					94	1405.56	1501.75	300.35	25
GM8586-74	GM8586	74	1011.83	799.778	163.254	24					91	1408.35	1249.18	197.513	40
GM8586-75	GM8586	75	1307.35	1113.14	199.925	31					52	1411.53	1081.94	248.214	19
GM8586-76	GM8586	76	1858.23	1203.54	219.734	30					124	1415.66	1043.83	169.332	38
GM8586-77	GM8586	77	1958.24	1248.43	231.828	29					111	1416.11	906.889	171.386	28
GM8586-78	GM8586	78	1591.06	1414.24	333.341	18					13	1416.17	1094.28	257.925	18
GM8586-79	GM8586	79	1072.25	982.913	245.728	16					35	1428.97	1295.91	222.246	34
GM8586-8	GM8586	8	953.441	861.198	147.694	34					80	1473.05	1085.01	231.325	22
GM8586-80	GM8586	80	1473.05	1085.01	231.325	22					56	1485.6	1120.95	289.429	15
GM8586-81	GM8586	81	641.87	778.854	162.402	23					20	1499.7	1543.03	250.313	38
GM8586-82	GM8586	82	513.158	505.752	116.028	19					29	1503.5	1279.89	219.499	34
GM8586-83	GM8586	83	1217.22	1014.62	211.563	23					78	1591.06	1414.24	333.341	18
GM8586-84	GM8586	84	565.407	749.374	144.217	27					61	1611.89	1495.85	225.508	44
GM8586-85	GM8586	85	1107.94	958.849	226.003	18					142	1629.67	1481.39	427.641	12
GM8586-86	GM8586	86	906.75	959.371	159.895	36					92	1641	501.394	177.27	8
GM8586-87	GM8586	87	564	572.323	134.898	18					134	1645.12	1237.39	212.21	34
GM8586-88	GM8586	88	1398.15	1322.54	259.371	26					123	1648.32	1378.8	223.671	38
GM8586-89	GM8586	89	681.853	946.835	162.381	34					196	1650.29	1397.79	226.752	38
GM8586-9	GM8586	9	2028.97	1623.84	270.64	36					4	1674.36	1400.92	233.487	36
GM8586-90	GM8586	90	2153.79	1373.65	367.123	14					169	1727.31	1618.72	286.152	32
GM8586-91	GM8586	91	1408.35	1249.18	197.513	40					12	1801.29	1576.31	270.335	34
GM8586-92	GM8586	92	1641	501.394	177.27	8					115	1812.08	1839.97	531.153	12
GM8586-93	GM8586	93	837.194	721.256	129.541	31					193	1839.11	1212.86	229.209	28
GM8586-94	GM8586	94	1405.56	1501.75	300.35	25					76	1858.23	1203.54	219.734	30
GM8586-95	GM8586	95	928.542	912.952	186.356	24					77	1958.24	1248.43	231.828	29
GM8586-96	GM8586	96	799.697	778.333	135.49	33					44	1977.12	1387.29	283.18	24
GM8586-97	GM8586	97	1369.76	779.105	170.015	21					165	1985.13	1285.53	234.704	30
GM8586-98	GM8586	98	1291.09	1265.31	188.622	45					9	2028.97	1623.84	270.64	36
GM8586-99	GM8586	99	1060.27	1232.12	214.484	33					TMS60444	2052.51	1437.57	88.4764	264
TMS60444	TMS60444	TMS60444	2052.51	1437.57	88.4764	264					90	2153.79	1373.65	367.123	14
