# Supplementary material for: Untargeted and targeted metabolomics approaches to characterise, select and advance cassava pre‐breeding populations with enhanced whitefly tolerance
Source: Plant J. 2025 May 27;122(4):e70233. doi: 10.1111/tpj.70233 (PMC12109377; doi:10.1111/tpj.70233)
Supplement: Supplementary file 3 — Data S2. Nymph count of F2 family AM1588. [file TPJ-122-0-s005.xlsx]

## Sheet: F2_AM1588_R_I_S_invitro_Stakes
AM1588	NYMPHS COUNT	Number of Nymphs Average leaf1_leaf2
		2020-2021	2021
		EXP.1 IN VITRO_POOR SUBSTRATE	Exp. 2 Stakes rich substrate
item	clone	BLUPs	BLUPs	Category
1	AM1588-233	2.25	339.444	R
2	AM1588-32	31.5	_	R
3	AM1588-175	237.38	390.5	R
4	AM1588-186	239	616	R
5	AM1588-57	240.1	388.86	R
6	AM1588-83	254	278	R
7	AM1588-15	297.56	305.11	R
8	AM1588-44	309.4	547.82	R
9	AM1588-136	335.3	_	R
10	AM1588-127	419.6	508.35	R
11	AM1588-198	463.63	585.69	R
12	AM1588-69	464	478.64	R
13	AM1588-151	464.8	468.05	R
14	AM1588-142	476.88	_	R
15	AM1588-121	491.13	447.67	R
16	AM1588-145	497.88	637.49	R
17	AM1588-36	516.17	499.222	R
18	AM1588-129	541.17	450	R
19	AM1588-115	577.2	471.63	R
20	AM1588-21	588.18	294.65	R
21	AM1588-215	607.25	729.98	R
22	AM1588-108	611.42	484	R
23	AM1588-144	621.5	941.56	R
24	AM1588-81	672.83	814.61	R
25	AM1588-131	683.1	359.526	R
26	AM1588-25	776.5	521.3	R
27	AM1588-62	827	1105.3	R
28	AM1588-125	849.9	632	R
29	AM1588-19	845	_	I
30	AM1588-102	816.67	919.92	I
31	AM1588-111	817.4	1911	I
32	AM1588-31	781.38	1542	I
33	AM1588-93	861.4	1000.82	I
34	AM1588-133	926.5	939.38	I
35	AM1588-157	927.58	1037.63	I
36	AM1588-100	928.6	1100.08	I
37	AM1588-194	931.75	1689.23	I
38	AM1588-160	934.28	1308.25	I
39	AM1588-176	935.8	945.3	I
40	AM1588-183	935.86	1129.25	I
41	AM1588-48	940.29	1160	I
42	AM1588-239	956.2	1017.55	I
43	AM1588-164	957.33	1021.3	I
44	AM1588-1	960.63	_	I
45	AM1588-6	960.83	791.37	I
46	AM1588-27	961.64	1093.38	I
47	AM1588-226	968.33	978.38	I
48	AM1588-47	991.38	1234.2	I
49	AM1588-41	995.33	1679.64	I
50	AM1588-39	1001.1	1556.35	I
51	AM1588-97	1003	1507.89	I
52	AM1588-23	1014.25	565.03	I
53	AM1588-208	1032.23	852.28	I
54	AM1588-76	1055.4	1100.26	I
55	AM1588-16	1071.87	670.5	I
56	AM1588-137	1088.63	788.01	I
57	AM1588-139	1092.14	1412.18	I
58	AM1588-53	1092.25	1666.5	I
59	AM1588-179	1150.35	1460.27	I
60	AM1588-107	1197.75	1080.28	I
61	AM1588-85	1216.83	780.56	I
62	AM1588-202	1257	1878.44	I
63	AM1588-218	1274.75	1396.88	I
64	AM1588-51	1282.56	791.02	I
65	AM1588-109	1289.86	1417.35	I
66	AM1588-222	1310.38	929.97	I
67	AM1588-9	1325.76	_	I
68	AM1588-163	1330.38	1117.91	I
69	AM1588-63	1339.36	826.8	I
70	AM1588-184	1340.25	1274.56	I
71	AM1588-65	1351	_	I
72	AM1588-55	1382.5	915.8	I
73	AM1588-84	1406.08	743.32	I
74	AM1588-8	1406.33	_	I
75	AM1588-189	1422.13	1360.81	I
76	AM1588-153	1453.94	1719.57	I
77	AM1588-106	1479.08	1619.25	I
78	AM1588-225	1498.27	1270.07	I
79	AM1588-78	1505.21	1408.54	I
80	AM1588-180	1506.92	1784.57	I
81	AM1588-75	1512	1374.93	I
82	AM1588-99	1540.91	560.43	I
83	AM1588-213	1550.6	1228.58	I
84	AM1588-114	1553	1392	I
85	AM1588-187	1561.8	1267.39	I
86	AM1588-118	1582.17	1176.47	I
87	AM1588-77	1586.3	522	I
88	AM1588-216	1601.89	1192	I
89	AM1588-200	1603.13	930.6	I
90	AM1588-141	1624.67	1413.32	I
91	AM1588-238	1640.5	1868.29	I
92	AM1588-236	1656.75	1075.73	I
93	AM1588-5	1752.9	1582.1	I
94	AM1588-132	1796.38	1245.59	I
95	AM1588-34	1819.33	1928.41	I
96	AM1588-40	1858.57	1185.34	I
97	AM1588-50	1863.56	1326.6	I
98	AM1588-86	1887.12	941	I
99	AM1588-119	1905.92	1183.02	I
100	AM1588-80	1909	1669.3	I
101	AM1588-117	1920.17	1195.72	I
102	AM1588-105	1949.6	1235	I
103	AM1588-96	1992.1	1178.27	I
104	AM1588-204	2040.3	1295.06	I
105	AM1588-152	2122.08	1033.23	I
106	AM1588-58	2260.75	1173.99	I
107	AM1588-232	2437.72	1019	I
108	AM1588-134	2199.4	1094.86	I
109	AM1588-37	_	_
110	AM1588-197	_	_
111	AM1588-146	1032.9	2994.38	S
112	AM1588-211	1334.7	1897.04	S
113	AM1588-166	1314.64	1264.62	S
114	AM1588-87	1181.08	2459.3	S
115	AM1588-30	1487.17	2272.02	S
116	AM1588-52	1340.75	2987.36	S
117	AM1588-209	1974.63	1886.26	S
118	AM1588-193	1535.86	_	S
119	AM1588-135	1751.36	_	S
120	AM1588-171	1729.5	1619	S
121	AM1588-128	1886.1	2326.3	S
122	AM1588-174	1911.67	1934.35	S
123	AM1588-26	1912.6	1848.22	S
124	AM1588-67	2018.43	1578	S
125	AM1588-43	2047.47	2120.46	S
126	AM1588-154	2061.67	1931.56	S
127	AM1588-229	2066	1529	S
128	AM1588-42	2074.58	2600.19	S
129	AM1588-228	2081.67	1930.17	S
130	AM1588-185	2082.88	1977.8	S
131	AM1588-28	2126.6	1917.9	S
132	AM1588-126	2135.25	_	S
133	AM1588-101	2152.77	2977.7	S
134	AM1588-162	2155.38	2039.11	S
135	AM1588-192	2181.38	_	S
136	AM1588-203	2202.5	1621.14	S
137	AM1588-13	2260.67	2369.84	S
138	AM1588-156	2265.3	1443.25	S
139	AM1588-45	2265.75	1761.8	S
140	AM1588-188	2346.63	2200.83	S
141	AM1588-140	2361.5	2156.2	S
142	AM1588-149	2459.33	_	S
143	AM1588-60	2504.33	2091.89	S
144	AM1588-103	2506.18	2279.96	S
145	AM1588-123	2675.5	1239	S
146	AM1588-169	2679.6	1355.99	S
147	AM1588-207	2729.29	2743.25	S
148	AM1588-3	2749.75	1323	S
149	AM1588-18	2791.3	1436	S
150	AM1588-104	2793	1423	S
151	AM1588-168	2919	3012.25	S
152	AM1588-90	2925.63	2602.3	S
153	AM1588-91	2927	2733.35	S
154	AM1588-172	2938.25	2701.12	S
155	AM1588-29	3095.13	1401.72	S
156	AM1588-227	3128.45	1227	S
157	AM1588-214	3332.63	3034.61	S
158	AM1588-212	3562.89	1945.13	S
159	AM1588-110	3563	1932.63	S
160	AM1588-210	3576	1746.75	S
161	AM1588-161	3828	2202.13	S
