# Supplementary material for: Untargeted and targeted metabolomics approaches to characterise, select and advance cassava pre‐breeding populations with enhanced whitefly tolerance
Source: Plant J. 2025 May 27;122(4):e70233. doi: 10.1111/tpj.70233 (PMC12109377; doi:10.1111/tpj.70233)
Supplement: Supplementary file 4 — Data S3. Untargeted chemical features extracted from the LC–MS analysis of F1 CM8996. Raw data output obtained from Profinder v 10.0. [file TPJ-122-0-s011.xlsx]

## Sheet: Results_CM8996F1T0v8_21082020
Mass (avg)	RSD (Mass, ppm)	Saturated	RT (avg)	RT (span)	Height (avg)	Found	Missed	Score (MFE, max)	%RSD (MFE)	Score (Tgt, max)	%RSD (Tgt)	Ions (min)	Ions (max)	[Mass] lot01_153	[Mass] lot01_199	[Mass] lot01_234	[Mass] lot01_246	[Mass] lot01_635	[Mass] lot01_68	[Mass] lot01_771	[Mass] lot01_777	[Mass] lot01_780	[Mass] lot01_799	[Mass] lot01_807	[Mass] lot01_817	[Mass] lot01_838	[Mass] lot01_839	[Mass] lot01_884	[Mass] lot01_93	[Mass] lot01_COL2246RB1_03	[Mass] lot01_ECU72RB1_01	[Mass] lot01_ECU72RB1_03	[Mass] lot01_QC	[Mass] lot02_239	[Mass] lot02_255	[Mass] lot02_322	[Mass] lot02_785	[Mass] lot02_794	[Mass] lot02_798	[Mass] lot02_803	[Mass] lot02_809	[Mass] lot02_812	[Mass] lot02_821	[Mass] lot02_823	[Mass] lot02_861	[Mass] lot02_876	[Mass] lot02_878	[Mass] lot02_879	[Mass] lot02_886
296.056	6.32	0	4.15	0.023	33238666	193	0	100	0	99.9	5.4	8	11	296.053	296.053	296.053	296.053	296.053	296.053	296.053	296.053	296.053	296.053	296.053	296.053	296.052	296.053	296.052	296.053	296.053	296.053	296.053	296.053	296.054	296.054	296.053	296.054	296.054	296.055	296.055	296.054	296.054	296.055	296.054	296.053	296.053	296.053	296.053	296.054
270.056	4.15	0	7.83	0.007	10488223	193	0	100	3.1	99.9	4.2	4	8	270.055	270.054	270.054	270.054	270.054	270.054	270.054	270.054	270.054	270.054	270.055	270.054	270.054	270.054	270.054	270.054	270.054	270.055	270.054	270.054	270.056	270.055	270.054	270.055	270.055	270.055	270.055	270.055	270.055	270.055	270.055	270.055	270.054	270.055	270.055	270.054
594.168	4.07	0	5.26	0.012	9906899	193	0	100	0	100	3.3	14	22	594.164	594.164	594.163	594.163	594.164	594.164	594.164	594.164	594.163	594.164	594.164	594.163	594.163	594.164	594.164	594.164	594.163	594.164	594.164	594.163	594.165	594.165	594.164	594.165	594.165	594.166	594.165	594.165	594.165	594.166	594.165	594.164	594.164	594.165	594.165	594.164
610.164	4.12	0	4.88	0.011	8184382	193	0	100	0	99.9	3.5	14	22	610.16	610.16	610.16	610.159	610.16	610.159	610.16	610.16	610.159	610.159	610.16	610.159	610.159	610.16	610.159	610.16	610.159	610.16	610.16	610.159	610.16	610.161	610.16	610.161	610.16	610.161	610.162	610.161	610.161	610.162	610.16	610.16	610.16	610.16	610.16	610.16
192.03	4.18	0	0.88	0.011	2748238	193	0	100	9.4	100	5.3	5	7	192.029	192.029	192.029	192.029	192.029	192.029	192.029	192.029	192.029	192.029	192.029	192.029	192.029	192.029	192.029	192.029	192.029	192.029	192.029	192.029	192.029	192.029	192.029	192.029	192.029	192.029	192.03	192.029	192.03	192.029	192.029	192.029	192.029	192.029	192.029	192.029
354.1	4.02	0	2.81	0.008	2914384	193	0	100	0	100	8	6	9	354.098	354.098	354.098	354.098	354.098	354.098	354.098	354.098	354.098	354.098	354.098	354.098	354.097	354.098	354.098	354.098	354.098	354.098	354.098	354.098	354.099	354.099	354.098	354.099	354.099	354.099	354.1	354.099	354.099	354.099	354.098	354.099	354.099	354.099	354.099	354.099
306.077	4.73	0	2.46	0.168	150664	165	28	100	10.5	100	21.4	2	13	306.083	306.076	306.075	306.075	306.076	306.076	306.076	306.077	306.077	306.075	306.075	306.076	306.075	306.076	306.074	306.076	306.075	306.075	306.076	306.075		306.076	306.075	306.077	306.077	306.076	306.076		306.078	306.076	306.076	306.075	306.075	306.075	306.075	306.077
194.062	4.09	0	5.04	0.023	5318449	193	0			100	8.4	3	4	194.06	194.06	194.06	194.06	194.06	194.06	194.06	194.06	194.06	194.06	194.061	194.06	194.06	194.06	194.06	194.06	194.06	194.06	194.06	194.06	194.061	194.061	194.06	194.061	194.061	194.061	194.061	194.061	194.061	194.061	194.061	194.06	194.06	194.061	194.061	194.06
388.213	4.46	0	4.7	0.023	2725825	193	0			100	5.5	8	14	388.21	388.21	388.21	388.21	388.211	388.21	388.211	388.21	388.21	388.211	388.211	388.21	388.21	388.21	388.21	388.211	388.211	388.21	388.211	388.21	388.211	388.212	388.211	388.212	388.211	388.212	388.212	388.211	388.212	388.212	388.211	388.211	388.211	388.211	388.211	388.211
368.115	4.08	0	3.62	0.006	1379633	193	0	100	0	100	7.5	6	12	368.113	368.113	368.113	368.112	368.113	368.113	368.112	368.113	368.112	368.113	368.113	368.112	368.112	368.112	368.113	368.113	368.112	368.113	368.113	368.113	368.113	368.113	368.113	368.113	368.113	368.113	368.113	368.113	368.114	368.113	368.113	368.113	368.113	368.113	368.113	368.113
386.199	4.56	0	4	0.007	3267785	193	0	100	0	100	1.8	11	18	386.196	386.196	386.196	386.196	386.196	386.196	386.196	386.196	386.196	386.196	386.197	386.195	386.195	386.196	386.196	386.196	386.196	386.196	386.196	386.196	386.197	386.197	386.197	386.197	386.197	386.197	386.198	386.197	386.197	386.197	386.197	386.197	386.197	386.197	386.197	386.197
134.023	4.29	0	4.18	0.041	3244074	193	0	100	1.5	100	2.6	3	4	134.022	134.022	134.022	134.022	134.022	134.022	134.022	134.022	134.022	134.022	134.022	134.022	134.022	134.022	134.022	134.022	134.022	134.022	134.022	134.022	134.022	134.023	134.022	134.023	134.022	134.023	134.023	134.022	134.023	134.023	134.022	134.022	134.022	134.022	134.022	134.022
290.082	4.51	0	4.1	0.159	241770	193	0	100	22	100	13.4	3	15	290.079	290.08	290.08	290.079	290.079	290.079	290.079	290.079	290.08	290.08	290.08	290.079	290.081	290.079	290.078	290.079	290.08	290.08	290.079	290.08	290.08	290.08	290.08	290.082	290.08	290.081	290.081	290.079	290.08	290.08	290.081	290.08	290.081	290.08	290.08	290.08
112.017	4.05	0	0.88	0.014	1306384	193	0	100	6.3	100	4	2	3	112.016	112.016	112.016	112.016	112.016	112.017	112.016	112.016	112.016	112.017	112.016	112.016	112.016	112.017	112.016	112.016	112.016	112.016	112.016	112.016	112.017	112.016	112.016	112.017	112.017	112.017	112.017	112.017	112.017	112.017	112.016	112.017	112.017	112.017	112.016	112.017
676.377	4.16	0	8.98	0.007	3507148	193	0	100	6.6	99.9	2.5	18	26	676.373	676.373	676.372	676.373	676.372	676.372	676.372	676.372	676.372	676.372	676.373	676.373	676.372	676.372	676.373	676.372	676.372	676.373	676.372	676.372	676.373	676.373	676.373	676.374	676.374	676.374	676.374	676.375	676.374	676.374	676.374	676.374	676.373	676.375	676.374	676.373
180.044	4.02	0	4.17	0.05	2534772	193	0			100	3.3	3	5	180.043	180.043	180.043	180.043	180.043	180.043	180.043	180.043	180.043	180.043	180.043	180.043	180.043	180.043	180.043	180.043	180.043	180.043	180.043	180.043	180.043	180.043	180.043	180.043	180.043	180.044	180.044	180.043	180.043	180.044	180.043	180.043	180.043	180.043	180.043	180.043
332.078	4.06	0	1.02	0.179	303365	193	0	100	4.5	100	11.2	1	9	332.076	332.075	332.076	332.075	332.076	332.075	332.076	332.076	332.076	332.076	332.076	332.075	332.075	332.076	332.076	332.076	332.075	332.076	332.075	332.075	332.075	332.076	332.076	332.077	332.076	332.076	332.078	332.077	332.077	332.076	332.076	332.076	332.077	332.077	332.077	332.076
247.109	4.65	0	1.43	0.037	516831	193	0	100	5.3	100	5.4	3	14	247.107	247.107	247.107	247.107	247.107	247.107	247.107	247.107	247.107	247.108	247.107	247.107	247.107	247.107	247.107	247.107	247.107	247.107	247.107	247.107	247.108	247.107	247.108	247.108	247.108	247.108	247.108	247.108	247.108	247.108	247.107	247.108	247.108	247.108	247.107	247.108
118.045	5.31	0	4.78	0.011	4089118	193	0	100	6.6	100	5.6	5	6	118.044	118.044	118.044	118.044	118.044	118.044	118.044	118.044	118.044	118.044	118.044	118.043	118.043	118.044	118.044	118.044	118.044	118.044	118.044	118.044	118.044	118.044	118.044	118.044	118.044	118.044	118.044	118.044	118.044	118.044	118.044	118.044	118.044	118.044	118.044	118.044
134.024	4.32	0	0.73	0.024	1254994	193	0	100	1.3	99.6	9.3	2	4	134.023	134.023	134.023	134.023	134.023	134.024	134.023	134.023	134.023	134.023	134.023	134.023	134.023	134.023	134.023	134.023	134.023	134.023	134.023	134.023	134.024	134.023	134.023	134.024	134.024	134.023	134.024	134.024	134.024	134.024	134.023	134.023	134.024	134.024	134.023	134.024
342.122	4.21	0	0.66	0.034	1282031	193	0	100	0.4	99.9	7.8	6	13	342.12	342.12	342.12	342.12	342.12	342.12	342.12	342.12	342.12	342.12	342.12	342.119	342.119	342.12	342.119	342.12	342.119	342.12	342.12	342.12	342.12	342.12	342.12	342.121	342.121	342.12	342.121	342.121	342.121	342.12	342.12	342.12	342.121	342.12	342.12	342.12
306.078	11.31	0	3.32	0.203	190437	180	13	100	23.5	100	32.6	3	13	306.08	306.078	306.075	306.076		306.088	306.077	306.085	306.076	306.075	306.077	306.078	306.077	306.075	306.074	306.075	306.075	306.076	306.077	306.074	306.092	306.081	306.084	306.078		306.077	306.078	306.091	306.076	306.077	306.075	306.075	306.075	306.076	306.075	306.075
442.092	4.09	0	5.08	0.028	149363	193	0	100	10.8	100	19.3	1	13	442.088	442.089	442.089	442.088	442.089	442.089	442.09	442.089	442.092	442.089	442.089	442.088	442.089	442.089	442.089	442.092	442.089	442.089	442.089	442.089	442.09	442.09	442.089	442.09	442.091	442.091	442.091	442.09	442.09	442.091	442.089	442.089	442.09	442.09	442.09	442.089
614.097	4.05	0	4.15	0.054	2536284	193	0	100	1.7	100	11	8	10	614.093	614.093	614.093	614.093	614.094	614.093	614.093	614.093	614.093	614.093	614.094	614.092	614.092	614.094	614.093	614.093	614.093	614.093	614.094	614.093	614.094	614.095	614.094	614.095	614.095	614.095	614.095	614.095	614.095	614.095	614.094	614.094	614.094	614.094	614.094	614.094
390.231	4.54	0	4.64	0.011	1285326	193	0	100	0.1	100	2	8	17	390.228	390.226	390.228	390.228	390.228	390.228	390.226	390.228	390.228	390.229	390.229	390.228	390.228	390.228	390.228	390.229	390.228	390.228	390.228	390.228	390.228	390.229	390.228	390.229	390.227	390.23	390.23	390.229	390.229	390.229	390.229	390.228	390.229	390.229	390.229	390.228
204.091	4.15	0	2.71	0.026	278881	193	0	100	4.8	100	7.6	3	6	204.089	204.09	204.09	204.089	204.089	204.089	204.089	204.09	204.09	204.09	204.089	204.089	204.089	204.089	204.089	204.09	204.089	204.089	204.09	204.09	204.09	204.09	204.09	204.09	204.09	204.09	204.09	204.09	204.09	204.09	204.09	204.09	204.09	204.09	204.09	204.09
354.155	4.26	0	2.12	0.018	534499	193	0	100	0	100	2.8	9	12	354.152	354.152	354.153	354.152	354.152	354.152	354.152	354.152	354.152	354.153	354.152	354.152	354.152	354.152	354.152	354.152	354.152	354.152	354.152	354.152	354.153	354.153	354.153	354.153	354.153	354.153	354.154	354.153	354.154	354.153	354.153	354.153	354.153	354.153	354.153	354.153
338.103	4.01	0	3.33	0.008	1203016	193	0	100	0.5	100	9.1	4	10	338.101	338.101	338.101	338.101	338.101	338.101	338.101	338.101	338.101	338.101	338.101	338.1	338.1	338.101	338.101	338.101	338.101	338.101	338.101	338.101	338.101	338.101	338.101	338.102	338.102	338.101	338.102	338.102	338.102	338.101	338.101	338.101	338.101	338.101	338.101	338.101
310.074	4.15	0	5.04	0.013	1761340	193	0	100	4.1	100	9.6	6	9	310.072	310.072	310.072	310.072	310.072	310.072	310.072	310.072	310.072	310.072	310.072	310.072	310.072	310.072	310.072	310.072	310.072	310.072	310.072	310.072	310.073	310.072	310.072	310.073	310.072	310.073	310.073	310.073	310.073	310.073	310.073	310.072	310.072	310.073	310.073	310.072
405.116	4.02	0	0.69	0.023	709553	193	0			100	7.2	3	4	405.113	405.114	405.114	405.113	405.114	405.114	405.113	405.113	405.114	405.113	405.113	405.113	405.113	405.113	405.113	405.113	405.113	405.113	405.113	405.113	405.114	405.114	405.113	405.114	405.115	405.114	405.115	405.114	405.114	405.114	405.113	405.114	405.115	405.114	405.113	405.114
538.098	3.99	0	8.47	0.01	1405926	193	0	100	5.2	100	12.7	5	9	538.096	538.094	538.095	538.095	538.095	538.095	538.095	538.095	538.094	538.095	538.096	538.095	538.094	538.095	538.095	538.095	538.094	538.096	538.095	538.095	538.095	538.095	538.096	538.096	538.096	538.096	538.096	538.097	538.096	538.096	538.096	538.096	538.096	538.097	538.096	538.095
594.163	3.91	0	4.96	0.012	148278	193	0	100	0.4	99.9	10.1	5	11	594.159	594.159	594.159	594.159	594.159	594.159	594.159	594.159	594.159	594.159	594.16	594.158	594.159	594.16	594.159	594.159	594.159	594.159	594.159	594.159	594.16	594.16	594.16	594.16	594.16	594.161	594.161	594.16	594.16	594.161	594.16	594.159	594.161	594.161	594.161	594.16
890.223	3.77	0	4.9	0.012	1555087	193	0	100	4.2	99.9	9.7	4	6	890.218	890.217	890.217	890.216	890.218	890.217	890.218	890.218	890.216	890.217	890.219	890.216	890.217	890.217	890.217	890.218	890.217	890.218	890.218	890.217	890.218	890.218	890.218	890.22	890.218	890.22	890.221	890.22	890.219	890.221	890.219	890.219	890.219	890.219	890.219	890.218
386.199	4.25	0	4.58	0.015	1137575	193	0	100	3.3	99.5	5.8	8	10	386.197	386.197	386.197	386.197	386.197	386.196	386.197	386.197	386.197	386.197	386.197	386.196	386.196	386.197	386.196	386.197	386.197	386.197	386.197	386.197	386.197	386.198	386.197	386.198	386.197	386.198	386.198	386.197	386.198	386.198	386.197	386.197	386.197	386.197	386.197	386.197
280.06	4.24	0	4.91	0.013	910400	193	0	100	8.2	100	3.7	6	10	280.058	280.058	280.058	280.058	280.058	280.058	280.058	280.058	280.058	280.058	280.058	280.058	280.058	280.058	280.058	280.058	280.058	280.058	280.058	280.058	280.058	280.058	280.058	280.059	280.058	280.059	280.059	280.059	280.059	280.059	280.058	280.059	280.058	280.059	280.058	280.059
514.319	4.27	0	9.35	0.017	489496	193	0	100	10.7	100	3.7	9	16	514.316	514.316	514.315	514.315	514.315	514.316	514.315	514.315	514.315	514.315	514.316	514.315	514.315	514.315	514.316	514.315	514.315	514.316	514.315	514.315	514.316	514.316	514.316	514.317	514.316	514.316	514.317	514.317	514.317	514.317	514.316	514.317	514.316	514.317	514.317	514.316
194.061	4.01	0	5.12	0.123	1885212	193	0			100	6.2	3	4	194.06	194.06	194.06	194.06	194.06	194.06	194.06	194.06	194.06	194.06	194.06	194.06	194.06	194.06	194.06	194.06	194.06	194.06	194.06	194.06	194.06	194.06	194.06	194.06	194.06	194.061	194.061	194.06	194.06	194.061	194.06	194.06	194.06	194.06	194.06	194.06
458.089	4.42	0	4.21	0.407	204397	193	0			100	20.1	2	10	458.087	458.087	458.087	458.087	458.089	458.087	458.088	458.087	458.089	458.087	458.087	458.082	458.087	458.087	458.087	458.088	458.087	458.087	458.087	458.087	458.088	458.09	458.087	458.085	458.09	458.089	458.089	458.088	458.088	458.089	458.087	458.087	458.088	458.088	458.088	458.095
376.082	4.14	0	2.81	0.009	833139	193	0	100	1.4	100	4.1	5	13	376.079	376.079	376.08	376.079	376.079	376.079	376.079	376.08	376.079	376.08	376.08	376.079	376.079	376.079	376.079	376.079	376.079	376.079	376.079	376.079	376.08	376.08	376.08	376.08	376.08	376.08	376.081	376.08	376.08	376.08	376.08	376.08	376.08	376.08	376.08	376.08
440.091	5.26	0	0.75	0.038	361125	193	0	100	10.9	99.6	22.3	6	12	440.088	440.087	440.088	440.087	440.089	440.087	440.087	440.09	440.089	440.09	440.087	440.088	440.085	440.089	440.089	440.087	440.09	440.087	440.087	440.089	440.088	440.09	440.089	440.089	440.091	440.088	440.087	440.089	440.088	440.086	440.09	440.089	440.093	440.092	440.091	440.087
354.098	4.04	0	3.62	0.008	791864	193	0	100	2.5	100	9.4	6	13	354.095	354.095	354.095	354.095	354.096	354.095	354.095	354.096	354.095	354.096	354.096	354.095	354.094	354.095	354.096	354.096	354.095	354.095	354.095	354.096	354.096	354.096	354.096	354.096	354.096	354.096	354.097	354.096	354.096	354.097	354.096	354.096	354.096	354.096	354.096	354.096
406.038	3.99	0	0.89	0.034	544040	193	0	100	9.8	99.9	14.2	3	8	406.035	406.036	406.036	406.035	406.036	406.036	406.035	406.036	406.035	406.036	406.035	406.035	406.035	406.036	406.035	406.035	406.035	406.035	406.035	406.035	406.036	406.036	406.036	406.037	406.036	406.036	406.037	406.037	406.037	406.036	406.036	406.036	406.036	406.036	406.036	406.036
404.21	4.04	0	4.1	0.014	957254	193	0	100	11.1	100	2.2	11	16	404.207	404.207	404.208	404.207	404.207	404.207	404.207	404.207	404.207	404.208	404.207	404.206	404.207	404.207	404.207	404.207	404.207	404.207	404.207	404.207	404.208	404.208	404.207	404.208	404.208	404.208	404.209	404.208	404.208	404.208	404.207	404.207	404.208	404.207	404.208	404.207
266.158	1.92	0	8.28	0.312	116169	116	77	97.9	42.5	99.8	2.8	3	4
120.06	3.86	0	4.78	0.011	1294952	193	0	100	0	100	3.5	3	3	120.059	120.059	120.059	120.059	120.059	120.059	120.059	120.059	120.059	120.059	120.059	120.059	120.059	120.059	120.059	120.059	120.059	120.059	120.059	120.059	120.059	120.059	120.059	120.059	120.059	120.059	120.059	120.059	120.059	120.059	120.059	120.059	120.059	120.059	120.059	120.059
170.022	3.82	0	1.35	0.038	115270	193	0	100	1.4	99.9	6.9	3	7	170.021	170.021	170.022	170.021	170.021	170.021	170.021	170.021	170.021	170.022	170.021	170.021	170.021	170.021	170.021	170.021	170.021	170.021	170.021	170.021	170.022	170.021	170.022	170.022	170.021	170.022	170.022	170.022	170.022	170.022	170.021	170.022	170.022	170.022	170.021	170.021
176.035	4.28	0	0.75	0.057	329836	193	0	100	0.4	100	5.7	5	10	176.033	176.034	176.034	176.033	176.033	176.034	176.033	176.034	176.034	176.034	176.033	176.033	176.033	176.033	176.033	176.033	176.033	176.033	176.033	176.033	176.034	176.034	176.034	176.034	176.034	176.034	176.034	176.034	176.034	176.034	176.033	176.033	176.034	176.034	176.034	176.034
165.08	4.2	0	1.54	0.029	220201	193	0	100	0.9	99.9	6	2	3	165.079	165.079	165.079	165.078	165.079	165.079	165.079	165.079	165.079	165.079	165.079	165.078	165.078	165.079	165.078	165.079	165.078	165.079	165.079	165.079	165.079	165.079	165.079	165.079	165.079	165.079	165.079	165.079	165.079	165.079	165.079	165.079	165.079	165.079	165.079	165.079
416.171	4.28	0	4.07	0.008	399873	193	0	100	0.3	99.9	10.6	8	14	416.168	416.168	416.168	416.168	416.168	416.168	416.168	416.168	416.168	416.168	416.168	416.167	416.167	416.168	416.167	416.168	416.168	416.168	416.168	416.168	416.169	416.169	416.168	416.169	416.169	416.169	416.17	416.169	416.169	416.169	416.169	416.168	416.169	416.169	416.168	416.169
134.023	4.11	0	0.99	0.126	287717	193	0	100	18.4	88.1	2.4	2	2	134.022	134.022	134.022	134.022	134.022	134.022	134.022	134.022	134.022	134.022	134.022	134.022	134.022	134.022	134.022	134.022	134.022	134.022	134.022	134.022	134.023	134.022	134.022	134.023	134.023	134.022	134.023	134.023	134.023	134.022	134.022	134.022	134.023	134.023	134.022	134.022
754.142	4.16	0	4.19	0.029	285445	193	0			99.9	20.2	1	5	754.136	754.137	754.137	754.135	754.138	754.137	754.136	754.137	754.139	754.137	754.138	754.136	754.136	754.137	754.137	754.138	754.137	754.137	754.137	754.136	754.138	754.138	754.137	754.139	754.137	754.139	754.139	754.138	754.139	754.138	754.138	754.137	754.139	754.138	754.139	754.138
276.033	4.09	0	0.79	0.06	358740	193	0	100	6.7	87.8	7.4	2	5	276.031	276.031	276.031	276.031	276.031	276.031	276.031	276.031	276.031	276.031	276.031	276.031	276.03	276.031	276.031	276.031	276.031	276.031	276.031	276.031	276.031	276.031	276.031	276.031	276.031	276.031	276.032	276.031	276.032	276.031	276.031	276.031	276.031	276.031	276.031	276.031
388.214	4.34	0	4.51	0.029	468899	193	0	100	0	100	10.4	6	15	388.212	388.211	388.212	388.212	388.212	388.212	388.211	388.212	388.212	388.213	388.213	388.212	388.211	388.212	388.211	388.213	388.212	388.211	388.211	388.212	388.212	388.214	388.212	388.213	388.212	388.214	388.214	388.212	388.212	388.214	388.212	388.21	388.213	388.213	388.212	388.21
226.074	4.86	0	2.71	0.024	137966	193	0	100	7.3	100	5.8	10	21	226.072	226.072	226.072	226.072	226.072	226.072	226.072	226.072	226.072	226.072	226.072	226.072	226.071	226.072	226.071	226.072	226.072	226.072	226.072	226.073	226.073	226.072	226.072	226.073	226.073	226.073	226.073	226.072	226.073	226.073	226.072	226.072	226.073	226.072	226.072	226.072
342.119	4.05	0	1.03	0.129	261245	193	0	100	17.4	99.8	7.7	7	15	342.117	342.117	342.117	342.116	342.117	342.117	342.117	342.117	342.117	342.117	342.117	342.116	342.116	342.117	342.116	342.116	342.116	342.117	342.117	342.116	342.117	342.117	342.117	342.118	342.118	342.117	342.118	342.118	342.118	342.117	342.116	342.117	342.118	342.117	342.117	342.117
136.054	4.03	0	4.17	0.037	763765	193	0	100	0.9	100	2.2	3	3	136.053	136.053	136.053	136.053	136.054	136.053	136.054	136.053	136.053	136.054	136.054	136.053	136.053	136.054	136.053	136.054	136.054	136.053	136.054	136.054	136.054	136.054	136.054	136.054	136.054	136.054	136.054	136.054	136.054	136.054	136.054	136.053	136.054	136.054	136.054	136.054
174.017	7.11	0	0.86	0.109	183417	193	0	100	2.6	99.9	6	5	9	174.015	174.016	174.015	174.016	174.016	174.016	174.016	174.016	174.016	174.016	174.015	174.015	174.015	174.016	174.015	174.016	174.016	174.016	174.016	174.015	174.017	174.016	174.016	174.017	174.017	174.017	174.016	174.016	174.016	174.016	174.016	174.016	174.016	174.015	174.016	174.016
626.152	3.73	0	4.47	0.025	329621	193	0			98.2	21.9	2	10	626.148	626.148	626.148	626.147	626.148	626.148	626.148	626.148	626.148	626.148	626.149	626.147	626.147	626.148	626.149	626.148	626.148	626.148	626.148	626.148	626.149	626.149	626.149	626.15	626.149	626.15	626.151	626.149	626.149	626.15	626.149	626.148	626.15	626.15	626.149	626.148
154.027	5.22	0	2.46	0.089	23788	187	6	100	20.1	99.9	24.2	1	4	154.026	154.026	154.026	154.025	154.026	154.025	154.026	154.026	154.026	154.026	154.026	154.024	154.026	154.025	154.026	154.025	154.025	154.026	154.026	154.026	154.026	154.026	154.025	154.026	154.026	154.027	154.027	154.026	154.025	154.026	154.026	154.027	154.026	154.026	154.026	154.027
280.062	3.93	0	4.78	0.012	589184	193	0	100	0	100	5.5	4	7	280.06	280.06	280.06	280.06	280.06	280.06	280.06	280.06	280.06	280.06	280.06	280.06	280.06	280.06	280.06	280.06	280.06	280.06	280.06	280.06	280.06	280.06	280.06	280.061	280.06	280.061	280.061	280.061	280.061	280.061	280.06	280.06	280.06	280.061	280.06	280.061
422.01	4.74	0	0.87	0.209	222507	193	0			99.7	12.7	3	11	422.007	422.007	422.008	422.007	422.007	422.008	422.007	422.008	422.007	422.009	422.008	422.007	422.005	422.007	422.007	422.007	422.007	422.007	422.007	422.007	422.008	422.008	422.022	422.009	422.008	422.008	422.008	422.009	422.009	422.009	422.009	422.007	422.009	422.008	422.008	422.007
173.106	6.46	0	4.13	0.195	91348	193	0			100	21.2	2	4	173.104	173.104	173.104	173.105	173.105	173.103	173.104	173.105	173.103	173.104	173.105	173.105	173.104	173.105	173.104	173.104	173.104	173.105	173.105	173.104	173.106	173.104	173.105	173.106	173.104	173.106	173.105	173.105	173.106	173.105	173.105	173.105	173.105	173.105	173.105	173.105
207.093	4.18	0	4.59	0.019	117464	193	0	100	17	100	5	2	8	207.092	207.092	207.092	207.092	207.092	207.091	207.092	207.091	207.092	207.091	207.091	207.092	207.092	207.092	207.092	207.091	207.092	207.092	207.091	207.092	207.092	207.091	207.092	207.093	207.093	207.092	207.093	207.092	207.092	207.092	207.093	207.092	207.093	207.092	207.092	207.092
582.106	3.9	0	4.78	0.011	690677	193	0	100	4.7	99.9	8.3	3	6	582.102	582.102	582.102	582.101	582.102	582.102	582.102	582.102	582.101	582.101	582.102	582.101	582.102	582.102	582.101	582.102	582.102	582.102	582.102	582.101	582.102	582.102	582.102	582.103	582.102	582.103	582.104	582.103	582.103	582.104	582.103	582.103	582.102	582.103	582.102	582.103
402.157	4.08	0	3.87	0.008	563279	193	0	100	0	100	4.7	9	13	402.154	402.154	402.154	402.154	402.154	402.154	402.154	402.154	402.154	402.154	402.155	402.154	402.154	402.154	402.153	402.154	402.154	402.154	402.155	402.154	402.155	402.156	402.155	402.155	402.155	402.156	402.156	402.155	402.155	402.156	402.155	402.154	402.155	402.155	402.154	402.155
740.222	3.84	0	4.66	0.011	929163	193	0	100	4.2	99.9	11.2	9	11	740.218	740.217	740.217	740.217	740.217	740.217	740.217	740.218	740.216	740.218	740.218	740.216	740.216	740.217	740.217	740.217	740.217	740.217	740.217	740.217	740.218	740.219	740.218	740.219	740.218	740.22	740.219	740.219	740.219	740.219	740.218	740.217	740.218	740.218	740.218	740.218
318.039	4.67	0	4.22	0.091	490608	193	0	100	3.2	99.9	3.4	9	17	318.037	318.037	318.037	318.036	318.037	318.037	318.037	318.037	318.036	318.037	318.037	318.036	318.036	318.037	318.036	318.037	318.037	318.037	318.037	318.037	318.037	318.038	318.037	318.038	318.037	318.038	318.038	318.038	318.038	318.038	318.037	318.037	318.038	318.037	318.037	318.037
692.367	4.03	0	8.42	0.013	234967	193	0	100	0	100	4.3	11	14	692.364	692.363	692.362	692.363	692.362	692.362	692.362	692.363	692.362	692.363	692.363	692.363	692.362	692.363	692.363	692.363	692.362	692.364	692.363	692.362	692.363	692.364	692.363	692.365	692.364	692.364	692.365	692.365	692.364	692.365	692.364	692.364	692.363	692.365	692.364	692.363
368.112	3.94	0	4.34	0.009	262717	193	0	100	0.2	99.9	13.6	4	9	368.11	368.11	368.11	368.11	368.11	368.11	368.11	368.11	368.11	368.11	368.11	368.11	368.11	368.11	368.11	368.11	368.11	368.11	368.11	368.11	368.11	368.111	368.11	368.111	368.111	368.111	368.111	368.111	368.111	368.111	368.11	368.11	368.111	368.111	368.111	368.11
118.044	5.28	0	4.91	0.018	508934	193	0	100	10.3	99.9	3	5	5	118.043	118.043	118.043	118.043	118.043	118.043	118.043	118.043	118.043	118.043	118.043	118.043	118.043	118.043	118.043	118.043	118.043	118.043	118.043	118.043	118.043	118.043	118.043	118.043	118.043	118.043	118.044	118.043	118.043	118.044	118.043	118.043	118.043	118.043	118.043	118.043
194.061	4.04	0	5.11	0.139	1729033	193	0			100	5.9	2	5	194.06	194.06	194.06	194.059	194.059	194.059	194.06	194.06	194.059	194.06	194.06	194.059	194.06	194.06	194.06	194.06	194.059	194.06	194.06	194.06	194.06	194.06	194.06	194.06	194.06	194.06	194.06	194.06	194.06	194.06	194.06	194.06	194.06	194.06	194.06	194.06
374.15	4.06	0	5.4	0.014	189215	193	0	100	0	99.9	11.8	5	10	374.148	374.147	374.147	374.147	374.147	374.147	374.147	374.147	374.147	374.147	374.148	374.147	374.147	374.147	374.147	374.147	374.147	374.147	374.147	374.147	374.147	374.148	374.147	374.148	374.147	374.148	374.148	374.148	374.148	374.148	374.148	374.148	374.148	374.148	374.148	374.148
136.037	4.09	0	0.68	0.024	445302	193	0	100	3.7	99.9	7.5	4	6	136.036	136.036	136.037	136.036	136.037	136.037	136.037	136.037	136.037	136.037	136.037	136.036	136.036	136.037	136.036	136.036	136.036	136.036	136.036	136.037	136.037	136.037	136.037	136.037	136.037	136.037	136.037	136.037	136.037	136.036	136.036	136.037	136.037	136.037	136.037	136.037
324.145	3.95	0	3.41	0.008	734792	193	0	100	4.2	99.9	6.7	3	6	324.143	324.143	324.143	324.143	324.143	324.143	324.143	324.143	324.143	324.143	324.143	324.142	324.143	324.143	324.142	324.143	324.143	324.143	324.143	324.143	324.143	324.144	324.143	324.144	324.144	324.144	324.144	324.144	324.144	324.144	324.143	324.143	324.143	324.143	324.143	324.143
714.484	3.88	0	5.58	0.016	161380	193	0	100	4.5	100	16.7	4	5	714.48	714.48	714.48	714.48	714.48	714.479	714.48	714.48	714.48	714.48	714.481	714.479	714.479	714.48	714.48	714.48	714.48	714.48	714.48	714.48	714.48	714.481	714.48	714.482	714.481	714.482	714.482	714.481	714.481	714.482	714.481	714.481	714.481	714.481	714.481	714.48
134.023	4.03	0	4.91	0.013	495006	193	0	100	0	100	7.4	2	3	134.023	134.022	134.022	134.022	134.023	134.022	134.023	134.022	134.022	134.023	134.023	134.022	134.023	134.022	134.022	134.023	134.023	134.022	134.023	134.023	134.023	134.023	134.022	134.023	134.023	134.023	134.023	134.023	134.023	134.023	134.023	134.023	134.023	134.023	134.023	134.023
296.115	4.27	0	1.38	0.056	268141	186	7	100	4.5	99.9	11	6	9	296.113	296.113	296.113	296.113	296.113	296.113	296.113	296.113	296.113	296.113	296.113	296.113	296.113	296.113	296.113	296.113	296.113	296.113	296.113	296.113		296.113	296.113	296.114	296.114	296.114	296.114	296.114	296.114	296.114	296.113	296.114	296.114	296.114	296.113	296.114
310.073	3.98	0	5.13	0.013	478795	193	0	100	9.5	99.9	8.8	4	7	310.072	310.071	310.071	310.071	310.071	310.071	310.071	310.071	310.071	310.071	310.072	310.071	310.071	310.071	310.071	310.071	310.071	310.071	310.071	310.071	310.072	310.072	310.072	310.072	310.072	310.072	310.072	310.072	310.072	310.072	310.072	310.071	310.072	310.072	310.072	310.071
378.094	3.9	0	0.69	0.025	162588	193	0	100	8.6	99.9	15.9	5	10	378.092	378.092	378.092	378.092	378.092	378.092	378.092	378.092	378.092	378.092	378.092	378.091	378.091	378.091	378.091	378.091	378.091	378.092	378.092	378.091	378.092	378.092	378.092	378.093	378.093	378.092	378.093	378.092	378.093	378.092	378.093	378.092	378.093	378.093	378.092	378.092
582.106	3.83	0	4.91	0.013	560793	193	0	100	10.3	99.9	9.4	3	8	582.102	582.102	582.102	582.101	582.102	582.102	582.102	582.102	582.101	582.101	582.103	582.101	582.102	582.102	582.102	582.102	582.102	582.102	582.102	582.101	582.103	582.103	582.102	582.104	582.103	582.104	582.105	582.104	582.104	582.104	582.103	582.103	582.103	582.103	582.103	582.103
762.148	6.12	0	3.36	0.191	73651	192	1	100	28.4	99.9	34.5	1	11	762.144	762.143	762.141	762.143	762.146	762.149	762.144	762.144	762.145	762.143	762.142	762.144	762.139	762.142	762.141	762.145	762.141	762.142	762.143	762.141	762.146	762.145	762.143	762.141	762.147	762.144	762.147	762.144	762.145	762.145	762.143	762.143	762.144	762.143	762.143	762.143
730.156	3.92	0	4.48	0.024	44018	128	65	100	23.2	100	34.7	1	9	730.154	730.153	730.153	730.152	730.153	730.152		730.16		730.153	730.151	730.156		730.153	730.151		730.149	730.149	730.155	730.152	730.16	730.157	730.152	730.155		730.155		730.152		730.154	730.157	730.152	730.152	730.152	730.152	730.158
360.087	3.85	0	3.33	0.009	354109	193	0	100	0	99.9	5.5	9	17	360.084	360.084	360.085	360.084	360.085	360.084	360.084	360.085	360.084	360.085	360.085	360.084	360.084	360.084	360.084	360.085	360.085	360.084	360.085	360.084	360.085	360.085	360.085	360.085	360.085	360.085	360.086	360.085	360.086	360.086	360.085	360.085	360.085	360.085	360.085	360.085
354.099	3.94	0	2.68	0.014	207797	193	0	100	2.5	100	8.9	3	7	354.097	354.097	354.097	354.097	354.097	354.097	354.097	354.097	354.097	354.097	354.097	354.097	354.097	354.097	354.097	354.097	354.097	354.097	354.098	354.097	354.098	354.098	354.097	354.098	354.098	354.098	354.098	354.098	354.098	354.098	354.097	354.097	354.098	354.098	354.097	354.098
328.061	7.15	0	2.46	0.088	25608	108	85	100	14.4	100	26.4	3	14			328.058	328.058		328.06				328.059	328.058		328.065	328.058	328.057	328.068	328.057	328.061	328.062	328.059	328.064		328.061			328.063				328.06		328.06	328.058	328.058	328.058
752.17	5.12	0	5.06	0.184	37814	188	5	100	21.8	99.4	43.8	1	3	752.164	752.165	752.165	752.164	752.167	752.165	752.175	752.165	752.183	752.165	752.166	752.164	752.168	752.166	752.165	752.165	752.165	752.166	752.166	752.165	752.166	752.166	752.166	752.166	752.169	752.168	752.167	752.165	752.167	752.167	752.167	752.166	752.166	752.167	752.167	752.17
192.064	4.02	0	0.68	0.032	284569	193	0	100	11.2	99.9	7.8	3	6	192.063	192.063	192.063	192.063	192.063	192.063	192.063	192.063	192.063	192.064	192.063	192.063	192.063	192.063	192.063	192.063	192.062	192.063	192.063	192.063	192.063	192.063	192.063	192.064	192.064	192.063	192.064	192.064	192.064	192.063	192.063	192.063	192.063	192.063	192.063	192.063
662.154	3.82	0	5.26	0.038	582166	193	0	100	2.7	100	10.2	5	7	662.151	662.15	662.15	662.15	662.15	662.15	662.15	662.15	662.15	662.15	662.151	662.15	662.15	662.15	662.15	662.15	662.15	662.15	662.15	662.15	662.151	662.151	662.15	662.152	662.151	662.152	662.152	662.152	662.152	662.153	662.151	662.151	662.151	662.151	662.151	662.15
290.027	4.59	0	0.8	0.085	117816	193	0	100	11.1	99.9	16.3	2	6	290.025	290.026	290.026	290.026	290.026	290.026	290.026	290.026	290.026	290.026	290.025	290.026	290.025	290.025	290.025	290.026	290.026	290.027	290.026	290.025	290.027	290.026	290.026	290.027	290.027	290.027	290.026	290.026	290.026	290.026	290.026	290.025	290.026	290.025	290.025	290.025
312.065	4.92	0	3.57	0.016	72452	87	106	100	20	99.9	15.3	5	14			312.062	312.062						312.063	312.063						312.062	312.061	312.065	312.062		312.064		312.064			312.065			312.065	312.066	312.065	312.063	312.062	312.062
332.055	4.84	0	5.04	0.016	507982	193	0	100	0.1	99.9	2.1	15	20	332.053	332.053	332.053	332.052	332.053	332.053	332.053	332.053	332.052	332.053	332.053	332.052	332.052	332.053	332.053	332.053	332.053	332.053	332.053	332.052	332.053	332.053	332.053	332.054	332.053	332.054	332.054	332.053	332.054	332.054	332.053	332.053	332.053	332.053	332.053	332.053
338.045	3.98	0	7.83	0.039	143332	193	0	100	0	99.9	11.1	3	3	338.043	338.043	338.043	338.043	338.043	338.043	338.043	338.043	338.043	338.043	338.043	338.043	338.043	338.043	338.043	338.043	338.043	338.043	338.043	338.043	338.043	338.043	338.043	338.044	338.043	338.043	338.044	338.044	338.043	338.044	338.044	338.044	338.043	338.044	338.043	338.043
316.081	4.06	0	1.84	0.056	53129	193	0	100	0	99.9	11.2	3	5	316.079	316.079	316.08	316.077	316.079	316.079	316.078	316.079	316.079	316.079	316.079	316.077	316.078	316.079	316.078	316.08	316.079	316.079	316.079	316.079	316.079	316.08	316.08	316.079	316.079	316.081	316.08	316.08	316.08	316.08	316.079	316.079	316.08	316.079	316.079	316.08
432.206	3.96	0	3.84	0.011	497090	193	0	100	0.4	99.6	11.4	4	5	432.203	432.203	432.203	432.203	432.203	432.203	432.203	432.203	432.203	432.203	432.203	432.202	432.202	432.203	432.202	432.203	432.202	432.203	432.203	432.203	432.203	432.204	432.203	432.204	432.204	432.204	432.204	432.204	432.204	432.204	432.204	432.203	432.204	432.204	432.203	432.203
730.181	3.94	0	2.81	0.015	175953	193	0	100	6.6	100	14.3	2	8	730.176	730.177	730.176	730.176	730.176	730.177	730.176	730.177	730.176	730.177	730.177	730.175	730.176	730.176	730.176	730.176	730.176	730.176	730.176	730.176	730.177	730.177	730.177	730.178	730.178	730.178	730.179	730.178	730.178	730.179	730.177	730.176	730.177	730.177	730.177	730.177
390.095	4.13	0	3.62	0.009	242341	193	0	100	5.3	100	6.3	11	20	390.093	390.092	390.093	390.092	390.093	390.093	390.093	390.093	390.093	390.093	390.093	390.092	390.093	390.093	390.092	390.093	390.093	390.092	390.093	390.093	390.093	390.093	390.093	390.094	390.093	390.094	390.094	390.093	390.094	390.094	390.093	390.093	390.093	390.093	390.093	390.093
500.196	3.89	0	6.02	0.018	113334	193	0	100	1.3	100	16.6	4	13	500.194	500.193	500.193	500.193	500.193	500.193	500.193	500.193	500.193	500.192	500.195	500.193	500.193	500.193	500.194	500.194	500.192	500.192	500.193	500.192	500.195	500.194	500.193	500.194	500.195	500.195	500.194	500.194	500.194	500.195	500.193	500.193	500.193	500.193	500.193	500.193
642.126	3.95	0	5.04	0.012	671349	193	0	100	3.5	100	7.7	5	8	642.122	642.122	642.121	642.121	642.121	642.122	642.122	642.122	642.121	642.122	642.122	642.121	642.121	642.121	642.121	642.122	642.121	642.121	642.121	642.121	642.122	642.123	642.122	642.123	642.122	642.124	642.123	642.123	642.123	642.124	642.123	642.122	642.122	642.122	642.122	642.122
116.013	4.35	0	0.76	0.048	202280	193	0	100	0.4	100	4.5	4	5	116.012	116.012	116.012	116.012	116.012	116.012	116.012	116.012	116.012	116.012	116.012	116.011	116.011	116.012	116.011	116.012	116.011	116.012	116.012	116.012	116.012	116.012	116.012	116.012	116.012	116.012	116.012	116.012	116.012	116.012	116.012	116.012	116.012	116.012	116.012	116.012
113.994	3.74	0	4.7	0.013	188715	193	0	100	31	100	2.7	3	3	113.994	113.994	113.994	113.994	113.994	113.994	113.994	113.994	113.994	113.994	113.994	113.993	113.994	113.994	113.994	113.994	113.994	113.994	113.994	113.994	113.994	113.994	113.994	113.994	113.994	113.994	113.994	113.994	113.994	113.994	113.994	113.994	113.994	113.994	113.994	113.994
380.172	4.17	0	3.61	0.011	347444	193	0	100	0	100	2.7	9	12	380.169	380.169	380.169	380.169	380.17	380.17	380.169	380.17	380.169	380.17	380.17	380.168	380.168	380.169	380.169	380.17	380.169	380.169	380.17	380.169	380.17	380.17	380.17	380.17	380.17	380.17	380.17	380.17	380.17	380.171	380.169	380.17	380.17	380.17	380.17	380.17
404.207	4.84	0	3.59	0.157	139833	193	0	100	7.5	98.1	10.4	3	10	404.205	404.205	404.202	404.204	404.205	404.203	404.205	404.205	404.205	404.205	404.204	404.204	404.205	404.205	404.205	404.204	404.205	404.204	404.205	404.205	404.205	404.203	404.206	404.205	404.205	404.203	404.206	404.206	404.206	404.206	404.205	404.206	404.204	404.206	404.205	404.204
290.081	6.05	0	3.57	0.116	289963	192	1	100	17	100	19.4	1	11	290.081	290.078	290.079	290.079	290.078	290.078	290.08	290.079	290.079	290.079	290.079	290.08	290.082	290.081	290.078		290.079	290.078	290.079	290.079	290.08	290.08	290.079	290.08	290.081	290.08	290.079	290.08	290.079	290.079	290.079	290.079	290.079	290.079	290.079	290.079
302.044	4.73	0	4.92	0.019	371313	193	0	100	0	99.9	2.6	10	15	302.042	302.042	302.042	302.042	302.042	302.042	302.042	302.042	302.042	302.042	302.043	302.042	302.042	302.042	302.042	302.042	302.042	302.042	302.042	302.042	302.043	302.043	302.042	302.043	302.043	302.043	302.043	302.043	302.043	302.043	302.043	302.042	302.042	302.043	302.043	302.042
402.192	4.15	0	3.54	0.016	226353	193	0	100	0	93.9	8.4	6	9	402.189	402.189	402.19	402.189	402.19	402.19	402.19	402.19	402.189	402.19	402.19	402.188	402.189	402.19	402.189	402.19	402.189	402.19	402.19	402.189	402.19	402.19	402.19	402.191	402.19	402.191	402.191	402.19	402.19	402.191	402.19	402.19	402.19	402.19	402.19	402.19
384.157	5.15	0	2.71	0.182	31568	156	37	100	48.2	99.9	28.2	1	6	384.154	384.158	384.154	384.155	384.156		384.154	384.154	384.154	384.157	384.155	384.155		384.154	384.154		384.155	384.156	384.156	384.155	384.155		384.155	384.157	384.155	384.156	384.156	384.154	384.157	384.156	384.155	384.155	384.155	384.155	384.155	384.155
120.059	4.15	0	4.91	0.02	401817	193	0	100	0.1	100	3.5	2	3	120.058	120.058	120.058	120.058	120.059	120.058	120.059	120.058	120.058	120.058	120.059	120.058	120.058	120.058	120.058	120.059	120.059	120.058	120.059	120.058	120.059	120.059	120.058	120.059	120.059	120.059	120.059	120.059	120.059	120.059	120.059	120.059	120.059	120.059	120.059	120.059
318.038	5.19	0	4.12	0.038	465750	193	0	100	13.1	99.9	2.1	12	15	318.036	318.036	318.036	318.035	318.036	318.036	318.036	318.036	318.035	318.036	318.036	318.035	318.035	318.036	318.036	318.036	318.036	318.036	318.036	318.036	318.036	318.037	318.036	318.037	318.036	318.037	318.037	318.037	318.037	318.037	318.036	318.036	318.037	318.036	318.036	318.036
530.314	4.06	0	8.66	0.011	150520	193	0	100	0	100	6.5	9	13	530.311	530.31	530.31	530.311	530.31	530.31	530.31	530.31	530.31	530.31	530.311	530.31	530.31	530.31	530.311	530.31	530.31	530.311	530.31	530.31	530.311	530.311	530.311	530.311	530.311	530.311	530.312	530.312	530.311	530.312	530.311	530.311	530.311	530.312	530.311	530.311
440.097	5.15	0	0.75	0.085	354759	193	0			95.3	29.4	5	12	440.094	440.093	440.094	440.093	440.095	440.094	440.092	440.095	440.095	440.096	440.093	440.094	440.091	440.094	440.095	440.092	440.096	440.093	440.093	440.095	440.094	440.096	440.095	440.095	440.096	440.095	440.093	440.095	440.094	440.092	440.094	440.094	440.098	440.097	440.097	440.093
288.063	4.56	0	5.98	0.026	29116	193	0	100	14.6	100	23.7	2	4	288.06	288.06	288.062	288.062	288.061	288.062	288.062	288.062	288.061	288.062	288.062	288.062	288.061	288.062	288.062	288.059	288.063	288.062	288.061	288.061	288.06	288.061	288.062	288.062	288.06	288.062	288.063	288.062	288.062	288.062	288.062	288.062	288.062	288.062	288.062	288.062
324.1	4.08	0	2.74	0.007	345462	193	0	100	0.3	100	10.6	3	4	324.098	324.099	324.099	324.098	324.098	324.098	324.098	324.099	324.098	324.099	324.098	324.098	324.097	324.098	324.098	324.098	324.098	324.098	324.098	324.098	324.099	324.099	324.099	324.099	324.099	324.099	324.099	324.099	324.099	324.099	324.099	324.099	324.099	324.099	324.098	324.099
412.035	3.88	0	1.77	0.066	141905	193	0	100	0.9	100	5.7	3	4	412.032	412.032	412.032	412.032	412.032	412.032	412.032	412.033	412.032	412.033	412.032	412.032	412.031	412.033	412.032	412.032	412.032	412.032	412.032	412.032	412.033	412.033	412.033	412.033	412.033	412.033	412.034	412.033	412.034	412.033	412.033	412.033	412.033	412.033	412.033	412.033
678.293	3.84	0	6.02	0.018	71817	193	0	100	0.3	100	17.9	3	7	678.29	678.289	678.289	678.289	678.289	678.289	678.289	678.289	678.289	678.289	678.291	678.288	678.288	678.29	678.289	678.289	678.289	678.289	678.29	678.288	678.29	678.29	678.289	678.29	678.29	678.292	678.29	678.29	678.29	678.291	678.29	678.29	678.29	678.29	678.291	678.29
302.044	4.95	0	4.78	0.014	371209	193	0	100	0	100	2.2	12	18	302.042	302.042	302.042	302.042	302.042	302.042	302.042	302.042	302.042	302.042	302.042	302.041	302.042	302.042	302.042	302.042	302.042	302.042	302.042	302.042	302.043	302.043	302.042	302.043	302.042	302.043	302.043	302.043	302.043	302.043	302.043	302.042	302.042	302.043	302.042	302.043
135.046	4.2	0	5.04	0.012	556880	193	0	100	6.2	100	2.3	3	4	135.045	135.045	135.045	135.045	135.045	135.045	135.045	135.045	135.045	135.045	135.045	135.045	135.045	135.045	135.045	135.045	135.045	135.045	135.045	135.045	135.045	135.045	135.045	135.045	135.045	135.046	135.045	135.045	135.045	135.046	135.045	135.045	135.045	135.045	135.045	135.045
163.949	4.07	0	0.66	0.033	185455	192	1	100	9.3	88.1	23.9	1	2	163.948	163.948	163.948	163.948	163.948	163.948	163.948	163.948	163.948	163.948	163.948	163.948	163.948	163.948	163.948	163.948	163.948	163.948	163.948	163.948	163.948	163.948	163.948	163.948	163.948	163.948	163.949	163.948	163.948	163.949	163.948	163.948	163.948	163.948	163.948	163.948
614.035	3.94	0	0.88	0.018	117021	193	0	100	2.2	100	12.8	2	4	614.032	614.032	614.032	614.031	614.032	614.032	614.031	614.032	614.032	614.032	614.031	614.031	614.031	614.032	614.031	614.032	614.03	614.032	614.031	614.031	614.033	614.032	614.032	614.033	614.033	614.033	614.034	614.033	614.033	614.033	614.032	614.032	614.033	614.033	614.032	614.032
372.216	4.67	0	5.55	0.013	192666	193	0	100	1	100	16	6	11	372.214	372.213	372.214	372.214	372.214	372.214	372.213	372.213	372.214	372.214	372.215	372.213	372.213	372.214	372.214	372.214	372.214	372.213	372.214	372.214	372.214	372.215	372.214	372.214	372.214	372.216	372.215	372.214	372.214	372.215	372.214	372.213	372.215	372.215	372.215	372.213
578.15	6.3	0	3.87	0.036	23416	193	0			100	17.9	2	6	578.146	578.143	578.146	578.147	578.146	578.145	578.145	578.152	578.151	578.148	578.143	578.142	578.149	578.144	578.144	578.144	578.148	578.146	578.144	578.145	578.147	578.143	578.148	578.148	578.15	578.146	578.148	578.146	578.151	578.146	578.146	578.145	578.144	578.148	578.145	578.144
384.161	4.24	0	1.49	0.099	24857	193	0	100	2.4	100	18.8	4	9	384.157	384.159	384.158	384.159	384.158	384.159	384.158	384.161	384.158	384.158	384.159	384.159	384.159	384.159	384.159	384.159	384.158	384.158	384.158	384.157	384.16	384.159	384.159	384.159	384.159	384.159	384.158	384.159	384.16	384.16	384.158	384.161	384.16	384.16	384.158	384.159
746.153	7.43	0	4.05	0.312	38844	168	25	100	38.6	100	42.1	1	9	746.145	746.145	746.147	746.147	746.148	746.148		746.145		746.147	746.149	746.147	746.145	746.151	746.147		746.147	746.147	746.147	746.146	746.151		746.148	746.15		746.148	746.167	746.15	746.151	746.149	746.15	746.148	746.148	746.148	746.148	746.147
678.149	3.86	0	4.87	0.017	516157	193	0	100	1.6	100	9.5	6	10	678.145	678.145	678.145	678.144	678.145	678.145	678.145	678.145	678.144	678.145	678.145	678.144	678.144	678.145	678.145	678.145	678.144	678.145	678.145	678.144	678.146	678.146	678.145	678.146	678.146	678.147	678.147	678.146	678.146	678.147	678.145	678.145	678.146	678.146	678.146	678.145
478.154	3.84	0	0.68	0.026	221407	193	0	100	6.1	99.8	49.9	1	5	478.152	478.152	478.152	478.151	478.152	478.152	478.151	478.152	478.151	478.152	478.151	478.151	478.151	478.152	478.151	478.151	478.151	478.151	478.151	478.151	478.152	478.152	478.152	478.153	478.152	478.152	478.153	478.152	478.152	478.153	478.152	478.152	478.153	478.153	478.152	478.152
332.055	4.52	0	5.13	0.014	396759	193	0	100	0.2	99.9	2.8	10	13	332.053	332.053	332.052	332.052	332.052	332.052	332.053	332.053	332.052	332.053	332.053	332.052	332.052	332.053	332.053	332.053	332.052	332.053	332.053	332.052	332.053	332.053	332.053	332.053	332.053	332.054	332.054	332.053	332.053	332.054	332.053	332.053	332.053	332.053	332.053	332.053
134.024	3.99	0	5.13	0.013	423287	193	0	100	11.1	88.1	15.7	1	3	134.023	134.023	134.023	134.023	134.023	134.023	134.023	134.023	134.023	134.023	134.023	134.023	134.023	134.023	134.023	134.023	134.023	134.023	134.023	134.023	134.023	134.023	134.023	134.023	134.023	134.023	134.023	134.023	134.023	134.023	134.023	134.023	134.023	134.023	134.023	134.023
592.111	3.89	0	3.98	0.019	138095	193	0	100	12	99.8	10.1	4	7	592.107	592.107	592.107	592.107	592.107	592.107	592.107	592.107	592.107	592.107	592.107	592.106	592.106	592.107	592.107	592.107	592.107	592.107	592.107	592.107	592.108	592.108	592.107	592.108	592.108	592.108	592.109	592.108	592.108	592.109	592.107	592.108	592.109	592.107	592.107	592.108
348.034	4.01	0	0.93	0.224	129406	193	0	100	36.8	99.8	10.7	3	7	348.032	348.032	348.032	348.032	348.032	348.032	348.032	348.032	348.031	348.031	348.032	348.032	348.031	348.032	348.031	348.032	348.031	348.031	348.032	348.032	348.033	348.032	348.032	348.033	348.033	348.033	348.033	348.033	348.033	348.032	348.033	348.032	348.033	348.033	348.032	348.032
455.092	3.78	0	5.71	0.053	44269	193	0	100	8	100	18.9	2	4	455.089	455.088	455.089	455.089	455.089	455.088	455.089	455.089	455.091	455.089	455.089	455.089	455.09	455.09	455.089	455.09	455.088	455.089	455.089	455.088	455.089	455.09	455.089	455.09	455.09	455.091	455.091	455.09	455.09	455.09	455.089	455.089	455.09	455.089	455.089	455.089
135.046	4.16	0	5.13	0.013	376028	193	0	100	9.5	100	3.8	2	3	135.046	135.046	135.046	135.046	135.046	135.046	135.046	135.046	135.045	135.046	135.046	135.045	135.046	135.046	135.046	135.046	135.046	135.046	135.046	135.046	135.046	135.046	135.046	135.046	135.046	135.046	135.046	135.046	135.046	135.046	135.046	135.046	135.046	135.046	135.046	135.046
744.366	4.1	0	8.98	0.008	368173	193	0	100	6.8	99.9	10.9	12	16	744.362	744.361	744.361	744.362	744.361	744.361	744.361	744.361	744.361	744.361	744.362	744.361	744.361	744.361	744.362	744.361	744.361	744.362	744.361	744.361	744.362	744.362	744.362	744.363	744.363	744.363	744.363	744.364	744.363	744.363	744.363	744.363	744.362	744.364	744.362	744.362
676.203	4.19	0	3.62	0.009	94797	192	1	100	15	88	21.5	2	4	676.199	676.198	676.198	676.199	676.198	676.199	676.199	676.199	676.198	676.199	676.199	676.199	676.199	676.198	676.198	676.2	676.198	676.198	676.199	676.198	676.198	676.201	676.199	676.201	676.199	676.2	676.201	676.2	676.2	676.201	676.198	676.2	676.2	676.199	676.199	676.199
356.115	4.02	0	3.85	0.016	155220	193	0	100	3.3	99.9	8.9	5	10	356.113	356.113	356.113	356.113	356.113	356.113	356.113	356.113	356.113	356.113	356.113	356.113	356.113	356.113	356.113	356.113	356.113	356.113	356.113	356.113	356.114	356.114	356.113	356.114	356.114	356.114	356.114	356.114	356.114	356.114	356.113	356.113	356.114	356.113	356.113	356.113
348.035	3.92	0	8.74	0.007	67314	193	0	100	0	100	8.8	3	3	348.033	348.033	348.032	348.033	348.032	348.032	348.033	348.033	348.032	348.033	348.033	348.032	348.032	348.033	348.033	348.032	348.032	348.033	348.032	348.032	348.033	348.033	348.033	348.033	348.033	348.034	348.034	348.034	348.033	348.033	348.034	348.033	348.033	348.034	348.033	348.033
164.05	3.88	0	3.33	0.008	243949	193	0	100	8.2	100	5.6	2	3	164.048	164.049	164.049	164.048	164.049	164.049	164.049	164.049	164.049	164.049	164.049	164.048	164.048	164.049	164.048	164.049	164.049	164.049	164.049	164.049	164.049	164.049	164.049	164.049	164.049	164.049	164.049	164.049	164.049	164.049	164.048	164.049	164.049	164.049	164.049	164.049
126.032	3.98	0	1.35	0.051	34077	193	0	100	6.6	100	9.1	2	3	126.032	126.032	126.032	126.031	126.032	126.032	126.032	126.032	126.032	126.032	126.032	126.031	126.031	126.032	126.031	126.031	126.031	126.032	126.032	126.032	126.032	126.032	126.032	126.032	126.032	126.032	126.032	126.032	126.032	126.031	126.032	126.031	126.032	126.032	126.032	126.032
443.993	4.26	0	0.89	0.102	77829	193	0	100	8.1	99.2	15.3	6	10	443.99	443.989	443.99	443.99	443.99	443.99	443.989	443.99	443.991	443.991	443.989	443.989	443.988	443.99	443.989	443.989	443.989	443.991	443.99	443.989	443.99	443.99	443.99	443.991	443.99	443.99	443.991	443.99	443.99	443.989	443.99	443.989	443.992	443.99	443.991	443.989
390.226	7.58	0	4.64	0.192	687511	193	0	100	22.5	99.9	22.7	2	13	390.225	390.218	390.225	390.224	390.225	390.225	390.218	390.219	390.225	390.224	390.223	390.223	390.225	390.224	390.221	390.223	390.226	390.219	390.219	390.222	390.226	390.226	390.225	390.226	390.219	390.227	390.227	390.226	390.226	390.227	390.223	390.225	390.224	390.224	390.226	390.225
440.096	5.31	0	0.75	0.049	358035	193	0			88.1	21.3	4	10	440.093	440.092	440.094	440.092	440.094	440.092	440.091	440.095	440.094	440.095	440.092	440.093	440.09	440.094	440.094	440.091	440.095	440.092	440.092	440.094	440.094	440.095	440.094	440.094	440.096	440.093	440.092	440.095	440.094	440.091	440.095	440.094	440.098	440.097	440.096	440.092
420.203	4.67	0	3.08	0.37	56559	177	16	100	17	99.9	24.7	2	11	420.201	420.201	420.204	420.201	420.201		420.202	420.198	420.2	420.201	420.202	420.2	420.2	420.2	420.201	420.202	420.201	420.201	420.199	420.201	420.202	420.205	420.202	420.202	420.202	420.202	420.202	420.202	420.203	420.202	420.201	420.201	420.202	420.202	420.201	420.201
326.104	4.03	0	3.64	0.13	39962	193	0	100	9.7	99.9	11.5	4	10	326.102	326.102	326.103	326.101	326.102	326.102	326.102	326.101	326.102	326.101	326.102	326.1	326.102	326.103	326.102	326.102	326.101	326.101	326.102	326.102	326.103	326.102	326.101	326.103	326.102	326.103	326.102	326.102	326.101	326.103	326.101	326.102	326.103	326.102	326.101	326.102
624.178	3.8	0	5.34	0.012	210092	193	0	100	1.5	100	16.5	4	7	624.175	624.174	624.174	624.174	624.174	624.174	624.175	624.174	624.173	624.175	624.175	624.173	624.174	624.174	624.174	624.174	624.174	624.173	624.174	624.174	624.175	624.176	624.175	624.176	624.175	624.176	624.176	624.175	624.175	624.176	624.175	624.175	624.175	624.175	624.176	624.175
180.065	4.06	0	0.68	0.043	169077	193	0	100	10.1	100	6.8	3	7	180.064	180.064	180.064	180.064	180.064	180.064	180.064	180.064	180.064	180.064	180.064	180.063	180.064	180.064	180.064	180.064	180.063	180.064	180.064	180.064	180.064	180.064	180.064	180.064	180.064	180.064	180.064	180.064	180.064	180.064	180.064	180.064	180.064	180.064	180.064	180.064
132.091	4.16	0	0.63	0.053	71875	193	0	100	22.4	100	18.7	1	3	132.09	132.09	132.09	132.09	132.09	132.09	132.09	132.09	132.09	132.09	132.09	132.09	132.09	132.09	132.09	132.089	132.09	132.09	132.09	132.09	132.09	132.09	132.09	132.09	132.091	132.09	132.091	132.09	132.09	132.09	132.09	132.09	132.091	132.09	132.09	132.09
174.112	4.49	0	0.63	0.05	81663	193	0	100	10.8	99.9	15.9	1	5	174.111	174.111	174.111	174.111	174.111	174.111	174.111	174.111	174.111	174.111	174.111	174.111	174.11	174.111	174.111	174.111	174.111	174.111	174.111	174.111	174.111	174.111	174.111	174.111	174.111	174.111	174.112	174.111	174.112	174.112	174.111	174.111	174.112	174.112	174.111	174.111
154.027	5.6	0	1.46	0.187	7353	193	0	100	60.1	100	31.1	1	3	154.027	154.027	154.027	154.026	154.026	154.026	154.027	154.028	154.028	154.027	154.025	154.027	154.026	154.026	154.026	154.026	154.026	154.027	154.026	154.026	154.027	154.026	154.028	154.027	154.027	154.027	154.027	154.027	154.027	154.027	154.026	154.026	154.027	154.026	154.026	154.026
264.149	3.99	0	3.26	0.043	80847	193	0	100	1.4	100	9.3	3	4	264.147	264.147	264.147	264.147	264.147	264.147	264.147	264.147	264.147	264.147	264.147	264.147	264.147	264.147	264.147	264.147	264.147	264.147	264.147	264.147	264.147	264.148	264.147	264.147	264.148	264.148	264.148	264.147	264.148	264.147	264.147	264.147	264.148	264.147	264.147	264.147
376.081	3.8	0	3.62	0.058	186897	193	0			99.3	9.8	5	13	376.079	376.079	376.079	376.078	376.079	376.079	376.079	376.079	376.078	376.079	376.079	376.078	376.078	376.079	376.078	376.079	376.079	376.079	376.079	376.079	376.08	376.08	376.079	376.079	376.079	376.08	376.08	376.079	376.079	376.08	376.079	376.079	376.079	376.079	376.079	376.079
926.118	3.71	0	4.15	0.028	349448	193	0	100	1.4	100	11.2	4	9	926.112	926.112	926.112	926.111	926.112	926.112	926.112	926.112	926.111	926.112	926.112	926.111	926.111	926.112	926.111	926.112	926.112	926.112	926.112	926.112	926.113	926.114	926.113	926.114	926.114	926.114	926.114	926.114	926.114	926.114	926.113	926.113	926.113	926.113	926.113	926.113
350.194	4.71	0	3.75	0.221	20988	175	18	100	19.2	99.9	27.9	3	11	350.191		350.192	350.191	350.192	350.192		350.188	350.192	350.192		350.191	350.191	350.192	350.19	350.192	350.191	350.191	350.192	350.191	350.191	350.19	350.192	350.192	350.191	350.193	350.193	350.192	350.192	350.192	350.192	350.192	350.192		350.191	350.19
298.163	5.31	0	8.55	0.37	104479	148	45	100	31.4	99.9	18.4	2	3																								298.169	298.168	298.163			298.17	298.17	298.169
338.102	4.01	0	4.11	0.019	215932	193	0	100	16.7	100	12	3	4	338.1	338.1	338.1	338.099	338.1	338.099	338.1	338.1	338.099	338.1	338.1	338.099	338.099	338.1	338.099	338.1	338.1	338.1	338.1	338.099	338.1	338.1	338.1	338.101	338.1	338.101	338.101	338.1	338.101	338.101	338.1	338.1	338.1	338.1	338.1	338.1
404.208	3.95	0	6.19	0.014	186489	193	0	100	0	99.9	8.1	2	4	404.206	404.205	404.205	404.205	404.205	404.205	404.206	404.205	404.205	404.205	404.206	404.205	404.205	404.205	404.206	404.206	404.206	404.205	404.205	404.205	404.206	404.206	404.206	404.206	404.206	404.206	404.207	404.206	404.206	404.206	404.206	404.206	404.206	404.206	404.206	404.206
175.077	6.24	0	1.72	0.096	4767	154	39	100	58.4	100	28.7	1	5	175.076	175.076	175.076	175.075	175.073		175.076	175.076		175.076	175.075	175.074	175.074	175.076		175.077	175.075	175.076	175.075	175.074	175.077	175.077		175.077	175.076	175.075	175.077	175.077	175.075	175.077	175.076	175.075	175.077	175.076	175.076
307.129	4.09	0	2.75	0.019	117471	193	0	100	1.2	100	11.3	1	3	307.126	307.127	307.127	307.126	307.127	307.127	307.127	307.127	307.127	307.127	307.127	307.126	307.126	307.127	307.126	307.127	307.126	307.127	307.127	307.127	307.127	307.127	307.127	307.127	307.127	307.127	307.128	307.127	307.127	307.128	307.127	307.127	307.127	307.127	307.127	307.127
118.042	5.29	0	4.81	0.248	837743	193	0			100	6.3	5	6	118.042	118.041	118.041	118.041	118.042	118.041	118.042	118.041	118.041	118.042	118.042	118.041	118.041	118.041	118.041	118.041	118.041	118.041	118.041	118.041	118.042	118.042	118.041	118.042	118.042	118.042	118.042	118.042	118.042	118.042	118.042	118.041	118.042	118.042	118.041	118.042
283.092	3.68	0	1.05	0.063	61223	190	3	100	8.7	99.8	12.1	2	9	283.09	283.09	283.09	283.09	283.09	283.09	283.09	283.09	283.09	283.09	283.09	283.09	283.089	283.091	283.091	283.091	283.09	283.09	283.09	283.09	283.091	283.091	283.09	283.091	283.091	283.091	283.091	283.091	283.091	283.091	283.09	283.091	283.092	283.091	283.091	283.09
442.116	3.75	0	3.64	0.013	197858	193	0	100	5.7	100	8.5	3	7	442.114	442.114	442.114	442.113	442.114	442.114	442.114	442.114	442.113	442.113	442.114	442.113	442.113	442.114	442.113	442.114	442.113	442.113	442.114	442.114	442.115	442.115	442.114	442.115	442.114	442.115	442.115	442.115	442.115	442.115	442.114	442.114	442.114	442.114	442.114	442.114
646.035	3.8	0	4.16	0.053	81077	193	0	100	4.8	100	19.7	2	7	646.031	646.032	646.031	646.031	646.032	646.031	646.031	646.031	646.031	646.031	646.032	646.03	646.031	646.032	646.031	646.031	646.032	646.031	646.032	646.031	646.032	646.033	646.032	646.033	646.033	646.033	646.034	646.032	646.032	646.034	646.032	646.032	646.033	646.032	646.032	646.032
434.125	4.93	0	6.14	0.037	14662	180	13	100	37.5	100	23.3	2	8		434.12		434.12	434.123	434.121	434.121	434.123		434.122	434.123	434.121	434.121	434.123	434.122	434.122	434.122	434.123	434.124	434.122	434.125	434.122	434.123	434.123		434.122	434.127	434.123	434.122	434.127	434.123	434.122	434.122	434.121	434.123	434.123
131.095	3.89	0	4.1	0.021	23839	193	0	100	9.3	98.5	23.6	1	3	131.094	131.095	131.094	131.094	131.095	131.095	131.095	131.095	131.095	131.095	131.095	131.094	131.094	131.095	131.094	131.095	131.095	131.094	131.094	131.095	131.095	131.095	131.095	131.095	131.094	131.095	131.095	131.095	131.095	131.095	131.094	131.094	131.095	131.095	131.095	131.095
642.128	3.89	0	5.13	0.013	332388	193	0	100	0.1	100	11.7	3	5	642.124	642.124	642.124	642.123	642.124	642.124	642.124	642.124	642.123	642.124	642.124	642.123	642.123	642.124	642.123	642.124	642.123	642.124	642.124	642.123	642.125	642.125	642.124	642.125	642.125	642.126	642.125	642.125	642.125	642.126	642.125	642.124	642.125	642.125	642.125	642.124
194.059	4.12	0	3.62	0.013	125192	193	0	100	1	99.9	8.9	2	3	194.058	194.058	194.058	194.058	194.058	194.058	194.058	194.058	194.057	194.058	194.058	194.057	194.057	194.058	194.058	194.058	194.058	194.057	194.058	194.058	194.058	194.058	194.058	194.058	194.058	194.058	194.058	194.058	194.058	194.058	194.058	194.058	194.058	194.058	194.058	194.058
290.027	4.02	0	0.99	0.127	73039	193	0	100	11.2	88	9.3	2	8	290.025	290.025	290.025	290.025	290.025	290.025	290.025	290.026	290.025	290.025	290.025	290.025	290.025	290.025	290.025	290.025	290.025	290.025	290.025	290.025	290.026	290.025	290.025	290.026	290.026	290.026	290.026	290.025	290.026	290.026	290.025	290.026	290.026	290.026	290.025	290.025
372.146	4.7	0	3.45	0.011	174127	193	0	100	8.2	99.9	13.7	4	13	372.144	372.143	372.143	372.143	372.143	372.144	372.143	372.143	372.144	372.143	372.144	372.143	372.142	372.143	372.143	372.144	372.143	372.143	372.142	372.143	372.144	372.144	372.144	372.145	372.145	372.144	372.144	372.145	372.145	372.142	372.145	372.144	372.143	372.142	372.143	372.144
311.983	4.95	0	0.89	0.068	91585	193	0	100	8	99.9	18.3	3	6	311.981	311.981	311.981	311.981	311.982	311.981	311.98	311.982	311.983	311.982	311.979	311.98	311.98	311.981	311.982	311.979	311.981	311.981	311.981	311.981	311.981	311.982	311.982	311.981	311.983	311.981	311.981	311.982	311.982	311.98	311.981	311.981	311.985	311.984	311.983	311.981
412.187	4.07	0	1.52	0.043	31464	192	1	100	5.7	100	16.7	2	4	412.185	412.185	412.184	412.184	412.184	412.184	412.184	412.185	412.184	412.185	412.185	412.184	412.184	412.185	412.184	412.185	412.184	412.185	412.184	412.184	412.184	412.185	412.185	412.186	412.186	412.185	412.186	412.185	412.185	412.185	412.185	412.185	412.185	412.185	412.185	412.185
296.059	7.64	0	3.62	0.013	76463	191	2	100	14.5	99.9	9.2	2	6	296.056	296.059	296.057	296.056	296.058	296.06	296.056	296.057	296.056	296.057	296.06	296.057	296.056	296.057	296.059	296.056	296.059	296.059	296.061	296.059	296.062	296.059	296.064	296.057	296.056	296.058	296.058	296.059	296.057	296.056	296.055	296.055	296.06	296.058	296.064	296.057
338.102	3.98	0	3.92	0.015	190561	193	0	100	5.9	100	10.1	3	8	338.1	338.1	338.1	338.1	338.1	338.1	338.1	338.1	338.1	338.1	338.101	338.099	338.099	338.1	338.1	338.1	338.1	338.1	338.101	338.1	338.101	338.101	338.1	338.101	338.101	338.101	338.101	338.101	338.101	338.101	338.1	338.101	338.101	338.101	338.1	338.1
116.012	4.03	0	4.19	0.04	263408	193	0	100	0.3	100	1.3	3	3	116.011	116.011	116.011	116.011	116.012	116.011	116.012	116.011	116.011	116.012	116.012	116.011	116.011	116.011	116.011	116.012	116.012	116.011	116.012	116.012	116.012	116.012	116.011	116.012	116.012	116.012	116.012	116.012	116.012	116.012	116.011	116.011	116.012	116.011	116.011	116.012
326.103	5.31	0	3.8	0.307	38180	193	0	100	12.7	99.8	17.4	2	8	326.102	326.102	326.103	326.1	326.1	326.102	326.102	326.099	326.103	326.103	326.103	326.099	326.101	326.102	326.107	326.103	326.1	326.101	326.1	326.101	326.101	326.103	326.1	326.103	326.103	326.103	326.1	326.101	326.1	326.101	326.103	326.102	326.103	326.102	326.102	326.102
406.222	4.14	0	3.64	0.345	62505	184	9	100	8.9	99.8	10.4	5	11	406.22	406.219	406.22	406.22	406.221	406.22	406.219	406.22		406.221	406.221	406.219	406.218	406.22	406.219	406.218	406.22	406.219	406.219	406.221	406.22	406.219	406.221	406.221	406.221	406.221	406.222	406.221	406.22	406.221	406.219	406.22	406.221	406.221	406.221	406.219
552.114	3.93	0	8.86	0.008	72732	193	0	100	5.6	100	18	2	4	552.111	552.11	552.111	552.11	552.11	552.11	552.11	552.11	552.11	552.111	552.111	552.111	552.111	552.11	552.111	552.11	552.109	552.111	552.11	552.11	552.111	552.111	552.11	552.111	552.111	552.112	552.112	552.112	552.111	552.112	552.111	552.111	552.111	552.112	552.111	552.11
379.152	4.27	0	2.43	0.016	91602	193	0	100	0	100	8.3	5	9	379.149	379.15	379.149	379.148	379.149	379.149	379.149	379.149	379.149	379.15	379.149	379.149	379.148	379.149	379.148	379.149	379.149	379.149	379.149	379.149	379.149	379.15	379.15	379.149	379.15	379.15	379.151	379.15	379.151	379.15	379.149	379.149	379.15	379.15	379.149	379.151
233.068	4.14	0	1.55	0.032	76379	193	0	100	2.2	100	5.8	4	4	233.066	233.066	233.067	233.066	233.066	233.066	233.066	233.066	233.066	233.067	233.066	233.066	233.066	233.067	233.066	233.066	233.066	233.066	233.066	233.066	233.067	233.067	233.067	233.067	233.067	233.067	233.067	233.067	233.067	233.067	233.066	233.066	233.067	233.067	233.066	233.067
298.164	5.67	0	8.69	0.368	95358	140	53	100	33	99.9	19.3	2	3																					298.161	298.161		298.171	298.17	298.162		298.161	298.17	298.17	298.161
472.125	3.86	0	3.86	0.005	183236	193	0	100	2.5	100	10.4	2	4	472.122	472.122	472.122	472.122	472.122	472.122	472.122	472.122	472.122	472.122	472.122	472.121	472.122	472.122	472.122	472.122	472.121	472.122	472.123	472.122	472.123	472.123	472.123	472.123	472.123	472.123	472.124	472.123	472.123	472.124	472.123	472.123	472.123	472.123	472.123	472.122
430.187	4.19	0	4.64	0.011	157287	193	0	100	6.9	99.9	8.8	6	10	430.184	430.184	430.184	430.183	430.184	430.184	430.184	430.184	430.184	430.184	430.185	430.183	430.183	430.184	430.183	430.184	430.184	430.183	430.184	430.184	430.184	430.184	430.184	430.185	430.185	430.185	430.185	430.185	430.184	430.185	430.184	430.184	430.185	430.184	430.185	430.184
612.079	4	0	4.17	0.216	1769317	193	0	100	11.6	98.5	9.8	2	3	612.075	612.075	612.075	612.074	612.075	612.075	612.075	612.075	612.075	612.075	612.076	612.074	612.074	612.076	612.075	612.075	612.075	612.075	612.075	612.075	612.076	612.077	612.076	612.077	612.076	612.077	612.077	612.076	612.077	612.077	612.076	612.076	612.074	612.076	612.076	612.076
428.02	4.32	0	0.91	0.059	75118	193	0	100	4.7	99.5	13.7	5	9	428.016	428.018	428.017	428.017	428.018	428.017	428.017	428.017	428.017	428.017	428.017	428.017	428.016	428.018	428.016	428.017	428.017	428.016	428.016	428.016	428.018	428.018	428.018	428.018	428.019	428.018	428.019	428.018	428.019	428.018	428.017	428.018	428.018	428.018	428.018	428.018
402.195	4.36	0	3.19	0.362	130815	193	0			98.6	13.4	3	11	402.192	402.191	402.193	402.192	402.192	402.192	402.192	402.194	402.192	402.193	402.193	402.191	402.191	402.192	402.192	402.192	402.191	402.192	402.192	402.192	402.192	402.192	402.192	402.193	402.192	402.194	402.193	402.192	402.193	402.193	402.192	402.192	402.192	402.193	402.192	402.192
416.209	3.87	0	5.52	0.015	151098	193	0	100	8	88.1	7.2	2	6	416.206	416.206	416.206	416.206	416.206	416.206	416.206	416.206	416.206	416.206	416.207	416.206	416.206	416.206	416.206	416.206	416.206	416.206	416.206	416.206	416.207	416.207	416.207	416.207	416.206	416.207	416.207	416.207	416.207	416.208	416.207	416.207	416.207	416.207	416.207	416.206
166.049	3.89	0	0.68	0.038	147125	193	0	100	5.7	100	4	3	3	166.048	166.048	166.048	166.048	166.048	166.048	166.048	166.048	166.048	166.048	166.048	166.048	166.048	166.048	166.048	166.048	166.048	166.048	166.048	166.048	166.048	166.048	166.048	166.048	166.048	166.048	166.048	166.048	166.048	166.048	166.048	166.048	166.048	166.048	166.048	166.048
150.054	5.18	0	0.69	0.059	146804	193	0			100	4	7	10	150.053	150.053	150.053	150.053	150.053	150.053	150.053	150.053	150.053	150.053	150.053	150.053	150.053	150.053	150.053	150.053	150.053	150.053	150.053	150.053	150.053	150.053	150.053	150.054	150.053	150.053	150.054	150.054	150.054	150.054	150.053	150.053	150.054	150.054	150.053	150.053
336.087	3.9	0	4.23	0.015	192873	193	0	100	10.5	96.5	11.8	3	7	336.085	336.085	336.085	336.084	336.085	336.085	336.085	336.085	336.085	336.085	336.085	336.084	336.084	336.085	336.085	336.085	336.085	336.085	336.085	336.085	336.085	336.086	336.085	336.085	336.085	336.086	336.086	336.086	336.085	336.086	336.085	336.085	336.085	336.085	336.085	336.085
534.215	4.75	0	5.9	0.226	137095	177	16	100	7.3	100	28.5	1	7	534.212	534.203	534.212	534.212	534.231	534.211	534.212	534.215	534.212	534.213		534.209	534.213	534.21	534.214	534.212	534.212	534.217	534.211	534.211	534.212	534.212		534.213	534.213	534.213			534.218	534.218	534.213	534.212	534.215	534.213	534.213	534.212
136.052	4.17	0	3.81	0.053	194709	193	0	100	18.2	100	7	5	6	136.051	136.051	136.051	136.051	136.051	136.051	136.051	136.051	136.051	136.051	136.051	136.05	136.05	136.051	136.051	136.051	136.051	136.051	136.051	136.051	136.051	136.051	136.051	136.051	136.051	136.052	136.051	136.051	136.051	136.051	136.051	136.051	136.051	136.051	136.051	136.051
440.018	4.32	0	0.77	0.08	70696	193	0	100	8.4	99.7	13.7	4	8	440.014	440.015	440.017	440.015	440.015	440.015	440.015	440.017	440.015	440.017	440.016	440.014	440.014	440.015	440.015	440.014	440.014	440.016	440.016	440.015	440.016	440.015	440.016	440.017	440.017	440.016	440.016	440.016	440.016	440.015	440.015	440.015	440.017	440.016	440.016	440.015
176.034	4.41	0	0.98	0.264	56425	193	0	100	14.3	100	8	5	10	176.033	176.033	176.033	176.033	176.034	176.033	176.033	176.033	176.033	176.034	176.033	176.033	176.033	176.033	176.033	176.033	176.033	176.034	176.033	176.033	176.033	176.034	176.033	176.033	176.034	176.034	176.034	176.034	176.034	176.034	176.033	176.033	176.034	176.034	176.033	176.034
482.267	3.13	0	9.36	0.339	25221	141	52	100	3.1	100	13.4	1	3	482.267	482.267	482.265	482.267	482.266	482.267	482.265	482.265	482.265	482.267	482.265	482.266	482.266	482.266	482.266	482.264	482.265	482.267	482.265		482.266	482.266	482.265	482.266	482.267	482.266	482.266	482.268	482.266	482.265	482.266	482.267	482.265	482.267	482.265	482.266
312.067	3.78	0	8.84	0.009	44728	193	0	100	1	100	10.1	2	3	312.066	312.065	312.065	312.065	312.065	312.065	312.065	312.065	312.065	312.065	312.066	312.065	312.065	312.065	312.066	312.065	312.065	312.066	312.066	312.065	312.066	312.066	312.065	312.066	312.066	312.066	312.066	312.067	312.066	312.066	312.066	312.066	312.066	312.067	312.066	312.066
180.045	4.7	0	3.87	0.34	573382	193	0			99.6	10.1	4	10	180.044	180.044	180.044	180.044	180.044	180.044	180.044	180.044	180.044	180.044	180.044	180.043	180.043	180.044	180.043	180.044	180.044	180.044	180.044	180.044	180.044	180.044	180.044	180.045	180.044	180.044	180.045	180.044	180.044	180.045	180.044	180.044	180.044	180.044	180.044	180.044
290.076	4.97	0	4.08	0.171	16542	193	0	100	19.8	96.8	19.7	1	4	290.073	290.073	290.074	290.073	290.074	290.074	290.073	290.074	290.074	290.073	290.073	290.073	290.073	290.073	290.073	290.074	290.073	290.074	290.075	290.073	290.074	290.075	290.073	290.075	290.073	290.075	290.075	290.074	290.074	290.075	290.075	290.073	290.074	290.073	290.074	290.075
446.15	8.13	0	4.31	0.172	32133	169	24	100	16.9	99.7	46.7	1	12	446.152	446.147	446.148	446.151	446.15	446.153	446.15	446.152	446.161	446.151	446.144	446.153	446.146	446.15		446.151	446.146	446.143	446.158	446.147		446.147	446.145			446.146	446.147		446.143	446.149	446.147	446.146	446.146	446.151	446.148	446.147
396.203	4.4	0	5.2	0.079	195358	193	0			100	11.5	4	11	396.201	396.201	396.201	396.2	396.201	396.2	396.2	396.2	396.2	396.202	396.202	396.202	396.2	396.204	396.204	396.2	396.204	396.204	396.204	396.201	396.201	396.202	396.202	396.202	396.201	396.202	396.203	396.203	396.202	396.202	396.206	396.207	396.209	396.2	396.207	396.202
306	4.76	0	0.73	0.047	125168	193	0	100	9.3	99.7	17.2	3	8	305.997	305.996	305.998	305.997	305.997	305.998	305.997	305.998	305.997	305.998	305.998	305.998	305.996	305.998	305.998	305.997	305.997	305.998	305.997	305.997	305.998	305.997	305.997	305.999	305.997	305.998	305.997	305.999	305.998	305.998	305.998	305.996	305.998	305.998	305.998	305.997
519.981	4.47	0	0.88	0.067	62267	193	0	100	10.3	99.7	24.4	2	6	519.978	519.976	519.977	519.976	519.978	519.976	519.976	519.978	519.978	519.98	519.976	519.977	519.975	519.977	519.978	519.975	519.978	519.976	519.976	519.978	519.977	519.979	519.979	519.978	519.98	519.977	519.978	519.979	519.978	519.976	519.979	519.978	519.982	519.981	519.98	519.977
654.393	4.1	0	9.31	0.013	265277	193	0	100	0	99.9	18.2	9	12	654.389	654.389	654.388	654.389	654.388	654.388	654.388	654.389	654.388	654.389	654.389	654.389	654.388	654.389	654.388	654.389	654.388	654.389	654.388	654.388	654.389	654.389	654.389	654.39	654.39	654.39	654.39	654.391	654.39	654.39	654.39	654.39	654.389	654.39	654.389	654.389
136.053	4.08	0	1.89	0.055	59766	193	0	100	0.8	99.9	7.2	2	3	136.052	136.052	136.052	136.052	136.053	136.052	136.053	136.053	136.053	136.053	136.052	136.052	136.052	136.053	136.052	136.053	136.052	136.052	136.053	136.052	136.053	136.053	136.053	136.053	136.053	136.053	136.053	136.053	136.053	136.053	136.052	136.053	136.052	136.053	136.052	136.053
984.012	3.75	0	0.75	0.054	54559	193	0	100	16.3	99.6	20.5	2	5	984.006	984.007	984.008	984.006	984.006	984.006	984.005	984.007	984.006	984.007	984.007	984.006	984.005	984.006	984.006	984.006	984.005	984.006	984.006	984.006	984.007	984.007	984.007	984.009	984.008	984.008	984.009	984.009	984.009	984.008	984.007	984.007	984.008	984.008	984.008	984.008
405.114	4.01	0	0.69	0.131	674123	193	0			99.9	12	3	6	405.111	405.112	405.112	405.111	405.112	405.112	405.111	405.112	405.112	405.112	405.111	405.111	405.111	405.111	405.111	405.111	405.111	405.111	405.111	405.111	405.111	405.112	405.112	405.113	405.113	405.112	405.113	405.112	405.112	405.112	405.112	405.112	405.113	405.112	405.112	405.112
113.995	3.77	0	4	0.009	203330	193	0	100	8.6	100	3.3	3	3	113.994	113.994	113.994	113.994	113.994	113.994	113.994	113.994	113.994	113.994	113.994	113.994	113.994	113.994	113.994	113.994	113.994	113.994	113.994	113.994	113.994	113.994	113.994	113.994	113.994	113.994	113.994	113.994	113.994	113.994	113.994	113.994	113.994	113.994	113.994	113.994
594.164	3.81	0	5.43	0.399	361614	192	1	100	16.1	100	13.3	2	12	594.161	594.16	594.16	594.161	594.161	594.16	594.161	594.161	594.16	594.161	594.162	594.16	594.16	594.161	594.161	594.161	594.161	594.16	594.161	594.16	594.162	594.162	594.161	594.162	594.162	594.162	594.163	594.162	594.162	594.163	594.163	594.161	594.162	594.162	594.162	594.161
437.982	4.66	0	0.88	0.043	37020	193	0	100	15.7	98.7	29.9	3	7	437.981	437.979	437.979	437.979	437.98	437.98	437.979	437.979	437.978	437.98	437.979	437.979	437.978	437.979	437.979	437.978	437.978	437.98	437.98	437.979	437.979	437.98	437.98	437.98	437.981	437.979	437.979	437.981	437.981	437.978	437.979	437.98	437.981	437.981	437.981	437.979
334.008	4.58	0	4.22	0.076	105258	193	0	100	5.3	99.8	8.9	10	15	334.005	334.006	334.006	334.005	334.006	334.006	334.006	334.006	334.005	334.006	334.007	334.004	334.005	334.006	334.005	334.005	334.005	334.006	334.006	334.006	334.006	334.007	334.006	334.006	334.006	334.007	334.006	334.006	334.006	334.006	334.005	334.006	334.006	334.006	334.006	334.007
806.342	4.78	0	6.81	0.078	13723	192	1	100	36.1	99.9	34.5	1	9	806.342	806.334	806.336	806.342	806.341	806.345	806.352	806.334	806.337	806.337	806.335	806.333	806.336	806.339	806.343	806.341	806.335	806.338	806.338	806.336	806.335	806.341	806.338	806.339	806.34	806.34	806.336	806.342	806.342	806.341	806.338	806.337	806.339	806.339	806.337	806.338
904.23	3.83	0	5.25	0.246	20815	193	0			100	15.7	2	5	904.225	904.224	904.224	904.223	904.224	904.224	904.226	904.225	904.225	904.226	904.226	904.224	904.224	904.225	904.224	904.224	904.225	904.224	904.223	904.225	904.227	904.226	904.226	904.228	904.225	904.227	904.228	904.227	904.226	904.228	904.225	904.226	904.225	904.227	904.225	904.225
700.266	3.88	0	4.12	0.024	183522	193	0	100	22.6	99.9	9.2	3	6	700.262	700.261	700.262	700.261	700.262	700.261	700.261	700.261	700.261	700.262	700.262	700.26	700.26	700.262	700.261	700.261	700.261	700.262	700.262	700.261	700.262	700.263	700.262	700.263	700.263	700.263	700.263	700.263	700.263	700.263	700.262	700.262	700.263	700.262	700.262	700.262
426.08	4.51	0	0.65	0.033	154209	193	0	100	9.4	99.9	9.1	6	16	426.076	426.077	426.078	426.076	426.077	426.077	426.077	426.078	426.077	426.078	426.078	426.077	426.075	426.078	426.078	426.076	426.078	426.077	426.077	426.077	426.078	426.078	426.077	426.078	426.078	426.078	426.077	426.079	426.078	426.078	426.078	426.077	426.079	426.079	426.079	426.077
332.078	4.27	0	1.57	0.133	21964	179	14	100	30.7	96.2	19.5	1	3	332.078	332.076	332.076	332.077	332.077		332.077	332.077	332.076	332.077	332.077	332.075	332.076	332.076	332.075	332.075	332.076	332.076	332.076	332.076		332.078	332.077	332.078	332.076	332.079	332.077	332.077	332.076	332.078	332.076	332.076	332.076	332.076	332.076	332.077
546.312	3.84	0	8.3	0.347	40628	193	0			99.9	14.7	4	10	546.311	546.309	546.308	546.308	546.308	546.308	546.308	546.308	546.308	546.307	546.309	546.308	546.308	546.308	546.309	546.308	546.308	546.309	546.308	546.308	546.31	546.309	546.31	546.309	546.309	546.311	546.311	546.31	546.309	546.31	546.31	546.311	546.31	546.31	546.309	546.309
459.971	5.22	0	0.85	0.14	49336	193	0	100	14	97.5	26.7	3	12	459.967	459.966	459.968	459.965	459.967	459.969	459.965	459.97	459.966	459.969	459.968	459.967	459.965	459.968	459.965	459.967	459.964	459.968	459.972	459.968	459.968	459.968	459.967	459.972	459.967	459.968	459.968	459.969	459.97	459.966	459.969	459.967	459.971	459.969	459.967	459.967
164.049	3.85	0	4.78	0.011	2731603	193	0	100	17.2	88	2.3	2	3	164.048	164.048	164.048	164.048	164.048	164.048	164.048	164.048	164.048	164.048	164.048	164.048	164.048	164.048	164.048	164.048	164.048	164.048	164.048	164.048	164.048	164.048	164.048	164.048	164.048	164.049	164.049	164.048	164.048	164.049	164.048	164.048	164.048	164.048	164.048	164.048
746.152	4.98	0	3.91	0.197	27628	149	44	100	29.3	99.9	34.2	1	8	746.147	746.146	746.147	746.145	746.148	746.148		746.145		746.147	746.149	746.147	746.148	746.146	746.147		746.147	746.148	746.148	746.146		746.148	746.151	746.152		746.148	746.164	746.151	746.151	746.15	746.141	746.148	746.149	746.149	746.148	746.152
358.168	4.15	0	3.78	0.01	81108	193	0	100	0.5	95.8	19.3	3	8	358.166	358.166	358.166	358.166	358.166	358.165	358.165	358.166	358.166	358.166	358.166	358.165	358.165	358.166	358.165	358.165	358.166	358.166	358.167	358.165	358.166	358.167	358.166	358.166	358.166	358.167	358.167	358.166	358.166	358.168	358.167	358.167	358.167	358.167	358.166	358.166
390.097	4.26	0	4.34	0.026	78546	193	0			99.8	10.1	6	14	390.094	390.095	390.095	390.094	390.094	390.093	390.093	390.094	390.094	390.094	390.094	390.095	390.092	390.094	390.093	390.094	390.095	390.094	390.094	390.094	390.094	390.095	390.094	390.095	390.096	390.095	390.096	390.095	390.095	390.096	390.095	390.095	390.094	390.094	390.094	390.094
402.195	4.22	0	3.65	0.25	78266	193	0			88	14.1	4	6	402.192	402.192	402.191	402.192	402.192	402.192	402.192	402.193	402.191	402.192	402.193	402.192	402.192	402.192	402.192	402.192	402.193	402.192	402.192	402.192	402.193	402.193	402.193	402.193	402.193	402.193	402.194	402.193	402.193	402.193	402.192	402.193	402.193	402.193	402.193	402.193
136.054	4.05	0	3.62	0.092	174864	193	0			100	7.4	3	5	136.053	136.053	136.053	136.053	136.053	136.053	136.053	136.053	136.053	136.053	136.053	136.053	136.053	136.053	136.053	136.053	136.053	136.053	136.053	136.053	136.053	136.054	136.053	136.054	136.053	136.054	136.054	136.054	136.054	136.054	136.053	136.053	136.053	136.053	136.053	136.053
438.05	3.94	0	2.81	0.017	128787	193	0	100	1.3	98	14.3	3	5	438.047	438.047	438.047	438.046	438.047	438.047	438.047	438.047	438.047	438.047	438.047	438.046	438.046	438.046	438.046	438.047	438.047	438.047	438.047	438.047	438.048	438.048	438.047	438.048	438.048	438.048	438.048	438.048	438.048	438.048	438.047	438.047	438.048	438.047	438.047	438.048
396.166	4.52	0	1.82	0.161	46464	193	0	100	3.3	99.7	11.6	5	9	396.163	396.164	396.164	396.164	396.164	396.165	396.163	396.164	396.163	396.165	396.163	396.163	396.163	396.163	396.164	396.164	396.163	396.164	396.163	396.163	396.164	396.164	396.163	396.165	396.164	396.164	396.165	396.165	396.165	396.164	396.163	396.164	396.166	396.165	396.163	396.163
422.012	4.5	0	0.88	0.135	219083	193	0			99.6	21.2	4	10	422.009	422.009	422.01	422.009	422.009	422.01	422.009	422.01	422.009	422.011	422.01	422.009	422.007	422.01	422.008	422.009	422.006	422.009	422.01	422.009	422.01	422.01	422.009	422.011	422.01	422.01	422.009	422.011	422.011	422.01	422.01	422.009	422.011	422.01	422.01	422.009
312.063	8.69	0	4.23	0.152	40125	158	35	100	9.8	99.8	15.6	2	13	312.06	312.059	312.067	312.06	312.06	312.059		312.059	312.063	312.066		312.059			312.058	312.06		312.059	312.06		312.061	312.06	312.06		312.063				312.063			312.06	312.06		312.061	312.06
474.085	5.65	0	2.65	0.2	24563	193	0	100	30.9	99.9	31.8	2	7	474.083	474.082	474.083	474.08	474.08	474.079	474.081	474.082	474.082	474.084	474.083	474.081	474.082	474.083	474.083	474.082	474.081	474.082	474.082	474.082	474.083	474.07	474.083	474.084	474.084	474.085	474.085	474.083	474.084	474.083	474.083	474.081	474.084	474.083	474.083	474.085
328.06	4.52	0	3.33	0.149	57756	72	121	100	8.7	94.6	23.2	4	13										328.058																		328.058				328.056	328.057	328.059	328.058
360.085	4	0	4.25	0.166	1061203	193	0			99	17	3	7	360.082	360.083	360.083	360.082	360.083	360.083	360.083	360.083	360.082	360.083	360.083	360.082	360.083	360.083	360.083	360.083	360.083	360.083	360.084	360.083	360.084	360.084	360.083	360.084	360.083	360.084	360.084	360.083	360.083	360.084	360.083	360.083	360.084	360.083	360.084	360.083
458.085	5.2	0	3.62	0.086	62654	193	0	100	15.8	98.6	18.9	4	9	458.087	458.082	458.083	458.082	458.088	458.081	458.086	458.084	458.091	458.083	458.082	458.085	458.084	458.083	458.08	458.083	458.085	458.081	458.081	458.084	458.085	458.081	458.083	458.084	458.084	458.084	458.087	458.082	458.085	458.086	458.085	458.081	458.082	458.081	458.082	458.08
480.073	8.84	0	4.22	0.237	27082	157	36	100	36.7	100	39.9	1	12	480.072	480.073	480.07			480.076		480.071	480.076	480.07	480.07	480.069	480.069	480.071	480.069	480.073	480.071	480.073	480.087	480.07	480.081	480.07	480.071		480.058	480.071		480.07	480.069		480.071	480.071	480.071	480.071	480.07	480.071
368.173	3.85	0	3.35	0.053	126311	193	0	100	4.6	100	8.1	6	11	368.17	368.171	368.171	368.17	368.171	368.171	368.171	368.171	368.171	368.171	368.171	368.17	368.17	368.171	368.17	368.171	368.171	368.171	368.171	368.171	368.171	368.171	368.171	368.171	368.171	368.171	368.172	368.172	368.171	368.172	368.171	368.171	368.171	368.171	368.171	368.171
416.157	4.25	0	0.63	0.061	94072	193	0	100	4.1	99.4	7.2	7	8	416.154	416.155	416.154	416.154	416.155	416.154	416.154	416.154	416.154	416.155	416.154	416.154	416.154	416.154	416.154	416.154	416.153	416.154	416.154	416.154	416.155	416.155	416.154	416.156	416.155	416.155	416.155	416.155	416.155	416.155	416.154	416.155	416.156	416.155	416.154	416.154
285.135	4.07	0	1.34	0.059	29620	193	0	100	2.7	100	6.4	2	4	285.133	285.133	285.133	285.132	285.133	285.133	285.132	285.133	285.133	285.133	285.133	285.133	285.132	285.133	285.132	285.133	285.133	285.133	285.133	285.133	285.133	285.133	285.133	285.134	285.133	285.133	285.134	285.134	285.134	285.133	285.133	285.133	285.134	285.133	285.133	285.133
226.083	4.72	0	2.71	0.028	130736	193	0	80	0	99.9	9.9	9	16	226.082	226.082	226.082	226.082	226.082	226.082	226.082	226.082	226.082	226.082	226.082	226.082	226.081	226.082	226.081	226.082	226.082	226.082	226.082	226.082	226.082	226.082	226.082	226.083	226.083	226.083	226.083	226.082	226.082	226.083	226.082	226.082	226.083	226.082	226.082	226.082
522.345	4.05	0	6.21	0.038	129822	193	0	100	0	99.7	3.6	8	12	522.342	522.342	522.342	522.342	522.341	522.341	522.341	522.342	522.341	522.342	522.342	522.341	522.341	522.342	522.342	522.342	522.342	522.342	522.341	522.341	522.342	522.343	522.342	522.343	522.343	522.343	522.343	522.342	522.343	522.344	522.342	522.342	522.342	522.343	522.342	522.342
370.202	4.22	0	5.4	0.016	65919	193	0	100	28.8	97.8	8.2	4	6	370.2	370.2	370.2	370.2	370.2	370.2	370.201	370.2	370.2	370.2	370.201	370.2	370.2	370.2	370.2	370.2	370.201	370.2	370.2	370.2	370.2	370.201	370.2	370.201	370.2	370.201	370.201	370.201	370.201	370.202	370.201	370.2	370.2	370.2	370.201	370.201
382.19	3.78	0	4.28	0.008	192311	193	0	100	4.8	99.9	12.1	8	14	382.188	382.187	382.188	382.187	382.188	382.188	382.187	382.188	382.187	382.188	382.188	382.188	382.187	382.188	382.187	382.188	382.188	382.188	382.189	382.188	382.188	382.188	382.188	382.188	382.188	382.188	382.189	382.188	382.188	382.189	382.188	382.187	382.188	382.188	382.188	382.188
466.102	6.71	0	1	0.082	23057	192	1	100	24.5	99.9	42.9	1	6	466.1	466.103	466.102	466.102	466.102	466.098	466.106	466.104	466.1	466.101	466.099	466.098	466.101	466.101	466.099	466.104	466.099	466.101	466.102	466.099	466.11	466.102	466.101	466.103	466.102	466.102	466.105	466.102	466.1	466.098	466.1	466.102	466.101	466.1	466.1	466.102
266.104	4.53	0	1.09	0.071	65269	193	0	100	2.3	99.6	13.2	3	6	266.104	266.102	266.102	266.102	266.102	266.102	266.103	266.103	266.104	266.103	266.102	266.102	266.102	266.103	266.102	266.103	266.102	266.102	266.102	266.102	266.103	266.103	266.102	266.103	266.103	266.103	266.103	266.103	266.103	266.103	266.103	266.103	266.103	266.101	266.102	266.103
204.029	3.52	0	0.83	0.038	60517	193	0	100	9.5	98.8	4.5	2	4	204.028	204.028	204.028	204.028	204.028	204.028	204.027	204.028	204.028	204.028	204.028	204.027	204.027	204.028	204.028	204.027	204.028	204.028	204.028	204.028	204.028	204.028	204.028	204.028	204.028	204.028	204.028	204.028	204.028	204.028	204.028	204.028	204.028	204.028	204.028	204.028
294.184	5.12	0	8.95	0.022	192163	193	0			99.9	15	3	4	294.182	294.182	294.182	294.182	294.182	294.182	294.182	294.182	294.182	294.182	294.182	294.182	294.182	294.182	294.182	294.182	294.182	294.182	294.182	294.182	294.182	294.182	294.182	294.183	294.182	294.182	294.183	294.183	294.182	294.183	294.182	294.182	294.182	294.183	294.182	294.182
540.112	4.41	0	8.57	0.116	103319	192	1	100	14.5	100	19.6	3	5	540.109	540.109	540.11	540.11	540.109	540.109	540.108	540.108	540.108	540.109	540.109	540.108	540.105	540.108	540.11	540.108	540.106	540.109	540.109	540.108	540.109	540.109	540.108	540.11	540.109	540.109	540.11	540.111	540.109	540.109	540.11	540.11	540.11	540.111	540.11	540.109
292.04	4.86	0	7.83	0.022	38541	193	0	100	0.8	99.8	10.7	7	12	292.038	292.038	292.037	292.037	292.038	292.037	292.037	292.038	292.037	292.037	292.038	292.037	292.038	292.037	292.037	292.038	292.037	292.038	292.037	292.037	292.038	292.038	292.038	292.038	292.038	292.038	292.038	292.038	292.038	292.038	292.038	292.038	292.038	292.039	292.038	292.037
616.146	4.56	0	5.26	0.037	148701	193	0	100	2.8	100	6.9	13	24	616.141	616.141	616.141	616.14	616.14	616.141	616.141	616.141	616.141	616.141	616.142	616.14	616.14	616.141	616.141	616.141	616.14	616.141	616.141	616.14	616.142	616.142	616.141	616.143	616.142	616.143	616.143	616.143	616.142	616.143	616.142	616.141	616.142	616.142	616.142	616.141
454.113	4.02	0	0.73	0.052	59224	193	0	100	4.5	99.8	11.7	2	4	454.111	454.11	454.111	454.11	454.111	454.112	454.11	454.111	454.111	454.111	454.112	454.11	454.108	454.109	454.11	454.112	454.109	454.111	454.111	454.111	454.111	454.111	454.112	454.112	454.111	454.112	454.113	454.113	454.111	454.111	454.111	454.111	454.111	454.112	454.111	454.111
556.133	4.14	0	4.06	0.095	112586	193	0	100	37.9	88.3	17.7	3	6	556.129	556.129	556.13	556.129	556.13	556.129	556.129	556.13	556.129	556.13	556.13	556.128	556.128	556.13	556.13	556.13	556.129	556.13	556.13	556.13	556.13	556.131	556.13	556.131	556.13	556.131	556.131	556.131	556.131	556.131	556.13	556.13	556.132	556.13	556.13	556.13
580.299	3.79	0	8.84	0.328	39786	181	12	100	5.3	99.8	16.7	1	3	580.296	580.295	580.294		580.294			580.296		580.294	580.295	580.303		580.295	580.296			580.295	580.296			580.295		580.296	580.297		580.296	580.297	580.296	580.297		580.296	580.295	580.296	580.297	580.296
434.146	4.1	0	2.03	0.056	42575	193	0	100	17.2	99	7.5	6	8	434.143	434.143	434.143	434.142	434.143	434.143	434.143	434.143	434.143	434.143	434.143	434.142	434.142	434.143	434.142	434.143	434.142	434.143	434.143	434.143	434.143	434.143	434.143	434.144	434.144	434.143	434.145	434.144	434.144	434.144	434.144	434.144	434.144	434.144	434.143	434.143
756.217	3.85	0	4.38	0.009	149780	193	0	100	7.4	99.9	10.3	4	7	756.212	756.212	756.212	756.212	756.212	756.212	756.212	756.212	756.212	756.212	756.213	756.212	756.212	756.212	756.212	756.212	756.212	756.212	756.212	756.212	756.213	756.214	756.213	756.214	756.213	756.214	756.215	756.214	756.213	756.215	756.213	756.212	756.213	756.213	756.213	756.213
724.52	3.9	0	5.58	0.017	46551	193	0	100	1.4	100	20.7	2	4	724.516	724.515	724.516	724.515	724.515	724.516	724.516	724.516	724.515	724.516	724.517	724.515	724.516	724.515	724.516	724.516	724.515	724.516	724.516	724.516	724.516	724.517	724.517	724.517	724.516	724.518	724.518	724.517	724.517	724.518	724.516	724.516	724.517	724.517	724.517	724.517
290.081	4.48	0	4.23	0.021	195335	193	0	98.7	6.1	99.9	12.3	3	8	290.079	290.079	290.079	290.078	290.079	290.079	290.079	290.079	290.079	290.079	290.079	290.078	290.078	290.079	290.079	290.079	290.079	290.079	290.079	290.078	290.079	290.079	290.079	290.079	290.08	290.08	290.08	290.08	290.079	290.08	290.079	290.079	290.079	290.079	290.079	290.079
222.055	5.6	0	3.78	0.147	46010	193	0	100	7.7	100	10.2	3	5	222.052	222.053	222.053	222.052	222.053	222.052	222.053	222.053	222.052	222.052	222.053	222.052	222.052	222.053	222.053	222.053	222.053	222.052	222.053	222.053	222.053	222.053	222.053	222.053	222.053	222.053	222.054	222.053	222.053	222.054	222.053	222.053	222.053	222.052	222.053	222.053
378.095	3.93	0	1.1	0.275	46488	193	0	96.5	29.5	99.2	14.2	3	7	378.092	378.093	378.093	378.092	378.092	378.093	378.092	378.093	378.092	378.093	378.093	378.092	378.092	378.093	378.092	378.095	378.091	378.092	378.092	378.092	378.093	378.092	378.093	378.093	378.093	378.094	378.094	378.094	378.093	378.095	378.094	378.092	378.093	378.093	378.093	378.093
1210.32	3.75	0	5.26	0.017	155949	193	0	100	6.1	100	21.3	6	21	1210.31	1210.31	1210.31	1210.31	1210.31	1210.31	1210.31	1210.31	1210.31	1210.31	1210.31	1210.31	1210.31	1210.31	1210.31	1210.31	1210.31	1210.31	1210.31	1210.31	1210.31	1210.31	1210.31	1210.31	1210.31	1210.31	1210.31	1210.31	1210.31	1210.31	1210.31	1210.31	1210.31	1210.31	1210.31	1210.31
2970.82	3.8	0	5.26	0.013	65525	193	0	100	76.7	100	19.6	2	8	2970.81	2970.8	2970.8	2970.8	2970.8	2970.8	2970.81	2970.81	2970.8	2970.8	2970.81	2970.8	2970.8	2970.81	2970.8	2970.81	2970.8	2970.81	2970.8	2970.8	2970.81	2970.81	2970.81	2970.81	2970.81	2970.81	2970.81	2970.81	2970.81	2970.81	2970.81	2970.81	2970.81	2970.81	2970.81	2970.79
342.106	8.52	0	3.51	0.159	120952	192	1	100	20.8	99	37	1	4	342.104	342.108	342.105	342.104	342.106	342.102	342.105	342.104	342.109	342.1	342.104	342.103	342.102	342.103	342.1	342.101	342.102	342.106	342.104	342.103	342.104	342.11	342.106	342.111	342.107	342.104	342.105	342.103	342.106	342.102	342.1	342.107	342.11	342.107	342.106	342.107
636.023	3.88	0	0.89	0.045	61080	193	0	100	10.6	99.8	20.7	3	8	636.019	636.019	636.019	636.018	636.02	636.02	636.019	636.019	636.021	636.019	636.019	636.019	636.017	636.019	636.018	636.019	636.019	636.02	636.018	636.019	636.021	636.02	636.019	636.02	636.021	636.02	636.019	636.021	636.021	636.02	636.02	636.018	636.02	636.019	636.019	636.019
390.031	5.02	0	2.46	0.053	13442	63	130	100	46.3	99.9	24	3	7			390.029							390.029	390.029				390.029		390.027			390.029												390.031	390.029	390.03	390.028
264.149	4.03	0	2.82	0.058	23164	193	0	100	6.4	95.4	12.8	2	4	264.147	264.148	264.148	264.148	264.149	264.149	264.149	264.148	264.148	264.148	264.148	264.147	264.147	264.148	264.147	264.148	264.148	264.148	264.149	264.148	264.148	264.148	264.148	264.149	264.149	264.149	264.149	264.149	264.148	264.149	264.148	264.148	264.148	264.148	264.148	264.148
418.259	4.18	0	5.79	0.015	86170	193	0	100	0.4	99.3	15.2	6	12	418.256	418.256	418.256	418.256	418.255	418.256	418.256	418.256	418.255	418.255	418.256	418.255	418.255	418.256	418.256	418.256	418.255	418.256	418.255	418.255	418.256	418.257	418.256	418.257	418.257	418.257	418.257	418.257	418.257	418.257	418.256	418.256	418.257	418.257	418.257	418.256
294.041	3.85	0	4.17	0.022	223572	193	0	100	1.8	88.1	6.6	2	3	294.039	294.039	294.039	294.039	294.039	294.039	294.039	294.039	294.039	294.039	294.04	294.039	294.039	294.039	294.039	294.039	294.039	294.039	294.039	294.039	294.04	294.04	294.039	294.04	294.04	294.04	294.04	294.04	294.04	294.04	294.04	294.039	294.04	294.04	294.039	294.04
372.109	4.27	0	2.99	0.26	20434	193	0	100	18.8	99.5	26.9	1	3	372.106	372.107	372.107	372.106	372.109	372.107	372.106	372.108	372.11	372.105	372.107	372.106	372.106	372.107	372.106	372.107	372.106	372.108	372.105	372.107	372.107	372.107	372.107	372.107	372.107	372.107	372.109	372.108	372.108	372.109	372.107	372.107	372.107	372.108	372.107	372.108
394.187	4.03	0	4.58	0.011	147657	193	0	100	0	99.9	7.4	6	8	394.185	394.185	394.184	394.184	394.185	394.185	394.185	394.185	394.184	394.185	394.185	394.184	394.185	394.185	394.185	394.185	394.185	394.185	394.185	394.184	394.185	394.186	394.185	394.186	394.185	394.186	394.186	394.185	394.185	394.186	394.185	394.186	394.185	394.185	394.185	394.185
418.094	3.91	0	5.72	0.015	33461	193	0	100	3.1	99.9	11.6	2	3	418.092	418.091	418.091	418.092	418.091	418.091	418.092	418.092	418.092	418.092	418.092	418.091	418.091	418.092	418.092	418.091	418.092	418.091	418.091	418.091	418.092	418.092	418.093	418.093	418.092	418.093	418.093	418.092	418.093	418.093	418.092	418.092	418.092	418.093	418.092	418.091
406.224	4.18	0	3.24	0.019	86361	193	0	100	5.2	98.3	13.1	5	8	406.221	406.221	406.221	406.221	406.221	406.221	406.221	406.221	406.22	406.221	406.221	406.22	406.22	406.221	406.221	406.221	406.221	406.221	406.221	406.221	406.221	406.221	406.221	406.222	406.221	406.222	406.223	406.222	406.223	406.222	406.222	406.222	406.222	406.221	406.222	406.221
136.046	4.01	0	3.81	0.057	176023	193	0	100	20.8	100	6.7	3	5	136.045	136.045	136.044	136.045	136.045	136.045	136.045	136.045	136.045	136.045	136.045	136.044	136.044	136.045	136.045	136.045	136.045	136.045	136.045	136.045	136.045	136.045	136.045	136.045	136.045	136.045	136.045	136.045	136.045	136.045	136.045	136.045	136.045	136.045	136.045	136.045
614.098	4	0	4.14	0.223	1778909	193	0			100	16.9	2	11	614.094	614.094	614.094	614.092	614.093	614.094	614.094	614.094	614.093	614.094	614.093	614.092	614.093	614.094	614.093	614.093	614.094	614.094	614.094	614.094	614.095	614.095	614.095	614.094	614.095	614.094	614.095	614.094	614.094	614.096	614.095	614.095	614.095	614.095	614.095	614.095
340.021	4.29	0	4.23	0.054	126587	193	0	100	1.5	99.9	3.9	10	16	340.018	340.018	340.018	340.018	340.019	340.018	340.019	340.019	340.018	340.019	340.019	340.018	340.018	340.019	340.018	340.019	340.018	340.018	340.019	340.018	340.019	340.019	340.019	340.019	340.019	340.019	340.02	340.019	340.019	340.02	340.019	340.019	340.019	340.019	340.019	340.019
612.171	5.12	0	3.54	0.266	18236	163	30	100	36.9	99.9	28.9	2	6	612.168	612.17	612.168	612.165	612.168	612.169	612.162	612.167	612.169	612.168	612.169	612.166	612.162	612.169	612.164	612.162	612.167	612.166	612.167	612.166	612.17	612.17	612.169	612.167	612.169	612.169	612.17	612.169	612.169		612.17	612.167	612.168	612.169	612.169	612.168
310.13	4.01	0	1.25	0.159	36384	193	0	100	23.9	99.9	8.6	2	3	310.127	310.128	310.128	310.128	310.128	310.128	310.128	310.128	310.128	310.129	310.128	310.128	310.128	310.128	310.128	310.128	310.127	310.128	310.128	310.128	310.129	310.128	310.128	310.129	310.129	310.128	310.129	310.129	310.129	310.129	310.128	310.128	310.129	310.128	310.128	310.129
364.006	4.59	0	0.82	0.105	61155	193	0	100	9.7	98.3	30	3	5	364.004	364.004	364.006	364.003	364.004	364.005	364.005	364.005	364.004	364.005	364.004	364.005	364.002	364.004	364.003	364.004	364.003	364.004	364.003	364.003	364.005	364.005	364.005	364.006	364.004	364.005	364.004	364.005	364.005	364.006	364.005	364.003	364.004	364.004	364.003	364.003
129.968	4.46	0	0.61	0.027	282477	193	0	100	14.5	97.2	22.2	1	5	129.967	129.968	129.968	129.967	129.968	129.968	129.967	129.968	129.967	129.968	129.968	129.967	129.967	129.968	129.968	129.968	129.967	129.967	129.968	129.967	129.968	129.968	129.968	129.968	129.968	129.968	129.968	129.968	129.968	129.968	129.968	129.968	129.968	129.968	129.968	129.968
670.28	4	0	6.22	0.114	85495	192	1	100	2.1	100	14.6	3	7	670.276	670.275	670.275	670.275	670.275	670.275	670.275	670.275	670.275	670.276	670.276	670.275	670.275	670.276	670.276	670.276	670.272	670.275	670.275	670.275	670.276	670.277	670.275	670.277	670.277	670.277	670.277	670.277	670.277	670.278	670.276	670.277	670.276	670.277	670.277	670.276
409.163	4.03	0	1.44	0.057	44360	193	0	100	5.3	99.9	9.2	4	9	409.16	409.161	409.161	409.16	409.161	409.161	409.161	409.162	409.161	409.161	409.161	409.16	409.16	409.161	409.16	409.161	409.16	409.161	409.161	409.161	409.162	409.161	409.161	409.162	409.162	409.162	409.162	409.162	409.162	409.162	409.161	409.161	409.162	409.161	409.161	409.161
537.123	3.76	0	1.43	0.041	44906	193	0	100	0	99.9	12.9	3	5	537.12	537.12	537.119	537.119	537.12	537.12	537.119	537.119	537.119	537.12	537.12	537.12	537.119	537.12	537.12	537.12	537.119	537.12	537.119	537.12	537.12	537.12	537.12	537.121	537.12	537.121	537.121	537.121	537.121	537.12	537.12	537.12	537.121	537.121	537.12	537.12
232.143	4.13	0	1.9	0.083	38321	193	0	100	1.5	100	10.7	2	3	232.142	232.142	232.142	232.141	232.142	232.142	232.142	232.142	232.141	232.142	232.142	232.141	232.141	232.141	232.141	232.142	232.141	232.142	232.142	232.142	232.142	232.142	232.142	232.142	232.142	232.142	232.143	232.142	232.142	232.142	232.142	232.142	232.142	232.142	232.142	232.142
136.053	4.07	0	2.18	0.043	62348	193	0	100	1.4	100	9.8	1	3	136.052	136.052	136.052	136.052	136.053	136.052	136.053	136.053	136.053	136.053	136.053	136.052	136.052	136.052	136.052	136.053	136.052	136.052	136.052	136.052	136.053	136.053	136.053	136.053	136.053	136.053	136.053	136.053	136.053	136.053	136.052	136.053	136.052	136.053	136.052	136.053
130.028	4.58	0	0.88	0.03	62178	193	0	100	6.9	99.9	7.9	2	6	130.027	130.028	130.028	130.027	130.028	130.028	130.027	130.027	130.028	130.028	130.027	130.027	130.027	130.027	130.027	130.027	130.027	130.027	130.027	130.028	130.028	130.028	130.028	130.028	130.028	130.028	130.028	130.028	130.028	130.028	130.028	130.028	130.028	130.028	130.028	130.028
314.066	4.06	0	1.87	0.062	40041	193	0	100	0.6	88.1	8.5	2	2	314.064	314.064	314.064	314.063	314.064	314.064	314.063	314.064	314.064	314.064	314.064	314.063	314.063	314.064	314.063	314.064	314.064	314.064	314.064	314.064	314.065	314.064	314.064	314.065	314.065	314.064	314.065	314.065	314.065	314.065	314.064	314.064	314.065	314.065	314.064	314.064
522.346	4	0	6.02	0.017	114028	193	0	100	7.7	99.3	11.1	11	16	522.344	522.343	522.343	522.343	522.343	522.343	522.343	522.343	522.342	522.343	522.344	522.343	522.343	522.343	522.344	522.343	522.343	522.343	522.343	522.343	522.344	522.344	522.343	522.344	522.344	522.345	522.345	522.344	522.344	522.345	522.344	522.343	522.343	522.344	522.344	522.344
630.063	3.95	0	4.2	0.068	160736	193	0	100	5.7	99.8	11.9	7	12	630.06	630.059	630.06	630.058	630.059	630.06	630.059	630.059	630.059	630.059	630.06	630.059	630.058	630.059	630.058	630.06	630.059	630.059	630.059	630.059	630.061	630.061	630.06	630.061	630.061	630.061	630.061	630.061	630.061	630.062	630.06	630.06	630.059	630.059	630.06	630.06
758.21	4.4	0	3.62	0.011	38796	193	0	100	46.7	97.1	26.4	1	4	758.205	758.205	758.205	758.206	758.205	758.204	758.202	758.205	758.205	758.205	758.206	758.204	758.203	758.205	758.205	758.208	758.2	758.204	758.205	758.204	758.205	758.206	758.205	758.205	758.206	758.206	758.207	758.207	758.207	758.208	758.205	758.204	758.206	758.206	758.206	758.205
138.031	6.16	0	3.22	0.012	80341	193	0	100	7.3	100	6.4	3	5	138.03	138.03	138.03	138.029	138.029	138.03	138.029	138.03	138.029	138.03	138.03	138.029	138.028	138.029	138.028	138.03	138.03	138.03	138.03	138.029	138.031	138.03	138.03	138.03	138.031	138.031	138.031	138.031	138.031	138.031	138.03	138.03	138.031	138.03	138.03	138.03
178.028	4.08	0	4.17	0.022	206552	193	0	100	0	88.1	3.9	2	2	178.027	178.027	178.027	178.027	178.027	178.027	178.027	178.027	178.027	178.027	178.027	178.027	178.027	178.027	178.027	178.027	178.027	178.027	178.027	178.027	178.027	178.027	178.027	178.027	178.027	178.028	178.028	178.027	178.028	178.028	178.027	178.027	178.027	178.027	178.027	178.027
164.05	3.85	0	3.54	0.012	85957	193	0	100	1	99.9	5.7	2	3	164.049	164.048	164.049	164.048	164.049	164.048	164.049	164.048	164.049	164.049	164.049	164.048	164.048	164.049	164.048	164.049	164.048	164.048	164.049	164.049	164.049	164.049	164.049	164.049	164.049	164.049	164.049	164.049	164.049	164.049	164.049	164.049	164.049	164.049	164.049	164.049
368.114	5.75	0	4.19	0.02	37505	193	0	100	2.2	99.8	11.9	4	7	368.111	368.111	368.11	368.111	368.112	368.111	368.111	368.111	368.11	368.111	368.112	368.11	368.11	368.111	368.111	368.111	368.111	368.111	368.111	368.11	368.112	368.112	368.111	368.113	368.112	368.112	368.112	368.112	368.112	368.113	368.112	368.112	368.112	368.112	368.112	368.111
430.136	4.4	0	0.72	0.026	83999	193	0	100	8.1	88	14.2	2	4	430.132	430.133	430.133	430.133	430.133	430.133	430.133	430.133	430.133	430.134	430.133	430.133	430.132	430.133	430.133	430.132	430.132	430.133	430.133	430.133	430.133	430.133	430.133	430.135	430.134	430.133	430.134	430.135	430.134	430.134	430.133	430.133	430.135	430.134	430.133	430.133
678.122	3.8	0	5.26	0.04	174282	193	0	100	0.3	99.9	16	7	13	678.118	678.118	678.118	678.118	678.118	678.118	678.118	678.119	678.118	678.119	678.118	678.117	678.117	678.118	678.118	678.118	678.118	678.118	678.119	678.117	678.119	678.119	678.118	678.119	678.119	678.12	678.119	678.119	678.119	678.12	678.119	678.118	678.118	678.119	678.119	678.118
376.082	3.73	0	2.68	0.136	75148	193	0	100	10.5	96.5	10.7	5	13	376.08	376.08	376.08	376.079	376.08	376.079	376.079	376.08	376.08	376.08	376.079	376.079	376.08	376.08	376.079	376.08	376.08	376.08	376.08	376.079	376.081	376.08	376.08	376.081	376.081	376.081	376.081	376.081	376.081	376.081	376.081	376.08	376.08	376.08	376.08	376.08
322.166	4.37	0	3.14	0.009	85411	193	0	100	1.7	99.8	6.3	4	5	322.163	322.163	322.163	322.163	322.164	322.163	322.163	322.163	322.163	322.164	322.164	322.163	322.163	322.163	322.163	322.163	322.163	322.163	322.163	322.163	322.164	322.164	322.164	322.164	322.164	322.164	322.165	322.164	322.164	322.164	322.164	322.164	322.164	322.163	322.163	322.164
295.039	3.95	0	1.55	0.043	44579	193	0	100	1.4	99.5	6.3	2	3	295.037	295.038	295.037	295.037	295.038	295.037	295.037	295.037	295.037	295.037	295.037	295.037	295.037	295.038	295.037	295.038	295.037	295.038	295.037	295.037	295.038	295.038	295.037	295.038	295.038	295.038	295.038	295.038	295.038	295.038	295.038	295.038	295.038	295.038	295.037	295.038
294.187	7.83	0	8.94	0.41	127967	193	0			100	31.8	2	3	294.184	294.183	294.183	294.183	294.183	294.185	294.183	294.183	294.183	294.183	294.183	294.186	294.183	294.185	294.183	294.183	294.183	294.186	294.183	294.183	294.184	294.183	294.184	294.184	294.184	294.184	294.184	294.186	294.184	294.184	294.184	294.187	294.183	294.184	294.184	294.183
270.055	7.16	0	8.57	0.116	108361	192	1	100	40	99.9	14.9	5	6	270.053	270.053	270.054	270.054	270.053	270.053	270.053	270.052	270.053	270.053	270.053	270.053	270.05	270.052	270.054	270.053	270.051	270.053	270.053	270.053	270.053	270.053	270.053	270.053	270.053	270.053	270.049	270.054	270.053	270.052	270.054	270.054	270.054	270.055	270.054	270.052
354.097	3.93	0	3.34	0.09	64313	193	0	100	7.2	99.7	12	2	6	354.095	354.095	354.096	354.095	354.095	354.095	354.095	354.095	354.095	354.095	354.096	354.095	354.094	354.095	354.095	354.096	354.095	354.095	354.096	354.095	354.097	354.096	354.096	354.096	354.096	354.096	354.096	354.096	354.096	354.097	354.096	354.096	354.095	354.095	354.095	354.096
307.085	4.5	0	0.84	0.073	48095	193	0	100	3	99.6	21.9	2	4	307.083	307.083	307.082	307.083	307.083	307.083	307.082	307.083	307.083	307.083	307.082	307.082	307.082	307.083	307.082	307.082	307.082	307.083	307.082	307.082	307.083	307.083	307.082	307.084	307.084	307.083	307.084	307.083	307.083	307.084	307.084	307.083	307.083	307.083	307.083	307.083
409.163	3.91	0	1.69	0.06	45986	193	0	100	14.5	97.6	9.9	5	11	409.16	409.16	409.161	409.16	409.161	409.161	409.16	409.161	409.16	409.161	409.16	409.16	409.159	409.16	409.159	409.161	409.16	409.16	409.161	409.16	409.162	409.161	409.161	409.161	409.161	409.161	409.162	409.161	409.162	409.161	409.161	409.161	409.161	409.161	409.16	409.161
288.046	4.84	0	2.71	0.039	42773	193	0	100	1.7	99.9	11.7	5	14	288.045	288.045	288.045	288.043	288.046	288.044	288.043	288.045	288.043	288.043	288.045	288.044	288.044	288.043	288.043	288.044	288.043	288.044	288.044	288.043	288.045	288.043	288.045	288.045	288.045	288.045	288.046	288.044	288.045	288.045	288.044	288.044	288.044	288.044	288.044	288.045
148.038	4.5	0	0.88	0.035	48858	193	0	100	15.7	84.5	10.6	2	5	148.037	148.037	148.037	148.037	148.037	148.037	148.037	148.037	148.037	148.037	148.037	148.037	148.037	148.037	148.037	148.037	148.037	148.037	148.037	148.037	148.036	148.037	148.037	148.037	148.038	148.037	148.037	148.037	148.038	148.037	148.037	148.037	148.037	148.037	148.037	148.037
117.058	4.61	0	2.71	0.043	21329	193	0	100	3.9	88.1	6.8	2	2	117.058	117.058	117.058	117.057	117.058	117.057	117.058	117.058	117.058	117.058	117.058	117.057	117.057	117.057	117.057	117.058	117.058	117.057	117.058	117.058	117.058	117.058	117.058	117.058	117.058	117.058	117.058	117.058	117.058	117.058	117.057	117.058	117.058	117.058	117.058	117.058
162.055	4.66	0	1.44	0.066	36296	182	11	100	18	99.9	9.9	4	7	162.054	162.054	162.055	162.054	162.054	162.054	162.054	162.054	162.055		162.053	162.055	162.054	162.054	162.054	162.054	162.054	162.054	162.054	162.054	162.054	162.054	162.054	162.054	162.054	162.054	162.055	162.053	162.055	162.054	162.054	162.054	162.055	162.055	162.054	162.054
446.247	4.26	0	9.21	0.331	25602	179	14	100	10.2	96.4	15.7	2	5	446.244	446.243	446.243	446.244	446.244	446.243	446.244	446.244	446.243	446.244	446.244	446.244	446.244	446.243	446.244	446.244	446.244	446.244	446.243	446.241	446.244	446.244	446.244	446.245	446.245	446.245	446.244	446.245	446.245	446.245	446.244	446.245	446.244	446.245	446.244	446.244
342.106	7.05	0	3.93	0.019	100096	190	3	100	13.4	99.4	34.9	1	3	342.103	342.107	342.106	342.105	342.107	342.105	342.106	342.104	342.109	342.101	342.102	342.101	342.103	342.103	342.1	342.101	342.105	342.105	342.106	342.104	342.106	342.107	342.104	342.105	342.109	342.103	342.102	342.102	342.104	342.104	342.1	342.104	342.103	342.105	342.102	342.104
518.151	4.32	0	0.74	0.048	42684	193	0	100	10.5	99.7	19.4	5	10	518.146	518.148	518.148	518.147	518.147	518.148	518.148	518.148	518.147	518.147	518.147	518.148	518.146	518.148	518.146	518.15	518.146	518.147	518.147	518.147	518.149	518.149	518.147	518.15	518.148	518.15	518.148	518.15	518.149	518.151	518.149	518.146	518.147	518.148	518.147	518.148
448.147	4.03	0	0.68	0.069	90297	193	0	100	12.1	100	12.3	2	6	448.144	448.145	448.145	448.144	448.144	448.145	448.144	448.145	448.144	448.145	448.145	448.144	448.144	448.144	448.143	448.145	448.145	448.144	448.143	448.144	448.147	448.145	448.144	448.145	448.145	448.146	448.147	448.145	448.146	448.146	448.146	448.145	448.145	448.145	448.144	448.144
422.175	3.81	0	3.84	0.012	132717	193	0	100	9.4	99	13.8	2	11	422.172	422.174	422.173	422.173	422.174	422.173	422.173	422.173	422.173	422.172	422.173	422.172	422.172	422.172	422.172	422.175	422.172	422.173	422.173	422.173	422.174	422.175	422.174	422.175	422.174	422.173	422.174	422.173	422.173	422.174	422.173	422.173	422.173	422.173	422.173	422.174
400.016	3.86	0	7.83	0.017	37571	193	0	100	2.9	99.8	12.1	3	3	400.014	400.014	400.013	400.014	400.013	400.014	400.014	400.014	400.014	400.014	400.014	400.014	400.014	400.014	400.014	400.013	400.014	400.014	400.014	400.013	400.014	400.014	400.014	400.014	400.014	400.015	400.015	400.015	400.014	400.015	400.014	400.015	400.014	400.015	400.014	400.014
165.081	4.28	0	4.59	0.032	23836	193	0	100	10.8	100	11.3	3	4	165.08	165.08	165.08	165.08	165.081	165.081	165.08	165.08	165.08	165.08	165.08	165.079	165.079	165.08	165.08	165.08	165.079	165.08	165.08	165.079	165.08	165.08	165.081	165.08	165.079	165.081	165.08	165.08	165.08	165.08	165.08	165.08	165.08	165.08	165.08	165.08
408.019	4.59	0	2.81	0.023	31649	193	0	100	0.4	98.2	17.7	4	9	408.016	408.016	408.016	408.015	408.016	408.016	408.015	408.016	408.015	408.016	408.016	408.015	408.015	408.016	408.015	408.016	408.015	408.016	408.016	408.016	408.018	408.017	408.017	408.017	408.017	408.018	408.018	408.017	408.017	408.019	408.016	408.017	408.017	408.017	408.016	408.017
246.104	4.23	0	5.08	0.016	24503	193	0	100	2.9	100	11.1	2	3	246.102	246.102	246.103	246.102	246.102	246.102	246.102	246.102	246.102	246.102	246.102	246.102	246.102	246.102	246.103	246.102	246.103	246.102	246.102	246.102	246.103	246.102	246.103	246.103	246.103	246.103	246.103	246.102	246.103	246.103	246.102	246.102	246.103	246.103	246.102	246.102
327.956	6.96	0	0.83	0.34	40316	193	0			97.7	26.6	1	6	327.954	327.951	327.953	327.953	327.954	327.952	327.954	327.955	327.957	327.958	327.953	327.953	327.95	327.954	327.955	327.95	327.955	327.952	327.952	327.955	327.952	327.955	327.957	327.953	327.958	327.953	327.952	327.955	327.954	327.952	327.955	327.953	327.96	327.959	327.958	327.955
333.967	5.1	0	0.94	0.134	34715	193	0	100	10.5	97.7	31.6	4	9	333.965	333.964	333.964	333.965	333.964	333.964	333.964	333.965	333.962	333.965	333.964	333.964	333.962	333.964	333.965	333.964	333.965	333.964	333.964	333.965	333.965	333.966	333.965	333.965	333.966	333.965	333.964	333.965	333.965	333.964	333.964	333.964	333.967	333.967	333.967	333.965
320.028	3.97	0	4.78	0.032	119505	193	0			100	8.3	4	7	320.026	320.026	320.026	320.026	320.026	320.026	320.026	320.026	320.026	320.026	320.026	320.025	320.026	320.026	320.026	320.026	320.026	320.026	320.026	320.026	320.026	320.027	320.026	320.027	320.026	320.027	320.027	320.027	320.027	320.027	320.026	320.026	320.027	320.027	320.026	320.026
334.146	2.76	0	8.33	0.349	10302	121	72	96.7	35.8	99.1	19.7	1	3
1066.21	11.08	0	3.9	0.287	13646	167	26	100	34.6	99.9	62.6	1	8	1066.22	1066.21	1066.2	1066.2	1066.18	1066.18	1066.21	1066.19	1066.21	1066.21	1066.21	1066.22	1066.2	1066.21	1066.2		1066.2	1066.2	1066.22	1066.2	1066.24		1066.2	1066.22			1066.22	1066.21	1066.21	1066.22	1066.2	1066.21	1066.2	1066.2	1066.2	1066.23
398.063	4.27	0	2.81	0.032	86629	193	0	100	0.3	100	3.9	9	16	398.06	398.06	398.06	398.06	398.06	398.06	398.061	398.06	398.06	398.06	398.06	398.06	398.06	398.06	398.06	398.06	398.06	398.06	398.06	398.06	398.061	398.061	398.061	398.061	398.061	398.061	398.062	398.061	398.062	398.061	398.06	398.061	398.061	398.061	398.061	398.061
261.125	4.8	0	2.75	0.033	43167	192	1	100	7.9	98	12.8	2	7	261.123	261.124	261.124	261.123	261.123	261.124	261.123	261.124	261.123	261.124	261.123	261.123	261.123	261.123	261.123	261.123	261.123	261.123	261.124	261.124	261.124	261.124	261.124	261.123	261.124	261.124	261.124	261.124	261.124	261.124	261.124	261.123	261.124	261.124	261.124	261.124
714.161	3.79	0	8.15	0.031	47326	185	8	100	20.4	100	26.4	1	4	714.158	714.156	714.155	714.157	714.156	714.156	714.156	714.157	714.155	714.156	714.157	714.156		714.156	714.157	714.158		714.157	714.157	714.155	714.155	714.158	714.157	714.158	714.157	714.157	714.158	714.158	714.157	714.161	714.158	714.158	714.157	714.158	714.157	714.157
418.26	4.2	0	6.17	0.018	72012	192	1	100	0	99.8	8.7	6	11	418.258	418.257	418.257	418.257	418.257	418.257	418.257	418.257	418.257	418.257	418.258	418.257	418.257	418.257	418.257	418.257	418.257	418.257	418.257	418.257	418.258	418.258	418.257	418.258	418.258	418.258	418.259	418.258	418.258	418.259	418.258	418.258	418.258	418.258	418.258	418.258
318	5.45	0	0.94	0.245	38186	193	0	98.9	14.7	90.1	25.3	3	9	317.998	317.998	317.999	317.998	317.998	317.998	317.997	318.001	317.999	317.999	317.998	317.998	317.997	317.997	317.998	317.997	317.999	317.998	317.997	317.998	317.999	317.999	317.998	317.998	317.999	317.999	317.999	318	317.999	317.999	317.999	317.998	317.999	317.999	317.998	317.998
532.292	4.6	0	6.99	0.306	16729	188	5	100	37.9	100	23.2	2	11	532.287	532.292	532.293	532.29	532.289	532.294	532.287	532.287	532.285	532.288	532.289	532.288	532.291	532.29	532.291	532.289	532.29	532.289	532.296	532.288	532.289	532.296	532.287	532.293	532.289	532.288	532.29	532.288	532.289		532.289	532.289	532.289	532.29	532.289	532.286
418.223	3.98	0	5.17	0.198	67387	193	0			99	17.2	3	5	418.22	418.22	418.22	418.219	418.22	418.22	418.22	418.22	418.22	418.219	418.221	418.219	418.219	418.22	418.22	418.22	418.22	418.22	418.22	418.219	418.221	418.221	418.22	418.221	418.22	418.221	418.221	418.221	418.221	418.221	418.22	418.22	418.221	418.221	418.221	418.22
298.052	3.98	0	8.89	0.011	23936	193	0	100	3.7	99.9	12.5	2	3	298.051	298.05	298.05	298.05	298.05	298.05	298.05	298.05	298.05	298.05	298.051	298.05	298.05	298.049	298.05	298.05	298.05	298.051	298.05	298.05	298.05	298.05	298.05	298.05	298.051	298.051	298.051	298.051	298.05	298.051	298.051	298.05	298.051	298.051	298.051	298.05
538.341	3.89	0	5.33	0.083	41827	193	0	100	11.8	93.4	8.9	7	11	538.338	538.338	538.338	538.338	538.338	538.337	538.338	538.338	538.337	538.338	538.339	538.337	538.338	538.338	538.337	538.338	538.337	538.338	538.337	538.338	538.339	538.339	538.338	538.339	538.339	538.339	538.339	538.339	538.339	538.339	538.338	538.338	538.339	538.339	538.338	538.338
275.035	4.17	0	0.79	0.067	91767	193	0	99.3	33.3	87.3	23.2	2	5	275.033	275.034	275.034	275.033	275.034	275.034	275.033	275.034	275.034	275.034	275.033	275.033	275.033	275.034	275.035	275.033	275.033	275.034	275.034	275.033	275.034	275.034	275.034	275.034	275.034	275.034	275.034	275.034	275.034	275.034	275.034	275.034	275.034	275.034	275.034	275.034
382.07	4.19	0	3.33	0.018	97209	193	0	100	0	99.9	6.8	8	11	382.067	382.067	382.067	382.067	382.067	382.067	382.067	382.067	382.067	382.068	382.068	382.066	382.066	382.067	382.067	382.067	382.067	382.067	382.068	382.067	382.068	382.068	382.068	382.068	382.068	382.068	382.068	382.068	382.068	382.069	382.067	382.067	382.067	382.068	382.067	382.067
333.998	6.99	0	4.12	0.048	87878	193	0	92.8	9	99.7	17.8	7	11	333.993	333.993	333.993	333.996	333.996	333.993	333.996	333.993	333.996	333.996	333.996	333.995	333.995	333.996	333.994	333.994	333.995	333.997	333.996	333.995	333.994	333.996	333.993	333.998	333.997	333.996	333.995	333.994	333.996	333.996	333.998	333.993	333.993	333.994	333.994	333.994
651.992	4.24	0	0.88	0.056	32431	193	0	100	2.9	97.2	17.1	2	4	651.987	651.988	651.991	651.987	651.987	651.988	651.988	651.99	651.988	651.989	651.988	651.986	651.985	651.987	651.987	651.986	651.986	651.987	651.986	651.986	651.989	651.99	651.988	651.99	651.99	651.989	651.988	651.991	651.989	651.989	651.989	651.987	651.989	651.989	651.989	651.988
350.037	3.8	0	5.04	0.028	99094	193	0	100	9.3	100	13.4	3	5	350.035	350.035	350.035	350.034	350.035	350.035	350.035	350.035	350.035	350.035	350.035	350.034	350.035	350.035	350.035	350.035	350.035	350.034	350.035	350.034	350.035	350.036	350.035	350.036	350.035	350.036	350.036	350.035	350.036	350.036	350.035	350.035	350.035	350.035	350.035	350.035
572.302	1.59	0	9.05	0.173	24179	128	65	100	14.2	88.1	26.6	1	2																														572.301			572.301	572.3		572.301
564.156	3.88	0	5.36	0.023	48815	193	0	100	10.9	100	21.2	4	11	564.153	564.152	564.153	564.152	564.152	564.153	564.152	564.153	564.152	564.152	564.153	564.152	564.153	564.153	564.152	564.153	564.153	564.152	564.152	564.152	564.152	564.153	564.153	564.153	564.153	564.155	564.154	564.153	564.154	564.154	564.153	564.153	564.153	564.154	564.153	564.153
376.005	5.25	0	0.88	0.188	196650	193	0			93	19.8	3	7	376.002	376.002	376.004	376.001	376.002	376.003	376.002	376.003	376.001	376.003	376.003	376.003	376.001	376.003	376.002	376.002	376.002	376.003	376.002	376.002	376.004	376.003	376.002	376.002	376.003	376.003	376.003	376.005	376.004	376.002	376.001	376.001	376.004	376.002	376.001	376.002
452.23	4.07	0	4.41	0.015	101945	191	2	100	5	99.9	9.2	6	11	452.228	452.227	452.228	452.227	452.228	452.227	452.227	452.228	452.227	452.228	452.228	452.227	452.227	452.227	452.227	452.228	452.228	452.228	452.228	452.228	452.228	452.228	452.228	452.228	452.228	452.229	452.229	452.228	452.228	452.229	452.228	452.228	452.228	452.229	452.228	452.228
230.164	4.14	0	2.83	0.048	40604	193	0	100	0.7	100	10.4	2	3	230.162	230.162	230.162	230.162	230.163	230.162	230.162	230.163	230.163	230.163	230.163	230.162	230.162	230.162	230.162	230.162	230.162	230.162	230.163	230.162	230.163	230.163	230.163	230.163	230.163	230.163	230.163	230.163	230.163	230.163	230.162	230.163	230.163	230.163	230.163	230.163
541.97	4.74	0	0.88	0.087	41215	193	0	100	6.7	98.4	33.7	2	6	541.967	541.965	541.966	541.966	541.968	541.965	541.965	541.967	541.969	541.969	541.965	541.966	541.962	541.966	541.967	541.964	541.967	541.966	541.966	541.967	541.967	541.969	541.967	541.968	541.97	541.965	541.965	541.967	541.967	541.964	541.967	541.966	541.971	541.97	541.969	541.966
333.145	8.81	0	4.96	0.245	35357	193	0			100	29.1	1	4	333.142	333.139	333.148	333.137	333.143	333.152	333.142	333.142	333.142	333.144	333.143	333.143	333.142	333.144	333.142	333.143	333.142	333.149	333.138	333.142	333.144	333.144	333.143	333.143	333.143	333.144	333.143	333.143	333.143	333.14	333.144	333.143	333.143	333.142	333.143	333.147
536.326	3.8	0	5.48	0.035	63782	193	0	100	9.1	96.3	9.4	7	15	536.323	536.322	536.323	536.322	536.323	536.322	536.322	536.322	536.322	536.322	536.323	536.322	536.322	536.323	536.323	536.323	536.322	536.322	536.323	536.322	536.323	536.323	536.322	536.324	536.324	536.324	536.325	536.324	536.324	536.324	536.323	536.323	536.322	536.323	536.323	536.323
310.131	3.88	0	2.49	0.014	72468	193	0	100	2.2	99.7	17.8	2	4	310.129	310.129	310.129	310.129	310.129	310.129	310.129	310.129	310.129	310.129	310.129	310.129	310.128	310.129	310.129	310.129	310.129	310.129	310.129	310.129	310.13	310.13	310.129	310.13	310.13	310.13	310.13	310.13	310.13	310.13	310.129	310.13	310.13	310.129	310.13	310.13
381.168	4.24	0	2.93	0.01	80572	193	0	100	0.6	100	9.7	5	10	381.165	381.166	381.166	381.165	381.166	381.166	381.166	381.165	381.165	381.166	381.166	381.165	381.165	381.165	381.165	381.166	381.165	381.165	381.166	381.166	381.168	381.166	381.165	381.167	381.166	381.166	381.167	381.166	381.167	381.167	381.166	381.166	381.166	381.166	381.166	381.166
146.07	4.1	0	0.66	0.039	35959	193	0	100	4.5	99.2	25.7	1	3	146.069	146.069	146.069	146.069	146.069	146.069	146.069	146.069	146.069	146.069	146.069	146.069	146.069	146.069	146.069	146.069	146.069	146.069	146.069	146.069	146.07	146.07	146.07	146.07	146.07	146.069	146.07	146.07	146.07	146.07	146.069	146.069	146.07	146.069	146.069	146.069
154.066	5.99	0	1.84	0.074	35297	193	0	100	2.6	88.1	6.3	3	3	154.064	154.065	154.064	154.064	154.065	154.065	154.065	154.065	154.065	154.065	154.064	154.064	154.063	154.065	154.065	154.065	154.065	154.064	154.064	154.064	154.064	154.065	154.065	154.065	154.065	154.065	154.065	154.065	154.065	154.064	154.064	154.065	154.065	154.065	154.065	154.065
326.192	4.19	0	9.21	0.395	36450	166	27	98.6	33.6	99.4	20.5	3	6	326.191	326.19	326.19	326.191	326.19	326.19	326.19	326.19	326.19	326.19	326.19	326.19	326.19	326.19	326.19	326.19	326.19	326.191	326.191	326.19	326.191	326.191			326.191	326.191		326.192	326.191	326.191	326.191	326.191	326.19	326.191	326.191	326.19
458.108	7.28	0	3.56	0.583	84950	193	0			99.4	36.1	1	6	458.106	458.106	458.101	458.106	458.106	458.101	458.104	458.106	458.106	458.099	458.101	458.106	458.104	458.106	458.122	458.105	458.104	458.106	458.107	458.102	458.104	458.107	458.107	458.108	458.107	458.107	458.107	458.107	458.105	458.106	458.106	458.103	458.107	458.109	458.106	458.101
882.209	8.69	0	3.2	0.381	6608	165	28	100	52.6	99.9	63.7	1	5		882.202	882.202	882.206	882.211	882.193		882.217	882.216	882.202	882.222	882.22	882.221	882.206	882.206		882.211	882.217	882.204	882.206	882.212	882.211	882.219	882.199		882.215	882.209	882.208	882.207	882.199	882.209	882.202	882.203	882.203	882.205	882.21
2992.81	3.81	0	5.26	0.015	65974	193	0	100	53.8	100	20.9	1	8	2992.79	2992.79	2992.79	2992.78	2992.79	2992.79	2992.79	2992.79	2992.79	2992.79	2992.79	2992.79	2992.78	2992.83	2992.79	2992.79	2992.79	2992.79	2992.79	2992.78	2992.8	2992.79	2992.79	2992.8	2992.79	2992.8	2992.8	2992.79	2992.79	2992.8	2992.79	2992.79	2992.79	2992.79	2992.79	2992.79
338.087	4.25	0	0.77	0.072	30064	193	0	100	5.1	99.7	11.2	3	5	338.085	338.084	338.085	338.084	338.084	338.083	338.084	338.084	338.084	338.085	338.084	338.085	338.084	338.084	338.084	338.084	338.084	338.084	338.084	338.085	338.085	338.085	338.085	338.086	338.085	338.086	338.086	338.086	338.086	338.085	338.085	338.085	338.086	338.085	338.085	338.085
490.214	4.65	0	4.09	0.034	28942	193	0	100	3.4	97.5	27.3	3	12	490.211	490.211	490.211	490.21	490.21	490.211	490.209	490.209	490.208	490.211	490.211	490.211	490.209	490.21	490.209	490.21	490.209	490.212	490.211	490.209	490.212	490.211	490.21	490.211	490.21	490.211	490.213	490.211	490.212	490.212	490.21	490.21	490.213	490.21	490.211	490.211
761.394	3.89	0	8.98	0.007	104127	193	0	100	9.1	100	18.8	3	4	761.391	761.39	761.389	761.39	761.389	761.39	761.389	761.389	761.389	761.39	761.39	761.39	761.389	761.389	761.39	761.39	761.389	761.39	761.39	761.389	761.391	761.391	761.39	761.391	761.391	761.391	761.391	761.392	761.391	761.391	761.391	761.391	761.39	761.392	761.391	761.39
404.203	7.66	0	4	0.204	269333	193	0	100	16.6	100	33	1	11	404.199	404.198	404.21	404.201	404.197	404.206	404.195	404.204	404.198	404.202	404.2	404.201	404.198	404.203	404.197	404.2	404.201	404.199	404.199	404.198	404.2	404.204	404.202	404.203	404.196	404.203	404.204	404.202	404.204	404.202	404.199	404.201	404.204	404.202	404.204	404.198
434.146	3.87	0	1.9	0.053	43748	193	0	100	6.5	98.6	9.9	6	10	434.144	434.144	434.144	434.143	434.143	434.144	434.143	434.144	434.144	434.144	434.144	434.143	434.143	434.144	434.143	434.144	434.143	434.144	434.144	434.144	434.144	434.144	434.144	434.145	434.145	434.145	434.145	434.145	434.144	434.144	434.143	434.144	434.144	434.144	434.144	434.145
508.252	4.04	0	5.46	0.02	41807	193	0	100	11.2	99.9	28.2	1	4	508.25	508.249	508.248	508.249	508.249	508.249	508.25	508.249	508.248	508.249	508.249	508.248	508.247	508.249	508.25	508.249	508.249	508.249	508.25	508.248	508.25	508.25	508.249	508.249	508.25	508.251	508.251	508.25	508.249	508.251	508.25	508.25	508.25	508.25	508.249	508.249
448.107	3.8	0	5.47	0.054	37978	193	0	100	3.2	99.9	19.5	2	3	448.104	448.105	448.104	448.104	448.105	448.104	448.104	448.104	448.104	448.105	448.106	448.104	448.105	448.104	448.104	448.105	448.105	448.105	448.105	448.104	448.105	448.106	448.105	448.106	448.106	448.106	448.106	448.106	448.106	448.106	448.105	448.105	448.105	448.105	448.105	448.105
346.128	4.21	0	3.41	0.008	152190	193	0	100	1.6	99.8	4.8	9	15	346.125	346.126	346.127	346.125	346.126	346.126	346.126	346.126	346.126	346.126	346.126	346.125	346.125	346.125	346.125	346.126	346.126	346.126	346.126	346.126	346.126	346.127	346.127	346.127	346.127	346.127	346.127	346.127	346.127	346.127	346.126	346.126	346.126	346.126	346.126	346.126
179.036	3.96	0	5.04	0.012	144373	193	0	100	0	99.2	7.5	2	4	179.035	179.035	179.035	179.035	179.035	179.035	179.035	179.035	179.035	179.035	179.035	179.035	179.035	179.035	179.035	179.035	179.035	179.035	179.035	179.035	179.035	179.036	179.035	179.035	179.035	179.036	179.036	179.035	179.036	179.036	179.035	179.035	179.035	179.035	179.035	179.036
147.973	6.83	0	1.1	0.257	17675	124	69	98.4	53	88.1	23.2	1	5		147.973	147.973						147.973				147.972			147.973	147.973			147.972	147.973	147.973			147.972	147.973	147.973	147.972	147.971	147.973	147.972	147.97
327.958	7.3	0	0.83	0.124	40145	193	0			99.1	22.1	2	6	327.957	327.954	327.96	327.956	327.961	327.954	327.955	327.964	327.959	327.963	327.954	327.955	327.951	327.956	327.96	327.95	327.961	327.958	327.955	327.957	327.957	327.961	327.959	327.955	327.96	327.954	327.953	327.956	327.955	327.953	327.956	327.955	327.96	327.961	327.959	327.957
414.16	4.44	0	5.7	0.163	37558	193	0			99.9	21	1	4	414.159	414.158	414.159	414.157	414.158	414.158	414.158	414.158	414.158	414.158	414.158	414.157	414.157	414.158	414.157	414.158	414.157	414.158	414.158	414.158	414.156	414.158	414.158	414.159	414.158	414.159	414.159	414.158	414.158	414.16	414.16	414.158	414.158	414.159	414.158	414.158
298.092	4.54	0	0.75	0.063	17515	193	0	100	10	98.5	14.5	3	6	298.09	298.09	298.091	298.09	298.091	298.091	298.09	298.09	298.091	298.09	298.09	298.091	298.091	298.091	298.089	298.089	298.09	298.09	298.091	298.09	298.09	298.092	298.091	298.091	298.091	298.091	298.091	298.091	298.092	298.091	298.09	298.09	298.09	298.09	298.091	298.09
338.065	3.81	0	1.84	0.046	42671	34	159	100	9.2	99.8	11.8	5	7													338.062	338.063													338.064				338.062	338.062	338.063			338.062
416.209	3.92	0	5.2	0.064	53385	193	0	100	6.2	80.4	10.7	2	2	416.207	416.207	416.206	416.207	416.207	416.207	416.207	416.207	416.207	416.207	416.207	416.206	416.207	416.207	416.207	416.207	416.207	416.207	416.207	416.206	416.207	416.208	416.207	416.208	416.208	416.208	416.208	416.207	416.208	416.209	416.207	416.207	416.208	416.208	416.207	416.207
440.187	4.08	0	3.84	0.159	66571	193	0	100	6.8	96.9	20.5	4	12	440.184	440.184	440.184	440.184	440.184	440.184	440.184	440.184	440.184	440.184	440.185	440.183	440.183	440.183	440.183	440.185	440.183	440.185	440.185	440.184	440.184	440.185	440.184	440.185	440.185	440.185	440.185	440.185	440.185	440.186	440.185	440.185	440.185	440.185	440.184	440.185
520.331	4.01	0	6.42	0.236	79390	193	0			97.1	11.8	9	15	520.328	520.327	520.327	520.327	520.327	520.327	520.327	520.327	520.327	520.327	520.328	520.327	520.327	520.327	520.327	520.327	520.327	520.327	520.327	520.327	520.328	520.328	520.328	520.329	520.328	520.329	520.329	520.328	520.329	520.329	520.329	520.328	520.329	520.329	520.328	520.328
452.019	4.03	0	0.83	0.083	42592	193	0	100	10.2	100	12.4	6	13	452.016	452.016	452.017	452.016	452.016	452.017	452.016	452.017	452.016	452.017	452.016	452.016	452.015	452.017	452.015	452.016	452.016	452.016	452.017	452.016	452.017	452.017	452.017	452.017	452.017	452.017	452.018	452.017	452.017	452.017	452.016	452.017	452.017	452.018	452.016	452.017
746.144	3.67	0	2.81	0.016	54680	192	1	100	18.6	99.9	17.4	7	24	746.139	746.141	746.139	746.137	746.14	746.138	746.139	746.139	746.138	746.139	746.14	746.14	746.144	746.138	746.138	746.14	746.139	746.139	746.139	746.139	746.139	746.14	746.141	746.141	746.14	746.14	746.14	746.141	746.142	746.14	746.14	746.142	746.14	746.14	746.139	746.14
914.164	6.92	0	3.94	0.386	14166	141	52	100	50	100	44.5	1	7	914.165	914.161	914.16					914.16		914.159	914.16		914.158	914.16	914.159	914.169	914.158	914.16	914.16	914.158			914.165	914.154	914.153	914.161		914.163	914.161		914.162	914.164	914.161	914.162	914.161
288.065	3.87	0	5.13	0.012	119216	193	0	100	6	99.9	11.9	2	4	288.063	288.063	288.063	288.063	288.063	288.063	288.063	288.063	288.063	288.063	288.064	288.063	288.063	288.063	288.063	288.063	288.063	288.063	288.063	288.063	288.064	288.064	288.063	288.064	288.063	288.064	288.065	288.064	288.064	288.064	288.063	288.063	288.064	288.064	288.064	288.063
192.066	4.19	0	2.81	0.024	65475	193	0	100	11.4	100	6.8	2	5	192.065	192.065	192.065	192.065	192.065	192.065	192.065	192.065	192.065	192.065	192.065	192.064	192.065	192.065	192.065	192.065	192.065	192.065	192.065	192.065	192.065	192.066	192.066	192.066	192.066	192.066	192.066	192.065	192.066	192.065	192.065	192.065	192.066	192.065	192.065	192.066
328.227	3.82	0	7.7	0.091	22446	193	0	100	4.5	99.8	10	2	3	328.226	328.225	328.225	328.225	328.225	328.225	328.225	328.225	328.225	328.225	328.225	328.226	328.226	328.225	328.225	328.225	328.225	328.225	328.226	328.225	328.226	328.226	328.225	328.226	328.226	328.226	328.226	328.226	328.226	328.227	328.226	328.226	328.225	328.226	328.226	328.226
700.148	3.86	0	6.85	0.023	56529	193	0	100	16.6	99.8	13.9	3	6	700.145	700.143	700.143	700.143	700.143	700.143	700.143	700.143	700.143	700.143	700.144	700.143	700.142	700.143	700.143	700.144	700.145	700.144	700.144	700.142	700.145	700.144	700.144	700.145	700.144	700.146	700.145	700.144	700.144	700.143	700.144	700.144	700.144	700.145	700.144	700.144
386.124	3.93	0	3.76	0.016	56404	193	0	100	7.6	98.3	13.7	2	6	386.121	386.122	386.122	386.121	386.122	386.122	386.122	386.122	386.122	386.122	386.122	386.121	386.122	386.122	386.121	386.122	386.122	386.122	386.122	386.122	386.122	386.123	386.122	386.123	386.123	386.123	386.123	386.122	386.123	386.123	386.122	386.122	386.122	386.122	386.122	386.122
401.958	5.67	0	0.78	0.079	46449	193	0	100	13.6	94.1	29.1	1	8	401.955	401.954	401.955	401.954	401.956	401.955	401.953	401.956	401.954	401.958	401.955	401.954	401.952	401.955	401.957	401.953	401.956	401.954	401.954	401.955	401.955	401.959	401.956	401.956	401.957	401.955	401.955	401.957	401.956	401.952	401.956	401.956	401.958	401.959	401.957	401.954
131.095	4.08	0	0.97	0.031	44779	193	0	100	5.6	93.7	21.3	2	4	131.094	131.095	131.095	131.094	131.095	131.094	131.095	131.094	131.095	131.095	131.094	131.094	131.094	131.094	131.094	131.094	131.094	131.095	131.094	131.095	131.095	131.094	131.095	131.094	131.095	131.094	131.095	131.095	131.095	131.095	131.095	131.094	131.095	131.095	131.094	131.095
408.204	4.66	0	4.73	0.57	64443	193	0			99.8	17.3	4	15	408.202	408.202	408.202	408.201	408.201	408.201	408.202	408.202	408.201	408.203	408.201	408.199	408.202	408.202	408.2	408.202	408.201	408.201	408.202	408.202	408.202	408.202	408.202	408.202	408.202	408.205	408.205	408.202	408.202	408.204	408.201	408.203	408.199	408.202	408.199	408.203
368.173	4	0	3.14	0.009	130756	193	0	100	2.7	99.9	6.7	6	10	368.171	368.171	368.171	368.171	368.171	368.171	368.171	368.171	368.171	368.171	368.171	368.171	368.17	368.171	368.17	368.171	368.171	368.171	368.171	368.171	368.172	368.172	368.172	368.172	368.172	368.172	368.173	368.172	368.172	368.172	368.171	368.171	368.172	368.171	368.172	368.171
354.099	3.69	0	3.46	0.038	80364	193	0	100	0.9	99.5	13.9	2	5	354.097	354.098	354.098	354.097	354.097	354.097	354.097	354.097	354.097	354.097	354.098	354.097	354.097	354.097	354.097	354.097	354.097	354.098	354.098	354.097	354.098	354.098	354.098	354.098	354.098	354.099	354.099	354.098	354.099	354.099	354.097	354.097	354.098	354.098	354.097	354.098
298.052	4.09	0	9.02	0.015	20295	193	0	100	2.6	99.2	14.1	2	3	298.051	298.05	298.05	298.051	298.05	298.05	298.05	298.051	298.05	298.05	298.05	298.05	298.049	298.05	298.05	298.05	298.05	298.051	298.05	298.051	298.05	298.05	298.05	298.05	298.051	298.051	298.051	298.051	298.051	298.051	298.051	298.051	298.05	298.051	298.05	298.05
612.157	3.88	0	0.88	0.02	75724	193	0	100	5.5	99.1	13.7	4	7	612.153	612.153	612.152	612.153	612.153	612.153	612.152	612.152	612.153	612.154	612.153	612.152	612.152	612.153	612.152	612.153	612.152	612.153	612.152	612.152	612.154	612.154	612.153	612.154	612.154	612.154	612.155	612.154	612.154	612.154	612.153	612.153	612.154	612.154	612.153	612.153
370.016	4.17	0	1.01	0.174	25496	193	0	100	13.3	99.6	14.4	3	6	370.013	370.014	370.014	370.012	370.012	370.013	370.013	370.014	370.014	370.012	370.013	370.015	370.012	370.014	370.014	370.013	370.012	370.015	370.015	370.014	370.014	370.013	370.014	370.015	370.015	370.014	370.015	370.014	370.016	370.013	370.015	370.014	370.014	370.015	370.015	370.014
632.139	4.48	0	4.87	0.017	114720	193	0	100	1.7	99.4	10.1	8	13	632.134	632.134	632.134	632.133	632.134	632.134	632.133	632.134	632.133	632.134	632.135	632.133	632.133	632.134	632.133	632.134	632.133	632.134	632.134	632.133	632.135	632.135	632.134	632.136	632.135	632.136	632.136	632.135	632.135	632.136	632.135	632.134	632.135	632.135	632.135	632.135
652.04	3.91	0	4.21	0.088	101746	193	0	100	4.3	99.9	9.8	5	8	652.036	652.035	652.036	652.035	652.036	652.035	652.036	652.035	652.035	652.035	652.036	652.034	652.035	652.036	652.035	652.036	652.036	652.036	652.036	652.035	652.036	652.037	652.036	652.037	652.036	652.038	652.037	652.037	652.037	652.038	652.036	652.036	652.037	652.037	652.036	652.036
616.272	3.86	0	2.89	0.027	33635	193	0	100	3.5	99	21.6	1	5	616.268	616.269	616.268	616.269	616.269	616.269	616.268	616.268	616.269	616.268	616.268	616.267	616.269	616.269	616.267	616.268	616.267	616.268	616.269	616.268	616.27	616.272	616.269	616.27	616.27	616.27	616.27	616.269	616.271	616.27	616.269	616.271	616.271	616.269	616.269	616.27
534.185	4.13	0	0.68	0.089	45803	193	0	100	6.8	100	18.1	2	5	534.182	534.18	534.181	534.182	534.182	534.183	534.182	534.183	534.181	534.183	534.184	534.182	534.182	534.184	534.182	534.184	534.179	534.181	534.181	534.182	534.183	534.182	534.183	534.183	534.184	534.183	534.185	534.186	534.185	534.185	534.182	534.185	534.182	534.184	534.182	534.184
1896.2	3.81	0	4.17	0.052	91605	193	0	100	9.2	99.8	20.3	7	11	1896.19	1896.19	1896.19	1896.19	1896.19	1896.19	1896.19	1896.19	1896.19	1896.19	1896.19	1896.19	1896.19	1896.19	1896.19	1896.19	1896.19	1896.19	1896.19	1896.19	1896.19	1896.2	1896.19	1896.2	1896.2	1896.2	1896.2	1896.2	1896.19	1896.2	1896.19	1896.19	1896.2	1896.19	1896.19	1896.19
694.117	4.14	0	4.87	0.018	150268	193	0	100	0.3	99.8	11.3	7	12	694.112	694.112	694.112	694.111	694.112	694.113	694.112	694.112	694.111	694.112	694.113	694.111	694.111	694.113	694.112	694.112	694.112	694.112	694.112	694.111	694.114	694.114	694.113	694.114	694.113	694.114	694.115	694.114	694.114	694.115	694.113	694.113	694.113	694.113	694.113	694.113
756.213	3.9	0	4.46	0.013	131138	193	0	100	5.3	99.9	19.3	5	8	756.209	756.209	756.208	756.208	756.209	756.208	756.208	756.209	756.208	756.208	756.209	756.208	756.208	756.208	756.208	756.209	756.208	756.209	756.209	756.208	756.21	756.21	756.209	756.211	756.21	756.211	756.211	756.21	756.21	756.211	756.209	756.209	756.209	756.21	756.209	756.209
197.034	3.77	0	6.02	0.154	30452	193	0	87	18.6	87.9	4.7	2	2	197.033	197.032	197.033	197.032	197.032	197.032	197.033	197.032	197.033	197.033	197.033	197.032	197.033	197.033	197.032	197.033	197.033	197.032	197.032	197.032	197.033	197.033	197.033	197.033	197.033	197.033	197.033	197.033	197.033	197.034	197.033	197.033	197.033	197.033	197.033	197.033
331.057	5.23	0	0.88	0.133	29613	193	0	100	18.6	93.5	19.3	4	9	331.055	331.056	331.057	331.055	331.056	331.055	331.055	331.056	331.053	331.056	331.054	331.056	331.051	331.052	331.055	331.056	331.054	331.057	331.057	331.055	331.056	331.056	331.055	331.056	331.057	331.055	331.058	331.06	331.055	331.055	331.055	331.054	331.055	331.055	331.054	331.057
404.204	4.99	0	3.44	0.156	92818	192	1	100	10.4	95.8	32	2	9	404.202	404.201	404.202	404.201	404.202		404.201	404.202	404.202	404.202	404.202	404.2	404.2	404.2	404.2	404.202	404.2	404.202	404.202	404.201	404.202	404.202	404.202	404.203	404.202	404.203	404.203	404.202	404.201	404.201	404.202	404.202	404.203	404.202	404.201	404.201
458.108	4.04	0	3.74	0.018	74574	193	0	100	11.9	99.3	13.7	3	4	458.105	458.106	458.106	458.105	458.106	458.106	458.105	458.106	458.105	458.105	458.105	458.105	458.105	458.106	458.104	458.106	458.105	458.106	458.106	458.105	458.106	458.107	458.106	458.106	458.106	458.106	458.107	458.107	458.107	458.107	458.106	458.107	458.107	458.106	458.105	458.106
202.027	3.85	0	4.22	0.055	95783	193	0	100	6.3	99.9	6.8	3	4	202.026	202.026	202.026	202.025	202.026	202.026	202.026	202.026	202.026	202.026	202.026	202.025	202.025	202.026	202.026	202.026	202.026	202.026	202.026	202.026	202.026	202.026	202.026	202.026	202.026	202.026	202.026	202.026	202.026	202.026	202.026	202.026	202.026	202.026	202.026	202.026
614.176	4.17	0	3.42	0.025	46085	193	0	100	9.8	99.6	16.9	2	6	614.172	614.173	614.172	614.172	614.172	614.172	614.173	614.173	614.172	614.172	614.173	614.171	614.169	614.172	614.171	614.172	614.172	614.173	614.172	614.172	614.173	614.173	614.173	614.174	614.174	614.173	614.174	614.174	614.174	614.174	614.175	614.172	614.173	614.173	614.172	614.173
170.023	5.07	0	4.21	0.192	17355	193	0			100	26.3	1	3	170.022	170.022	170.023	170.023	170.023	170.021	170.022	170.022	170.021	170.023	170.022	170.022	170.022	170.023	170.022	170.023	170.023	170.023	170.022	170.022	170.022	170.023	170.022	170.023	170.021	170.023	170.023	170.023	170.022	170.025	170.023	170.022	170.023	170.023	170.022	170.022
194.059	5.46	0	3.85	0.257	100778	193	0			99.9	5.7	4	6	194.058	194.058	194.058	194.057	194.058	194.058	194.058	194.058	194.058	194.057	194.058	194.057	194.057	194.057	194.057	194.058	194.058	194.057	194.058	194.058	194.058	194.058	194.058	194.058	194.058	194.058	194.059	194.058	194.058	194.058	194.058	194.058	194.058	194.058	194.058	194.058
354.036	4.15	0	5.13	0.023	119683	193	0	100	2.8	99.4	4.8	8	12	354.034	354.033	354.033	354.033	354.034	354.033	354.034	354.033	354.033	354.033	354.034	354.033	354.033	354.033	354.034	354.034	354.034	354.034	354.033	354.033	354.034	354.034	354.034	354.034	354.034	354.034	354.034	354.034	354.034	354.035	354.034	354.033	354.034	354.034	354.034	354.034
369.112	4.07	0	2.28	0.041	23744	191	2	100	4	99.9	12.2	2	4	369.109	369.11	369.109	369.108	369.11	369.109	369.11	369.11	369.11	369.11	369.11	369.109	369.109	369.11	369.11	369.11	369.11	369.11	369.11	369.109	369.11	369.11	369.109	369.11	369.11	369.111	369.111	369.11	369.11	369.11	369.11	369.11	369.111	369.111	369.11	369.111
416.243	5.1	0	6.17	0.086	19207	193	0	100	44.1	95.7	18.5	3	8	416.241	416.24	416.242	416.239	416.24	416.24	416.242	416.238	416.239	416.24	416.24	416.238	416.242	416.241	416.239	416.24	416.242	416.241	416.241	416.242	416.242	416.243	416.239	416.24	416.242	416.24	416.242	416.241	416.242	416.241	416.243	416.242	416.242	416.243	416.242	416.239
307.086	7.8	0	3.78	0.369	43399	182	11	100	12.7	98.8	24.3	2	8	307.082	307.084	307.083	307.082	307.081	307.082	307.082	307.081	307.083	307.081	307.081	307.084	307.082	307.084	307.083	307.084	307.086	307.084	307.083	307.084	307.087	307.081	307.082	307.083	307.082	307.086	307.082	307.083	307.083	307.084	307.085	307.082		307.083	307.081	307.082
536.322	3.92	0	5.13	0.186	56395	193	0			98.9	16.8	7	12	536.318	536.319	536.318	536.318	536.318	536.317	536.319	536.318	536.318	536.318	536.319	536.318	536.318	536.318	536.318	536.318	536.319	536.318	536.318	536.318	536.319	536.32	536.319	536.32	536.319	536.321	536.32	536.319	536.32	536.32	536.319	536.319	536.319	536.319	536.319	536.319
214.025	3.9	0	7.14	0.108	36393	193	0	100	6.3	99.2	6.5	2	3	214.024	214.024	214.024	214.024	214.024	214.023	214.024	214.024	214.024	214.024	214.024	214.024	214.024	214.024	214.024	214.024	214.024	214.024	214.024	214.024	214.024	214.024	214.024	214.024	214.024	214.024	214.025	214.025	214.024	214.025	214.024	214.024	214.024	214.024	214.024	214.024
363.995	4.4	0	5.13	0.027	21297	193	0	100	6.1	97.7	23.1	5	7	363.993	363.992	363.992	363.991	363.992	363.992	363.992	363.992	363.991	363.992	363.992	363.991	363.992	363.992	363.992	363.992	363.993	363.992	363.992	363.992	363.992	363.993	363.992	363.993	363.993	363.994	363.993	363.993	363.993	363.994	363.993	363.993	363.993	363.993	363.993	363.992
386.196	5.78	0	5.15	0.609	129109	193	0			88.1	11.5	4	10	386.192	386.192	386.193	386.193	386.193	386.188	386.193	386.193	386.195	386.193	386.195	386.195	386.193	386.194	386.193	386.193	386.194	386.195	386.194	386.192	386.194	386.194	386.193	386.193	386.194	386.194	386.194	386.196	386.192	386.195	386.194	386.194	386.195	386.195	386.195	386.196
586.136	4.16	0	4.12	0.035	45306	193	0	100	42.8	87.9	25.6	1	6	586.134	586.132	586.131	586.132	586.132	586.133	586.132	586.132	586.132	586.133	586.132	586.13	586.131	586.133	586.131	586.133	586.132	586.133	586.133	586.133	586.134	586.134	586.133	586.134	586.134	586.133	586.134	586.133	586.134	586.133	586.133	586.134	586.135	586.133	586.133	586.134
260.138	4.1	0	2.13	0.064	22561	192	1	100	4.2	99.9	11	3	4	260.137	260.137	260.137	260.136	260.137	260.137	260.137	260.137	260.137	260.137	260.137	260.136	260.136	260.137	260.136	260.137	260.137	260.137	260.137	260.137	260.137	260.137	260.137	260.137	260.137	260.137	260.138	260.137	260.138	260.137	260.137	260.137	260.137	260.137	260.137	260.137
155.07	4.04	0	0.65	0.048	22245	193	0	100	7.3	88.1	15.1	1	3	155.069	155.07	155.07	155.069	155.07	155.07	155.07	155.07	155.07	155.07	155.069	155.07	155.07	155.07	155.069	155.069	155.069	155.069	155.07	155.069	155.07	155.069	155.07	155.071	155.07	155.07	155.07	155.07	155.07	155.07	155.069	155.07	155.07	155.07	155.069	155.07
808.209	3.85	0	4.66	0.012	132297	193	0	100	1.4	100	12.2	3	4	808.204	808.205	808.204	808.204	808.204	808.204	808.204	808.204	808.204	808.204	808.205	808.203	808.203	808.204	808.204	808.204	808.204	808.204	808.205	808.203	808.205	808.206	808.205	808.206	808.205	808.207	808.207	808.206	808.206	808.207	808.205	808.205	808.205	808.205	808.205	808.205
318.097	3.27	0	1.39	0.052	36213	193	0	100	0.7	99.2	9.9	4	8	318.095	318.095	318.095	318.095	318.095	318.096	318.095	318.095	318.096	318.096	318.095	318.095	318.095	318.096	318.094	318.096	318.094	318.096	318.095	318.095	318.096	318.096	318.095	318.096	318.096	318.096	318.095	318.096	318.096	318.096	318.095	318.096	318.096	318.096	318.096	318.095
405.113	4.33	0	1.05	0.155	22100	193	0	100	28.6	98.8	26.6	2	6	405.11	405.11	405.111	405.109	405.111	405.11	405.11	405.112	405.11	405.112	405.112	405.11	405.11	405.111	405.109	405.11	405.111	405.111	405.11	405.11	405.112	405.111	405.111	405.111	405.111	405.112	405.11	405.113	405.111	405.11	405.109	405.11	405.111	405.112	405.111	405.11
336.05	4.22	0	1.86	0.063	25734	193	0	100	4.1	99.8	15	4	5	336.047	336.048	336.048	336.047	336.048	336.048	336.047	336.048	336.047	336.048	336.048	336.047	336.047	336.048	336.046	336.048	336.046	336.048	336.048	336.048	336.049	336.048	336.048	336.048	336.048	336.048	336.049	336.048	336.049	336.049	336.047	336.048	336.05	336.048	336.048	336.048
362.199	3.83	0	5.61	0.015	92197	193	0	100	0	100	14	3	4	362.197	362.198	362.197	362.197	362.197	362.197	362.198	362.197	362.197	362.197	362.198	362.197	362.197	362.197	362.198	362.197	362.197	362.196	362.197	362.197	362.197	362.197	362.197	362.198	362.198	362.198	362.198	362.198	362.198	362.199	362.198	362.198	362.197	362.198	362.197	362.198
580.294	5.15	0	8.63	0.37	35466	106	87	100	36.8	99.2	30.4	1	3	580.293	580.292	580.292	580.292	580.291	580.292	580.29	580.293	580.293	580.293	580.293	580.292	580.288	580.292	580.293	580.29	580.29	580.292	580.292			580.293	580.292	580.293	580.291	580.294	580.294	580.294	580.294	580.294	580.293	580.293	580.295	580.294	580.294	580.293
678.391	4.15	0	9.17	0.009	133638	193	0	100	1.5	99.9	7.2	8	11	678.387	678.386	678.386	678.387	678.386	678.386	678.386	678.387	678.385	678.386	678.387	678.386	678.386	678.386	678.386	678.386	678.386	678.387	678.386	678.386	678.387	678.387	678.387	678.388	678.388	678.388	678.388	678.389	678.388	678.388	678.387	678.388	678.386	678.388	678.387	678.386
301.118	4.04	0	3	0.018	44295	184	9	100	0	99.9	8.6	3	6	301.116	301.116	301.116	301.116	301.116	301.117	301.116	301.116	301.116	301.117	301.116	301.116	301.116	301.116		301.116	301.116	301.116	301.116	301.116	301.116	301.117	301.116	301.117	301.117	301.117		301.117	301.117	301.117	301.117	301.116	301.117	301.117	301.116
349.978	3.4	0	4.23	0.066	35594	193	0	100	4.7	98.6	15.1	6	12	349.976	349.976	349.976	349.976	349.976	349.976	349.976	349.976	349.976	349.976	349.976	349.975	349.976	349.976	349.976	349.976	349.976	349.976	349.976	349.976	349.976	349.977	349.976	349.977	349.976	349.977	349.977	349.976	349.977	349.978	349.976	349.976	349.976	349.976	349.976	349.977
354.158	3.99	0	2.37	0.042	57245	193	0	100	11.8	99.6	11.3	6	8	354.155	354.155	354.155	354.154	354.155	354.155	354.155	354.156	354.155	354.156	354.155	354.156	354.155	354.155	354.155	354.156	354.155	354.155	354.155	354.155	354.156	354.156	354.156	354.156	354.156	354.156	354.157	354.156	354.156	354.156	354.155	354.156	354.156	354.156	354.156	354.156
192.062	6.55	0	1.1	0.329	25199	189	4	91.4	24.8	98.5	24.3	1	8	192.061	192.06	192.062	192.062	192.061	192.061	192.061	192.062	192.061	192.062	192.06	192.06	192.059	192.06	192.061		192.06	192.062	192.061	192.06	192.061	192.06	192.062	192.062	192.062	192.061	192.061	192.06	192.06		192.061		192.061	192.061	192.061	192.061
218.128	4.19	0	1.66	0.059	32144	193	0	100	5	99.8	8.6	2	3	218.126	218.126	218.126	218.126	218.126	218.126	218.126	218.127	218.126	218.127	218.126	218.126	218.125	218.126	218.126	218.127	218.126	218.127	218.126	218.126	218.127	218.126	218.127	218.127	218.127	218.127	218.127	218.127	218.127	218.127	218.126	218.126	218.126	218.127	218.126	218.127
278.048	4.38	0	0.76	0.072	45910	193	0	100	5.6	99.9	11	2	3	278.046	278.045	278.046	278.046	278.046	278.046	278.046	278.046	278.046	278.047	278.046	278.046	278.045	278.046	278.045	278.046	278.046	278.046	278.045	278.046	278.046	278.046	278.046	278.047	278.047	278.046	278.047	278.047	278.047	278.045	278.046	278.045	278.047	278.047	278.047	278.046
113.994	3.75	0	3.86	0.165	125980	193	0	100	27.8	100	2.5	3	3	113.993	113.994	113.994	113.993	113.994	113.994	113.994	113.994	113.994	113.994	113.994	113.993	113.993	113.993	113.994	113.994	113.994	113.994	113.994	113.994	113.994	113.994	113.994	113.994	113.994	113.994	113.994	113.994	113.994	113.994	113.994	113.994	113.994	113.994	113.994	113.994
744.191	4.05	0	3.62	0.01	39892	193	0	100	46	100	25.1	1	5	744.188	744.188	744.187	744.186	744.187	744.187	744.189	744.187	744.185	744.187	744.188	744.186	744.188	744.187	744.186	744.19	744.182	744.187	744.188	744.186	744.191	744.189	744.187	744.188	744.187	744.19	744.191	744.188	744.188	744.19	744.188	744.191	744.188	744.189	744.187	744.188
234.973	6.41	0	0.71	0.02	48659	193	0	100	16.3	92.8	30.1	1	4	234.97	234.969	234.972	234.971	234.971	234.971	234.971	234.972	234.97	234.974	234.972	234.972	234.968	234.972	234.972	234.97	234.971	234.971	234.972	234.971	234.971	234.971	234.971	234.972	234.971	234.97	234.97	234.973	234.972	234.971	234.973	234.971	234.974	234.973	234.973	234.97
698.192	3.86	0	3.33	0.013	56485	193	0	100	2.9	99.9	21.4	2	5	698.187	698.187	698.187	698.187	698.188	698.187	698.187	698.188	698.188	698.188	698.188	698.187	698.186	698.188	698.187	698.188	698.187	698.187	698.188	698.187	698.189	698.188	698.188	698.189	698.189	698.189	698.19	698.189	698.189	698.191	698.189	698.188	698.188	698.188	698.188	698.188
360.029	3.98	0	4.18	0.066	65923	193	0	100	6.9	99.1	13.6	5	8	360.027	360.027	360.027	360.027	360.027	360.027	360.027	360.027	360.027	360.027	360.027	360.026	360.026	360.027	360.027	360.027	360.027	360.027	360.027	360.027	360.027	360.028	360.027	360.028	360.027	360.028	360.028	360.027	360.028	360.028	360.027	360.027	360.027	360.027	360.027	360.027
522.218	4.29	0	5.35	0.151	30392	193	0	100	15.1	99.8	18.3	3	8	522.215	522.216	522.214	522.214	522.215	522.213	522.215	522.214	522.215	522.216	522.216	522.213	522.215	522.215	522.212	522.215	522.215	522.216	522.216	522.214	522.217	522.216	522.215	522.215	522.215	522.215	522.216	522.216	522.215	522.217	522.216	522.215	522.215	522.216	522.216	522.213
511.933	5.84	0	0.86	0.099	24438	193	0	100	7.2	99	18	2	6	511.932	511.929	511.928	511.928	511.93	511.928	511.926	511.929	511.932	511.931	511.928	511.928	511.925	511.929	511.929	511.925	511.929	511.929	511.928	511.928	511.93	511.931	511.932	511.929	511.933	511.929	511.926	511.931	511.93	511.926	511.929	511.93	511.934	511.934	511.933	511.93
348.022	4.87	0	5.04	0.028	80372	193	0	100	0.7	99.8	10.1	7	13	348.02	348.019	348.019	348.019	348.019	348.019	348.019	348.02	348.019	348.019	348.02	348.019	348.019	348.019	348.02	348.019	348.019	348.019	348.019	348.019	348.02	348.019	348.019	348.02	348.019	348.021	348.02	348.019	348.02	348.021	348.021	348.019	348.019	348.019	348.019	348.018
648.115	4.55	0	0.73	0.039	64298	193	0	100	8.5	99.4	19.2	1	7	648.11	648.109	648.115	648.11	648.11	648.111	648.111	648.114	648.109	648.113	648.112	648.111	648.108	648.111	648.109	648.11	648.111	648.111	648.111	648.109	648.11	648.111	648.111	648.113	648.111	648.112	648.111	648.117	648.112	648.111	648.113	648.11	648.113	648.112	648.112	648.111
576.116	3.87	0	4.45	0.072	30059	193	0			99.7	19.4	1	4	576.112	576.114	576.113	576.112	576.112	576.112	576.112	576.112	576.112	576.113	576.113	576.111	576.111	576.112	576.113	576.113	576.113	576.115	576.113	576.113	576.114	576.114	576.113	576.114	576.113	576.114	576.114	576.113	576.114	576.115	576.113	576.113	576.115	576.114	576.113	576.114
180.044	5.33	0	4.13	0.325	1503345	193	0			97.7	14	3	9	180.042	180.041	180.042	180.043	180.043	180.041	180.043	180.043	180.043	180.043	180.043	180.043	180.043	180.043	180.043	180.043	180.043	180.041	180.043	180.043	180.042	180.043	180.043	180.043	180.043	180.044	180.044	180.043	180.043	180.044	180.043	180.043	180.042	180.043	180.043	180.043
228.148	3.97	0	2.7	0.089	10326	193	0	100	21.5	97.2	21.8	1	4	228.147	228.147	228.147	228.146	228.147	228.147	228.146	228.147	228.147	228.147	228.147	228.147	228.146	228.147	228.147	228.146	228.147	228.147	228.147	228.147	228.147	228.148	228.147	228.148	228.147	228.147	228.148	228.147	228.148	228.148	228.147	228.147	228.147	228.147	228.147	228.147
350.196	5.33	0	5.07	0.228	46849	193	0	100	26.8	99.3	20.7	3	9	350.193	350.193	350.194	350.193	350.195	350.192	350.194	350.192	350.191	350.195	350.194	350.193	350.195	350.195	350.194	350.193	350.194	350.194	350.194	350.196	350.192	350.197	350.193	350.195	350.195	350.195	350.198	350.193	350.195	350.196	350.194	350.194	350.198	350.194	350.198	350.194
930.118	3.82	0	4.18	0.055	93159	193	0	100	8.7	99.9	14.2	3	3	930.112	930.113	930.113	930.112	930.113	930.113	930.112	930.113	930.112	930.112	930.113	930.111	930.111	930.113	930.112	930.112	930.112	930.112	930.112	930.112	930.113	930.114	930.113	930.115	930.114	930.115	930.115	930.115	930.114	930.115	930.113	930.113	930.114	930.114	930.114	930.114
352.146	4.58	0	1.55	0.046	17948	183	10	100	6.9	100	17.7	3	5	352.143	352.145	352.143	352.143	352.144	352.144	352.144	352.143	352.144	352.144	352.146	352.145	352.143	352.143	352.144	352.144	352.143	352.143	352.143	352.143	352.144	352.146	352.143	352.146	352.145	352.144	352.145	352.145	352.147	352.144	352.143	352.143	352.144	352.144	352.143	352.144
301.12	4.05	0	3.69	0.009	110862	166	27	100	0	100	9.4	7	10	301.118	301.118	301.118	301.118	301.119		301.118		301.118	301.118	301.118	301.118	301.118	301.118		301.118	301.118	301.118	301.118	301.118	301.119	301.118	301.118	301.119	301.118	301.119	301.119	301.119	301.119	301.119	301.118	301.118	301.118	301.118	301.118	301.118
422.059	3.96	0	3.33	0.011	67459	193	0	100	1.7	99.6	20.1	3	7	422.056	422.057	422.058	422.055	422.057	422.056	422.056	422.057	422.057	422.057	422.057	422.056	422.056	422.056	422.055	422.057	422.057	422.056	422.056	422.056	422.057	422.059	422.057	422.057	422.058	422.059	422.058	422.058	422.057	422.058	422.058	422.057	422.056	422.056	422.056	422.057
514.126	6.76	0	0.75	0.072	20405	192	1	100	18.2	97.7	26.4	2	5	514.124	514.121	514.124	514.119	514.122	514.124	514.121	514.123	514.122	514.125	514.123	514.123	514.122	514.126	514.124	514.122	514.126	514.122	514.122	514.124	514.123	514.119	514.127	514.123	514.125	514.125	514.122	514.123	514.122	514.121	514.121	514.123	514.127	514.128	514.128	514.123
378.19	4.42	0	4.59	0.562	8895	193	0			94.9	28.4	2	4	378.186	378.187	378.187	378.186	378.189	378.186	378.186	378.189	378.186	378.187	378.188	378.186	378.188	378.187	378.187	378.187	378.188	378.187	378.187	378.186	378.185	378.187	378.188	378.188	378.187	378.187	378.187	378.189	378.188	378.188	378.188	378.187	378.187	378.188	378.188	378.187
650.152	3.82	0	3.62	0.018	31910	193	0	100	10.3	99.9	21.6	2	5	650.148	650.149	650.147	650.147	650.148	650.148	650.148	650.148	650.148	650.148	650.148	650.147	650.148	650.148	650.147	650.148	650.147	650.149	650.149	650.148	650.15	650.149	650.149	650.15	650.149	650.15	650.15	650.149	650.149	650.151	650.149	650.149	650.149	650.149	650.148	650.148
134.049	4.26	0	3.68	0.012	57952	193	0	100	5.2	88	9.1	2	3	134.048	134.048	134.048	134.048	134.048	134.048	134.048	134.048	134.048	134.048	134.048	134.048	134.048	134.048	134.048	134.048	134.048	134.048	134.049	134.048	134.048	134.049	134.048	134.049	134.049	134.048	134.049	134.048	134.049	134.049	134.048	134.048	134.048	134.048	134.048	134.048
594.163	4.05	0	5.12	0.297	4866719	193	0	100	20.2	100	12.6	3	13	594.159	594.159	594.159	594.159	594.158	594.159	594.159	594.158	594.158	594.159	594.159	594.159	594.158	594.159	594.159	594.16	594.158	594.159	594.159	594.159	594.16	594.159	594.16	594.159	594.159	594.161	594.161	594.16	594.159	594.162	594.16	594.16	594.16	594.16	594.16	594.16
136.037	4.34	0	1.05	0.091	26068	193	0	87.1	26.3	99	11.1	2	3	136.036	136.037	136.037	136.036	136.037	136.037	136.036	136.037	136.037	136.037	136.037	136.037	136.036	136.037	136.036	136.037	136.037	136.036	136.036	136.036	136.037	136.036	136.037	136.037	136.037	136.037	136.037	136.037	136.037	136.037	136.037	136.036	136.037	136.036	136.036	136.037
223.039	4.14	0	1.55	0.05	27126	193	0	100	6.1	99.7	15.3	3	6	223.037	223.037	223.038	223.038	223.038	223.038	223.037	223.037	223.038	223.037	223.037	223.037	223.037	223.038	223.037	223.038	223.037	223.037	223.038	223.037	223.038	223.038	223.037	223.038	223.038	223.037	223.038	223.037	223.038	223.038	223.037	223.039	223.038	223.038	223.037	223.037
188.107	4.43	0	5.74	0.017	79038	193	0	100	5.7	99.9	8.5	4	6	188.106	188.106	188.106	188.106	188.106	188.106	188.106	188.106	188.106	188.106	188.106	188.106	188.106	188.106	188.106	188.106	188.106	188.106	188.106	188.106	188.106	188.106	188.106	188.106	188.106	188.107	188.107	188.106	188.107	188.107	188.106	188.106	188.107	188.106	188.106	188.106
388.213	5.92	0	3.79	0.372	96518	189	4	100	13.7	99.1	11.9	3	8	388.211	388.209	388.209	388.209	388.213	388.212	388.211	388.212		388.213	388.211	388.21	388.21	388.21	388.211	388.212	388.211	388.211	388.211	388.21	388.213	388.213	388.212	388.213	388.21	388.213	388.211	388.211	388.211	388.211	388.209	388.21	388.211	388.21	388.212	388.211
192.956	4.08	0	0.65	0.123	31761	192	1	100	16.3	99.9	24.3	1	5	192.955	192.955	192.955	192.954	192.955	192.955	192.955	192.955	192.955	192.956	192.955	192.956	192.954	192.955	192.954	192.955	192.954	192.955	192.955	192.955	192.955	192.955	192.955	192.955	192.955	192.955	192.956	192.955	192.956	192.955	192.955	192.955	192.956	192.955	192.955	192.955
452.068	3.95	0	3.62	0.035	56322	193	0	100	1.5	99	20.9	2	10	452.065	452.066	452.066	452.064	452.065	452.065	452.065	452.066	452.066	452.065	452.065	452.064	452.066	452.065	452.064	452.065	452.064	452.065	452.065	452.065	452.067	452.066	452.066	452.065	452.065	452.066	452.066	452.066	452.065	452.068	452.066	452.065	452.066	452.065	452.065	452.067
388.137	3.99	0	3.45	0.01	82122	193	0	100	0	88.3	16.5	5	10	388.135	388.135	388.136	388.135	388.134	388.134	388.135	388.135	388.135	388.135	388.136	388.135	388.135	388.136	388.135	388.135	388.135	388.134	388.134	388.136	388.136	388.135	388.136	388.136	388.136	388.136	388.136	388.137	388.136	388.136	388.137	388.135	388.136	388.135	388.135	388.136
385.986	4.4	0	0.98	0.127	30427	193	0	100	13.4	96.3	20.9	2	9	385.983	385.983	385.985	385.983	385.984	385.984	385.984	385.983	385.985	385.984	385.983	385.983	385.981	385.983	385.984	385.984	385.983	385.985	385.983	385.983	385.984	385.985	385.983	385.984	385.985	385.983	385.984	385.985	385.985	385.984	385.984	385.983	385.985	385.984	385.985	385.983
218.995	12.27	0	0.73	0.338	21164	193	0			85.3	23.9	2	6	218.994	218.996	218.997	218.995	218.995	218.995	218.997	218.995	218.996	218.997	218.994	218.994	218.993	218.995	218.998	218.995	218.994	218.998	218.995	218.994	218.994	218.995	218.997	218.996	218.994	218.993	218.994	218.994	218.998	218.992	218.994	219.001	218.993	219.002	218.997	218.999
188.117	4.21	0	1.89	0.086	23527	193	0	100	3.7	99.8	7.7	2	3	188.116	188.116	188.116	188.116	188.116	188.116	188.116	188.116	188.116	188.117	188.116	188.116	188.116	188.116	188.116	188.116	188.116	188.116	188.116	188.116	188.117	188.117	188.116	188.117	188.117	188.116	188.117	188.117	188.117	188.117	188.116	188.116	188.117	188.117	188.116	188.117
320.026	3.96	0	4.78	0.032	119553	193	0			100	9.5	4	7	320.024	320.024	320.024	320.024	320.024	320.024	320.025	320.024	320.024	320.024	320.025	320.024	320.024	320.024	320.024	320.024	320.024	320.024	320.025	320.024	320.025	320.025	320.025	320.025	320.024	320.025	320.026	320.025	320.025	320.025	320.024	320.024	320.025	320.025	320.025	320.025
558.166	6.33	0	0.87	0.193	13077	185	8	100	17.2	99.9	50.9	1	3	558.161	558.162	558.162	558.161	558.162	558.155	558.161	558.161		558.161	558.164	558.163	558.164	558.164	558.164	558.158	558.163	558.161	558.162	558.163	558.163	558.162	558.164	558.163	558.164	558.164	558.166	558.165	558.165	558.165	558.165	558.165	558.165	558.165	558.164	558.165
912.207	3.77	0	4.9	0.02	141549	193	0	100	0.3	99.9	20.5	4	6	912.201	912.201	912.201	912.2	912.201	912.201	912.201	912.201	912.2	912.201	912.202	912.2	912.2	912.201	912.201	912.201	912.201	912.201	912.202	912.201	912.203	912.203	912.202	912.203	912.202	912.203	912.203	912.203	912.203	912.204	912.202	912.202	912.202	912.203	912.202	912.202
340.14	4.5	0	0.99	0.144	37683	193	0	100	15.3	88.1	11.9	2	6	340.138	340.138	340.138	340.137	340.138	340.138	340.137	340.138	340.137	340.139	340.138	340.138	340.138	340.139	340.137	340.137	340.137	340.138	340.137	340.138	340.138	340.139	340.138	340.139	340.138	340.139	340.139	340.139	340.139	340.139	340.138	340.138	340.139	340.139	340.139	340.139
269.952	4.55	0	4.45	0.173	20802	193	0	80	21.2	97.8	10.3	4	5	269.95	269.95	269.951	269.95	269.95	269.95	269.95	269.95	269.95	269.95	269.951	269.95	269.95	269.95	269.95	269.951	269.95	269.95	269.951	269.95	269.951	269.951	269.95	269.951	269.951	269.951	269.952	269.951	269.951	269.951	269.95	269.951	269.951	269.951	269.951	269.951
409.162	3.95	0	1.97	0.225	26786	181	12	100	18	99.8	9.3	5	9	409.159	409.16	409.16	409.158	409.16	409.16	409.159		409.159	409.159	409.159	409.159	409.159	409.16	409.159	409.16	409.159	409.161	409.159	409.159		409.16	409.16	409.161		409.161	409.161	409.161	409.161	409.159	409.16	409.16	409.16	409.16	409.159	409.161
229.074	6.27	0	4.59	0.033	18938	193	0	100	16.5	99.8	14.5	4	8	229.073	229.072	229.072	229.07	229.069	229.071	229.07	229.071	229.07	229.071	229.071	229.069	229.072	229.071	229.072	229.071	229.072	229.072	229.073	229.072	229.072	229.075	229.071	229.072	229.072	229.074	229.074	229.071	229.071	229.073	229.073	229.073	229.073	229.072	229.072	229.073
308.093	4.64	0	3.62	0.007	754212	193	0	100	36.1	87.6	21.8	2	3	308.091	308.09	308.091	308.09	308.091	308.09	308.091	308.091	308.09	308.091	308.091	308.09	308.089	308.091	308.091	308.091	308.09	308.09	308.091	308.091	308.091	308.091	308.091	308.091	308.091	308.091	308.092	308.091	308.091	308.091	308.091	308.091	308.092	308.091	308.091	308.091
207.096	4.34	0	4.59	0.015	116537	193	0	100	6.2	99.9	8.5	2	7	207.095	207.095	207.095	207.095	207.095	207.095	207.094	207.095	207.094	207.095	207.095	207.095	207.095	207.095	207.094	207.094	207.095	207.095	207.094	207.095	207.095	207.095	207.093	207.095	207.095	207.095	207.095	207.095	207.095	207.095	207.095	207.095	207.096	207.095	207.095	207.095
524.232	3.77	0	5.22	0.017	83009	193	0	100	2.6	99.9	13.1	5	10	524.229	524.229	524.228	524.228	524.229	524.229	524.229	524.229	524.229	524.229	524.229	524.228	524.228	524.228	524.228	524.229	524.229	524.229	524.228	524.228	524.229	524.23	524.229	524.23	524.23	524.231	524.23	524.23	524.23	524.231	524.23	524.229	524.229	524.23	524.229	524.229
760.355	3.95	0	8.42	0.166	35059	193	0			99.8	8.3	7	12	760.35	760.352	760.35	760.351	760.35	760.35	760.349	760.351	760.349	760.35	760.351	760.35	760.35	760.35	760.35	760.351	760.35	760.351	760.35	760.349	760.351	760.351	760.351	760.352	760.351	760.353	760.353	760.352	760.351	760.353	760.351	760.351	760.351	760.352	760.352	760.351
448.235	3.81	0	6.83	0.063	66767	193	0	100	0	99.3	4.5	7	11	448.233	448.232	448.232	448.232	448.232	448.232	448.232	448.233	448.232	448.233	448.233	448.232	448.232	448.232	448.233	448.232	448.232	448.232	448.233	448.232	448.232	448.233	448.232	448.233	448.233	448.233	448.234	448.233	448.233	448.233	448.233	448.233	448.232	448.233	448.233	448.232
562.095	4.16	0	7.83	0.025	7033	193	0	100	18.8	100	23	1	4	562.092	562.093	562.089	562.092	562.092	562.09	562.092	562.092	562.09	562.091	562.092	562.091	562.092	562.091	562.09	562.09	562.093	562.09	562.093	562.092	562.092	562.093	562.092	562.092	562.092	562.092	562.093	562.094	562.093	562.094	562.091	562.092	562.092	562.092	562.094	562.091
454.185	4.19	0	4	0.008	90196	193	0	100	7.2	99.6	11.3	4	8	454.181	454.182	454.182	454.181	454.182	454.182	454.182	454.182	454.182	454.181	454.182	454.181	454.18	454.181	454.181	454.182	454.182	454.182	454.182	454.181	454.182	454.182	454.182	454.182	454.183	454.183	454.183	454.182	454.182	454.183	454.182	454.182	454.182	454.182	454.182	454.182
598.077	4.55	0	4.78	0.01	84141	193	0	100	4.9	99.8	23.3	2	10	598.074	598.075	598.073	598.075	598.073	598.073	598.073	598.074	598.075	598.075	598.074	598.075	598.071	598.072	598.071	598.075	598.071	598.073	598.073	598.073	598.079	598.075	598.076	598.075	598.075	598.076	598.075	598.074	598.075	598.075	598.074	598.072	598.07	598.072	598.071	598.074
278.132	4.05	0	3.32	0.01	73106	193	0	100	0	100	9.1	5	7	278.13	278.13	278.13	278.129	278.13	278.13	278.13	278.13	278.13	278.13	278.13	278.129	278.129	278.13	278.129	278.13	278.13	278.13	278.13	278.13	278.13	278.13	278.13	278.13	278.13	278.131	278.131	278.13	278.13	278.131	278.13	278.13	278.13	278.13	278.13	278.13
378.096	3.81	0	3.85	0.021	49500	192	1	100	7.5	99.7	9.4	4	11	378.094	378.094	378.094	378.093	378.094	378.094	378.094	378.093	378.094	378.094	378.095	378.094	378.095	378.094	378.094	378.095	378.095	378.094	378.094	378.094	378.095	378.095	378.095	378.094	378.094	378.096	378.095	378.095	378.096	378.097	378.095	378.094	378.095	378.095	378.095	378.095
257.202	4.32	0	9.36	0.013	78853	193	0	100	2.5	100	5.4	2	3	257.2	257.2	257.2	257.2	257.2	257.2	257.2	257.2	257.2	257.2	257.201	257.2	257.2	257.2	257.2	257.2	257.2	257.2	257.2	257.2	257.2	257.2	257.2	257.2	257.201	257.201	257.201	257.201	257.201	257.201	257.2	257.201	257.2	257.201	257.201	257.2
356.098	5.19	0	0.74	0.105	24502	193	0	100	9	99.3	16.2	4	8	356.097	356.098	356.095	356.097	356.097	356.097	356.098	356.097	356.096	356.097	356.094	356.096	356.096	356.096	356.096	356.092	356.095	356.095	356.094	356.097	356.095	356.098	356.098	356.098	356.097	356.097	356.096	356.096	356.096	356.098	356.097	356.094	356.096	356.097	356.096	356.097
324.027	4.9	0	4.78	0.035	90980	193	0	100	0.3	99.9	3.4	13	15	324.024	324.024	324.024	324.024	324.024	324.024	324.024	324.024	324.024	324.024	324.024	324.024	324.023	324.024	324.024	324.024	324.024	324.024	324.024	324.024	324.025	324.025	324.025	324.025	324.025	324.025	324.025	324.025	324.025	324.026	324.025	324.024	324.025	324.025	324.025	324.025
148.053	4.05	0	1.55	0.042	26040	193	0	100	3.3	99.9	6.1	2	3	148.052	148.053	148.053	148.052	148.052	148.053	148.052	148.053	148.053	148.053	148.052	148.052	148.052	148.053	148.052	148.053	148.052	148.052	148.053	148.053	148.053	148.053	148.053	148.053	148.053	148.053	148.053	148.053	148.053	148.053	148.053	148.052	148.053	148.053	148.053	148.053
474.14	4.13	0	2.63	0.213	32856	193	0	100	2.5	99.7	14.1	2	8	474.138	474.138	474.137	474.137	474.138	474.138	474.137	474.138	474.138	474.138	474.138	474.137	474.136	474.138	474.136	474.138	474.137	474.138	474.138	474.138	474.139	474.138	474.138	474.139	474.139	474.139	474.139	474.139	474.139	474.14	474.137	474.138	474.137	474.138	474.137	474.137
181.983	4.05	0	4.7	0.019	38496	193	0	100	58.4	99.5	11.2	2	3	181.982	181.982	181.982	181.982	181.982	181.982	181.982	181.982	181.982	181.982	181.982	181.982	181.982	181.982	181.982	181.982	181.982	181.982	181.982	181.982	181.982	181.982	181.982	181.982	181.982	181.982	181.982	181.982	181.982	181.982	181.982	181.982	181.982	181.982	181.982	181.982
434.218	4.03	0	3.78	0.164	65766	184	9	100	29.3	99.9	12.3	3	6	434.216	434.216		434.215	434.217	434.216	434.216	434.216	434.216	434.216	434.215	434.215	434.214	434.216	434.215	434.216	434.215	434.215	434.215	434.215	434.217	434.217	434.216	434.217	434.217	434.217	434.218	434.216	434.217	434.218		434.216		434.216	434.216	434.216
294.063	4.58	0	2.71	0.043	23174	169	24	100	2.4	93.3	17.3	5	13	294.06	294.062	294.061	294.061		294.061	294.061	294.061	294.061			294.06	294.059	294.062	294.061	294.062	294.063	294.062	294.061	294.061	294.062	294.061	294.062			294.062			294.063	294.061	294.062	294.062	294.062	294.061	294.061	294.063
599.336	4.06	0	9.35	0.021	24456	193	0	100	18.9	99.8	12.6	2	4	599.333	599.333	599.332	599.332	599.332	599.332	599.332	599.332	599.331	599.333	599.331	599.332	599.332	599.331	599.332	599.332	599.332	599.332	599.332	599.331	599.332	599.332	599.332	599.333	599.333	599.333	599.332	599.334	599.333	599.333	599.333	599.333	599.332	599.334	599.333	599.332
406.223	4.1	0	3.51	0.149	59025	169	24	100	9.7	99.9	10	5	11	406.22	406.22	406.22	406.22	406.22	406.22	406.221	406.221		406.221	406.22	406.22	406.219	406.22	406.22	406.219	406.219	406.22	406.22	406.22	406.22		406.219	406.22	406.22	406.221	406.222	406.222	406.221	406.221	406.221	406.221	406.221	406.221	406.221
252.119	4.44	0	1.22	0.063	11971	191	2	100	19.1	96.2	19.1	2	7	252.117	252.118	252.119	252.118	252.119	252.118	252.117	252.118	252.117	252.118	252.118	252.118	252.117	252.117	252.117	252.118	252.117	252.118	252.118	252.118	252.118	252.118	252.119	252.119	252.119	252.118	252.118	252.117	252.119	252.119	252.118	252.118	252.119	252.117	252.118	252.118
515.226	3.9	0	2.52	0.044	12107	193	0	100	9.6	99.7	19	1	3	515.223	515.223	515.224	515.223	515.224	515.224	515.223	515.223	515.223	515.224	515.223	515.223	515.223	515.223	515.222	515.224	515.223	515.223	515.223	515.223	515.224	515.224	515.223	515.225	515.225	515.224	515.225	515.224	515.225	515.225	515.223	515.225	515.225	515.224	515.223	515.224
116.013	4.16	0	0.96	0.18	40326	193	0	100	25.4	88	5.2	2	4	116.012	116.012	116.012	116.012	116.012	116.012	116.012	116.012	116.012	116.012	116.012	116.012	116.012	116.012	116.012	116.012	116.012	116.012	116.012	116.012	116.012	116.012	116.012	116.012	116.013	116.012	116.013	116.012	116.013	116.012	116.012	116.012	116.012	116.012	116.012	116.012
360.086	3.89	0	3.87	0.071	167538	193	0	100	11.6	99.9	12.2	5	14	360.083	360.083	360.083	360.083	360.084	360.083	360.083	360.083	360.083	360.084	360.084	360.083	360.083	360.084	360.083	360.084	360.083	360.083	360.083	360.083	360.084	360.084	360.084	360.084	360.084	360.084	360.085	360.084	360.084	360.085	360.084	360.084	360.084	360.084	360.084	360.084
253.099	4.06	0	2.56	0.059	12052	190	3	100	27.2	100	33.8	1	3	253.097	253.097	253.097	253.097	253.097	253.097	253.097	253.098	253.097	253.097	253.097	253.097	253.096	253.096	253.097	253.097	253.097	253.097	253.097	253.097	253.097	253.098	253.097	253.097	253.098			253.097	253.097	253.098	253.097	253.098	253.097	253.098	253.097	253.097
580.152	3.91	0	5.66	0.024	24524	175	18	100	34.5	99.9	36	1	7		580.15	580.148	580.148	580.148		580.148	580.151	580.145	580.148	580.149	580.151	580.151	580.148	580.149	580.151	580.148	580.153		580.148			580.149	580.149	580.148	580.151	580.149	580.148	580.148	580.153	580.15	580.149	580.149	580.15	580.15
458.11	3.91	0	3.95	0.009	73295	193	0	100	2.4	99.9	9.1	2	3	458.107	458.107	458.107	458.106	458.107	458.107	458.106	458.106	458.106	458.107	458.107	458.106	458.106	458.106	458.106	458.107	458.107	458.107	458.107	458.107	458.107	458.108	458.107	458.108	458.107	458.108	458.108	458.107	458.108	458.108	458.107	458.107	458.107	458.107	458.107	458.107
266.041	4.14	0	1.3	0.038	40299	193	0	100	1.5	99.9	12.2	4	7	266.04	266.039	266.04	266.039	266.04	266.04	266.04	266.04	266.039	266.04	266.04	266.039	266.039	266.04	266.039	266.041	266.039	266.04	266.04	266.04	266.04	266.041	266.04	266.04	266.04	266.04	266.041	266.041	266.041	266.041	266.042	266.041	266.042	266.041	266.04	266.04
400.043	3.79	0	5.04	0.038	71030	193	0	100	3.9	99.9	8.4	3	4	400.041	400.041	400.041	400.041	400.04	400.041	400.041	400.041	400.04	400.041	400.041	400.04	400.04	400.041	400.041	400.041	400.04	400.04	400.041	400.04	400.041	400.041	400.041	400.041	400.041	400.042	400.041	400.041	400.041	400.042	400.041	400.041	400.042	400.041	400.041	400.041
106.028	5.64	0	0.68	0.149	65705	193	0	100	9.2	99.9	9.3	1	4	106.027	106.028	106.028	106.027	106.027	106.027	106.027	106.028	106.027	106.027	106.027	106.027	106.027	106.027	106.027	106.027	106.027	106.027	106.027	106.027	106.028	106.027	106.027	106.027	106.028	106.028	106.028	106.028	106.028	106.028	106.028	106.027	106.027	106.027	106.027	106.027
224.118	7.9	0	6.74	0.017	51937	193	0	100	1.8	99.4	7.4	6	11	224.115	224.115	224.115	224.114	224.114	224.115	224.115	224.115	224.114	224.114	224.115	224.115	224.114	224.115	224.115	224.114	224.115	224.115	224.115	224.115	224.115	224.115	224.114	224.115	224.115	224.116	224.116	224.116	224.116	224.116	224.116	224.115	224.115	224.116	224.116	224.115
678.29	4.86	0	6.17	0.067	12127	193	0	100	14.6	99.9	34.7	2	5	678.289	678.288	678.287	678.287	678.285	678.286	678.286	678.285	678.282	678.287	678.281	678.284	678.28	678.288	678.285	678.287	678.289	678.29	678.289	678.292	678.291	678.289	678.288	678.287	678.287	678.288	678.289	678.285	678.283	678.292	678.289	678.288	678.288	678.288	678.289	678.287
186.032	4.69	0	4.78	0.023	102667	193	0	100	0.3	99.9	4.2	8	10	186.03	186.03	186.03	186.03	186.03	186.03	186.03	186.03	186.03	186.03	186.031	186.03	186.03	186.03	186.03	186.03	186.03	186.03	186.03	186.03	186.031	186.031	186.03	186.031	186.031	186.031	186.031	186.031	186.031	186.031	186.031	186.03	186.031	186.031	186.031	186.03
382.14	4.14	0	1.19	0.062	7530	193	0	100	12.8	94.2	18.9	2	4	382.138	382.138	382.138	382.139	382.139	382.137	382.139	382.138	382.138	382.138	382.138	382.138	382.137	382.139	382.138	382.138	382.136	382.138	382.14	382.139	382.139	382.137	382.14	382.139	382.14	382.139	382.139	382.139	382.139	382.139	382.138	382.139	382.139	382.139	382.138	382.14
434.017	3.73	0	1.77	0.075	29189	193	0	100	5.5	100	9.8	2	3	434.014	434.014	434.014	434.013	434.015	434.014	434.014	434.015	434.014	434.014	434.014	434.014	434.013	434.014	434.014	434.014	434.014	434.015	434.014	434.014	434.014	434.015	434.015	434.015	434.015	434.015	434.016	434.015	434.015	434.015	434.015	434.016	434.016	434.015	434.014	434.016
324.027	4.39	0	4.93	0.028	87213	193	0	100	4.1	99.8	10.3	10	13	324.024	324.024	324.024	324.025	324.024	324.024	324.025	324.025	324.024	324.025	324.025	324.024	324.024	324.024	324.024	324.024	324.025	324.024	324.025	324.024	324.025	324.025	324.024	324.025	324.025	324.025	324.026	324.025	324.025	324.026	324.025	324.024	324.025	324.024	324.024	324.025
388.212	4.46	0	4.71	0.248	2209685	193	0			99.4	12.8	4	9	388.209	388.21	388.21	388.209	388.209	388.209	388.21	388.209	388.209	388.21	388.21	388.209	388.209	388.21	388.209	388.209	388.209	388.208	388.21	388.21	388.21	388.209	388.209	388.21	388.21	388.21	388.21	388.209	388.21	388.211	388.21	388.209	388.211	388.211	388.21	388.209
253.981	5.4	0	1	0.076	31341	193	0	80	25.4	84.8	16	2	9	253.979	253.979	253.979	253.979	253.979	253.978	253.978	253.981	253.98	253.981	253.979	253.98	253.977	253.979	253.981	253.979	253.98	253.98	253.979	253.98	253.98	253.98	253.98	253.98	253.981	253.979	253.979	253.98	253.98	253.979	253.98	253.979	253.982	253.982	253.981	253.979
194.062	8.37	0	4.72	0.103	31738	77	116	100	33.4	99.1	14.1	4	6	194.06	194.059				194.059					194.06		194.058			194.059	194.06							194.06	194.059	194.06					194.059	194.06	194.059
422.246	4.85	0	9.16	0.323	6582	154	39	100	64.1	88	23.4	1	2		422.241	422.242		422.238								422.237				422.239	422.241			422.242		422.243	422.243		422.243	422.243			422.243	422.243	422.242	422.243			422.244
150.07	4.29	0	5.04	0.013	111238	193	0	100	4.5	99.9	6.5	2	3	150.069	150.069	150.069	150.069	150.069	150.069	150.07	150.069	150.069	150.069	150.07	150.069	150.069	150.069	150.069	150.069	150.069	150.069	150.069	150.069	150.069	150.07	150.069	150.07	150.069	150.07	150.07	150.069	150.07	150.07	150.069	150.069	150.069	150.069	150.069	150.069
235.992	3.84	0	0.91	0.37	31064	193	0			88.1	26	3	7	235.99	235.991	235.991	235.991	235.99	235.991	235.99	235.991	235.991	235.99	235.991	235.991	235.99	235.99	235.99	235.99	235.991	235.992	235.992	235.991	235.991	235.991	235.991	235.991	235.991	235.991	235.991	235.991	235.991	235.991	235.991	235.991	235.992	235.991	235.991	235.99
224.057	4.46	0	0.75	0.058	30493	193	0	100	3.5	98.4	15.5	3	7	224.055	224.056	224.055	224.055	224.055	224.055	224.055	224.055	224.055	224.055	224.055	224.055	224.055	224.055	224.055	224.055	224.055	224.055	224.055	224.055	224.055	224.055	224.056	224.056	224.056	224.055	224.057	224.056	224.056	224.055	224.055	224.056	224.056	224.056	224.055	224.056
171.971	4.29	0	1.16	0.118	23103	193	0	98.7	27	88	15.9	3	7	171.971	171.969	171.971	171.971	171.971	171.97	171.97	171.97	171.972	171.971	171.971	171.971	171.97	171.97	171.971	171.969	171.969	171.97	171.971	171.969	171.971	171.97	171.971	171.97	171.97	171.971	171.971	171.97	171.969	171.97	171.969	171.969	171.97	171.97	171.971	171.969
280.061	5.61	0	5.03	0.127	39670	193	0	100	7.1	98.5	10.2	6	10	280.059	280.059	280.058	280.058	280.058	280.059	280.059	280.059	280.059	280.059	280.059	280.058	280.059	280.059	280.06	280.059	280.059	280.059	280.059	280.059	280.059	280.059	280.059	280.06	280.059	280.06	280.06	280.059	280.06	280.06	280.059	280.059	280.06	280.059	280.059	280.06
540.353	3.69	0	5.1	0.023	53905	193	0	100	5.4	99.6	5.7	7	10	540.35	540.351	540.35	540.35	540.351	540.35	540.351	540.351	540.35	540.351	540.351	540.349	540.35	540.351	540.35	540.351	540.351	540.35	540.35	540.35	540.35	540.351	540.351	540.352	540.351	540.352	540.353	540.351	540.352	540.352	540.351	540.35	540.35	540.351	540.351	540.351
338.105	4.02	0	4.51	0.01	74542	193	0	100	7.6	99.9	10.8	3	4	338.103	338.102	338.103	338.102	338.103	338.103	338.103	338.103	338.102	338.103	338.103	338.102	338.102	338.102	338.102	338.103	338.103	338.102	338.103	338.103	338.103	338.103	338.103	338.104	338.103	338.104	338.104	338.103	338.103	338.104	338.103	338.103	338.103	338.103	338.102	338.103
506.04	3.9	0	2.81	0.043	52037	193	0	100	3.5	99.5	9	3	5	506.037	506.038	506.037	506.036	506.037	506.037	506.037	506.037	506.037	506.038	506.038	506.036	506.036	506.037	506.036	506.037	506.036	506.037	506.037	506.036	506.038	506.038	506.038	506.038	506.038	506.038	506.039	506.038	506.038	506.039	506.038	506.037	506.038	506.038	506.038	506.037
265.009	5.03	0	1.56	0.057	13833	193	0	100	5.4	97	35.1	3	8	265.007	265.007	265.008	265.007	265.007	265.007	265.007	265.007	265.007	265.007	265.007	265.007	265.006	265.007	265.006	265.007	265.007	265.007	265.007	265.007	265.008	265.008	265.008	265.008	265.008	265.008	265.008	265.009	265.009	265.007	265.007	265.008	265.009	265.008	265.007	265.007
314.066	4	0	2.18	0.041	29578	193	0	100	0.9	97.6	15.7	2	3	314.064	314.064	314.064	314.063	314.064	314.064	314.063	314.063	314.064	314.064	314.064	314.063	314.063	314.064	314.063	314.064	314.063	314.064	314.064	314.064	314.065	314.064	314.064	314.065	314.065	314.064	314.065	314.064	314.065	314.065	314.064	314.064	314.066	314.065	314.064	314.064
401.994	3.95	0	4.23	0.049	54231	193	0	100	25.3	99.9	15.9	5	7	401.992	401.992	401.992	401.991	401.991	401.991	401.991	401.992	401.991	401.992	401.992	401.991	401.991	401.992	401.991	401.992	401.992	401.992	401.992	401.991	401.993	401.993	401.992	401.993	401.992	401.993	401.993	401.992	401.992	401.993	401.992	401.992	401.992	401.992	401.993	401.992
150.055	5.21	0	0.69	0.097	138520	193	0			100	5.4	7	10	150.054	150.054	150.054	150.054	150.054	150.054	150.054	150.054	150.054	150.054	150.054	150.054	150.053	150.054	150.054	150.054	150.054	150.054	150.054	150.054	150.054	150.054	150.054	150.054	150.054	150.054	150.054	150.054	150.054	150.054	150.054	150.054	150.054	150.054	150.054	150.054
386.199	4.19	0	4.5	0.3	245193	193	0	100	14.2	95.7	15.4	5	9	386.197	386.196	386.197	386.196	386.197	386.197	386.197	386.196	386.195	386.197	386.196	386.196	386.196	386.196	386.196	386.195	386.196	386.197	386.197	386.196	386.198	386.196	386.196	386.197	386.197	386.198	386.197	386.197	386.197	386.198	386.197	386.197	386.197	386.197	386.197	386.197
274.02	4.34	0	4.92	0.025	79084	193	0	100	0	99.8	5.8	6	7	274.018	274.018	274.018	274.018	274.018	274.018	274.018	274.018	274.018	274.018	274.018	274.018	274.018	274.018	274.018	274.018	274.018	274.018	274.018	274.018	274.019	274.019	274.018	274.019	274.019	274.019	274.019	274.019	274.019	274.019	274.018	274.018	274.018	274.019	274.018	274.018
694.14	4.36	0	4.47	0.099	32444	190	3	100	15.9	99.9	24.8	1	4	694.136	694.136	694.136	694.135	694.136	694.136	694.135	694.136	694.137	694.136	694.136	694.136	694.135	694.135	694.136	694.135	694.136	694.136	694.136	694.136	694.137	694.138	694.136	694.138	694.137	694.138	694.139	694.138	694.134	694.136	694.136	694.137	694.137	694.137	694.136	694.136
700.277	4.13	0	6.02	0.071	17119	193	0	100	24	100	22.1	3	10	700.274	700.276	700.274	700.272	700.273	700.274	700.274	700.272	700.272	700.272	700.275	700.274	700.273	700.273	700.274	700.272	700.278	700.273	700.273	700.274	700.275	700.275	700.274	700.274	700.277	700.278	700.276	700.274	700.273	700.273	700.274	700.273	700.272	700.278	700.277	700.273
454.245	4.16	0	4.75	0.013	83548	193	0	100	2.3	99.9	9.6	7	10	454.243	454.243	454.243	454.242	454.243	454.243	454.243	454.243	454.242	454.243	454.243	454.243	454.242	454.242	454.243	454.242	454.242	454.241	454.243	454.241	454.243	454.244	454.243	454.243	454.243	454.244	454.244	454.243	454.244	454.244	454.243	454.242	454.243	454.243	454.243	454.243
1050.22	8.07	0	4.35	0.347	10894	136	57	100	66.3	99.9	51.8	1	8	1050.2		1050.22	1050.2		1050.19			1050.25	1050.21	1050.21	1050.21	1050.22	1050.2	1050.21		1050.21	1050.21	1050.24	1050.21	1050.2	1050.2	1050.23	1050.23		1050.23	1050.21	1050.22	1050.21		1050.22	1050.21	1050.21	1050.21	1050.21	1050.24
630.139	3.99	0	4.11	0.357	29209	193	0			97.6	21.6	1	6	630.134	630.135	630.135	630.134	630.135	630.135	630.135	630.135	630.135	630.135	630.136	630.134	630.134	630.135	630.134	630.136	630.133	630.134	630.134	630.135	630.135	630.137	630.135	630.137	630.136	630.137	630.137	630.136	630.136	630.137	630.137	630.135	630.137	630.136	630.135	630.136
518.204	4.12	0	3.49	0.017	73294	193	0	100	10.3	99.7	16	4	8	518.201	518.201	518.201	518.2	518.201	518.201	518.2	518.201	518.2	518.201	518.201	518.199	518.2	518.2	518.2	518.201	518.2	518.201	518.201	518.2	518.201	518.202	518.201	518.202	518.201	518.202	518.202	518.202	518.202	518.202	518.201	518.201	518.201	518.202	518.201	518.202
417.079	4.37	0	1.67	0.061	8501	193	0	100	7.6	99.6	22.5	1	3	417.077	417.077	417.076	417.076	417.076	417.075	417.076	417.075	417.076	417.076	417.077	417.076	417.074	417.075	417.075	417.076	417.076	417.077	417.076	417.075	417.077	417.076	417.075	417.077	417.077	417.078	417.078	417.078	417.078	417.078	417.076	417.077	417.078	417.077	417.076	417.076
326.104	4	0	3.54	0.029	60546	193	0	100	12.2	99.9	14.3	5	9	326.102	326.102	326.102	326.102	326.102	326.101	326.102	326.102	326.102	326.102	326.103	326.101	326.101	326.102	326.101	326.103	326.102	326.102	326.102	326.102	326.102	326.103	326.103	326.103	326.103	326.103	326.103	326.103	326.103	326.103	326.102	326.102	326.103	326.102	326.102	326.102
550.269	3.84	0	4.37	0.019	49415	193	0	100	3.1	99.3	21.1	3	13	550.265	550.266	550.266	550.264	550.266	550.265	550.265	550.265	550.266	550.265	550.266	550.265	550.266	550.266	550.264	550.263	550.266	550.266	550.265	550.266	550.266	550.265	550.265	550.267	550.266	550.266	550.266	550.265	550.266	550.267	550.264	550.267	550.267	550.267	550.266	550.266
245.139	3.94	0	1.74	0.073	12232	193	0	100	9	88.1	10	1	2	245.137	245.137	245.138	245.137	245.138	245.137	245.137	245.138	245.138	245.137	245.137	245.137	245.137	245.138	245.137	245.137	245.137	245.138	245.138	245.137	245.138	245.137	245.138	245.138	245.138	245.138	245.138	245.138	245.138	245.138	245.137	245.137	245.138	245.137	245.137	245.138
348.087	4.21	0	3.54	0.013	43308	193	0	100	5.8	99.8	14.2	6	11	348.085	348.085	348.086	348.084	348.086	348.085	348.085	348.085	348.085	348.085	348.086	348.085	348.084	348.085	348.085	348.086	348.085	348.085	348.086	348.085	348.087	348.086	348.086	348.086	348.086	348.087	348.086	348.086	348.086	348.086	348.085	348.085	348.086	348.086	348.086	348.087
812.354	3.92	0	8.98	0.008	83024	193	0	100	7.2	99.6	10.9	9	13	812.35	812.349	812.348	812.349	812.348	812.348	812.349	812.349	812.348	812.349	812.349	812.349	812.348	812.348	812.349	812.348	812.349	812.35	812.349	812.348	812.35	812.35	812.35	812.351	812.351	812.351	812.351	812.351	812.35	812.351	812.35	812.35	812.35	812.351	812.35	812.349
367.092	3.91	0	2.2	0.05	39897	193	0	100	1.7	99.1	15.8	2	3	367.09	367.09	367.09	367.089	367.09	367.091	367.09	367.09	367.09	367.09	367.09	367.09	367.089	367.09	367.089	367.09	367.089	367.09	367.09	367.089	367.091	367.091	367.09	367.091	367.091	367.091	367.091	367.091	367.091	367.091	367.09	367.09	367.091	367.091	367.09	367.09
430.047	6.98	0	1	0.155	10840	192	1	100	39.4	99.5	39.9	1	5	430.046	430.046	430.046	430.044	430.044	430.045	430.036	430.043	430.042	430.047	430.045	430.044	430.042	430.042	430.045	430.044	430.046	430.047	430.045	430.043	430.052	430.044	430.044	430.054	430.043	430.044		430.044	430.044	430.041	430.046	430.041	430.048	430.047	430.047	430.046
416.21	3.93	0	5.4	0.016	48870	193	0	100	0.8	98.9	10.3	2	3	416.207	416.207	416.207	416.207	416.207	416.207	416.208	416.207	416.207	416.207	416.208	416.207	416.207	416.207	416.207	416.207	416.208	416.207	416.207	416.207	416.208	416.208	416.207	416.208	416.208	416.208	416.208	416.208	416.208	416.209	416.208	416.208	416.207	416.208	416.208	416.207
390.049	5.65	0	0.83	0.059	23741	193	0	100	11.4	87.8	19.8	4	11	390.044	390.046	390.046	390.044	390.047	390.046	390.045	390.048	390.046	390.046	390.046	390.047	390.046	390.047	390.044	390.047	390.047	390.045	390.046	390.045	390.046	390.048	390.044	390.049	390.047	390.048	390.049	390.048	390.047	390.048	390.049	390.047	390.05	390.046	390.046	390.045
298.052	4.13	0	8.88	0.228	18631	193	0			99.6	19.7	2	3	298.051	298.051	298.05	298.051	298.051	298.05	298.05	298.051	298.051	298.05	298.051	298.051	298.052	298.052	298.05	298.051	298.05	298.051	298.051	298.051	298.05	298.051	298.053	298.054	298.05	298.051	298.051	298.051	298.052	298.051	298.051	298.05	298.051	298.051	298.051	298.052
174.055	3.97	0	4.34	0.013	36613	193	0	100	2	88	10.1	1	2	174.054	174.054	174.054	174.054	174.054	174.053	174.054	174.054	174.054	174.054	174.054	174.053	174.054	174.054	174.054	174.054	174.054	174.054	174.054	174.054	174.054	174.054	174.054	174.054	174.054	174.054	174.054	174.054	174.054	174.054	174.054	174.054	174.054	174.054	174.054	174.054
258.054	3.92	0	4.92	0.022	82204	193	0	100	2.2	99.9	9.3	3	3	258.053	258.053	258.052	258.052	258.053	258.053	258.053	258.052	258.052	258.052	258.053	258.052	258.052	258.053	258.053	258.053	258.053	258.053	258.053	258.052	258.053	258.053	258.053	258.053	258.053	258.053	258.054	258.053	258.053	258.053	258.053	258.053	258.053	258.053	258.053	258.053
303.136	4.13	0	3.33	0.208	19523	193	0	100	6.5	86.8	21	2	5	303.135	303.135	303.134	303.135	303.135	303.136	303.135	303.134	303.134	303.135	303.135	303.134	303.135	303.135	303.135	303.135	303.134	303.136	303.135	303.134	303.135	303.135	303.135	303.136	303.135	303.135	303.135	303.136	303.135	303.135	303.134	303.135	303.134	303.135	303.134	303.135
684.135	3.89	0	5.27	0.059	94686	193	0	100	2	99.7	3.9	8	11	684.131	684.13	684.13	684.129	684.13	684.13	684.13	684.13	684.13	684.13	684.131	684.129	684.129	684.13	684.13	684.13	684.13	684.13	684.13	684.13	684.131	684.131	684.131	684.132	684.131	684.132	684.132	684.131	684.132	684.133	684.131	684.131	684.131	684.131	684.132	684.13
378.035	10.15	0	0.79	0.085	28725	193	0	100	9.7	96.2	22.9	4	14	378.035	378.028	378.029	378.031	378.036	378.032	378.028	378.035	378.035	378.034	378.029	378.033	378.031	378.03	378.03	378.033	378.033	378.034	378.031	378.027	378.031	378.033	378.038	378.038	378.036	378.031	378.029	378.032	378.03	378.033	378.029	378.029	378.034	378.034	378.035	378.032
503.998	5.15	0	0.86	0.084	19798	193	0			98.8	33.8	1	5	503.995	503.995	503.994	503.995	503.995	503.992	503.993	503.997	503.995	504	503.993	503.995	503.991	503.994	503.998	503.992	503.995	503.999	503.998	503.994	503.994	503.996	503.996	503.995	503.996	503.994	503.995	503.994	503.995	503.993	503.995	503.995	503.998	503.997	503.997	503.994
652.124	3.81	0	5.26	0.045	126444	193	0	100	28.1	99.5	10.1	4	9	652.12	652.12	652.12	652.12	652.12	652.12	652.12	652.12	652.119	652.12	652.121	652.12	652.12	652.12	652.12	652.12	652.12	652.12	652.12	652.12	652.121	652.121	652.12	652.122	652.121	652.122	652.122	652.121	652.122	652.122	652.121	652.121	652.121	652.121	652.121	652.12
120.056	5.6	0	4.65	0.173	66191	193	0	100	66.8	88	17.6	1	2	120.055	120.055	120.056	120.055	120.055	120.056	120.056	120.056	120.056	120.056	120.056	120.057	120.055	120.055	120.055	120.055	120.056	120.056	120.056	120.056	120.055	120.057	120.056	120.056	120.057	120.055	120.056	120.056	120.056	120.055	120.055	120.055	120.056	120.056	120.056	120.056
300.088	5.3	0	3.22	0.222	9940	185	8	100	45.1	99.8	29.4	1	3	300.084	300.087	300.087	300.087	300.087	300.087	300.086	300.086	300.087	300.086	300.085	300.088	300.086	300.087	300.085	300.087	300.087	300.088	300.087	300.087	300.086	300.088	300.088	300.088	300.089	300.087	300.088		300.086	300.087	300.087	300.086	300.087	300.088	300.086	300.088
387.043	4.32	0	0.86	0.064	37012	193	0	100	5.1	99.8	20.3	1	6	387.04	387.041	387.043	387.041	387.041	387.041	387.04	387.041	387.041	387.041	387.041	387.04	387.043	387.04	387.04	387.042	387.04	387.042	387.042	387.042	387.041	387.042	387.041	387.042	387.042	387.043	387.041	387.043	387.042	387.042	387.04	387.041	387.042	387.041	387.042	387.04
318.01	5.04	0	4.92	0.024	45683	193	0	100	0.5	99.6	10.8	5	7	318.008	318.007	318.007	318.007	318.007	318.008	318.008	318.007	318.007	318.006	318.008	318.007	318.008	318.008	318.007	318.007	318.009	318.008	318.008	318.008	318.008	318.008	318.006	318.007	318.007	318.009	318.009	318.008	318.008	318.01	318.008	318.009	318.007	318.007	318.007	318.008
312.087	4.94	0	4.78	0.07	10416	156	37	100	16.6	99.8	15.8	2	4	312.086	312.089	312.086	312.084	312.087	312.087	312.088	312.087	312.086	312.086	312.085	312.085	312.085	312.086		312.086	312.087	312.086	312.086	312.087	312.086	312.086	312.087	312.086	312.087	312.087	312.087	312.087	312.087	312.089	312.084	312.086	312.087	312.086	312.086	312.086
111.078	5.31	0	0.68	0.028	52381	193	0	100	5.8	88.1	9.7	1	5	111.077	111.077	111.077	111.077	111.077	111.077	111.077	111.077	111.077	111.077	111.077	111.077	111.076	111.077	111.077	111.077	111.077	111.077	111.077	111.077	111.077	111.077	111.077	111.077	111.077	111.077	111.077	111.077	111.077	111.077	111.077	111.077	111.077	111.077	111.077	111.077
392.03	5.35	0	3.32	0.051	17665	193	0	100	10.9	99.5	37.1	2	10	392.028	392.027	392.026	392.025	392.027	392.026	392.026	392.027	392.026	392.027	392.028	392.025	392.025	392.027	392.025	392.027	392.026	392.027	392.026	392.026	392.027	392.028	392.029	392.029	392.028	392.029	392.029	392.028	392.029	392.03	392.031	392.029	392.033	392.029	392.029	392.028
347.127	4.09	0	1.96	0.061	18665	193	0	100	1.7	98.5	17	3	4	347.125	347.125	347.125	347.124	347.125	347.125	347.124	347.125	347.125	347.125	347.124	347.124	347.124	347.125	347.124	347.125	347.124	347.125	347.125	347.125	347.125	347.125	347.125	347.125	347.125	347.126	347.126	347.125	347.126	347.125	347.125	347.125	347.125	347.125	347.125	347.125
321.968	6.63	0	0.8	0.076	20250	193	0	100	8	99.8	23.2	3	7	321.965	321.964	321.964	321.964	321.966	321.965	321.964	321.966	321.965	321.966	321.964	321.965	321.964	321.966	321.966	321.965	321.966	321.963	321.964	321.965	321.965	321.966	321.965	321.964	321.966	321.964	321.966	321.968	321.966	321.966	321.968	321.966	321.969	321.966	321.966	321.964
116.013	3.95	0	4.91	0.012	81016	193	0	100	1.2	100	5.2	2	3	116.012	116.012	116.012	116.012	116.012	116.012	116.012	116.012	116.012	116.012	116.012	116.012	116.012	116.012	116.012	116.012	116.012	116.012	116.012	116.012	116.012	116.012	116.012	116.012	116.012	116.012	116.012	116.012	116.012	116.012	116.012	116.012	116.012	116.012	116.012	116.012
416.17	3.86	0	4.5	0.013	70189	192	1	100	0.6	99.6	10.9	6	10	416.168	416.168	416.168	416.167	416.168	416.168	416.168	416.168	416.168	416.167	416.169	416.167	416.168	416.167	416.168	416.168	416.168	416.167	416.168	416.168	416.168	416.169	416.168	416.169	416.168	416.168	416.169	416.168	416.169	416.169	416.169	416.168	416.168	416.168	416.168	416.168
103.965	4.3	0	4	0.033	47211	193	0	94.9	20.6	98.6	7.2	2	3	103.965	103.965	103.964	103.965	103.965	103.965	103.965	103.965	103.965	103.965	103.965	103.964	103.964	103.965	103.964	103.965	103.965	103.965	103.965	103.965	103.965	103.965	103.965	103.965	103.965	103.965	103.965	103.965	103.965	103.965	103.965	103.965	103.965	103.965	103.965	103.965
620.051	3.87	0	0.89	0.047	29310	193	0	100	5.6	99.3	20.5	3	6	620.048	620.046	620.047	620.047	620.048	620.047	620.047	620.048	620.049	620.048	620.046	620.046	620.047	620.047	620.048	620.047	620.046	620.047	620.048	620.047	620.049	620.049	620.046	620.049	620.048	620.048	620.048	620.048	620.049	620.048	620.048	620.048	620.049	620.048	620.048	620.048
343.954	5.05	0	0.71	0.085	25498	193	0			98.2	25.1	3	9	343.951	343.951	343.952	343.949	343.952	343.952	343.95	343.952	343.952	343.953	343.951	343.95	343.95	343.952	343.949	343.951	343.949	343.952	343.949	343.951	343.95	343.953	343.952	343.953	343.952	343.952	343.952	343.954	343.954	343.952	343.953	343.952	343.955	343.952	343.952	343.952
311.078	4.5	0	1.44	0.063	15990	190	3	100	8.4	99.6	17.9	1	3	311.076	311.077	311.077	311.076	311.076	311.076	311.075	311.076	311.076	311.077	311.076	311.076	311.075	311.076	311.075	311.076	311.076	311.076	311.076	311.076	311.077	311.076	311.076	311.078	311.076	311.077	311.077	311.076	311.077	311.077	311.076	311.077	311.077	311.077	311.076	311.077
206.043	38.55	0	3.61	0.131	72505	193	0	100	25.1	87.5	26.9	1	5	206.046	206.043	206.037	206.033	206.051	206.036	206.051	206.039	206.05	206.038	206.034	206.041	206.052	206.052	206.046	206.034	206.048	206.032	206.033	206.041	206.04	206.038	206.034	206.036	206.034	206.05	206.049	206.034	206.036	206.037	206.051	206.037	206.038	206.035	206.038	206.046
318.038	4.15	0	3.62	0.197	52872	190	3	100	0.6	99.8	9.6	3	7	318.036	318.036	318.036	318.036	318.037	318.036	318.037	318.036	318.036	318.037	318.037	318.036	318.036	318.036	318.037	318.037	318.035	318.036	318.037	318.037	318.036	318.037	318.037	318.038	318.037	318.038	318.038	318.037	318.037	318.037	318.037	318.037	318.037	318.037	318.036	318.037
251.082	8.9	0	4.58	0.033	15428	193	0	100	45.7	93.8	19.8	2	9	251.078	251.08	251.077	251.081	251.077	251.077	251.079	251.078	251.077	251.077	251.079	251.078	251.078	251.079	251.076	251.08	251.079	251.079	251.077	251.078	251.08	251.081	251.077	251.078	251.078	251.081	251.08	251.079	251.079	251.083	251.081	251.08	251.079	251.079	251.078	251.079
338.067	3.92	0	3.81	0.012	46018	193	0	100	0.2	99.6	8.4	6	9	338.064	338.065	338.064	338.065	338.065	338.065	338.065	338.065	338.065	338.065	338.065	338.065	338.065	338.065	338.065	338.066	338.066	338.065	338.066	338.065	338.065	338.066	338.065	338.065	338.065	338.066	338.066	338.066	338.065	338.067	338.065	338.065	338.065	338.065	338.065	338.065
237.114	4.15	0	8.95	0.008	93117	193	0	100	2.7	99.9	5.9	3	3	237.113	237.113	237.112	237.113	237.113	237.113	237.113	237.113	237.113	237.113	237.113	237.113	237.113	237.113	237.113	237.113	237.113	237.113	237.113	237.112	237.113	237.113	237.113	237.113	237.113	237.113	237.113	237.114	237.113	237.113	237.113	237.113	237.113	237.114	237.113	237.113
522.103	3.87	0	8.9	0.01	17321	193	0	100	10.4	99.7	24.8	2	4	522.1	522.1	522.1	522.1	522.1	522.1	522.099	522.099	522.1	522.099	522.1	522.098	522.1	522.099	522.099	522.101	522.099	522.1	522.1	522.099	522.1	522.1	522.1	522.1	522.1	522.101	522.101	522.101	522.101	522.101	522.101	522.1	522.1	522.101	522.101	522.099
333.984	4.56	0	4.92	0.026	25880	193	0	100	0.3	97.7	28.4	4	11	333.982	333.982	333.981	333.981	333.981	333.981	333.981	333.982	333.981	333.982	333.982	333.981	333.98	333.981	333.981	333.981	333.981	333.981	333.982	333.981	333.983	333.982	333.982	333.983	333.982	333.983	333.982	333.982	333.983	333.982	333.982	333.981	333.981	333.982	333.982	333.981
866.211	8.08	0	3.63	0.292	10628	121	72	100	47.6	99.9	54	1	3		866.222		866.204	866.215		866.2			866.2		866.202					866.207	866.205	866.205	866.208		866.205	866.211	866.215			866.21	866.21		866.21	866.21	866.208	866.208	866.203	866.209	866.206
174.054	4.24	0	3.62	0.013	55942	190	3	100	6.9	100	10.4	2	4	174.053	174.052	174.053	174.053	174.053	174.052	174.053	174.053	174.053	174.053	174.053	174.053	174.052	174.053	174.053	174.053	174.053	174.052	174.053	174.053	174.053	174.053	174.053	174.053	174.053	174.053	174.053	174.053	174.053	174.054	174.053	174.053	174.053	174.053	174.053	174.053
150.07	4.26	0	5.13	0.014	77006	193	0	100	3.1	99.9	6.6	2	3	150.068	150.069	150.068	150.068	150.069	150.068	150.069	150.069	150.069	150.069	150.069	150.068	150.069	150.069	150.069	150.069	150.069	150.068	150.069	150.069	150.069	150.069	150.069	150.069	150.069	150.069	150.069	150.069	150.069	150.069	150.069	150.069	150.069	150.069	150.069	150.069
343.89	4.91	0	0.61	0.036	44794	193	0	100	9.1	99.2	24.2	4	9	343.888	343.889	343.888	343.887	343.887	343.888	343.887	343.889	343.887	343.888	343.888	343.887	343.886	343.888	343.887	343.888	343.887	343.887	343.887	343.887	343.888	343.888	343.888	343.888	343.888	343.889	343.889	343.888	343.888	343.889	343.888	343.888	343.889	343.889	343.889	343.889
650.152	3.84	0	3.82	0.229	18540	193	0	98.1	32.6	99.9	21.7	2	4	650.148	650.149	650.149	650.148	650.148	650.15	650.148	650.148	650.149	650.148	650.149	650.146	650.148	650.149	650.149	650.148	650.146	650.15	650.149	650.149	650.15	650.149	650.15	650.149	650.149	650.152	650.151	650.149	650.149	650.151	650.149	650.148	650.148	650.149	650.149	650.149
516.153	5.99	0	3.7	0.353	12727	193	0	100	34.6	98.8	32.4	1	9	516.154	516.151	516.151	516.159	516.153	516.146	516.153	516.151	516.147	516.151	516.148	516.142	516.149	516.151	516.152	516.148	516.149	516.151	516.152	516.148	516.145	516.15	516.15	516.144	516.151	516.149	516.155	516.153	516.147	516.15	516.152	516.156	516.151	516.153	516.151	516.153
525.992	4.66	0	0.9	0.065	26406	193	0	100	8.5	99.2	12.1	3	5	525.988	525.987	525.988	525.987	525.989	525.988	525.987	525.989	525.991	525.989	525.987	525.988	525.986	525.989	525.988	525.986	525.99	525.988	525.989	525.988	525.989	525.99	525.989	525.99	525.992	525.989	525.988	525.989	525.99	525.986	525.989	525.988	525.993	525.99	525.991	525.988
226.935	6.24	0	0.69	0.04	11584	131	62	100	54.8	99.9	36.1	1	4	226.932	226.935	226.934		226.935	226.934	226.935	226.935	226.934		226.933		226.934	226.935		226.934	226.933		226.935	226.934	226.935	226.934	226.931		226.934	226.934	226.936	226.933	226.935	226.935	226.934	226.934				226.934
630.066	4.22	0	4.19	0.107	155069	193	0			99.8	12.8	6	10	630.062	630.062	630.062	630.061	630.062	630.062	630.062	630.062	630.062	630.062	630.063	630.061	630.061	630.062	630.061	630.063	630.062	630.062	630.062	630.062	630.063	630.063	630.062	630.063	630.063	630.063	630.064	630.063	630.063	630.064	630.062	630.062	630.062	630.062	630.062	630.063
630.063	4.12	0	4.19	0.109	154175	193	0			99.8	19.4	5	9	630.058	630.059	630.059	630.058	630.058	630.058	630.058	630.059	630.058	630.058	630.059	630.057	630.057	630.059	630.057	630.059	630.058	630.059	630.058	630.058	630.06	630.06	630.059	630.061	630.06	630.061	630.06	630.06	630.061	630.062	630.059	630.059	630.059	630.059	630.059	630.059
181.076	4.1	0	0.93	0.025	31870	193	0	100	2.6	88	6.6	2	2	181.075	181.075	181.075	181.075	181.075	181.075	181.075	181.075	181.075	181.075	181.075	181.075	181.075	181.075	181.075	181.075	181.075	181.075	181.075	181.075	181.076	181.075	181.075	181.075	181.075	181.075	181.075	181.076	181.075	181.076	181.075	181.075	181.076	181.076	181.075	181.076
566.058	4.67	0	0.75	0.156	36650	193	0	100	6.8	96.3	21.1	3	6	566.053	566.053	566.054	566.052	566.054	566.054	566.053	566.056	566.053	566.056	566.055	566.055	566.056	566.055	566.056	566.054	566.055	566.053	566.054	566.054	566.054	566.055	566.054	566.055	566.055	566.054	566.055	566.057	566.056	566.055	566.058	566.057	566.058	566.055	566.056	566.053
262.048	3.84	0	5.04	0.026	79576	193	0	100	3.3	100	4.6	3	4	262.047	262.047	262.046	262.046	262.047	262.047	262.047	262.047	262.046	262.046	262.047	262.046	262.046	262.047	262.047	262.047	262.047	262.047	262.047	262.046	262.047	262.047	262.047	262.047	262.047	262.047	262.047	262.047	262.047	262.048	262.047	262.047	262.047	262.047	262.047	262.047
327.971	9.62	0	1.06	0.148	16039	193	0	98.9	26.4	97.9	30.6	1	7	327.971	327.965	327.966	327.967	327.968	327.975	327.966	327.969	327.971	327.971	327.97	327.964	327.962	327.963	327.964	327.97	327.965	327.968	327.968	327.964	327.968	327.97	327.972	327.97	327.973	327.966	327.969	327.969	327.969	327.971	327.97	327.968	327.969	327.973	327.969	327.971
219.112	3.94	0	2.15	0.036	33210	193	0	100	2.1	100	7.1	2	3	219.111	219.111	219.111	219.11	219.111	219.111	219.111	219.111	219.111	219.111	219.111	219.11	219.11	219.111	219.11	219.111	219.11	219.111	219.111	219.111	219.111	219.111	219.111	219.111	219.111	219.111	219.111	219.111	219.111	219.111	219.11	219.111	219.111	219.111	219.111	219.111
138.027	3.97	0	3.22	0.012	80342	193	0	80	0	99.5	8.2	3	5	138.026	138.026	138.026	138.026	138.027	138.026	138.026	138.026	138.026	138.026	138.026	138.026	138.026	138.026	138.026	138.026	138.026	138.026	138.026	138.026	138.026	138.026	138.026	138.026	138.026	138.027	138.026	138.026	138.026	138.027	138.026	138.026	138.026	138.026	138.026	138.026
492.134	3.93	0	5.92	0.035	30378	193	0	100	16.5	99.9	23.8	1	5	492.132	492.131	492.131	492.131	492.131	492.134	492.131	492.131	492.13	492.131	492.132	492.131	492.132	492.131	492.131	492.131	492.128	492.132	492.131	492.131	492.132	492.132	492.132	492.132	492.132	492.132	492.132	492.132	492.132	492.131	492.132	492.131	492.132	492.132	492.132	492.132
334.004	6.78	0	4.12	0.05	89221	193	0	100	16.7	99	12.3	8	12	334	334	334	334.003	334.003	334.001	334.003	334	334.003	334.003	334.003	334.002	334.002	334.002	334.001	334.001	334.002	334.004	334.003	334.003	334	334.003	334	334.005	334.003	334.003	334.002	334.001	334.004	334.002	334.005	334	334	334.001	334.001	334.001
632.133	4.98	0	0.75	0.075	43719	193	0	100	7.2	97.2	25.8	1	9	632.13	632.13	632.126	632.127	632.128	632.129	632.126	632.127	632.128	632.128	632.13	632.125	632.124	632.129	632.13	632.131	632.133	632.124	632.123	632.126	632.129	632.129	632.128	632.13	632.132	632.13	632.128	632.131	632.132	632.129	632.134	632.131	632.133	632.131	632.129	632.132
390.08	4.07	0	8.94	0.015	11445	193	0	100	15	99.9	18.5	2	3	390.078	390.078	390.078	390.078	390.077	390.078	390.078	390.077	390.077	390.077	390.077	390.078	390.077	390.076	390.078	390.077	390.077	390.078	390.077	390.076	390.078	390.078	390.077	390.077	390.078	390.079	390.079	390.079	390.078	390.079	390.078	390.078	390.077	390.079	390.077	390.079
292.12	11.51	0	4.6	0.39	42229	175	18	100	10.4	99.9	35	1	4	292.117			292.117	292.121	292.117	292.115		292.117	292.12	292.118	292.117	292.124	292.117	292.117	292.118	292.118	292.117	292.117	292.118	292.118	292.118	292.118	292.118	292.117		292.118	292.118	292.118	292.111	292.135	292.117	292.117	292.118	292.118	292.118
180.045	3.87	0	2.81	0.02	38438	181	12	100	4.7	99.6	10.1	2	3	180.044	180.044	180.044	180.044	180.044	180.044	180.044	180.044	180.044	180.044	180.044			180.044	180.043		180.044	180.044	180.044	180.044	180.044	180.044	180.044	180.044	180.044	180.044	180.044	180.044	180.044		180.044	180.044	180.044	180.044	180.044	180.044
450.211	3.84	0	3.58	0.156	110638	192	1	100	47.5	86	18.5	3	5	450.208	450.209	450.208	450.208	450.209	450.208	450.209	450.21	450.208	450.209	450.209	450.207	450.208	450.208	450.208	450.208	450.209	450.208	450.209	450.209	450.209	450.209	450.209	450.21	450.209	450.209	450.21	450.209	450.209	450.209	450.209	450.209	450.209	450.209	450.209	450.209
244.073	4.24	0	0.93	0.027	37882	193	0	100	2.3	99	11.4	4	8	244.071	244.071	244.072	244.071	244.071	244.071	244.071	244.071	244.071	244.072	244.071	244.071	244.07	244.071	244.071	244.072	244.071	244.071	244.071	244.071	244.072	244.071	244.071	244.071	244.072	244.072	244.072	244.072	244.072	244.072	244.072	244.072	244.07	244.071	244.071	244.072
372.108	3.98	0	1.21	0.108	9073	193	0	100	9.7	99.8	19.3	1	3	372.106	372.105	372.106	372.105	372.106	372.105	372.106	372.107	372.106	372.106	372.106	372.105	372.104	372.106	372.105	372.105	372.106	372.106	372.107	372.106	372.106	372.106	372.106	372.107	372.107	372.107	372.107	372.107	372.107	372.106	372.106	372.106	372.107	372.107	372.106	372.106
2484.61	3.79	0	4.87	0.012	74442	193	0	100	23.4	100	27.2	3	7	2484.6	2484.6	2484.6	2484.6	2484.6	2484.6	2484.6	2484.6	2484.59	2484.6	2484.6	2484.59	2484.59	2484.6	2484.6	2484.6	2484.6	2484.6	2484.6	2484.59	2484.6	2484.6	2484.6	2484.6	2484.6	2484.6	2484.6	2484.6	2484.6	2484.6	2484.6	2484.6	2484.6	2484.6	2484.6	2484.6
294.135	3.95	0	3.34	0.011	49619	193	0	100	1.4	98.9	17.8	2	5	294.133	294.133	294.133	294.133	294.133	294.133	294.133	294.133	294.134	294.134	294.133	294.133	294.133	294.133	294.133	294.132	294.133	294.133	294.134	294.133	294.134	294.134	294.134	294.134	294.134	294.134	294.134	294.134	294.134	294.134	294.134	294.133	294.133	294.133	294.134	294.134
410.217	4.23	0	5.3	0.014	39396	190	3	100	1.8	99.9	20.2	4	8	410.215	410.214	410.215	410.214	410.214	410.214	410.215	410.214	410.215	410.215	410.215	410.214	410.214	410.215	410.215	410.214	410.216	410.214	410.214	410.214	410.215	410.215	410.215	410.215	410.215	410.216	410.215	410.215	410.216	410.216	410.215	410.214	410.214	410.214	410.216	410.214
404.206	4.1	0	5.98	0.21	30452	189	4	100	41.8	99.9	13.4	3	5	404.204	404.203	404.204	404.204	404.204	404.204	404.204	404.204	404.205	404.203	404.204	404.204	404.204	404.204	404.204	404.204		404.204	404.204	404.204	404.204	404.204	404.203	404.205	404.205	404.205	404.205	404.204	404.205		404.204	404.204	404.204	404.204	404.205	404.204
131.095	4.28	0	4	0.191	31623	191	2	100	18.8	99.2	14	1	3	131.094	131.095	131.095	131.094	131.095	131.095	131.095	131.095	131.095	131.095	131.095	131.094	131.094	131.095	131.094	131.095	131.095	131.094	131.095	131.095	131.095	131.095	131.095	131.095	131.095	131.095	131.095	131.095	131.095	131.095	131.095	131.095	131.095	131.095	131.095	131.095
292.038	5.59	0	0.91	0.265	47935	193	0			88	14.9	4	8	292.036	292.036	292.038	292.036	292.037	292.037	292.036	292.037	292.037	292.036	292.035	292.035	292.034	292.035	292.034	292.035	292.036	292.036	292.036	292.035	292.037	292.037	292.036	292.038	292.037	292.037	292.035	292.036	292.036	292.035	292.036	292.035	292.036	292.035	292.036	292.036
251.996	5.29	0	5.55	0.038	3276	191	2	100	38.9	100	20.1	1	3	251.996	251.995	251.994	251.995	251.996	251.996	251.995	251.994	251.994	251.995	251.995	251.994	251.994	251.995	251.995	251.995	251.995	251.995	251.993	251.994	251.996	251.995	251.996	251.996	251.995	251.995	251.996	251.995	251.996	251.996	251.995	251.995	251.995	251.996	251.995	251.996
686.074	4.61	0	0.72	0.038	42681	193	0	100	5.7	96.4	19.5	3	11	686.067	686.069	686.071	686.068	686.068	686.069	686.069	686.072	686.068	686.07	686.073	686.069	686.064	686.07	686.068	686.067	686.068	686.069	686.067	686.069	686.068	686.069	686.071	686.071	686.071	686.071	686.069	686.074	686.071	686.068	686.073	686.069	686.068	686.07	686.073	686.069
762.149	7.16	0	3.46	0.296	9594	191	2	100	43.2	99.7	45.7	1	5	762.145	762.146	762.148	762.146	762.149	762.136	762.143	762.129	762.146	762.144	762.143	762.144	762.149	762.146	762.145	762.143	762.144	762.146	762.145	762.144	762.152	762.14	762.145	762.146	762.146	762.145		762.148	762.149	762.147	762.148	762.146	762.147	762.145	762.146	762.145
446.247	4	0	9.32	0.255	21948	190	3	100	10.2	96.7	12	3	5	446.246	446.244	446.243	446.244	446.245	446.245		446.244		446.244	446.245		446.244	446.244	446.245	446.244	446.244	446.246	446.244	446.245	446.245	446.244	446.245	446.245	446.246	446.245	446.245	446.246	446.246	446.246	446.245	446.245	446.245	446.246	446.245	446.244
436.234	3.97	0	7.11	0.019	31679	193	0	100	9.9	99.6	15	3	10	436.232	436.232	436.232	436.232	436.232	436.232	436.231	436.231	436.231	436.231	436.232	436.232	436.232	436.231	436.231	436.232	436.232	436.232	436.232	436.231	436.232	436.232	436.231	436.232	436.232	436.233	436.231	436.233	436.234	436.233	436.233	436.233	436.232	436.234	436.233	436.232
134.039	5.2	0	2.81	0.021	39753	184	9	100	62.5	88	7.2	2	3	134.037	134.038	134.038	134.037	134.038	134.037	134.037	134.038	134.038	134.038	134.038			134.038	134.037		134.038	134.038	134.038	134.038	134.038	134.038	134.038	134.038	134.038	134.038	134.038	134.038	134.038		134.038	134.038	134.038	134.038	134.038	134.038
472.198	3.75	0	4.1	0.018	45386	193	0	100	19.2	99.7	18.2	4	9	472.195	472.195	472.195	472.195	472.194	472.195	472.194	472.194	472.193	472.195	472.196	472.195	472.194	472.194	472.195	472.195	472.196	472.195	472.195	472.196	472.196	472.195	472.195	472.197	472.195	472.197	472.196	472.195	472.197	472.196	472.195	472.196	472.195	472.195	472.195	472.196
534.276	3.95	0	4.38	0.012	38082	193	0	100	3.3	99.7	21.8	4	12	534.273	534.273	534.273	534.273	534.274	534.273	534.274	534.274	534.275	534.273	534.275	534.272	534.272	534.272	534.273	534.272	534.273	534.272	534.274	534.272	534.275	534.274	534.273	534.275	534.273	534.274	534.275	534.276	534.274	534.274	534.273	534.273	534.277	534.273	534.275	534.273
283.108	4.51	0	2.73	0.079	10228	193	0	100	15.7	88	14	1	2	283.106	283.106	283.106	283.106	283.106	283.106	283.106	283.107	283.107	283.106	283.106	283.106	283.105	283.106	283.106	283.106	283.106	283.106	283.107	283.106	283.106	283.107	283.106	283.107	283.107	283.108	283.107	283.106	283.106	283.107	283.106	283.106	283.106	283.106	283.106	283.106
406.225	4.01	0	3.01	0.011	44394	113	80	100	4.2	99.2	21.1	4	7		406.223	406.223		406.223		406.223		406.224	406.224	406.224		406.222	406.223		406.222	406.223					406.223	406.223	406.224		406.224	406.224		406.224	406.223	406.223	406.223	406.224	406.224	406.223	406.223
180.044	3.82	0	3.62	0.154	64482	193	0			99.1	7	2	4	180.043	180.043	180.043	180.043	180.043	180.044	180.043	180.043	180.043	180.043	180.043	180.043	180.043	180.043	180.043	180.043	180.044	180.044	180.043	180.043	180.043	180.044	180.043	180.043	180.043	180.044	180.044	180.044	180.043	180.044	180.043	180.043	180.044	180.043	180.043	180.043
294.136	4	0	2.68	0.02	33899	193	0	100	6.9	99.2	19.4	2	4	294.134	294.134	294.134	294.134	294.134	294.134	294.134	294.135	294.134	294.134	294.134	294.133	294.133	294.134	294.133	294.134	294.134	294.134	294.134	294.134	294.135	294.134	294.134	294.135	294.134	294.135	294.135	294.134	294.135	294.135	294.134	294.134	294.134	294.134	294.134	294.134
357.966	6.12	0	0.76	0.079	33966	193	0	100	47.9	87.8	34.4	1	4	357.963	357.961	357.962	357.962	357.963	357.963	357.961	357.966	357.963	357.966	357.962	357.963	357.96	357.964	357.965	357.962	357.966	357.961	357.961	357.964	357.963	357.964	357.964	357.964	357.966	357.963	357.964	357.965	357.964	357.962	357.964	357.964	357.968	357.967	357.966	357.964
432.241	4	0	7.52	0.112	18601	186	7	100	18.3	99.9	21.5	2	3	432.239	432.24	432.238	432.238	432.238	432.238	432.238	432.239	432.239	432.239	432.238	432.238	432.238	432.238	432.239	432.239	432.239	432.239	432.238	432.238	432.239	432.239	432.238	432.239	432.238	432.24	432.239	432.239	432.239	432.24	432.238	432.239		432.238	432.239	432.239
884.149	3.82	0	4.91	0.013	58551	193	0	100	27.6	99.9	17.2	1	4	884.144	884.144	884.144	884.144	884.144	884.144	884.144	884.144	884.142	884.148	884.144	884.143	884.143	884.144	884.144	884.144	884.144	884.144	884.144	884.143	884.145	884.145	884.145	884.146	884.144	884.147	884.147	884.146	884.147	884.146	884.145	884.144	884.145	884.145	884.145	884.144
133.039	3.96	0	0.68	0.018	51358	193	0	100	6.3	81.9	16.1	1	4	133.038	133.038	133.038	133.038	133.038	133.038	133.038	133.038	133.038	133.038	133.038	133.038	133.038	133.038	133.037	133.038	133.037	133.038	133.038	133.038	133.038	133.038	133.038	133.038	133.038	133.038	133.038	133.038	133.038	133.038	133.038	133.038	133.038	133.038	133.038	133.038
347.171	4.07	0	1.49	0.064	14196	193	0	100	6.6	99.9	16.4	2	3	347.169	347.169	347.169	347.168	347.169	347.169	347.169	347.169	347.169	347.169	347.169	347.169	347.168	347.169	347.168	347.169	347.168	347.169	347.169	347.168	347.17	347.169	347.169	347.17	347.17	347.17	347.17	347.17	347.17	347.169	347.169	347.17	347.17	347.17	347.169	347.17
474.052	3.94	0	3.62	0.028	53458	193	0	100	1.5	99.4	11.5	4	12	474.049	474.048	474.049	474.049	474.05	474.048	474.049	474.049	474.05	474.049	474.049	474.048	474.048	474.05	474.048	474.05	474.049	474.049	474.048	474.049	474.049	474.051	474.049	474.05	474.05	474.05	474.051	474.05	474.05	474.051	474.05	474.049	474.05	474.05	474.049	474.049
666.013	4.12	0	4.2	0.096	22761	193	0	100	45.8	98.2	54.3	1	4	666.01	666.008	666.009	666.008	666.009	666.009	666.009	666.009	666.008	666.009	666.01	666.007	666.008	666.009	666.008	666.008	666.008	666.008	666.009	666.009	666.008	666.011	666.01	666.012	666.01	666.01	666.01	666.011	666.012	666.011	666.01	666.009	666.01	666.01	666.011	666.01
768.129	4.37	0	2.81	0.062	35156	193	0	100	33.2	99.9	20.4	1	17	768.124	768.123	768.124	768.121	768.123	768.124	768.122	768.125	768.125	768.124	768.125	768.125	768.122	768.124	768.122	768.124	768.123	768.128	768.123	768.124	768.124	768.126	768.127	768.124	768.123	768.128	768.129	768.126	768.127	768.125	768.127	768.125	768.127	768.126	768.125	768.127
262.099	3.94	0	3.75	0.064	18263	193	0	100	8.5	93.8	14.8	3	5	262.097	262.097	262.098	262.097	262.097	262.097	262.098	262.098	262.098	262.097	262.098	262.096	262.096	262.097	262.097	262.097	262.098	262.097	262.098	262.098	262.098	262.098	262.098	262.098	262.098	262.098	262.098	262.098	262.098	262.098	262.097	262.097	262.098	262.098	262.097	262.098
650.152	3.84	0	3.51	0.025	32129	193	0	100	7	99.7	19.3	2	5	650.148	650.149	650.148	650.147	650.148	650.148	650.147	650.148	650.148	650.148	650.148	650.147	650.148	650.148	650.147	650.149	650.147	650.149	650.149	650.148	650.149	650.149	650.149	650.15	650.149	650.15	650.15	650.149	650.149	650.152	650.149	650.148	650.149	650.149	650.148	650.15
528.022	3.33	0	2.81	0.066	50546	193	0	100	1.5	99.8	9.3	5	15	528.019	528.019	528.019	528.019	528.02	528.02	528.02	528.019	528.02	528.021	528.02	528.019	528.019	528.02	528.02	528.02	528.019	528.02	528.02	528.02	528.021	528.02	528.02	528.02	528.02	528.021	528.021	528.02	528.021	528.021	528.019	528.02	528.02	528.02	528.02	528.02
442.117	4.04	0	3.42	0.01	35542	193	0	100	2	98.2	24.5	1	4	442.113	442.115	442.115	442.114	442.115	442.114	442.114	442.114	442.114	442.114	442.114	442.113	442.113	442.114	442.113	442.115	442.113	442.114	442.114	442.114	442.115	442.115	442.115	442.115	442.115	442.115	442.115	442.115	442.115	442.115	442.114	442.114	442.115	442.115	442.114	442.115
510.038	4.65	0	0.64	0.044	54308	193	0	100	4.4	99.7	19.4	6	13	510.033	510.034	510.038	510.034	510.034	510.035	510.035	510.037	510.033	510.037	510.038	510.037	510.032	510.036	510.038	510.032	510.038	510.036	510.035	510.035	510.036	510.035	510.035	510.037	510.035	510.035	510.033	510.038	510.037	510.036	510.039	510.036	510.038	510.036	510.038	510.034
1068.26	3.86	0	4.17	0.015	43512	193	0	100	2.6	99.9	17.4	3	5	1068.26	1068.26	1068.26	1068.26	1068.26	1068.26	1068.26	1068.26	1068.26	1068.26	1068.26	1068.26	1068.26	1068.26	1068.26	1068.26	1068.26	1068.26	1068.26	1068.26	1068.26	1068.26	1068.26	1068.26	1068.26	1068.26	1068.26	1068.26	1068.26	1068.26	1068.26	1068.26	1068.26	1068.26	1068.26	1068.26
342.292	4.51	0	8.62	0.012	46350	193	0	100	1.4	99.9	6.1	4	5	342.29	342.289	342.289	342.29	342.29	342.29	342.29	342.29	342.289	342.289	342.291	342.29	342.289	342.29	342.29	342.289	342.29	342.29	342.289	342.289	342.29	342.29	342.29	342.29	342.29	342.291	342.291	342.291	342.29	342.291	342.291	342.291	342.29	342.291	342.29	342.29
323.117	5.07	0	4.95	0.043	18339	185	8	100	18.3	99.8	23.6	1	4	323.115	323.116	323.114	323.112	323.114	323.114	323.115	323.113	323.115	323.112	323.116	323.114	323.115	323.115	323.114	323.116	323.116	323.115	323.113	323.115		323.117	323.115	323.116	323.116	323.116	323.117	323.116	323.116	323.116	323.114	323.115	323.116	323.115	323.115	323.115
308.151	3.88	0	4.36	0.013	55351	193	0	100	1.4	99.9	8.2	3	5	308.149	308.149	308.149	308.148	308.149	308.149	308.149	308.149	308.149	308.149	308.149	308.149	308.149	308.148	308.149	308.149	308.149	308.149	308.149	308.149	308.149	308.15	308.149	308.149	308.149	308.15	308.15	308.149	308.15	308.15	308.148	308.149	308.149	308.149	308.149	308.149
410.177	6.51	0	2.8	0.265	12884	191	2	100	29.4	87.2	22.4	3	7	410.173	410.175	410.173	410.173	410.174	410.174	410.173	410.172	410.173	410.173	410.175	410.175	410.175	410.169	410.176	410.175	410.175	410.172	410.173	410.173	410.177	410.177	410.176	410.173	410.176	410.175	410.177	410.173	410.178	410.175	410.176	410.175	410.176	410.174	410.174	410.178
330.097	4.25	0	1.23	0.056	15840	193	0	100	7.3	88	16.2	2	4	330.095	330.096	330.096	330.095	330.094	330.096	330.094	330.094	330.094	330.095	330.095	330.095	330.094	330.095	330.095	330.094	330.095	330.095	330.095	330.095	330.096	330.095	330.095	330.096	330.097	330.096	330.096	330.096	330.096	330.096	330.095	330.096	330.096	330.096	330.094	330.096
454.247	3.99	0	4.84	0.11	62897	193	0			99.7	9	6	10	454.244	454.244	454.244	454.243	454.244	454.244	454.244	454.244	454.243	454.244	454.244	454.243	454.243	454.243	454.244	454.244	454.244	454.243	454.244	454.244	454.244	454.245	454.244	454.245	454.244	454.246	454.245	454.244	454.244	454.245	454.245	454.244	454.244	454.244	454.244	454.245
594.162	3.9	0	5.58	0.25	35906	192	1	100	62.4	99.7	14.8	2	6	594.159	594.158	594.158	594.158	594.158	594.158	594.16	594.159	594.158	594.158	594.16	594.158	594.158	594.159	594.159	594.159	594.159	594.159	594.159	594.158	594.158	594.16	594.158	594.16	594.159	594.16	594.16	594.16	594.16	594.16	594.161	594.159	594.159	594.159	594.16	594.159
252.119	4.59	0	1.05	0.386	10002	187	6	100	48.5	98.7	17.3	2	8	252.119	252.118	252.118	252.117	252.117	252.116	252.118	252.119	252.118	252.119	252.117	252.118	252.117	252.117	252.118	252.118	252.119	252.118	252.118	252.118	252.119	252.117	252.119	252.118	252.119	252.118	252.119	252.118	252.119	252.118	252.119	252.119	252.118	252.119	252.118
369.982	4.53	0	7.83	0.072	23228	193	0	100	3.8	99.8	17.1	5	8	369.98	369.979	369.98	369.98	369.979	369.979	369.979	369.979	369.979	369.979	369.98	369.98	369.977	369.979	369.98	369.98	369.979	369.98	369.979	369.979	369.981	369.98	369.98	369.981	369.98	369.981	369.981	369.981	369.981	369.981	369.98	369.98	369.981	369.981	369.98	369.98
524.358	4.04	0	6.17	0.021	51082	193	0	100	11	99.8	9.2	6	10	524.356	524.355	524.354	524.356	524.355	524.355	524.355	524.355	524.355	524.355	524.356	524.355	524.354	524.354	524.356	524.356	524.355	524.355	524.355	524.354	524.356	524.356	524.356	524.356	524.356	524.356	524.357	524.356	524.356	524.356	524.355	524.356	524.355	524.356	524.356	524.356
513.151	4.94	0	4.13	0.124	11650	192	1	100	91.1	99.9	32.7	1	3	513.148	513.15	513.149	513.148	513.148	513.141	513.148	513.148	513.147	513.149	513.15	513.148	513.148	513.147	513.143	513.148	513.154	513.148	513.143	513.146	513.148	513.149	513.149	513.149	513.149	513.148	513.149	513.147	513.15	513.15	513.148	513.147	513.148	513.149	513.148	513.148
494.107	4.02	0	3.86	0.011	44697	193	0	100	1	97.6	16.5	5	10	494.104	494.104	494.104	494.103	494.104	494.104	494.104	494.103	494.104	494.104	494.105	494.103	494.104	494.104	494.103	494.104	494.103	494.103	494.103	494.104	494.105	494.104	494.104	494.105	494.104	494.105	494.106	494.105	494.105	494.106	494.104	494.105	494.106	494.105	494.104	494.104
476.102	4.01	0	4.74	0.033	34165	188	5	100	5.8	98.6	17.2	1	4	476.099	476.099	476.098	476.099	476.099	476.099	476.099	476.099	476.099	476.099	476.099	476.099		476.099		476.099		476.098		476.099	476.1	476.099	476.099	476.1	476.099	476.101	476.101	476.099	476.1	476.1	476.099	476.099	476.1	476.1	476.099	476.099
673.982	6	0	0.88	0.486	16219	193	0			99.5	45.4	3	9	673.981	673.98	673.979	673.979	673.977	673.977	673.976	673.975	673.986	673.977	673.977	673.978	673.974	673.978	673.981	673.974	673.985	673.986	673.977	673.983	673.987	673.98	673.98	673.98	673.978	673.979	673.977	673.979	673.979	673.976	673.977	673.976	673.978	673.982	673.982	673.979
448.234	4.17	0	6.66	0.093	22194	193	0	100	32.3	99.9	17	3	5	448.231	448.23	448.231	448.23	448.231	448.232	448.232	448.232	448.23	448.232	448.232	448.231	448.23	448.231	448.232	448.231	448.232	448.232	448.232	448.231	448.232	448.232	448.231	448.232	448.232	448.232	448.232	448.232	448.232	448.233	448.232	448.231	448.232	448.232	448.233	448.233
200.954	13.3	0	0.92	0.132	8530	193	0	100	54.1	85.4	38.9	1	4	200.95	200.952	200.952	200.95	200.952	200.948	200.951	200.953	200.955	200.957	200.949	200.952	200.946	200.952	200.953	200.946	200.953	200.95	200.95	200.952	200.95	200.954	200.95	200.95	200.955	200.953	200.952	200.951	200.951	200.952	200.952	200.949	200.957	200.953	200.957	200.951
556.13	3.76	0	0.96	0.115	20838	193	0	100	11	98.5	18.5	3	8	556.128	556.127	556.126	556.126	556.127	556.127	556.126	556.128	556.127	556.128	556.127	556.125	556.125	556.126	556.126	556.127	556.126	556.126	556.129	556.127	556.128	556.127	556.131	556.128	556.128	556.128	556.128	556.128	556.128	556.127	556.127	556.126	556.128	556.126	556.127	556.128
254.103	4.17	0	0.66	0.042	36096	193	0	100	2.9	99.8	6.8	4	8	254.101	254.101	254.102	254.101	254.101	254.101	254.101	254.101	254.101	254.101	254.101	254.101	254.101	254.101	254.1	254.101	254.101	254.101	254.101	254.101	254.101	254.101	254.101	254.102	254.101	254.101	254.101	254.102	254.102	254.101	254.102	254.102	254.103	254.102	254.102	254.102
338.101	3.99	0	4.05	0.087	111870	193	0	100	52.9	88	17.4	3	5	338.099	338.099	338.099	338.099	338.099	338.099	338.099	338.099	338.099	338.099	338.1	338.098	338.099	338.099	338.098	338.099	338.099	338.099	338.099	338.099	338.1	338.099	338.099	338.1	338.1	338.1	338.099	338.099	338.1	338.1	338.099	338.099	338.1	338.099	338.099	338.099
310.13	3.97	0	1.06	0.176	29478	193	0	100	18.5	99.9	9	2	3	310.128	310.129	310.128	310.128	310.128	310.128	310.128	310.129	310.128	310.129	310.128	310.128	310.127	310.128	310.128	310.128	310.128	310.128	310.128	310.128	310.129	310.128	310.128	310.129	310.129	310.129	310.129	310.129	310.13	310.129	310.128	310.128	310.129	310.129	310.129	310.128
374.237	5.13	0	5.74	0.203	16640	193	0	100	21.2	100	19.9	2	7	374.237	374.237	374.233	374.235	374.232	374.236	374.236	374.233	374.235	374.233	374.233	374.234	374.232	374.233	374.236	374.233	374.234	374.234	374.234	374.234	374.238	374.233	374.235	374.238	374.237	374.237	374.236	374.236	374.235	374.238	374.237	374.235	374.233	374.234	374.234	374.233
392.05	4.26	0	2.81	0.018	144185	193	0	100	4.4	99.4	11	5	15	392.048	392.047	392.047	392.047	392.048	392.047	392.047	392.048	392.047	392.048	392.048	392.046	392.047	392.047	392.047	392.048	392.047	392.048	392.048	392.048	392.048	392.048	392.048	392.048	392.048	392.048	392.049	392.048	392.048	392.048	392.048	392.048	392.048	392.048	392.048	392.048
290.013	4.21	0	4.22	0.059	40493	193	0	100	9.2	99.5	4.4	6	7	290.012	290.011	290.012	290.011	290.012	290.012	290.012	290.012	290.011	290.011	290.012	290.011	290.011	290.012	290.011	290.012	290.011	290.011	290.012	290.012	290.012	290.012	290.012	290.012	290.012	290.012	290.013	290.012	290.012	290.013	290.012	290.012	290.012	290.012	290.012	290.012
349.936	5.36	0	0.92	0.159	19484	193	0	100	19.2	95.8	14.5	3	5	349.933	349.933	349.934	349.934	349.933	349.933	349.933	349.934	349.936	349.936	349.933	349.933	349.933	349.934	349.935	349.933	349.934	349.933	349.934	349.934	349.934	349.935	349.934	349.934	349.937	349.933	349.933	349.935	349.934	349.933	349.934	349.933	349.938	349.937	349.935	349.935
258.071	5.83	0	0.6	0.058	78777	193	0	100	24.1	96.7	29.7	2	9	258.069	258.069	258.07	258.067	258.07	258.069	258.069	258.07	258.07	258.07	258.07	258.069	258.069	258.07	258.069	258.069	258.069	258.07	258.069	258.069	258.07	258.07	258.069	258.07	258.07	258.07	258.07	258.071	258.07	258.07	258.07	258.069	258.071	258.07	258.07	258.069
476.099	3.88	0	4.31	0.009	41142	193	0	100	3.5	99.1	12.6	2	3	476.096	476.096	476.096	476.096	476.096	476.095	476.096	476.096	476.095	476.096	476.096	476.095	476.095	476.096	476.096	476.096	476.096	476.096	476.096	476.096	476.096	476.097	476.097	476.097	476.097	476.098	476.098	476.097	476.097	476.098	476.096	476.096	476.097	476.097	476.096	476.097
402.156	4.45	0	4.31	0.012	43502	193	0	100	0	99.3	8.9	4	7	402.153	402.153	402.154	402.156	402.155	402.153	402.154	402.154	402.153	402.152	402.154	402.153	402.153	402.153	402.153	402.153	402.155	402.154	402.153	402.154	402.154	402.154	402.155	402.154	402.154	402.155	402.155	402.155	402.154	402.155	402.154	402.154	402.154	402.154	402.154	402.154
189.066	4.32	0	1.44	0.223	12809	192	1	100	13.3	87.8	14.6	1	2	189.065	189.065	189.065	189.065	189.065	189.065	189.064	189.065	189.065	189.064	189.065	189.065	189.065	189.065	189.065	189.065	189.065	189.065	189.065	189.065	189.065	189.065	189.065	189.065	189.065	189.065	189.066	189.065	189.065	189.065	189.064	189.065	189.065	189.065	189.065	189.065
492.137	6.81	0	2.71	0.217	6382	156	37	100	65.7	100	42.1	1	3	492.132		492.133	492.137			492.143	492.135	492.134	492.137	492.129	492.138		492.134	492.133	492.137	492.135	492.136	492.129	492.136	492.136		492.133	492.141	492.134	492.139	492.132	492.135			492.133	492.132	492.133	492.133	492.132	492.132
392.281	4.1	0	4.57	0.048	24184	193	0			96.7	13.7	4	9	392.278	392.279	392.278	392.277	392.279	392.278	392.279	392.279	392.279	392.279	392.279	392.277	392.278	392.278	392.278	392.279	392.279	392.278	392.278	392.278	392.279	392.279	392.279	392.279	392.279	392.28	392.279	392.279	392.279	392.279	392.279	392.279	392.279	392.279	392.279	392.279
360.027	4.24	0	7.83	0.033	20401	193	0	100	0.5	88.1	13.8	4	5	360.025	360.025	360.025	360.025	360.025	360.025	360.025	360.025	360.025	360.025	360.025	360.025	360.025	360.025	360.025	360.025	360.025	360.025	360.025	360.024	360.026	360.026	360.025	360.026	360.026	360.026	360.026	360.026	360.026	360.026	360.026	360.026	360.025	360.026	360.025	360.025
490.047	3.63	0	3.33	0.018	44041	193	0	100	0.3	99.6	15.3	3	9	490.044	490.044	490.045	490.044	490.044	490.044	490.044	490.044	490.044	490.044	490.045	490.044	490.043	490.044	490.043	490.044	490.045	490.044	490.044	490.044	490.046	490.045	490.045	490.046	490.045	490.046	490.046	490.045	490.045	490.046	490.043	490.045	490.046	490.045	490.045	490.045
356.113	3.85	0	4.02	0.182	65848	193	0	100	19.6	99.9	15.2	2	7	356.111	356.113	356.111	356.11	356.111	356.111	356.111	356.111	356.11	356.113	356.112	356.11	356.11	356.111	356.111	356.111	356.112	356.111	356.111	356.111	356.111	356.111	356.111	356.111	356.111	356.112	356.112	356.111	356.111	356.113	356.111	356.111	356.111	356.11	356.111	356.111
312.087	4.4	0	2.74	0.085	10645	192	1	100	25.5	97.2	19.3	2	8	312.085	312.084	312.085	312.084	312.084	312.085	312.084	312.087	312.085	312.086	312.084	312.084	312.084	312.087	312.083	312.087	312.088	312.085	312.084	312.085	312.085	312.086	312.086	312.086	312.087	312.086	312.086	312.086	312.086	312.086	312.085	312.087	312.087	312.086	312.085	312.085
396.203	4.72	0	4.45	0.299	24578	193	0			95.7	17.3	3	6	396.198	396.201	396.199	396.2	396.201	396.201	396.2	396.201	396.2	396.199	396.201	396.198	396.2	396.201	396.199	396.2	396.201	396.201	396.202	396.201	396.202	396.202	396.202	396.201	396.202	396.201	396.2	396.201	396.201	396.202	396.201	396.202	396.202	396.202	396.199	396.201
665.311	4.04	0	6.1	0.122	24745	193	0	100	3.6	99.7	15.8	3	5	665.307	665.307	665.307	665.306	665.305	665.306	665.307	665.306	665.305	665.306	665.307	665.305	665.305	665.307	665.306	665.307	665.305	665.306	665.306	665.306	665.307	665.308	665.307	665.308	665.307	665.309	665.308	665.308	665.308	665.307	665.307	665.307	665.307	665.308	665.307	665.307
178.021	5.22	0	3.8	0.015	44868	193	0	80	0	96	7.2	3	5	178.02	178.02	178.02	178.02	178.02	178.02	178.02	178.02	178.02	178.02	178.02	178.02	178.019	178.02	178.02	178.02	178.02	178.02	178.02	178.02	178.02	178.021	178.02	178.02	178.021	178.021	178.021	178.02	178.02	178.021	178.02	178.021	178.021	178.02	178.02	178.02
192.065	3.97	0	3.46	0.025	49458	193	0			99.5	5.3	2	4	192.064	192.064	192.064	192.064	192.065	192.065	192.064	192.064	192.064	192.065	192.065	192.064	192.064	192.064	192.064	192.065	192.064	192.064	192.065	192.065	192.065	192.065	192.065	192.065	192.064	192.065	192.065	192.065	192.065	192.065	192.064	192.064	192.065	192.065	192.065	192.065
268.085	5.51	0	1.04	0.085	8230	193	0	100	23.2	96.6	19.9	2	4	268.082	268.085	268.085	268.084	268.082	268.084	268.083	268.082	268.083	268.084	268.083	268.082	268.083	268.082	268.082	268.084	268.083	268.083	268.083	268.083	268.084	268.084	268.084	268.084	268.085	268.083	268.084	268.084	268.084	268.083	268.085	268.083	268.083	268.083	268.079	268.083
306.087	4.38	0	2.46	0.118	161475	153	40	95.8	3.2	99.8	20	2	7		306.086	306.085	306.085	306.085	306.085	306.087	306.087		306.085	306.085	306.086		306.086	306.084		306.084	306.085	306.085	306.084		306.086	306.085	306.087	306.088	306.086	306.086		306.087	306.086	306.085	306.085	306.085	306.085	306.085	306.087
820.158	5.35	0	0.73	0.112	14239	193	0	100	13.7	97.2	36.6	2	10	820.153	820.154	820.154	820.151	820.155	820.152	820.154	820.154	820.154	820.155	820.15	820.156	820.153	820.152	820.163	820.156	820.162	820.158	820.152	820.154	820.154	820.153	820.155	820.154	820.154	820.159	820.143	820.153	820.154	820.164	820.149	820.154	820.164	820.154	820.161	820.15
294.097	4.77	0	4.31	0.026	11408	186	7	100	28.2	88.1	16.8	1	3	294.094	294.094	294.096	294.095	294.095	294.097	294.096	294.096	294.092	294.096	294.095	294.095	294.095	294.096	294.095	294.095	294.096	294.095	294.097	294.095	294.097	294.095	294.097	294.096	294.096	294.095	294.096	294.094	294.096	294.097	294.095	294.096	294.095	294.094	294.095	294.095
336.218	4.75	0	6.69	0.145	19503	190	3	100	15.5	99.8	16.7	1	8	336.216	336.215	336.216	336.216	336.215	336.216	336.216	336.216	336.215	336.215	336.217	336.215	336.216	336.216	336.216	336.216	336.216	336.216	336.216	336.216	336.216	336.217	336.215	336.216	336.216	336.217	336.216	336.216	336.217	336.217	336.216	336.217		336.218	336.217	336.216
654.259	3.81	0	4.78	0.02	42619	193	0	100	0	99.8	9.8	5	9	654.254	654.255	654.254	654.254	654.255	654.254	654.254	654.254	654.254	654.255	654.254	654.253	654.257	654.254	654.254	654.254	654.257	654.255	654.256	654.254	654.255	654.255	654.254	654.258	654.255	654.256	654.257	654.255	654.256	654.256	654.255	654.256	654.256	654.257	654.255	654.254
658.005	4.47	0	0.9	0.06	20020	193	0	100	3.5	99.7	15.6	3	5	658	658.003	658.003	657.999	658.001	658.001	658	658.002	657.999	658.005	658	657.999	657.998	658.003	658	657.998	657.999	658.005	658.005	657.999	658.001	658.002	658.001	658.004	658.002	658.001	658	658.003	658.001	658	658.001	657.999	658.002	658.001	658.003	658.003
425.925	7.21	0	0.85	0.157	30763	193	0	100	22.4	98.3	28.4	2	5	425.923	425.922	425.922	425.924	425.925	425.921	425.921	425.925	425.928	425.927	425.919	425.92	425.919	425.925	425.922	425.916	425.925	425.921	425.923	425.924	425.922	425.924	425.925	425.922	425.93	425.919	425.923	425.923	425.922	425.921	425.922	425.924	425.923	425.924	425.923	425.924
496.268	6.85	0	6.22	0.315	10840	166	27	100	39.1	97.9	36.3	1	8	496.265	496.263	496.267	496.263	496.266	496.263	496.267	496.267	496.264	496.259		496.265	496.267	496.264	496.264			496.266	496.276	496.264		496.266	496.268	496.264	496.268	496.262	496.268	496.267	496.266		496.268	496.27	496.266		496.265
173.108	13.78	0	4.28	0.102	91563	193	0	100	18.2	87.4	27	1	3	173.112	173.105	173.112	173.107	173.107	173.113	173.106	173.107	173.106	173.106	173.114	173.113	173.105	173.114	173.106	173.106	173.106	173.111	173.111	173.107	173.112	173.106	173.106	173.115	173.107	173.114	173.107	173.114	173.108	173.106	173.106	173.115	173.106	173.113	173.107	173.112
259.155	3.96	0	1.8	0.308	13889	193	0			85.7	19.5	2	3	259.153	259.153	259.153	259.153	259.154	259.153	259.153	259.153	259.153	259.153	259.153	259.153	259.152	259.153	259.153	259.153	259.153	259.153	259.153	259.153	259.154	259.154	259.153	259.154	259.154	259.154	259.155	259.154	259.154	259.154	259.153	259.154	259.154	259.154	259.154	259.154
356.034	3.82	0	2.71	0.049	23083	193	0	100	1.3	99.9	14.4	4	10	356.032	356.033	356.032	356.033	356.033	356.032	356.032	356.032	356.032	356.033	356.032	356.032	356.032	356.032	356.033	356.031	356.032	356.032	356.032	356.033	356.033	356.033	356.032	356.032	356.033	356.033	356.033	356.033	356.033	356.033	356.032	356.032	356.032	356.033	356.032	356.033
350.195	5.02	0	3.69	0.333	11101	184	9	100	41.1	99.6	17.9	3	8	350.194	350.194	350.193	350.193	350.192	350.193		350.193	350.193	350.192	350.193	350.193	350.192	350.192	350.192	350.192	350.193	350.195	350.193	350.192	350.193	350.193	350.193	350.194	350.193	350.193	350.195	350.194	350.194	350.193	350.193	350.193	350.193	350.193	350.193	350.191
595.166	6.45	0	3.52	0.288	13334	191	2	100	18.7	92	69.4	1	3	595.161	595.163	595.165	595.16	595.165	595.162	595.16	595.163	595.16	595.167	595.165	595.161	595.159	595.162	595.16	595.16	595.162	595.161	595.162	595.164	595.168	595.166	595.169	595.159	595.16	595.162	595.166	595.167	595.16	595.162	595.159			595.165	595.168	595.163
766.41	3.89	0	8.98	0.01	51439	193	0	100	15.6	99.8	21.7	3	4	766.407	766.406	766.405	766.406	766.405	766.405	766.405	766.405	766.405	766.405	766.406	766.406	766.405	766.405	766.406	766.405	766.405	766.406	766.406	766.405	766.406	766.406	766.406	766.408	766.407	766.407	766.407	766.408	766.407	766.407	766.407	766.407	766.406	766.408	766.406	766.405
344.117	4.48	0	3.45	0.016	31296	193	0	100	9.7	88	23.3	1	2	344.114	344.115	344.114	344.114	344.115	344.114	344.115	344.115	344.115	344.114	344.115	344.113	344.114	344.116	344.114	344.115	344.115	344.115	344.114	344.115	344.115	344.116	344.115	344.116	344.116	344.115	344.116	344.115	344.116	344.115	344.115	344.116	344.115	344.115	344.114	344.116
188.117	4.57	0	1.22	0.091	8534	185	8	100	31.5	88.1	12.6	1	2	188.115	188.115	188.116	188.115	188.116	188.116		188.116	188.115	188.116	188.116	188.116	188.116	188.115	188.115	188.116	188.115	188.116	188.116	188.116	188.116	188.116	188.116	188.116	188.116	188.116	188.116	188.116	188.116	188.115	188.116	188.116	188.116	188.116	188.116	188.116
318.039	4.25	0	3.81	0.195	51308	190	3	100	3.1	90.3	7.3	3	6	318.036	318.037	318.037	318.036	318.037	318.036	318.037	318.037	318.037	318.037	318.037	318.036	318.036	318.036	318.036	318.037	318.037	318.036	318.037	318.037	318.037	318.037	318.037	318.037	318.037	318.037	318.038	318.037	318.037	318.038	318.037	318.037	318.038	318.037	318.037	318.037
236.993	4.9	0	0.67	0.03	66554	193	0	100	5.6	100	13.5	4	8	236.991	236.991	236.991	236.99	236.991	236.991	236.991	236.992	236.991	236.991	236.991	236.991	236.99	236.991	236.99	236.991	236.99	236.992	236.991	236.99	236.99	236.991	236.991	236.992	236.991	236.991	236.992	236.992	236.992	236.991	236.992	236.991	236.992	236.992	236.992	236.991
360.175	4.4	0	5.41	0.023	18812	193	0	100	13.8	98.8	13.5	3	5	360.172	360.171	360.171	360.173	360.172	360.171	360.175	360.173	360.173	360.172	360.174	360.172	360.173	360.172	360.173	360.174	360.173	360.172	360.174	360.173	360.173	360.175	360.173	360.174	360.172	360.173	360.174	360.173	360.173	360.174	360.173	360.172	360.172	360.173	360.173	360.173
536.229	5.48	0	6.11	0.063	21280	192	1	100	12.4	99.9	22	2	6	536.222	536.226	536.225	536.224	536.224	536.225	536.221	536.223	536.226	536.224	536.227	536.223	536.227	536.226	536.226	536.227	536.226	536.228	536.227	536.226	536.229	536.227	536.226	536.225	536.224	536.223	536.228	536.227	536.226	536.229		536.226	536.227	536.227	536.227	536.223
1866.28	3.77	0	4.17	0.06	58704	193	0	100	6.8	98.8	18.1	3	5	1866.26	1866.26	1866.26	1866.26	1866.27	1866.26	1866.26	1866.27	1866.26	1866.27	1866.27	1866.26	1866.26	1866.27	1866.26	1866.26	1866.26	1866.27	1866.27	1866.26	1866.27	1866.27	1866.27	1866.27	1866.27	1866.27	1866.27	1866.27	1866.27	1866.27	1866.27	1866.27	1866.27	1866.27	1866.27	1866.27
390.098	4.79	0	4.34	0.164	37006	193	0			97.1	12.3	2	8	390.096	390.096	390.095	390.096	390.096	390.095	390.096	390.096	390.095	390.093	390.096	390.095	390.095	390.095	390.093	390.095	390.095	390.095	390.096	390.095	390.096	390.096	390.096	390.096	390.096	390.097	390.097	390.096	390.096	390.097	390.096	390.096	390.096	390.097	390.095	390.096
328.047	11.3	0	3.11	0.363	5907	179	14	100	42.4	99.9	41.4	1	4	328.045	328.047	328.048	328.048	328.049	328.045	328.051	328.047	328.04	328.045	328.046	328.052	328.041	328.039	328.045	328.043	328.041	328.049	328.054	328.044		328.043	328.046	328.043	328.04	328.046		328.045	328.05		328.043	328.057	328.046	328.046	328.045	328.046
294.128	9.28	0	2.85	0.244	33919	193	0			99.1	36.9	1	5	294.122	294.125	294.123	294.13	294.129	294.124	294.123	294.125	294.124	294.123	294.123	294.13	294.13	294.123	294.128	294.13	294.125	294.125	294.123	294.124	294.125	294.131	294.123	294.13	294.13	294.125	294.125	294.124	294.131	294.132	294.123	294.13	294.124	294.125	294.124	294.125
148.038	4.29	0	0.98	0.046	39456	193	0	100	19.5	99.2	8.5	2	3	148.037	148.037	148.037	148.037	148.037	148.037	148.037	148.038	148.037	148.038	148.037	148.037	148.037	148.037	148.037	148.037	148.037	148.037	148.037	148.037	148.037	148.037	148.038	148.038	148.038	148.038	148.038	148.038	148.038	148.038	148.037	148.037	148.038	148.037	148.037	148.038
456.197	4.33	0	4.7	0.012	59713	193	0	100	9.2	99.2	21.8	3	10	456.194	456.195	456.194	456.193	456.193	456.194	456.194	456.194	456.195	456.193	456.195	456.193	456.192	456.193	456.193	456.195	456.194	456.194	456.195	456.193	456.195	456.196	456.194	456.195	456.195	456.196	456.195	456.194	456.195	456.196	456.194	456.194	456.194	456.194	456.193	456.197
370.149	4.46	0	0.99	0.091	25334	193	0	100	22.5	99.1	9.5	5	9	370.147	370.145	370.147	370.147	370.147	370.147	370.147	370.148	370.146	370.148	370.147	370.147	370.147	370.147	370.147	370.147	370.146	370.147	370.147	370.147	370.147	370.147	370.147	370.148	370.147	370.148	370.147	370.148	370.148	370.148	370.148	370.147	370.147	370.147	370.147	370.146
768.135	6.28	0	4.05	0.219	12165	98	95	100	39.5	98.4	40.4	1	7			768.141							768.128	768.128				768.129		768.13			768.131			768.129					768.13				768.132	768.131	768.131	768.13
269.951	9.11	0	0.73	0.053	36801	193	0			93.1	30.5	2	5	269.948	269.947	269.949	269.947	269.949	269.947	269.947	269.95	269.95	269.954	269.947	269.949	269.943	269.948	269.95	269.946	269.95	269.947	269.946	269.947	269.949	269.951	269.947	269.949	269.951	269.946	269.946	269.95	269.949	269.946	269.951	269.948	269.953	269.954	269.954	269.947
253.977	7.54	0	0.8	0.095	28344	190	3	100	3.8	96.3	38.4	2	5	253.975	253.974	253.975	253.974	253.976	253.976	253.975	253.976	253.977	253.978	253.973	253.974	253.974	253.974	253.975	253.972	253.976	253.976	253.976	253.975	253.976	253.979	253.975	253.977	253.979	253.974		253.975	253.975	253.972	253.974	253.976	253.981	253.977	253.977	253.974
264.149	5.47	0	3.47	0.096	20841	193	0	100	7.4	99.9	13.6	3	4	264.147	264.147	264.147	264.147	264.148	264.147	264.148	264.147	264.147	264.147	264.147	264.147	264.147	264.147	264.146	264.149	264.147	264.147	264.147	264.147	264.147	264.148	264.147	264.149	264.147	264.148	264.148	264.147	264.149	264.148	264.147	264.148	264.147	264.147	264.147	264.147
776.13	5.21	0	4.21	0.289	17759	161	32	100	49.6	99.7	41.7	1	4	776.129	776.127	776.129	776.123	776.127		776.123	776.127		776.125	776.127	776.123	776.127	776.125	776.125		776.126	776.128	776.127	776.125	776.129	776.13	776.125	776.133		776.128		776.128	776.128		776.126	776.126	776.126	776.126	776.126	776.128
350.036	3.81	0	5.12	0.022	60964	193	0	100	24	99.9	7.5	3	3	350.033	350.034	350.034	350.033	350.034	350.033	350.034	350.034	350.033	350.033	350.034	350.033	350.033	350.034	350.033	350.034	350.033	350.033	350.034	350.034	350.034	350.034	350.034	350.034	350.034	350.035	350.035	350.034	350.034	350.035	350.034	350.034	350.034	350.034	350.034	350.034
370.095	5.49	0	3.57	0.033	30382	193	0	100	53.6	99.3	22	2	4	370.093	370.092	370.091	370.093	370.092	370.091	370.094	370.098	370.098	370.093	370.093	370.095	370.09	370.091	370.092	370.099	370.093	370.094	370.099	370.092	370.092	370.092	370.094	370.092	370.098	370.093	370.092	370.094	370.091	370.095	370.091	370.092	370.095	370.093	370.092	370.092
450.248	5.24	0	7.08	0.203	16001	183	10	100	21.3	100	28.1	1	7	450.249	450.245	450.245	450.245	450.245	450.245	450.245	450.245	450.245	450.245	450.248	450.245	450.244	450.243	450.243	450.246	450.245	450.245	450.245	450.245	450.247	450.246	450.25	450.246	450.246	450.247	450.246	450.247	450.247	450.247	450.246	450.245	450.247	450.248	450.25	450.246
416.065	4.64	0	1.4	0.081	15843	193	0	100	12.4	95.7	32.5	2	5	416.064	416.064	416.066	416.064	416.061	416.061	416.064	416.065	416.06	416.062	416.064	416.063	416.061	416.065	416.062	416.063	416.066	416.064	416.063	416.063	416.063	416.063	416.063	416.065	416.065	416.064	416.063	416.065	416.067	416.063	416.068	416.063	416.067	416.064	416.065	416.065
614.183	4.33	0	3.27	0.261	20652	193	0	100	37	99.9	21	2	4	614.18	614.182	614.182	614.178	614.178	614.179	614.178	614.179	614.178	614.178	614.178	614.179	614.182	614.181	614.178	614.181	614.184	614.179	614.179	614.179	614.178	614.18	614.179	614.18	614.18	614.181	614.18	614.179	614.18	614.184	614.178	614.181	614.18	614.179	614.178	614.179
564.318	3.76	0	6.25	0.025	26240	193	0	100	9.3	98.1	22.9	3	10	564.316	564.315	564.316	564.315	564.315	564.315	564.316	564.315	564.314	564.314	564.316	564.315	564.315	564.314	564.316	564.315	564.316	564.315	564.315	564.315	564.317	564.317	564.314	564.316	564.317	564.317	564.319	564.317	564.317	564.317	564.318	564.315	564.315	564.316	564.316	564.316
658.094	3.92	0	5.04	0.012	88148	193	0	100	2.3	99.8	15.1	3	6	658.09	658.09	658.09	658.089	658.09	658.09	658.09	658.09	658.089	658.09	658.091	658.089	658.089	658.091	658.09	658.09	658.09	658.09	658.09	658.089	658.091	658.092	658.091	658.092	658.091	658.092	658.093	658.092	658.092	658.092	658.091	658.09	658.091	658.092	658.091	658.091
330.243	3.91	0	8.25	0.016	56960	193	0	100	7.8	99.9	7.4	3	3	330.241	330.241	330.241	330.241	330.241	330.241	330.241	330.241	330.24	330.241	330.241	330.241	330.241	330.241	330.241	330.241	330.241	330.241	330.241	330.241	330.241	330.241	330.241	330.242	330.241	330.241	330.242	330.242	330.242	330.242	330.241	330.241	330.241	330.242	330.241	330.241
462.012	3.85	0	5.05	0.04	53434	193	0	100	2.2	99.8	8.6	3	3	462.009	462.009	462.009	462.009	462.009	462.009	462.01	462.009	462.009	462.009	462.01	462.009	462.009	462.009	462.009	462.009	462.009	462.009	462.01	462.009	462.01	462.01	462.01	462.01	462.01	462.011	462.011	462.01	462.01	462.011	462.01	462.009	462.01	462.01	462.01	462.009
400.18	3.97	0	3.54	0.016	107220	193	0	100	15.1	87.4	16.9	4	6	400.177	400.178	400.178	400.178	400.178	400.179	400.178	400.178	400.178	400.178	400.178	400.177	400.177	400.178	400.177	400.178	400.177	400.178	400.178	400.177	400.178	400.179	400.178	400.179	400.178	400.179	400.178	400.178	400.178	400.179	400.178	400.178	400.179	400.178	400.179	400.178
344.034	4.01	0	4.78	0.012	62023	193	0	100	0.4	99.9	13.4	4	7	344.032	344.031	344.031	344.03	344.031	344.031	344.032	344.031	344.031	344.031	344.032	344.031	344.031	344.032	344.031	344.031	344.031	344.031	344.032	344.031	344.032	344.032	344.032	344.032	344.031	344.032	344.033	344.032	344.032	344.033	344.032	344.032	344.032	344.032	344.032	344.032
457.874	3.71	0	0.6	0.03	67583	193	0	100	48.9	98.4	26.9	2	6	457.872	457.873	457.872	457.871	457.872	457.871	457.871	457.873	457.872	457.872	457.871	457.871	457.87	457.871	457.872	457.871	457.871	457.872	457.871	457.872	457.872	457.872	457.874	457.873	457.872	457.872	457.873	457.872	457.872	457.871	457.872	457.873	457.873	457.873	457.872	457.874
376.08	3.83	0	3.61	0.21	168895	193	0			99.2	11.3	5	10	376.078	376.078	376.078	376.078	376.078	376.078	376.078	376.078	376.077	376.078	376.078	376.078	376.077	376.078	376.077	376.078	376.078	376.078	376.079	376.078	376.079	376.079	376.078	376.079	376.078	376.079	376.079	376.079	376.079	376.079	376.078	376.078	376.079	376.078	376.078	376.078
398.232	6.48	0	8.74	0.158	12161	193	0	100	40	98	50.6	1	3	398.229	398.228	398.228	398.23	398.227	398.228	398.229	398.228	398.228	398.228	398.228	398.228	398.227	398.228	398.228	398.229	398.229	398.227	398.229	398.229	398.229	398.229	398.229	398.229	398.229	398.229	398.23	398.23	398.229	398.229	398.229	398.229	398.228	398.231	398.229	398.229
488.078	6.57	0	1.03	0.093	9711	193	0	100	42.7	98.4	33.6	1	7	488.076	488.074	488.075	488.076	488.074	488.069	488.074	488.08	488.074	488.076	488.075	488.072	488.077	488.074	488.076	488.069	488.075	488.077	488.074	488.075	488.072	488.073	488.078	488.078	488.075	488.073	488.072	488.076	488.075	488.079	488.077	488.076	488.078	488.078	488.077	488.077
474.177	4.11	0	3.34	0.032	21403	193	0	100	26.6	99.7	24	3	10	474.171	474.175	474.173	474.172	474.173	474.174	474.175	474.174	474.173	474.171	474.174	474.172	474.174	474.176	474.173	474.174	474.175	474.173	474.174	474.173	474.174	474.175	474.174	474.175	474.175	474.176	474.175	474.175	474.175	474.175	474.174	474.174	474.175	474.175	474.173	474.175
443.074	6.36	0	0.68	0.059	26444	193	0	100	8.8	98.9	28.8	3	12	443.071	443.07	443.07	443.069	443.07	443.071	443.07	443.07	443.07	443.075	443.071	443.071	443.068	443.073	443.073	443.067	443.071	443.069	443.07	443.071	443.071	443.07	443.069	443.069	443.072	443.07	443.071	443.071	443.072	443.07	443.072	443.073	443.075	443.076	443.074	443.07
594.276	3.76	0	8.73	0.087	22350	193	0	100	16.6	99.5	11.5	2	6	594.274	594.273	594.272	594.272	594.273	594.272	594.272	594.272	594.273	594.274	594.273	594.273	594.273	594.272	594.273	594.273	594.272	594.273	594.273	594.272	594.273	594.274	594.272	594.274	594.276	594.275	594.276	594.274	594.273	594.274	594.273	594.275	594.274	594.274	594.273	594.273
198.054	4.06	0	1.83	0.065	16845	193	0	100	8.1	88.1	6.5	1	2	198.053	198.053	198.054	198.053	198.053	198.053	198.053	198.053	198.053	198.054	198.053	198.053	198.053	198.053	198.053	198.053	198.053	198.053	198.053	198.053	198.053	198.053	198.053	198.054	198.054	198.054	198.054	198.053	198.054	198.054	198.053	198.053	198.053	198.054	198.053	198.054
402.122	3.98	0	2.13	0.038	19407	193	0	100	3.2	99.8	20.2	2	3	402.12	402.119	402.12	402.119	402.12	402.12	402.119	402.12	402.119	402.12	402.119	402.118	402.118	402.119	402.119	402.119	402.118	402.121	402.12	402.119	402.12	402.12	402.12	402.12	402.12	402.12	402.121	402.12	402.121	402.121	402.119	402.12	402.12	402.12	402.12	402.12
452.228	3.91	0	4.63	0.11	52955	187	6	100	10	97.6	16.5	3	10	452.226	452.226	452.226	452.224	452.226	452.226	452.227	452.226	452.225	452.225	452.226	452.225	452.225	452.225	452.227	452.226	452.226	452.226	452.226	452.226	452.227	452.228	452.226	452.227	452.227	452.228	452.227	452.227	452.226	452.227	452.226	452.226	452.224	452.224	452.225	452.227
297.068	4.06	0	7.26	0.028	6649	193	0	100	1.8	100	20.4	1	3	297.066	297.067	297.065	297.066	297.066	297.066	297.067	297.066	297.065	297.065	297.066	297.065	297.065	297.065	297.067	297.066	297.066	297.066	297.065	297.065	297.066	297.066	297.067	297.067	297.066	297.067	297.067	297.067	297.066	297.067	297.067	297.066	297.066	297.067	297.066	297.067
174.09	5.21	0	4.75	0.19	37254	193	0	100	9.4	88	2.8	4	5	174.089	174.089	174.089	174.089	174.089	174.089	174.089	174.089	174.089	174.089	174.089	174.088	174.089	174.089	174.089	174.089	174.089	174.089	174.089	174.089	174.09	174.089	174.089	174.09	174.089	174.09	174.09	174.089	174.089	174.09	174.089	174.089	174.089	174.09	174.09	174.089
376.143	3.76	0	4.05	0.011	68781	193	0	100	0	99.8	11.4	4	7	376.14	376.141	376.141	376.14	376.141	376.14	376.141	376.141	376.141	376.141	376.141	376.14	376.14	376.14	376.141	376.141	376.141	376.141	376.141	376.141	376.141	376.141	376.141	376.141	376.142	376.142	376.142	376.141	376.141	376.142	376.141	376.141	376.141	376.141	376.141	376.142
340.083	4.14	0	3.11	0.073	36212	193	0	100	2.8	88.1	12.1	2	3	340.081	340.081	340.081	340.081	340.081	340.081	340.08	340.082	340.081	340.082	340.081	340.081	340.08	340.082	340.081	340.082	340.082	340.082	340.082	340.081	340.082	340.082	340.081	340.083	340.082	340.082	340.083	340.082	340.082	340.082	340.081	340.081	340.079	340.081	340.082	340.082
596.115	4.53	0	0.84	0.131	15030	193	0	100	24.2	93.9	36.1	1	5	596.112	596.105	596.113	596.111	596.112	596.112	596.111	596.113	596.11	596.113	596.114	596.112	596.11	596.114	596.11	596.11	596.109	596.111	596.113	596.112	596.113	596.112	596.111	596.113	596.112	596.114	596.115	596.114	596.115	596.11	596.116	596.113	596.115	596.113	596.113	596.112
379.991	4.45	0	4.78	0.027	17757	193	0	100	7.1	99.8	35	1	3	379.989	379.988	379.988	379.988	379.988	379.988	379.988	379.989	379.988	379.988	379.989	379.988	379.987	379.988	379.987	379.988	379.988	379.988	379.988	379.988	379.989	379.99	379.989	379.99	379.99	379.991	379.989	379.989	379.99	379.99	379.988	379.988	379.988	379.988	379.988	379.989
458.084	4.18	0	4.34	0.2	25844	189	4	100	13.8	99.5	17.1	2	8	458.082	458.081	458.082	458.082	458.083	458.082		458.082		458.081	458.083		458.081	458.081	458.081	458.083	458.082	458.082	458.082	458.081	458.083	458.083	458.081	458.083	458.083	458.083		458.082	458.082	458.084	458.081	458.081	458.081	458.082	458.082	458.082
598.053	4.42	0	0.88	0.043	16716	192	1	100	12.2	99.7	34.2	1	4	598.05	598.051	598.052	598.051	598.051	598.051	598.048	598.049	598.048	598.05	598.047	598.047	598.048	598.049	598.05	598.048	598.048	598.043	598.049	598.051	598.049	598.051	598.048	598.051	598.053	598.049	598.051	598.05	598.051	598.05	598.049	598.049	598.05	598.049	598.051	598.048
332.043	7.31	0	0.87	0.068	31021	193	0	100	18.1	91.5	32.5	2	9	332.04	332.04	332.042	332.04	332.04	332.04	332.039	332.041	332.04	332.041	332.038	332.04	332.038	332.039	332.037	332.039	332.04	332.042	332.042	332.04	332.042	332.04	332.04	332.042	332.041	332.041	332.04	332.041	332.041	332.04	332.04	332.04	332.041	332.04	332.042	332.04
504.257	4.36	0	5.06	0.026	25414	193	0	100	10.9	99.1	24.9	3	10	504.252	504.254	504.252	504.252	504.255	504.252	504.253	504.255	504.255	504.253	504.255	504.254	504.253	504.252	504.253	504.253	504.255	504.253	504.254	504.253	504.255	504.256	504.255	504.256	504.255	504.256	504.257	504.254	504.256	504.254	504.254	504.255	504.253	504.255	504.256	504.255
620.056	3.95	0	4.78	0.011	70358	193	0	100	1.2	99	21.5	4	8	620.053	620.053	620.052	620.053	620.051	620.052	620.052	620.053	620.053	620.053	620.053	620.051	620.051	620.052	620.051	620.053	620.052	620.052	620.052	620.052	620.055	620.055	620.053	620.054	620.053	620.054	620.054	620.054	620.054	620.054	620.053	620.052	620.052	620.053	620.052	620.053
350.197	5.07	0	3.47	0.17	11398	116	77	100	30.6	99.3	20.7	3	7	350.195		350.196		350.195	350.197	350.196						350.194			350.194	350.195	350.197	350.196	350.195			350.195	350.196							350.195		350.195	350.195
148.04	7.97	0	4.62	0.052	15638	172	21	100	47.4	88.1	17.7	1	4	148.039	148.039	148.039	148.039	148.039	148.039	148.039	148.038	148.038	148.037	148.039	148.04		148.037			148.04	148.039	148.039	148.039	148.039	148.039	148.038	148.037	148.038	148.039	148.039	148.039	148.041	148.04	148.039	148.037		148.039		148.039
634.162	3.96	0	4.12	0.033	32758	193	0	100	23.4	95.9	36.3	1	3	634.159	634.158	634.157	634.158	634.158	634.159	634.159	634.159	634.158	634.159	634.158	634.157	634.157	634.159	634.157	634.159	634.159	634.158	634.158	634.159	634.159	634.159	634.159	634.16	634.16	634.16	634.16	634.159	634.16	634.16	634.159	634.159	634.159	634.159	634.158	634.159
316.12	3.99	0	2.52	0.021	34314	193	0	100	10.8	99.7	8.1	3	5	316.118	316.117	316.117	316.117	316.118	316.118	316.117	316.117	316.118	316.118	316.118	316.117	316.117	316.118	316.117	316.118	316.117	316.117	316.117	316.117	316.118	316.119	316.118	316.118	316.118	316.118	316.119	316.118	316.119	316.118	316.118	316.118	316.118	316.118	316.118	316.118
300.088	4.89	0	2.51	0.056	19505	193	0	100	6.6	87.6	22.8	1	3	300.085	300.085	300.085	300.085	300.087	300.086	300.085	300.087	300.086	300.086	300.086	300.085	300.084	300.086	300.086	300.085	300.087	300.087	300.086	300.086	300.087	300.087	300.086	300.088	300.087	300.086	300.087	300.087	300.087	300.086	300.087	300.087	300.088	300.087	300.087	300.087
364.09	4.84	0	0.65	0.071	35219	192	1	100	7.2	99.7	10.3	3	11	364.088	364.088	364.088	364.087	364.088	364.088	364.087	364.087	364.088	364.089	364.086	364.087	364.087	364.088	364.087	364.087	364.085	364.088	364.088	364.088	364.089	364.089	364.088	364.089	364.089	364.088	364.088	364.089	364.088	364.088	364.089	364.089	364.088	364.088	364.088	364.087
476.103	3.95	0	4.15	0.043	54533	193	0			99.1	17.5	3	5	476.1	476.1	476.1	476.099	476.1	476.1	476.1	476.1	476.099	476.1	476.1	476.099	476.099	476.1	476.099	476.099	476.1	476.1	476.1	476.1	476.101	476.1	476.1	476.101	476.101	476.101	476.101	476.1	476.101	476.101	476.1	476.1	476.099	476.1	476.099	476.1
174.055	4.06	0	3.92	0.016	48206	193	0	100	17.2	88	10	1	2	174.054	174.054	174.054	174.054	174.054	174.054	174.054	174.054	174.054	174.054	174.054	174.054	174.054	174.054	174.054	174.054	174.054	174.054	174.054	174.054	174.053	174.055	174.054	174.054	174.055	174.054	174.055	174.054	174.055	174.054	174.054	174.054	174.054	174.054	174.054	174.054
180.063	5.41	0	4.7	0.177	16179	193	0	99.4	44.6	86.5	25.7	1	5	180.062	180.062	180.061	180.062	180.062	180.061	180.062	180.061	180.063	180.062	180.062	180.062	180.063	180.062	180.062	180.062	180.061	180.062	180.061	180.062	180.063	180.063	180.062	180.062	180.061	180.061	180.064	180.063	180.063	180.064	180.062	180.061	180.063	180.063	180.063	180.062
288.064	4.34	0	2.71	0.047	35901	193	0	100	47.9	99.9	13.1	4	10	288.063	288.063	288.063	288.063	288.062	288.062	288.062	288.063	288.064	288.062	288.063	288.062	288.061	288.063	288.061	288.062	288.062	288.062	288.061	288.061	288.063	288.063	288.063	288.063	288.063	288.063	288.064	288.063	288.063	288.063	288.062	288.062	288.063	288.062	288.062	288.063
197.035	3.8	0	6.11	0.073	33070	193	0	95.5	22.4	88	6.9	2	2	197.034	197.034	197.034	197.034	197.034	197.034	197.034	197.034	197.034	197.034	197.034	197.034	197.034	197.034	197.034	197.034	197.034	197.034	197.034	197.034	197.034	197.034	197.034	197.034	197.034	197.034	197.034	197.034	197.034	197.034	197.034	197.034	197.034	197.034	197.034	197.034
363.025	3.9	0	1.56	0.052	17965	193	0	100	1.8	99.9	23.1	2	4	363.023	363.023	363.023	363.023	363.024	363.023	363.023	363.023	363.024	363.024	363.023	363.025	363.023	363.023	363.023	363.024	363.024	363.023	363.023	363.024	363.024	363.024	363.024	363.024	363.024	363.024	363.025	363.024	363.024	363.023	363.024	363.024	363.024	363.024	363.023	363.024
438.053	3.68	0	3.62	0.013	31123	193	0	100	6.4	99.7	29.2	1	4	438.05	438.05	438.052	438.049	438.05	438.051	438.05	438.05	438.05	438.05	438.052	438.049	438.049	438.051	438.05	438.052	438.05	438.05	438.05	438.051	438.052	438.051	438.051	438.051	438.051	438.053	438.053	438.051	438.051	438.051	438.051	438.051	438.051	438.05	438.05	438.052
618.159	4.09	0	4.22	0.062	27546	193	0	100	25.8	99.5	18.9	3	9	618.156	618.155	618.155	618.155	618.156	618.155	618.156	618.155	618.155	618.156	618.156	618.155	618.154	618.156	618.154	618.156	618.155	618.157	618.156	618.155	618.155	618.157	618.156	618.158	618.157	618.157	618.158	618.157	618.157	618.157	618.155	618.156	618.156	618.156	618.156	618.157
212.046	12.01	0	1.02	0.141	5952	193	0	100	47.4	87.9	27.6	1	5	212.044	212.044	212.045	212.043	212.044	212.046	212.045	212.049	212.046	212.046	212.044	212.044	212.043	212.045	212.044	212.044	212.044	212.047	212.044	212.045	212.045	212.045	212.047	212.044	212.048	212.043	212.045	212.047	212.045	212.044	212.044	212.045	212.042	212.046	212.046	212.046
433.128	3.88	0	3.78	0.01	48032	193	0	100	0.3	99.6	8.4	6	10	433.125	433.126	433.125	433.125	433.125	433.126	433.126	433.127	433.126	433.125	433.126	433.125	433.124	433.125	433.125	433.125	433.126	433.126	433.127	433.125	433.126	433.127	433.125	433.126	433.126	433.127	433.126	433.126	433.126	433.126	433.125	433.125	433.126	433.126	433.126	433.126
374.15	4.35	0	5.1	0.044	28507	193	0	100	6	99.8	17.3	3	6	374.148	374.148	374.148	374.147	374.147	374.148	374.147	374.148	374.147	374.15	374.15	374.147	374.148	374.149	374.147	374.144	374.146	374.147	374.149	374.148	374.147	374.148	374.147	374.148	374.147	374.15	374.149	374.148	374.147	374.149	374.148	374.148	374.149	374.148	374.148	374.148
866.007	4.73	0	0.88	0.06	13672	193	0	100	3.1	98.1	37	1	5	866	866.002	866.007	866.001	866.002	866.002	866.001	866.006	866.013	866.009	866.001	866	865.996	866	865.999	865.999	865.998	866.009	866.003	866	866.004	866.002	866.007	866.005	866.007	866.001	866.001	866.003	866.002	866.001	866.002	865.999	866.004	866.001	866.002	866
118.028	3.87	0	1.02	0.041	25782	193	0	100	4.7	88	1.9	2	3	118.027	118.027	118.027	118.027	118.027	118.027	118.027	118.027	118.027	118.027	118.027	118.027	118.027	118.027	118.027	118.027	118.027	118.027	118.027	118.027	118.027	118.027	118.027	118.027	118.027	118.027	118.027	118.027	118.027	118.027	118.027	118.027	118.027	118.027	118.027	118.027
164.034	6.06	0	0.74	0.067	26615	193	0	100	10.5	88	6.3	3	5	164.032	164.032	164.032	164.032	164.032	164.033	164.032	164.033	164.032	164.033	164.032	164.032	164.032	164.033	164.032	164.032	164.032	164.032	164.032	164.033	164.033	164.033	164.032	164.033	164.033	164.033	164.033	164.033	164.033	164.033	164.032	164.033	164.033	164.033	164.033	164.033
187.122	5.81	0	4.39	0.286	26977	184	9	100	39.1	88	19.5	1	3	187.121	187.121	187.121	187.12	187.121	187.121	187.122	187.121	187.121	187.121	187.121	187.12	187.12	187.121	187.122	187.121	187.12	187.12	187.122		187.121	187.121	187.121	187.121	187.121	187.121	187.121	187.122	187.121	187.121	187.121	187.123	187.122	187.121
665.278	3.85	0	6.97	0.018	37177	193	0	100	0.6	99.7	12.7	3	5	665.274	665.273	665.274	665.273	665.273	665.274	665.274	665.274	665.273	665.274	665.274	665.274	665.274	665.273	665.274	665.274	665.277	665.273	665.274	665.274	665.275	665.275	665.276	665.275	665.274	665.275	665.275	665.275	665.275	665.276	665.275	665.274	665.274	665.275	665.275	665.274
434.255	4.09	0	5.34	0.062	21550	83	110	100	15.8	98.4	22.4	3	7							434.253					434.251			434.252					434.252				434.253	434.253		434.254	434.253	434.254			434.253	434.254			434.253
271.049	4.14	0	4.54	0.023	17405	193	0	100	16.5	99.7	20.2	1	5	271.048	271.047	271.048	271.046	271.047	271.047	271.047	271.047	271.047	271.048	271.048	271.048	271.047	271.048	271.048	271.047	271.048	271.046	271.048	271.047	271.047	271.048	271.047	271.048	271.048	271.048	271.048	271.047	271.049	271.048	271.049	271.048	271.049	271.048	271.047	271.047
464.099	3.85	0	3.64	0.017	44097	193	0	100	1.2	99.4	16.8	4	9	464.097	464.098	464.097	464.097	464.097	464.096	464.096	464.097	464.097	464.097	464.098	464.096	464.095	464.096	464.096	464.096	464.096	464.096	464.097	464.096	464.098	464.098	464.098	464.098	464.097	464.1	464.098	464.097	464.098	464.098	464.097	464.097	464.098	464.097	464.098	464.097
604.352	4.28	0	9.35	0.022	13282	193	0	100	26.4	99.9	16.1	2	3	604.348	604.347	604.348	604.348	604.348	604.347	604.347	604.347	604.346	604.346	604.349	604.349	604.348	604.347	604.348	604.348	604.347	604.348	604.348	604.347	604.347	604.348	604.346	604.35	604.348	604.35	604.35	604.351	604.35	604.349	604.349	604.348	604.347	604.349	604.348	604.348
506.223	7.34	0	5.96	0.39	27546	161	32	100	37.7	99.6	53.8	1	8		506.219	506.217	506.219			506.218			506.228	506.219	506.217	506.218	506.222	506.218	506.219	506.218	506.219	506.22	506.217	506.22	506.227		506.226	506.224	506.221	506.22	506.226		506.221		506.229	506.22
473.849	4.22	0	0.61	0.134	40327	193	0	100	6.6	94.2	27	2	10	473.847	473.848	473.847	473.844	473.847	473.848	473.848	473.846	473.848	473.846	473.848	473.844	473.846	473.847	473.847	473.848	473.846	473.846	473.847	473.846	473.847	473.848	473.848	473.847	473.848	473.847	473.847	473.847	473.847	473.848	473.847	473.847	473.848	473.849	473.848	473.848
602.335	5.48	0	9.25	0.18	9042	190	3	100	37.4	99.9	26.4	2	9	602.334	602.328	602.33	602.33	602.335	602.329	602.331	602.33	602.332	602.33	602.333	602.325	602.325	602.329	602.331	602.33	602.331	602.331	602.332	602.331	602.332	602.334	602.33	602.331	602.333	602.342	602.335	602.334	602.332	602.328	602.331	602.333	602.327	602.333	602.331	602.331
202.133	4.23	0	1.87	0.078	12968	193	0	100	3.9	88	9.3	2	2	202.131	202.131	202.132	202.131	202.132	202.131	202.132	202.132	202.132	202.132	202.131	202.131	202.131	202.132	202.131	202.131	202.131	202.132	202.131	202.132	202.132	202.131	202.132	202.132	202.132	202.132	202.132	202.132	202.132	202.132	202.132	202.132	202.132	202.132	202.131	202.132
598.074	3.85	0	4.92	0.014	61791	193	0	100	7.4	99.8	14.1	3	4	598.071	598.072	598.07	598.072	598.07	598.071	598.071	598.071	598.072	598.071	598.071	598.072	598.07	598.07	598.068	598.071	598.07	598.071	598.07	598.07	598.074	598.072	598.072	598.072	598.072	598.073	598.072	598.072	598.072	598.073	598.072	598.07	598.069	598.07	598.069	598.07
412.196	3.85	0	2.95	0.029	23864	193	0			98.4	17.8	4	6	412.194	412.195	412.195	412.193	412.194	412.193	412.193	412.193	412.194	412.194	412.194	412.193	412.193	412.193	412.193	412.193	412.193	412.194	412.194	412.194	412.194	412.193	412.194	412.194	412.194	412.195	412.195	412.195	412.195	412.195	412.194	412.194	412.194	412.193	412.193	412.194
359.207	3.96	0	4.49	0.039	17828	192	1	100	16.9	100	22.3	2	4	359.205	359.205	359.204	359.204	359.204	359.205	359.205	359.204	359.205	359.205	359.205		359.205	359.205	359.205	359.204	359.204	359.204	359.205	359.204	359.205	359.205	359.204	359.205	359.206	359.205	359.206	359.205	359.205	359.207	359.205	359.206	359.205	359.204	359.205	359.205
478.248	5.04	0	6.43	0.037	18206	150	43	100	21.1	99.6	26.6	2	8	478.245	478.245	478.245	478.245	478.246	478.248	478.248		478.245			478.245	478.249		478.249	478.244	478.244	478.245	478.244	478.246	478.245	478.247	478.244	478.245	478.244	478.243	478.244		478.246	478.248	478.246	478.242			478.243	478.243
320.09	4.77	0	5.26	0.018	25788	193	0	100	1.6	100	13.2	3	4	320.089	320.087	320.088	320.088	320.087	320.088	320.089	320.088	320.089	320.087	320.089	320.089	320.087	320.09	320.088	320.088	320.088	320.087	320.088	320.088	320.088	320.089	320.089	320.089	320.088	320.089	320.09	320.089	320.09	320.089	320.09	320.088	320.088	320.088	320.091	320.089
280.175	3.85	0	9.24	0.394	15747	168	25	100	27.7	99.9	23.4	2	3	280.172	280.174	280.173	280.173	280.173	280.173	280.173	280.173	280.173	280.173	280.174	280.173	280.173	280.173	280.173	280.174	280.173	280.174	280.173	280.173	280.174	280.174	280.173	280.174	280.173	280.174	280.174	280.174	280.173	280.173	280.174	280.174	280.173	280.174	280.173	280.173
410	4.05	0	5.04	0.03	20536	193	0	100	11.7	99.4	30.6	1	3	409.998	409.998	409.998	409.997	409.998	409.998	409.998	409.998	409.997	409.998	409.998	409.997	409.997	409.998	409.997	409.997	409.998	409.997	409.998	409.997	409.998	409.998	409.998	409.998	409.998	409.999	409.999	409.998	409.998	409.999	409.998	409.998	409.998	409.998	409.998	409.998
1872.22	3.87	0	4.14	0.045	49409	192	1	100	8.7	85.2	29.7	4	11	1872.21	1872.21	1872.21	1872.21	1872.21	1872.21	1872.21	1872.21	1872.21	1872.21	1872.21	1872.21	1872.21	1872.21	1872.21	1872.21	1872.21	1872.21	1872.21	1872.21	1872.22	1872.22	1872.21	1872.22	1872.22	1872.22	1872.22	1872.22	1872.22	1872.22	1872.21	1872.22	1872.22	1872.22	1872.22	1872.22
700.131	4.11	0	4.86	0.024	66827	193	0	100	2.7	99.8	13.7	7	9	700.126	700.126	700.126	700.125	700.126	700.126	700.126	700.126	700.125	700.126	700.127	700.125	700.125	700.126	700.126	700.126	700.126	700.126	700.126	700.125	700.127	700.128	700.126	700.128	700.127	700.128	700.129	700.128	700.128	700.128	700.127	700.127	700.128	700.128	700.129	700.127
490.161	4.36	0	1.11	0.104	13335	193	0	100	7	98.3	24	1	4	490.158	490.157	490.156	490.158	490.158	490.159	490.158	490.157	490.159	490.157	490.156	490.159	490.157	490.157	490.158	490.159	490.158	490.159	490.158	490.159	490.161	490.159	490.156	490.16	490.159	490.16	490.157	490.159	490.161	490.157	490.158	490.159	490.16	490.158	490.159	490.157
386.127	3.9	0	4.04	0.016	35045	193	0	100	2.3	99.1	21.2	2	5	386.125	386.125	386.124	386.124	386.125	386.124	386.125	386.125	386.124	386.124	386.125	386.124	386.124	386.125	386.124	386.125	386.125	386.124	386.125	386.124	386.125	386.125	386.125	386.125	386.126	386.126	386.126	386.125	386.125	386.125	386.124	386.124	386.125	386.124	386.125	386.125
355.948	5.67	0	1.05	0.159	16826	193	0	100	27.6	87.2	23.8	2	8	355.947	355.945	355.946	355.945	355.945	355.945	355.944	355.946	355.944	355.947	355.945	355.944	355.942	355.945	355.944	355.945	355.943	355.946	355.947	355.944	355.946	355.945	355.947	355.946	355.947	355.946	355.947	355.947	355.947	355.946	355.945	355.945	355.948	355.948	355.949	355.947
648.091	4.35	0	5.26	0.058	21691	193	0	100	10.8	99	36.9	5	12	648.087	648.086	648.086	648.085	648.085	648.086	648.086	648.087	648.085	648.086	648.088	648.085	648.085	648.085	648.086	648.086	648.085	648.086	648.085	648.085	648.087	648.087	648.087	648.088	648.088	648.089	648.088	648.088	648.088	648.088	648.088	648.088	648.087	648.087	648.087	648.086
197.034	3.78	0	5.91	0.125	31723	193	0	100	24	88	3	2	2	197.033	197.033	197.033	197.033	197.033	197.033	197.033	197.033	197.033	197.033	197.034	197.033	197.033	197.033	197.033	197.033	197.033	197.033	197.033	197.033	197.033	197.033	197.033	197.033	197.033	197.034	197.034	197.034	197.034	197.034	197.034	197.033	197.033	197.033	197.033	197.034
364.082	4.87	0	3.51	0.016	33476	193	0	100	8.9	99.3	11.9	3	9	364.079	364.079	364.081	364.079	364.082	364.08	364.08	364.08	364.082	364.079	364.08	364.077	364.078	364.08	364.079	364.079	364.079	364.08	364.08	364.08	364.081	364.083	364.079	364.08	364.082	364.08	364.081	364.079	364.081	364.081	364.079	364.078	364.08	364.079	364.083	364.082
274.052	4.1	0	4.23	0.176	20101	193	0	100	4.2	97.4	23.2	1	5	274.05	274.051	274.05	274.05	274.051	274.051	274.05	274.05	274.05	274.052	274.051	274.05	274.05	274.051	274.05	274.051	274.051	274.051	274.051	274.05	274.051	274.052	274.051	274.051	274.051	274.051	274.052	274.051	274.051	274.051	274.05	274.05	274.05	274.05	274.051	274.051
482.04	7.09	0	4.19	0.066	10103	193	0	100	67	86.6	35.4	1	3	482.036	482.035	482.034	482.034	482.035	482.034	482.035	482.036	482.035	482.034	482.034	482.033	482.034	482.035	482.033	482.035	482.035	482.036	482.035	482.034	482.036	482.037	482.035	482.037	482.036	482.037	482.037	482.037	482.037	482.038	482.036	482.035	482.036	482.036	482.034	482.037
646.049	4.41	0	7.83	0.029	6354	193	0	100	30.8	99.7	28.6	1	5	646.046	646.044	646.041	646.046	646.042	646.043	646.044	646.044	646.046	646.043	646.046	646.044	646.046	646.047	646.046	646.042	646.044	646.046	646.043	646.044	646.045	646.045	646.046	646.047	646.048	646.044	646.048	646.048	646.046	646.049	646.047	646.046	646.043	646.044	646.043	646.045
726.379	3.94	0	5.87	0.068	16670	193	0	100	10	99.6	23.4	4	7	726.375	726.374	726.374	726.374	726.374	726.374	726.373	726.374	726.373	726.373	726.375	726.373	726.372	726.374	726.372	726.374	726.374	726.374	726.374	726.373	726.375	726.375	726.376	726.375	726.376	726.376	726.377	726.375	726.376	726.377	726.375	726.374	726.375	726.374	726.375	726.374
416.01	3.79	0	5.13	0.028	57345	193	0	100	12.2	98.1	20	3	5	416.007	416.007	416.007	416.007	416.007	416.007	416.007	416.007	416.007	416.007	416.008	416.006	416.007	416.007	416.007	416.007	416.007	416.007	416.007	416.007	416.008	416.008	416.007	416.008	416.007	416.008	416.008	416.008	416.008	416.009	416.008	416.007	416.007	416.008	416.007	416.007
610.156	3.88	0	4.7	0.022	40093	193	0	100	8.2	98.9	17.6	4	8	610.152	610.154	610.153	610.153	610.153	610.152	610.152	610.153	610.152	610.153	610.153	610.151	610.151	610.15	610.152	610.153	610.153	610.153	610.152	610.152	610.154	610.153	610.153	610.154	610.154	610.154	610.155	610.153	610.154	610.155	610.154	610.153	610.154	610.152	610.153	610.153
510.301	4.42	0	9.24	0.288	6843	144	49	100	20.5	99.3	26.8	1	3		510.293		510.303	510.292	510.313			510.3	510.301	510.297	510.301		510.293	510.296	510.3				510.3								510.302			510.304			510.299	510.298
178.017	5.34	0	3.8	0.015	43404	193	0	80	0	99.7	7.8	3	5	178.016	178.016	178.016	178.016	178.016	178.016	178.016	178.016	178.016	178.016	178.016	178.016	178.014	178.015	178.016	178.016	178.016	178.016	178.016	178.016	178.016	178.017	178.016	178.016	178.016	178.017	178.017	178.016	178.016	178.017	178.016	178.016	178.017	178.016	178.016	178.016
575.282	3.72	0	4.63	0.042	20952	193	0	100	10.6	99.9	35.8	1	3	575.28	575.279	575.28	575.279	575.279	575.282	575.28	575.279	575.278	575.279	575.279	575.278	575.279	575.282	575.279	575.278	575.282	575.279	575.281	575.28	575.281	575.28	575.279	575.281	575.279	575.28	575.28	575.28	575.28	575.281	575.279	575.279	575.28	575.279	575.28	575.28
564.176	3.87	0	1.97	0.053	11666	193	0	100	3.9	99.7	13.1	2	3	564.172	564.173	564.173	564.171	564.173	564.173	564.172	564.173	564.172	564.173	564.172	564.172	564.171	564.172	564.172	564.172	564.172	564.173	564.171	564.173	564.173	564.173	564.173	564.174	564.173	564.173	564.174	564.173	564.175	564.173	564.173	564.173	564.173	564.173	564.173	564.173
612.073	5.62	0	0.73	0.037	31946	193	0	100	6.6	96.1	24.9	2	6	612.07	612.066	612.07	612.065	612.07	612.067	612.068	612.069	612.069	612.07	612.069	612.068	612.064	612.071	612.071	612.068	612.07	612.067	612.068	612.068	612.067	612.069	612.067	612.069	612.071	612.067	612.064	612.074	612.07	612.064	612.072	612.07	612.074	612.072	612.071	612.067
344.224	4.29	0	6.35	0.048	17390	193	0	98.5	22.2	87.4	13.7	3	4	344.221	344.222	344.222	344.222	344.222	344.221	344.221	344.221	344.221	344.222	344.223	344.222	344.222	344.222	344.222	344.221	344.222	344.221	344.222	344.221	344.221	344.222	344.222	344.222	344.222	344.223	344.222	344.222	344.222	344.223	344.222	344.222	344.222	344.222	344.222	344.221
444.069	3.91	0	3.62	0.027	28613	193	0	100	7.7	99.9	10.6	2	4	444.066	444.065	444.067	444.065	444.065	444.066	444.066	444.066	444.066	444.066	444.067	444.065	444.065	444.066	444.065	444.067	444.066	444.066	444.067	444.066	444.066	444.067	444.067	444.067	444.067	444.067	444.067	444.067	444.067	444.067	444.066	444.065	444.067	444.065	444.066	444.066
253.973	5.43	0	1.19	0.247	21687	69	124	100	53.5	97	23.9	5	8			253.972					253.972					253.971	253.971					253.97		253.971						253.972			253.97			253.973	253.974		253.971
294.134	3.84	0	3.45	0.03	22787	193	0			99.6	10	2	3	294.132	294.132	294.132	294.131	294.132	294.133	294.132	294.133	294.132	294.132	294.132	294.131	294.131	294.132	294.131	294.132	294.132	294.134	294.133	294.132	294.132	294.132	294.132	294.131	294.132	294.133	294.134	294.132	294.132	294.132	294.132	294.131	294.132	294.132	294.132	294.132
444.203	4.14	0	3.06	0.011	36516	193	0	100	3.3	98.9	19.6	3	11	444.201	444.2	444.2	444.2	444.2	444.2	444.2	444.2	444.2	444.2	444.2	444.199	444.199	444.201	444.199	444.2	444.199	444.2	444.201	444.2	444.201	444.201	444.2	444.201	444.201	444.201	444.201	444.202	444.2	444.2	444.2	444.198	444.2	444.199	444.199	444.202
300.13	4.08	0	1.9	0.069	13223	193	0	100	8.7	99.4	20.4	1	3	300.129	300.129	300.129	300.128	300.128	300.129	300.128	300.129	300.129	300.129	300.129	300.128	300.128	300.129	300.128	300.129	300.128	300.129	300.129	300.129	300.129	300.13	300.129	300.13	300.129	300.129	300.13	300.129	300.129	300.129	300.129	300.129	300.13	300.129	300.129	300.129
610.289	4.84	0	6.13	0.25	18449	193	0			99.7	29.1	2	6	610.285	610.282	610.287	610.284	610.283	610.287	610.285	610.285	610.284	610.286	610.285	610.287	610.285	610.287	610.285	610.285	610.285	610.288	610.287	610.286	610.288	610.287	610.285	610.285	610.288	610.286	610.286	610.285	610.286	610.29	610.288	610.293	610.284	610.288	610.285	610.292
248.037	5.59	0	0.75	0.075	17505	193	0	100	8.5	99.5	14.2	3	5	248.035	248.035	248.035	248.035	248.036	248.036	248.035	248.036	248.035	248.035	248.034	248.034	248.034	248.034	248.034	248.035	248.035	248.035	248.035	248.036	248.036	248.036	248.035	248.035	248.036	248.035	248.036	248.035	248.036	248.035	248.034	248.034	248.038	248.036	248.035	248.033
578.144	5.69	0	3.41	0.345	15819	89	104	100	33.3	99.9	45.9	1	4		578.145	578.14	578.142	578.142	578.15	578.151	578.141	578.147	578.143	578.143	578.149		578.137	578.142	578.133	578.141	578.145	578.148	578.141		578.144	578.143	578.142		578.145	578.139	578.141	578.14	578.143	578.147	578.144	578.142	578.143	578.143	578.139
368.991	4.74	0	0.73	0.106	21485	193	0			86.6	35.4	2	5	368.99	368.988	368.989	368.988	368.989	368.989	368.99	368.989	368.989	368.988	368.988	368.99	368.988	368.989	368.989	368.99	368.989	368.988	368.988	368.989	368.989	368.989	368.989	368.99	368.99	368.99	368.99	368.991	368.99	368.99	368.989	368.99	368.993	368.993	368.99	368.989
426.196	4.29	0	5.07	0.086	41137	119	74	100	12.2	98.6	12.4	5	12		426.194	426.193	426.192	426.193		426.192	426.193	426.192						426.194		426.194	426.192	426.192	426.193		426.194			426.194				426.195	426.197			426.198
340.022	4.6	0	4.12	0.037	76292	193	0	100	37.8	88.1	11.6	7	8	340.019	340.019	340.019	340.019	340.019	340.019	340.019	340.019	340.019	340.019	340.019	340.019	340.019	340.019	340.019	340.019	340.019	340.019	340.019	340.019	340.02	340.02	340.019	340.02	340.02	340.02	340.02	340.019	340.02	340.02	340.019	340.019	340.019	340.019	340.019	340.019
376.286	3.96	0	5.85	0.042	15617	193	0	100	13.1	89	9.9	5	8	376.285	376.283	376.283	376.284	376.283	376.284	376.284	376.283	376.283	376.284	376.285	376.283	376.284	376.284	376.283	376.284	376.285	376.284	376.284	376.284	376.284	376.285	376.284	376.285	376.285	376.285	376.284	376.284	376.284	376.286	376.284	376.284	376.284	376.284	376.285	376.284
116.012	4.02	0	5.13	0.016	63161	193	0	100	1.8	99.9	5.7	2	3	116.011	116.011	116.011	116.011	116.011	116.011	116.012	116.011	116.011	116.011	116.012	116.011	116.011	116.011	116.011	116.012	116.011	116.011	116.012	116.011	116.012	116.012	116.011	116.012	116.011	116.012	116.012	116.011	116.012	116.012	116.011	116.011	116.012	116.012	116.012	116.011
432.005	3.96	0	4.78	0.046	49922	193	0	100	2.6	99.7	14.7	3	3	432.002	432.002	432.002	432.001	432.002	432.002	432.002	432.002	432.001	432.002	432.002	432.001	432.001	432.002	432.002	432.002	432.002	432.002	432.002	432.002	432.002	432.003	432.002	432.003	432.002	432.003	432.003	432.003	432.003	432.003	432.002	432.002	432.002	432.003	432.002	432.003
212.142	4.15	0	8.53	0.217	20790	193	0	100	9.2	99.5	16.5	3	4	212.141	212.141	212.141	212.141	212.141	212.141	212.142	212.141	212.141	212.141	212.141	212.14	212.141	212.141	212.141	212.142	212.141	212.141	212.141	212.141	212.141	212.141	212.141	212.141	212.142	212.142	212.141	212.142	212.141	212.142	212.142	212.142	212.141	212.142	212.141	212.141
596.174	4.04	0	3.97	0.215	22795	172	21	100	10.1	95.9	11.7	2	6	596.17	596.17	596.17	596.168	596.17	596.17	596.171		596.17	596.169	596.171	596.169		596.169	596.17	596.169	596.169	596.17	596.169	596.17	596.17	596.17	596.17	596.171		596.172	596.172	596.171	596.172	596.172	596.171	596.17	596.169	596.17	596.17	596.171
220.022	8.29	0	0.9	0.118	15061	193	0	100	24.2	88.1	29.3	1	5	220.02	220.018	220.021	220.02	220.02	220.022	220.022	220.022	220.018	220.023	220.021	220.021	220.02	220.022	220.023	220.02	220.024	220.017	220.016	220.019	220.021	220.021	220.02	220.021	220.017	220.022	220.024	220.022	220.021	220.022	220.022	220.022	220.024	220.022	220.021	220.019
508.168	4.01	0	0.69	0.03	22489	192	1	100	3.7	99.6	13	1	3	508.165	508.165	508.166	508.165	508.165	508.165	508.165	508.165	508.165	508.166	508.165	508.164	508.164	508.165	508.164	508.165	508.165	508.165	508.164	508.165	508.166	508.165	508.166	508.166	508.166	508.166	508.167	508.167	508.166	508.166	508.166	508.166	508.166	508.166	508.166	508.166
401.964	5.2	0	0.78	0.08	46082	193	0	100	16.9	92.3	23.6	1	8	401.961	401.96	401.961	401.96	401.962	401.961	401.96	401.962	401.961	401.964	401.961	401.961	401.958	401.961	401.962	401.959	401.962	401.96	401.96	401.962	401.961	401.962	401.962	401.962	401.963	401.961	401.961	401.963	401.961	401.959	401.962	401.962	401.964	401.964	401.964	401.96
219.038	6.2	0	0.84	0.154	18727	193	0			87.9	23.2	2	4	219.037	219.036	219.036	219.036	219.037	219.037	219.037	219.037	219.037	219.037	219.035	219.035	219.036	219.037	219.037	219.035	219.037	219.038	219.037	219.037	219.037	219.037	219.037	219.037	219.037	219.036	219.037	219.036	219.037	219.035	219.036	219.036	219.038	219.038	219.037	219.035
374.268	4.35	0	5.9	0.043	12486	193	0	100	7.6	88	10	3	6	374.265	374.265	374.267	374.266	374.266	374.266	374.266	374.266	374.265	374.266	374.267	374.267	374.266	374.265	374.264	374.264	374.266	374.265	374.266	374.265	374.266	374.264	374.266	374.266	374.265	374.267	374.267	374.267	374.267	374.267	374.266	374.267	374.265	374.267	374.267	374.267
396.254	5.1	0	9	0.399	13810	177	16	100	30.2	87.2	19.6	3	8	396.252	396.252	396.251	396.25	396.25	396.252	396.25	396.251	396.249	396.25	396.249	396.251	396.25	396.25	396.251	396.252	396.249	396.251	396.249	396.249	396.252	396.25	396.25	396.252	396.252	396.25		396.253		396.252	396.251	396.252	396.25	396.253	396.251	396.251
255.052	5.97	0	1.55	0.053	12384	165	28	100	15.5	87.5	12.9	5	8		255.049	255.052			255.049	255.049	255.05	255.05	255.054	255.051			255.051	255.051	255.052	255.049	255.051	255.047		255.048	255.048	255.05		255.05	255.051	255.051	255.052		255.05	255.051		255.053	255.051	255.05	255.052
374.036	5.55	0	4.23	0.156	10118	173	20	100	64.4	99.9	26.4	1	5	374.031	374.034		374.032	374.035	374.034	374.031	374.035	374.034			374.032	374.034		374.033	374.035	374.036	374.034	374.033	374.035	374.034	374.037	374.035		374.035	374.032	374.034	374.034	374.032	374.031	374.034	374.033	374.033		374.032	374.035
580.149	7.7	0	0.87	0.158	6437	191	2	100	29.7	98.1	47.8	1	4		580.138	580.152	580.142	580.145	580.141	580.154	580.157	580.137	580.149	580.146	580.148	580.144	580.146	580.146	580.138	580.145	580.153	580.148	580.145	580.163	580.145	580.146	580.146	580.147	580.153	580.148	580.145	580.147	580.146	580.145	580.145	580.147	580.147	580.147	580.143
143.073	6.07	0	2.71	0.048	7655	193	0	100	24.6	88	17.3	2	3	143.073	143.073	143.073	143.073	143.072	143.072	143.074	143.073	143.073	143.073	143.072	143.073	143.071	143.072	143.073	143.073	143.072	143.073	143.073	143.072	143.073	143.073	143.073	143.074	143.072	143.073	143.073	143.073	143.072	143.073	143.073	143.073	143.073	143.074	143.072	143.073
417.964	4.1	0	4.24	0.046	18032	193	0	100	9.8	99.5	22.2	3	6	417.961	417.961	417.962	417.961	417.962	417.962	417.961	417.961	417.962	417.962	417.962	417.961	417.961	417.961	417.961	417.962	417.962	417.962	417.961	417.962	417.963	417.963	417.962	417.963	417.962	417.963	417.964	417.962	417.962	417.963	417.963	417.962	417.964	417.962	417.962	417.962
408.01	3.99	0	4.24	0.042	33864	193	0	100	10.3	99.4	12.5	6	7	408.007	408.007	408.007	408.007	408.007	408.007	408.007	408.007	408.007	408.007	408.007	408.007	408.006	408.007	408.007	408.007	408.007	408.007	408.007	408.007	408.007	408.008	408.008	408.008	408.008	408.008	408.009	408.008	408.008	408.009	408.008	408.007	408.008	408.008	408.008	408.007
692.165	4.04	0	5.34	0.013	30276	193	0	100	2.4	99.9	20.2	2	4	692.162	692.161	692.161	692.16	692.159	692.161	692.161	692.162	692.157	692.162	692.161	692.158	692.159	692.161	692.162	692.162	692.161	692.161	692.16	692.16	692.162	692.163	692.162	692.161	692.163	692.163	692.164	692.163	692.163	692.163	692.163	692.162	692.163	692.163	692.163	692.162
300.101	4.4	0	1.26	0.131	19109	186	7	100	11.6	94.3	19.5	3	7	300.099	300.099	300.099	300.1	300.099	300.101	300.099	300.099	300.099	300.099	300.1	300.099	300.098	300.099	300.099	300.099	300.099	300.099	300.099	300.1	300.1	300.1	300.099	300.101	300.099	300.102	300.099	300.101	300.1	300.1	300.099	300.099	300.1	300.1	300.099	300.101
134.038	5.17	0	3.87	0.053	187370	193	0	100	33.1	77.9	5.7	4	5	134.036	134.037	134.037	134.037	134.037	134.037	134.037	134.037	134.037	134.037	134.037	134.036	134.036	134.037	134.037	134.037	134.037	134.037	134.037	134.037	134.037	134.037	134.037	134.037	134.037	134.037	134.037	134.037	134.037	134.037	134.037	134.037	134.037	134.037	134.037	134.037
410.105	4.16	0	1.18	0.243	15637	179	14	93	40.2	87.1	18.4	3	7	410.101	410.103	410.102	410.102	410.103	410.102	410.102	410.103	410.102			410.101	410.103	410.103	410.102		410.102	410.102	410.102	410.102	410.104	410.103		410.103	410.104				410.103			410.102	410.103	410.104	410.102	410.103
520.332	4.09	0	6.25	0.023	42390	193	0	100	1.8	88	14	6	7	520.329	520.328	520.328	520.328	520.329	520.328	520.328	520.329	520.328	520.328	520.329	520.328	520.328	520.329	520.329	520.328	520.329	520.328	520.328	520.328	520.329	520.33	520.329	520.329	520.329	520.33	520.33	520.329	520.33	520.33	520.329	520.329	520.33	520.33	520.33	520.329
594.002	4.51	0	0.64	0.082	39767	193	0	100	3.4	99.8	22.9	2	14	593.997	593.998	594.001	593.997	593.998	593.998	593.999	594	593.997	594	593.999	594	593.994	594.001	594.001	593.997	593.999	593.999	593.998	593.999	594	593.999	593.999	594.001	594	593.999	593.997	594.002	594.001	593.998	594.003	594.001	594.003	594.001	593.999	593.999
530.316	3.95	0	8.52	0.146	31564	193	0	100	8.1	99.5	16.6	3	10	530.313	530.313	530.312	530.313	530.313	530.312	530.312	530.312	530.312	530.313	530.313	530.313	530.313	530.313	530.313	530.313	530.314	530.313	530.312	530.312	530.313	530.313	530.314	530.314	530.314	530.314	530.313	530.315	530.314	530.314	530.314	530.314	530.313	530.315	530.314	530.314
2488.31	3.78	0	4.16	0.043	51599	193	0	100	7.3	99.5	14.7	10	13	2488.3	2488.3	2488.3	2488.29	2488.3	2488.3	2488.3	2488.3	2488.29	2488.3	2488.3	2488.29	2488.29	2488.3	2488.3	2488.3	2488.3	2488.3	2488.3	2488.29	2488.3	2488.3	2488.3	2488.3	2488.3	2488.3	2488.3	2488.3	2488.3	2488.3	2488.3	2488.3	2488.31	2488.3	2488.3	2488.3
510.297	5.16	0	8.91	0.395	5400	129	64	100	41.9	98.3	34.9	1	3	510.296	510.296	510.296	510.299	510.294	510.286	510.293	510.296	510.286	510.296	510.296	510.295	510.293	510.295	510.287	510.293	510.295	510.295	510.296		510.297		510.293	510.298		510.296	510.294	510.301	510.295	510.296	510.299	510.296		510.298	510.296	510.294
260.14	4.17	0	1.02	0.071	8852	193	0	100	19	88.1	16.2	1	2	260.139	260.139	260.139	260.139	260.138	260.139	260.138	260.139	260.139	260.139	260.139	260.139	260.139	260.139	260.138	260.139	260.138	260.139	260.139	260.139	260.14	260.14	260.139	260.139	260.14	260.14	260.14	260.14	260.139	260.139	260.139	260.14	260.139	260.14	260.139	260.139
454.125	5.77	0	3.64	0.179	25852	193	0	100	9.3	99.8	29.1	2	6	454.123	454.123	454.122	454.122	454.12	454.123	454.123	454.12	454.123	454.124	454.124	454.121	454.122	454.123	454.125	454.123	454.123	454.123	454.124	454.123	454.122	454.124	454.118	454.122	454.125	454.124	454.125	454.123	454.124	454.125	454.125	454.124	454.124	454.123	454.124	454.124
708.304	5.08	0	6.1	0.028	8764	193	0	100	43.8	99.9	36.7	1	4	708.301	708.3	708.301	708.3	708.3	708.302	708.299	708.301	708.299	708.302	708.305	708.298	708.3	708.302	708.301	708.297	708.295	708.308	708.301	708.299	708.299	708.3	708.301	708.3	708.296	708.299	708.29	708.304	708.305	708.304	708.301	708.301	708.301	708.302	708.301	708.298
771.954	4.57	0	0.88	0.077	11098	193	0	100	9.8	97.7	45.1	1	4	771.949	771.947	771.95	771.951	771.95	771.948	771.949	771.951	771.95	771.952	771.948	771.947	771.944	771.949	771.948	771.946	771.952	771.952	771.947	771.951	771.95	771.951	771.951	771.952	771.953	771.949	771.948	771.951	771.95	771.947	771.95	771.948	771.954	771.952	771.953	771.948
564.155	4.01	0	5.45	0.101	53015	193	0	100	21.5	98.7	12.7	5	9	564.151	564.151	564.151	564.151	564.15	564.152	564.152	564.151	564.15	564.151	564.152	564.151	564.15	564.151	564.152	564.152	564.151	564.152	564.153	564.151	564.152	564.152	564.152	564.152	564.151	564.153	564.152	564.152	564.152	564.155	564.152	564.152	564.152	564.152	564.153	564.151
305.999	5.7	0	0.97	0.11	25354	193	0	100	20.3	94.3	27.2	4	9	305.997	305.997	305.998	305.997	305.996	305.996	305.997	305.997	305.996	305.997	305.995	305.996	305.994	305.997	305.997	305.995	305.996	305.998	305.997	305.995	305.997	305.998	305.997	305.998	305.998	305.998	305.997	305.999	305.998	305.998	305.998	305.996	305.998	305.997	305.998	305.998
352.229	6.66	0	8.86	0.351	11208	193	0	100	70.2	87.6	30.4	3	4	352.226	352.225	352.227	352.226	352.225	352.226	352.224	352.227	352.225	352.226	352.227	352.226	352.227	352.226	352.225	352.225	352.227	352.226	352.227	352.227	352.226	352.228	352.226	352.231	352.228	352.226	352.226	352.227	352.229	352.226	352.228	352.228	352.227	352.227	352.226	352.226
2434.61	3.69	0	5.26	0.024	33238	193	0	100	61.5	99.4	25.2	2	13	2434.59	2434.59	2434.59	2434.59	2434.59	2434.6	2434.6	2434.6	2434.59	2434.6	2434.6	2434.6	2434.59	2434.62	2434.59	2434.6	2434.6	2434.59	2434.6	2434.59	2434.6	2434.6	2434.6	2434.6	2434.6	2434.6	2434.6	2434.6	2434.6	2434.6	2434.6	2434.6	2434.6	2434.6	2434.6	2434.6
406.222	8.57	0	3.84	0.352	55656	116	77	100	7.9	98.6	21.3	3	9		406.221			406.222				406.221	406.222	406.222	406.221		406.221	406.22	406.221	406.221		406.221		406.22		406.222					406.222	406.222			406.222		406.222	406.221	406.221
614.049	4.94	0	4.91	0.018	17285	193	0	100	28.1	99.8	48	1	4	614.045	614.045	614.044	614.045	614.044	614.045	614.044	614.045	614.043	614.045	614.045	614.043	614.043	614.044	614.044	614.045	614.043	614.044	614.044	614.043	614.048	614.047	614.046	614.048	614.047	614.048	614.046	614.045	614.048	614.046	614.046	614.044	614.045	614.044	614.045	614.044
450.119	5.07	0	4.55	0.247	18769	44	149	100	59.6	88	20.3	2	3												450.118						450.116														450.116	450.118			450.117
432.113	6.14	0	6.11	0.153	5756	192	1	100	38.5	88	36.3	1	2	432.111	432.111	432.11	432.11	432.112	432.109	432.111	432.109	432.111	432.109	432.11	432.108	432.106		432.109	432.109	432.111	432.109	432.11	432.109	432.116	432.111	432.112	432.118	432.11	432.11	432.112	432.111	432.111	432.113	432.117	432.109	432.108	432.11	432.109	432.108
706.121	3.93	0	0.79	0.086	21422	193	0	100	5.6	99.7	21.4	2	5	706.117	706.116	706.115	706.116	706.117	706.116	706.116	706.115	706.116	706.115	706.116	706.115	706.115	706.115	706.115	706.115	706.114	706.115	706.117	706.116	706.117	706.117	706.117	706.118	706.118	706.118	706.118	706.119	706.117	706.118	706.119	706.117	706.118	706.118	706.117	706.117
556.028	4.07	0	0.87	0.127	11524	193	0	100	13.4	99.3	16.4	2	4	556.025	556.026	556.027	556.024	556.025	556.026	556.026	556.024	556.023	556.026	556.026	556.025	556.025	556.023	556.023	556.024	556.024	556.025	556.03	556.024	556.026	556.026	556.027	556.025	556.026	556.027	556.027	556.024	556.028	556.027	556.025	556.026	556.027	556.027	556.025	556.025
181.983	4.14	0	4	0.013	40607	193	0	100	13.9	88.1	9.3	2	2	181.982	181.982	181.982	181.982	181.982	181.982	181.982	181.982	181.982	181.982	181.982	181.982	181.982	181.982	181.982	181.982	181.982	181.982	181.982	181.982	181.982	181.982	181.982	181.982	181.982	181.982	181.983	181.982	181.982	181.983	181.982	181.982	181.982	181.982	181.982	181.982
658.061	3.82	0	4.22	0.066	58002	193	0	100	4.9	99.6	16.3	2	5	658.057	658.057	658.057	658.056	658.057	658.056	658.056	658.056	658.056	658.057	658.057	658.055	658.056	658.056	658.057	658.057	658.057	658.058	658.057	658.056	658.058	658.058	658.057	658.058	658.057	658.058	658.058	658.058	658.058	658.058	658.057	658.057	658.058	658.057	658.058	658.057
392.016	4.61	0	4.79	0.044	38498	193	0	100	10.3	99.4	16.6	6	10	392.014	392.013	392.013	392.014	392.013	392.013	392.013	392.013	392.013	392.013	392.014	392.013	392.013	392.013	392.013	392.013	392.014	392.013	392.013	392.013	392.014	392.014	392.014	392.014	392.014	392.014	392.015	392.014	392.014	392.015	392.014	392.014	392.014	392.014	392.014	392.014
331.175	3.85	0	2.79	0.049	16110	193	0	100	3.8	98.3	22.4	2	3	331.173	331.173	331.173	331.172	331.172	331.173	331.173	331.173	331.173	331.173	331.173	331.171	331.172	331.173	331.172	331.173	331.172	331.173	331.173	331.173	331.173	331.173	331.173	331.173	331.173	331.173	331.174	331.173	331.173	331.173	331.173	331.173	331.173	331.173	331.173	331.173
162.016	4.88	0	0.81	0.102	26830	193	0	100	38.8	87.9	8.8	4	5	162.015	162.015	162.016	162.015	162.015	162.015	162.015	162.016	162.015	162.015	162.015	162.015	162.014	162.015	162.016	162.014	162.015	162.015	162.015	162.016	162.015	162.015	162.015	162.015	162.015	162.015	162.015	162.016	162.015	162.014	162.015	162.015	162.016	162.016	162.016	162.017
722.211	5.37	0	3.21	0.25	4626	132	61	100	33.9	99.7	35.5	1	3	722.203		722.206		722.208			722.205		722.207	722.208		722.201		722.205					722.209		722.21		722.208	722.208			722.206	722.206			722.202	722.206	722.206	722.206
559.105	3.96	0	1.43	0.066	13926	193	0	100	1.5	98.8	18.6	3	6	559.102	559.102	559.102	559.099	559.101	559.102	559.101	559.102	559.1	559.101	559.101	559.101	559.101	559.102	559.102	559.102	559.101	559.102	559.1	559.103	559.103	559.102	559.101	559.102	559.102	559.103	559.103	559.103	559.103	559.103	559.102	559.102	559.104	559.103	559.103	559.102
558.271	5.42	0	5.69	0.223	7333	187	6	100	46.4	99.9	39.3	1	3	558.266	558.27	558.269	558.262	558.265	558.269	558.272	558.271	558.264	558.269	558.265	558.264	558.266	558.267	558.258	558.269	558.269	558.269	558.267	558.265	558.269	558.27	558.267	558.274	558.268		558.269	558.27	558.264	558.27	558.269	558.269	558.268	558.268	558.269	558.27
450.212	3.89	0	2.91	0.018	27133	154	39	100	13.1	95.1	12.6	2	4		450.21	450.209		450.21	450.209	450.21	450.21	450.209	450.21	450.21	450.209	450.209	450.21			450.209	450.21	450.21	450.209	450.21	450.21	450.211	450.211	450.21			450.211	450.211		450.21	450.21	450.21	450.211	450.211	450.21
160.101	4.56	0	2.71	0.062	6576	193	0	100	22.2	98.7	15.2	1	3	160.1	160.101	160.1	160.099	160.1	160.1	160.099	160.1	160.1	160.1	160.1	160.1	160.1	160.1	160.1	160.1	160.1	160.1	160.1	160.1	160.1	160.1	160.1	160.1	160.1	160.1	160.101	160.1	160.1	160.1	160.1	160.1	160.1	160.101	160.1	160.101
427.856	4.04	0	0.62	0.028	39983	193	0	100	10.7	98.6	22.8	2	11	427.854	427.855	427.853	427.853	427.855	427.853	427.853	427.854	427.853	427.853	427.853	427.852	427.854	427.853	427.853	427.854	427.853	427.854	427.852	427.853	427.855	427.854	427.853	427.855	427.854	427.855	427.855	427.853	427.854	427.854	427.854	427.854	427.855	427.855	427.856	427.855
284.09	13.35	0	3.82	0.359	10809	189	4	100	26.8	96.2	47.8	1	8	284.091	284.088	284.091	284.089	284.089	284.085	284.088	284.09	284.093	284.093	284.089	284.088	284.089	284.087	284.089	284.087	284.1	284.092	284.091	284.089	284.09	284.085	284.09	284.089	284.09	284.091	284.092	284.09	284.091	284.089	284.088	284.088	284.089	284.089	284.091	284.089
3072.79	3.67	0	4.87	0.013	30801	193	0	98.5	91.8	96.3	33.4	2	6	3072.78	3072.77	3072.77	3072.77	3072.77	3072.77	3072.77	3072.77	3072.77	3072.77	3072.77	3072.76	3072.77	3072.78	3072.77	3072.77	3072.77	3072.77	3072.77	3072.77	3072.77	3072.78	3072.77	3072.78	3072.77	3072.78	3072.78	3072.78	3072.77	3072.77	3072.77	3072.77	3072.77	3072.77	3072.78	3072.78
208.022	6.95	0	0.75	0.173	14477	193	0	100	6.7	88.1	16.5	3	6	208.02	208.019	208.021	208.019	208.021	208.019	208.019	208.02	208.02	208.02	208.02	208.019	208.018	208.02	208.02	208.018	208.021	208.021	208.021	208.02	208.02	208.02	208.021	208.021	208.022	208.019	208.02	208.02	208.02	208.02	208.02	208.019	208.022	208.02	208.021	208.019
764.128	3.75	0	0.84	0.147	19604	193	0			93.6	30.7	2	7	764.125	764.126	764.127	764.123	764.123	764.123	764.123	764.126	764.125	764.122	764.124	764.129	764.122	764.124	764.127	764.121	764.125	764.126	764.129	764.123	764.125	764.124	764.121	764.125	764.126	764.125	764.125	764.127	764.125	764.125	764.126	764.125	764.124	764.126	764.122	764.126
394.026	4.03	0	5.13	0.021	41845	193	0	100	11.5	98	9.8	3	3	394.023	394.024	394.024	394.023	394.023	394.023	394.024	394.023	394.023	394.023	394.024	394.023	394.023	394.023	394.023	394.024	394.023	394.023	394.023	394.023	394.024	394.025	394.024	394.024	394.024	394.025	394.025	394.024	394.024	394.025	394.024	394.023	394.024	394.024	394.024	394.024
391.998	4.13	0	1.09	0.118	12717	193	0	100	18.9	96.5	24.4	4	9	391.997	391.996	391.996	391.995	391.997	391.996	391.996	391.997	391.996	391.995	391.995	391.996	391.994	391.996	391.998	391.996	391.995	391.996	391.996	391.996	391.996	391.996	391.998	391.998	391.995	391.997	391.997	391.997	391.997	391.997	391.998	391.997	391.997	391.998	391.997	391.998
436.15	4.23	0	3.65	0.027	26731	193	0	100	4.3	99.7	12.1	3	6	436.147	436.147	436.146	436.147	436.147	436.147	436.147	436.147	436.146	436.147	436.147	436.146	436.147	436.147	436.147	436.147	436.147	436.146	436.146	436.147	436.147	436.148	436.147	436.148	436.147	436.147	436.149	436.148	436.148	436.148	436.149	436.148	436.148	436.148	436.147	436.147
418.068	4.14	0	2.81	0.019	27961	193	0	100	1.6	99.4	14.7	3	6	418.065	418.066	418.065	418.065	418.065	418.065	418.065	418.066	418.066	418.065	418.065	418.064	418.065	418.064	418.065	418.066	418.065	418.066	418.065	418.065	418.067	418.066	418.066	418.066	418.065	418.069	418.067	418.066	418.067	418.067	418.065	418.067	418.067	418.066	418.065	418.067
700.102	3.77	0	5.27	0.06	55988	193	0	100	2.7	99.1	8	6	17	700.098	700.098	700.098	700.097	700.097	700.097	700.098	700.099	700.097	700.098	700.098	700.097	700.096	700.098	700.097	700.099	700.098	700.098	700.097	700.097	700.099	700.099	700.098	700.1	700.1	700.1	700.099	700.099	700.099	700.1	700.099	700.098	700.098	700.099	700.099	700.098
244.135	6.81	0	6.28	0.218	11762	190	3	100	37.6	88	17.5	2	4	244.132	244.135	244.133	244.135	244.133	244.138	244.128	244.133	244.132	244.133	244.134	244.134	244.134	244.133	244.134	244.133	244.133	244.135	244.136	244.133	244.137	244.136	244.133	244.134	244.136	244.134	244.134	244.133	244.134		244.133	244.133	244.131	244.134	244.134	244.134
434.22	4.2	0	6.41	0.014	29375	189	4	100	14	99.2	19	4	10	434.218	434.217	434.216	434.218	434.216	434.216	434.217	434.217	434.217	434.217	434.217	434.217	434.217	434.217	434.218	434.217	434.219	434.217	434.218	434.217	434.218	434.217	434.217	434.218	434.217	434.218	434.218	434.218	434.218	434.219	434.216		434.217	434.218	434.218	434.217
396.166	4.25	0	2.63	0.05	35570	193	0			91.2	19	3	12	396.166	396.164	396.164	396.163	396.164	396.166	396.164	396.163	396.165	396.164	396.164	396.163	396.163	396.163	396.162	396.163	396.165	396.164	396.165	396.163	396.166	396.165	396.163	396.164	396.165	396.166	396.165	396.164	396.164	396.164	396.165	396.166	396.166	396.164	396.165	396.165
404.001	5.59	0	0.96	0.108	14755	193	0	100	46.4	91.8	26.5	2	9	403.999	403.997	403.997	403.996	404	403.998	403.999	403.998	404.002	403.999	403.998	403.998	403.997	404	403.999	403.997	403.999	404.003	403.998	403.997	404.002	403.998	404.001	403.998	403.997	403.999	403.998	404	403.999	403.998	403.999	403.997	404	403.998	403.999	404
297.893	5.52	0	0.62	0.1	34128	193	0	100	7	98.8	13.6	2	12	297.892	297.892	297.89	297.89	297.89	297.891	297.891	297.891	297.891	297.891	297.89	297.89	297.891	297.891	297.889	297.891	297.89	297.89	297.891	297.89	297.891	297.892	297.891	297.892	297.891	297.892	297.892	297.892	297.893	297.891	297.891	297.892	297.892	297.892	297.891	297.894
131.059	4.85	0	0.95	0.148	9594	193	0	100	17.6	87.8	17.8	2	3	131.058	131.058	131.058	131.057	131.058	131.058	131.058	131.058	131.058	131.058	131.058	131.058	131.057	131.058	131.058	131.058	131.058	131.058	131.058	131.058	131.058	131.058	131.058	131.059	131.058	131.058	131.059	131.058	131.059	131.058	131.058	131.058	131.058	131.059	131.058	131.058
504.186	4.07	0	3.38	0.017	42284	193	0	100	3	99.6	20.4	4	11	504.182	504.183	504.184	504.182	504.183	504.184	504.183	504.185	504.183	504.182	504.183	504.182	504.182	504.183	504.182	504.183	504.184	504.183	504.183	504.183	504.184	504.185	504.183	504.184	504.185	504.185	504.185	504.184	504.184	504.183	504.184	504.184	504.185	504.183	504.183	504.184
620.056	3.99	0	4.92	0.021	58263	193	0	100	0.1	99.7	21.1	3	6	620.053	620.052	620.052	620.053	620.052	620.052	620.052	620.052	620.052	620.052	620.053	620.052	620.051	620.052	620.051	620.052	620.052	620.052	620.053	620.052	620.054	620.054	620.054	620.054	620.053	620.054	620.054	620.054	620.054	620.054	620.053	620.052	620.053	620.052	620.052	620.053
392.013	4.26	0	1.05	0.15	10357	193	0	80	24.9	97.5	25.5	2	7	392.01	392.01	392.01	392.012	392.012	392.011	392.011	392.011	392.009	392.008	392.011	392.01	392.01	392.012	392.013	392.012	392.011	392.015	392.009	392.009	392.012	392.011	392.012	392.012	392.011	392.011	392.013	392.01	392.013	392.011	392.011	392.011	392.01	392.011	392.011	392.01
520.199	4.24	0	5.35	0.264	34127	192	1	100	8.8	95.9	20.6	3	11	520.197	520.196	520.198	520.196	520.195	520.196	520.196	520.195	520.195	520.198	520.197	520.196	520.196	520.196	520.196	520.195	520.196	520.196	520.196	520.194	520.199	520.196	520.197	520.198	520.197	520.199	520.199	520.198	520.196	520.198	520.201	520.197	520.199	520.197	520.197	520.197
374.045	4.01	0	5.04	0.012	61358	193	0	100	0.8	99.9	12.7	5	5	374.043	374.042	374.043	374.042	374.042	374.042	374.043	374.042	374.042	374.042	374.043	374.042	374.042	374.043	374.043	374.043	374.043	374.042	374.043	374.042	374.043	374.044	374.042	374.043	374.043	374.044	374.043	374.043	374.043	374.044	374.043	374.043	374.043	374.043	374.043	374.043
333.966	4.94	0	0.93	0.119	37305	193	0	100	18.2	88.7	16.7	5	9	333.963	333.964	333.964	333.963	333.964	333.963	333.962	333.965	333.963	333.964	333.963	333.962	333.962	333.964	333.964	333.962	333.964	333.964	333.964	333.964	333.964	333.964	333.966	333.964	333.966	333.963	333.964	333.964	333.964	333.963	333.964	333.963	333.966	333.965	333.965	333.964
452.076	4.95	0	4.32	0.039	24108	193	0	100	10.5	99.7	23.2	3	8	452.073	452.073	452.072	452.074	452.074	452.073	452.073	452.073	452.074	452.073	452.075	452.073	452.07	452.073	452.069	452.074	452.072	452.072	452.072	452.073	452.074	452.075	452.074	452.076	452.074	452.075	452.075	452.075	452.075	452.073	452.072	452.074	452.07	452.073	452.072	452.073
504.173	4.93	0	0.69	0.085	13247	193	0	100	14.1	93.2	31.6	2	7	504.169	504.17	504.171	504.169	504.169	504.171	504.169	504.171	504.17	504.17	504.169	504.17	504.166	504.17	504.168	504.17	504.166	504.168	504.171	504.169	504.171	504.169	504.169	504.172	504.169	504.171	504.171	504.171	504.172	504.167	504.162	504.168	504.168	504.171	504.171	504.168
174.055	4.01	0	4.11	0.033	44319	193	0			88.1	8.8	1	2	174.054	174.054	174.054	174.054	174.054	174.054	174.054	174.054	174.054	174.054	174.054	174.053	174.054	174.054	174.054	174.054	174.054	174.054	174.054	174.054	174.054	174.054	174.054	174.054	174.054	174.055	174.055	174.054	174.054	174.054	174.054	174.054	174.054	174.054	174.054	174.054
385.998	3.98	0	4.93	0.029	44049	193	0	100	5.4	99.9	13.4	3	4	385.996	385.996	385.996	385.995	385.996	385.996	385.996	385.996	385.995	385.995	385.996	385.995	385.995	385.996	385.996	385.996	385.996	385.996	385.996	385.996	385.996	385.997	385.996	385.997	385.996	385.997	385.997	385.997	385.997	385.997	385.997	385.996	385.996	385.996	385.996	385.996
292.038	5.33	0	0.91	0.259	47727	193	0			87.5	14.8	4	8	292.037	292.036	292.037	292.037	292.036	292.036	292.037	292.036	292.037	292.036	292.035	292.037	292.036	292.035	292.037	292.035	292.036	292.036	292.037	292.036	292.037	292.037	292.037	292.038	292.037	292.036	292.036	292.036	292.037	292.035	292.035	292.035	292.037	292.037	292.037	292.037
515.309	3.9	0	3	0.074	16875	193	0	100	21.6	100	19.9	1	3	515.306	515.306	515.306	515.307	515.306	515.306	515.306	515.306	515.304	515.305	515.306	515.305	515.305	515.307	515.305	515.308	515.305	515.307	515.306	515.306	515.306	515.31	515.306	515.308	515.306	515.307	515.308	515.307	515.308	515.308	515.306	515.307	515.307	515.307	515.306	515.307
614.049	5.55	0	4.79	0.157	17293	193	0			99.7	50.4	0	4	614.046	614.046	614.045	614.045	614.046	614.046	614.043	614.046	614.045	614.045	614.048	614.046	614.043	614.046	614.044	614.045	614.043	614.048	614.044	614.043	614.052	614.05	614.048	614.049	614.048	614.048	614.047	614.046	614.048	614.048	614.047	614.045	614.045	614.045	614.045	614.047
329.068	5.39	0	3.77	0.205	8928	193	0	100	25.1	94.4	18.5	2	7	329.067	329.065	329.067	329.061	329.066	329.067	329.066	329.065	329.066	329.065	329.065	329.065	329.065	329.067	329.063	329.066	329.067	329.066	329.065	329.064	329.068	329.066	329.066	329.067	329.067	329.068	329.067	329.067	329.067	329.067	329.067	329.065	329.069	329.064	329.065	329.07
708.362	3.94	0	7.63	0.047	24511	193	0	100	8.7	98.8	11.6	7	9	708.358	708.357	708.357	708.357	708.357	708.357	708.357	708.357	708.356	708.357	708.358	708.357	708.357	708.357	708.358	708.357	708.357	708.357	708.357	708.357	708.358	708.358	708.357	708.358	708.359	708.359	708.359	708.359	708.359	708.359	708.359	708.358	708.358	708.359	708.358	708.357
462.167	4.05	0	0.68	0.118	41729	193	0	100	44.8	98.8	17	3	5	462.163	462.164	462.164	462.163	462.164	462.164	462.164	462.164	462.163	462.164	462.163	462.163	462.164	462.163	462.163	462.165	462.164	462.164	462.163	462.164	462.164	462.165	462.164	462.165	462.164	462.164	462.166	462.164	462.164	462.166	462.163	462.165	462.165	462.164	462.164	462.164
626.067	3.82	0	4.78	0.014	62557	193	0	100	1.2	99.9	15.5	3	8	626.063	626.062	626.063	626.063	626.062	626.062	626.062	626.064	626.061	626.062	626.064	626.062	626.062	626.062	626.062	626.065	626.062	626.063	626.063	626.062	626.064	626.064	626.064	626.063	626.063	626.065	626.065	626.064	626.064	626.065	626.065	626.064	626.063	626.064	626.063	626.063
358.034	3.84	0	1.87	0.069	14539	180	13	100	7.3	98.1	20.2	3	7	358.031	358.031	358.032	358.03	358.031	358.032	358.032	358.031	358.032	358.031	358.031	358.032		358.031		358.031		358.033	358.032		358.032	358.032	358.031	358.032	358.032	358.031	358.032	358.032	358.032	358.032	358.031	358.032		358.032		358.031
2494.31	3.81	0	4.18	0.054	44932	193	0	100	13.7	94.2	24.9	2	6	2494.3	2494.3	2494.3	2494.29	2494.3	2494.3	2494.29	2494.3	2494.3	2494.3	2494.3	2494.29	2494.29	2494.3	2494.3	2494.3	2494.3	2494.3	2494.3	2494.29	2494.3	2494.3	2494.3	2494.3	2494.3	2494.3	2494.31	2494.3	2494.3	2494.3	2494.3	2494.3	2494.3	2494.3	2494.3	2494.3
186.03	3.54	0	4.92	0.028	53635	193	0	100	0	91.3	3.7	6	10	186.03	186.029	186.03	186.03	186.03	186.03	186.03	186.03	186.029	186.029	186.03	186.029	186.03	186.029	186.03	186.03	186.029	186.03	186.03	186.03	186.029	186.03	186.03	186.03	186.03	186.03	186.03	186.029	186.03	186.03	186.03	186.03	186.029	186.03	186.03	186.03
327.966	10.79	0	0.76	0.128	32899	193	0	100	16.9	98.8	41.3	1	5	327.969	327.964	327.969	327.965	327.967	327.967	327.965	327.964	327.962	327.969	327.967	327.967	327.968	327.968	327.969	327.969	327.963	327.966	327.963	327.964	327.964	327.963	327.969	327.967	327.964	327.967	327.967	327.966	327.968	327.967	327.965	327.967	327.961	327.968	327.964	327.969
336.048	4.24	0	2.18	0.061	16448	189	4	100	3.5	99.5	12	3	5	336.046	336.045	336.046	336.046	336.046	336.045	336.046	336.046	336.046	336.046	336.046	336.045	336.045	336.046		336.046	336.044	336.046	336.045	336.046		336.046	336.047	336.047	336.046	336.047	336.047	336.047	336.047	336.047	336.046	336.046	336.046	336.046	336.047	336.047
426.192	4.06	0	6.19	0.126	27545	193	0			99.8	14.3	2	4	426.19	426.19	426.189	426.188	426.189	426.189	426.189	426.188	426.189	426.189	426.189	426.189	426.188	426.189	426.189	426.189	426.19	426.189	426.189	426.188	426.189	426.19	426.189	426.19	426.19	426.19	426.19	426.19	426.19	426.19	426.191	426.189	426.188	426.189	426.19	426.19
359.947	5.03	0	7.9	0.066	12797	193	0	100	25.4	99.2	14.6	4	7	359.945	359.945	359.945	359.946	359.944	359.945	359.945	359.945	359.945	359.945	359.945	359.946	359.945	359.946	359.945	359.945	359.946	359.945	359.946	359.945	359.947	359.946	359.945	359.945	359.944	359.946	359.946	359.947	359.946	359.947	359.945	359.945	359.944	359.945	359.945	359.945
462.248	4.33	0	5.38	0.111	28084	193	0	100	70	99.9	25.5	3	7	462.247	462.246	462.244	462.245	462.245	462.245	462.246	462.245	462.245	462.245	462.245	462.245	462.244	462.247	462.245	462.245	462.244	462.245	462.245	462.244	462.245	462.245	462.246	462.247	462.246	462.248	462.246	462.245	462.246	462.245	462.246	462.247	462.246	462.245	462.246	462.246
416.243	4.23	0	6.18	0.282	14743	193	0			92.9	19.3	4	8	416.241	416.239	416.24	416.241	416.241	416.24	416.24	416.241	416.239	416.241	416.241	416.24	416.241	416.24	416.24	416.242	416.242	416.241	416.24	416.24	416.241	416.242	416.24	416.24	416.242	416.241	416.241	416.241	416.241	416.242	416.242	416.241	416.242	416.243	416.241	416.24
243.185	3.85	0	8.11	0.022	54311	193	0	100	0	100	5.2	2	3	243.184	243.184	243.184	243.184	243.183	243.184	243.184	243.184	243.184	243.184	243.184	243.184	243.184	243.184	243.184	243.184	243.184	243.184	243.184	243.183	243.184	243.184	243.184	243.184	243.184	243.184	243.184	243.185	243.184	243.184	243.185	243.184	243.184	243.184	243.184	243.184
538.341	3.84	0	5.11	0.376	61893	193	0			96.9	12.4	5	12	538.34	538.337	538.337	538.339	538.338	538.337	538.34	538.338	538.337	538.338	538.338	538.337	538.337	538.338	538.339	538.338	538.339	538.337	538.337	538.337	538.338	538.338	538.338	538.339	538.339	538.34	538.34	538.339	538.341	538.34	538.338	538.34	538.34	538.338	538.338	538.338
140.008	10.34	0	1.3	0.263	4089	183	10	100	79.6	86.9	26.8	1	3	140.007	140.006	140.01	140.008	140.007	140.007	140.006	140.009	140.006	140.008	140.008	140.006	140.005	140.008	140.008	140.006	140.007	140.009	140.009	140.007	140.007	140.007	140.006	140.009	140.006	140.007	140.007	140.008	140.005	140.01	140.009	140.007	140.008	140.009	140.008	140.006
680.073	3.96	0	5.04	0.017	66757	193	0	100	1.5	99.8	8.4	6	8	680.069	680.069	680.069	680.069	680.069	680.069	680.069	680.069	680.068	680.069	680.07	680.068	680.068	680.069	680.069	680.069	680.068	680.069	680.069	680.068	680.07	680.071	680.069	680.071	680.07	680.071	680.071	680.07	680.071	680.071	680.07	680.07	680.07	680.07	680.07	680.069
762.103	4.06	0	4.86	0.023	66228	193	0	100	3.7	99.4	11.9	6	11	762.098	762.098	762.099	762.097	762.098	762.098	762.098	762.098	762.097	762.097	762.099	762.097	762.096	762.098	762.097	762.098	762.099	762.097	762.099	762.097	762.1	762.1	762.099	762.1	762.099	762.101	762.101	762.1	762.1	762.101	762.1	762.099	762.099	762.099	762.099	762.098
480.262	3.95	0	5.61	0.02	29595	192	1	100	5.1	99.6	18.2	4	10	480.259	480.259	480.26	480.26	480.26	480.259	480.26	480.26	480.259	480.26	480.26	480.26	480.259	480.259	480.259	480.259	480.258	480.26	480.255	480.26	480.259	480.26	480.26	480.26	480.26	480.261	480.261	480.261	480.262	480.26	480.26	480.258	480.261	480.261	480.26	480.259
278.139	4.32	0	3.21	0.009	51591	193	0	100	3.4	99.8	9.2	3	4	278.137	278.137	278.137	278.136	278.137	278.137	278.137	278.137	278.137	278.137	278.137	278.136	278.136	278.137	278.137	278.137	278.137	278.137	278.137	278.137	278.138	278.138	278.137	278.138	278.137	278.138	278.138	278.137	278.138	278.138	278.137	278.137	278.137	278.137	278.137	278.137
3014.79	3.72	0	5.26	0.016	31352	193	0	100	94.3	99.6	22.2	2	7	3014.77	3014.77	3014.77	3014.76	3014.77	3014.77	3014.77	3014.77	3014.76	3014.76	3014.77	3014.77	3014.77	3014.78	3014.77	3014.77	3014.77	3014.77	3014.77	3014.77	3014.77	3014.77	3014.77	3014.77	3014.78	3014.78	3014.78	3014.77	3014.77	3014.78	3014.78	3014.77	3014.77	3014.77	3014.77	3014.77
748.142	5.18	0	0.85	0.094	12150	193	0	100	13.7	96.5	29.1	2	7	748.136	748.134	748.14	748.136	748.135	748.136	748.133	748.137	748.13	748.136	748.139	748.14	748.138	748.143	748.133	748.137	748.138	748.138	748.13	748.139	748.138	748.14	748.136	748.141	748.13	748.136	748.141	748.143	748.143	748.143	748.145	748.143	748.142	748.141	748.137	748.139
370.093	4.38	0	3.31	0.028	19086	193	0	100	4.2	98.6	17.1	1	3	370.09	370.09	370.09	370.09	370.091	370.091	370.091	370.092	370.091	370.091	370.091	370.091	370.091	370.091	370.09	370.09	370.091	370.09	370.091	370.091	370.093	370.092	370.091	370.091	370.091	370.091	370.092	370.092	370.093	370.091	370.091	370.091	370.09	370.091	370.091	370.091
452.019	4.67	0	0.98	0.215	17195	193	0	100	25.6	96	25.2	3	10	452.015	452.017	452.017	452.016	452.017	452.015	452.016	452.019	452.019	452.016	452.016	452.014	452.014	452.017	452.016	452.016	452.017	452.017	452.017	452.019	452.019	452.015	452.018	452.018	452.013	452.018	452.018	452.017	452.018	452.017	452.018	452.016	452.018	452.018	452.018	452.018
578.147	6.66	0	3.87	0.178	10607	193	0			91.9	20.6	2	5	578.143	578.142	578.147	578.14	578.144	578.142	578.139	578.149	578.148	578.141	578.142	578.136	578.146	578.144	578.14	578.14	578.142	578.145	578.141	578.142	578.146	578.144	578.143	578.144	578.147	578.142	578.142	578.144	578.14	578.144	578.143	578.142	578.142	578.144	578.142	578.141
423.976	3.95	0	4.24	0.04	33061	193	0	100	6.9	98.4	16.3	5	9	423.973	423.973	423.974	423.973	423.974	423.973	423.975	423.974	423.974	423.974	423.974	423.973	423.973	423.974	423.974	423.974	423.974	423.973	423.974	423.974	423.974	423.974	423.973	423.975	423.974	423.975	423.975	423.974	423.974	423.975	423.974	423.974	423.974	423.974	423.974	423.973
448.197	3.98	0	3.45	0.152	71307	193	0	100	20.7	97.1	26.5	2	6	448.194	448.194	448.194	448.194	448.195	448.193	448.194	448.195	448.194	448.194	448.195	448.193	448.193	448.194	448.193	448.195	448.194	448.194	448.195	448.194	448.194	448.195	448.195	448.195	448.195	448.195	448.196	448.195	448.195	448.195	448.194	448.194	448.195	448.195	448.194	448.194
547.978	4.54	0	0.92	0.081	12647	193	0	100	18	97.4	22.3	4	11	547.976	547.977	547.974	547.976	547.973	547.975	547.972	547.975	547.973	547.976	547.977	547.973	547.972	547.974	547.976	547.972	547.975	547.974	547.974	547.973	547.975	547.976	547.975	547.975	547.977	547.975	547.976	547.975	547.976	547.974	547.975	547.974	547.978	547.978	547.978	547.975
384.108	5.68	0	3.78	0.233	11922	173	20	100	47.8	99.9	31.7	1	7	384.107	384.105	384.106		384.106	384.106	384.107	384.106	384.106	384.108	384.104	384.104	384.104	384.109	384.104	384.108	384.105	384.105	384.107	384.105		384.108	384.108	384.107	384.107	384.106	384.106	384.104	384.106	384.106	384.106	384.108	384.106	384.109	384.105	384.107
330.243	3.96	0	8.73	0.012	46769	193	0	100	2	99.9	6.9	3	3	330.242	330.241	330.241	330.241	330.241	330.241	330.241	330.241	330.241	330.241	330.242	330.241	330.241	330.241	330.241	330.241	330.241	330.241	330.241	330.241	330.241	330.241	330.241	330.242	330.241	330.242	330.242	330.242	330.242	330.242	330.242	330.242	330.241	330.242	330.242	330.241
434.124	5.69	0	4.63	0.16	26899	178	15	100	23.6	99.8	25.1	1	6	434.123	434.123	434.123	434.121	434.12	434.123	434.123	434.12		434.119	434.123	434.124	434.122	434.126	434.119	434.123	434.123	434.119	434.12	434.123	434.124	434.125	434.121	434.124	434.123	434.124		434.122	434.127		434.124	434.122	434.12	434.119	434.119
658.091	3.88	0	5.13	0.014	55195	193	0	100	0	99.9	8.7	3	4	658.087	658.087	658.087	658.087	658.087	658.086	658.087	658.087	658.086	658.087	658.088	658.086	658.087	658.087	658.087	658.087	658.086	658.087	658.087	658.086	658.088	658.088	658.087	658.088	658.088	658.089	658.089	658.088	658.088	658.089	658.088	658.087	658.088	658.088	658.088	658.088
710.127	4.25	0	0.88	0.037	17546	193	0	100	5.4	93.9	22.7	2	5	710.124	710.122	710.124	710.122	710.121	710.124	710.122	710.123	710.12	710.122	710.122	710.121	710.12	710.124	710.12	710.123	710.121	710.122	710.121	710.122	710.124	710.124	710.122	710.125	710.122	710.124	710.126	710.125	710.125	710.124	710.123	710.124	710.123	710.122	710.121	710.123
1162.28	4.65	0	0.74	0.174	8729	188	5	100	17.2	99.3	38.5	1	5	1162.27	1162.27	1162.27	1162.27	1162.27	1162.27	1162.27	1162.28	1162.27	1162.28	1162.26	1162.28	1162.26	1162.27	1162.27	1162.27	1162.27	1162.27	1162.27	1162.27	1162.27	1162.27	1162.27	1162.28	1162.27	1162.27	1162.27	1162.28	1162.27	1162.27	1162.27	1162.27	1162.28	1162.28	1162.27	1162.27
548.247	4.22	0	4.04	0.19	16998	193	0			92.4	20.2	3	10	548.242	548.244	548.242	548.243	548.244	548.244	548.244	548.242	548.242	548.244	548.244	548.243	548.245	548.243	548.243	548.242	548.242	548.243	548.243	548.243	548.243	548.245	548.246	548.246	548.244	548.244	548.246	548.243	548.245	548.245	548.245	548.242	548.244	548.244	548.243	548.244
228.112	4.14	0	2.2	0.062	8978	193	0	100	5.1	88	13.5	1	2	228.11	228.11	228.111	228.11	228.111	228.11	228.11	228.11	228.111	228.111	228.111	228.109	228.11	228.11	228.11	228.11	228.11	228.11	228.11	228.11	228.11	228.109	228.111	228.111	228.111	228.111	228.111	228.111	228.111	228.111	228.11	228.111	228.111	228.111	228.11	228.111
522.179	4.19	0	6.75	0.043	15308	193	0	100	30.6	99.2	16.4	4	10	522.177	522.176	522.176	522.176	522.176	522.176	522.175	522.177	522.176	522.176	522.178	522.176	522.174	522.176	522.177	522.176	522.175	522.175	522.174	522.174	522.176	522.176	522.174	522.177	522.176	522.176	522.175	522.178	522.178	522.178	522.177	522.175	522.175	522.178	522.178	522.176
496.141	5.42	0	1.01	0.448	12948	193	0			96.4	24	1	5	496.139	496.139	496.139	496.139	496.139	496.139	496.139	496.139	496.139	496.139	496.139	496.138	496.138	496.136	496.14	496.137	496.137	496.139	496.139	496.139	496.138	496.139	496.139	496.141	496.139	496.137	496.138	496.134	496.14	496.137	496.131	496.136	496.14	496.139	496.139	496.139
330.097	4.71	0	3.22	0.242	26758	140	53	100	44.3	99.8	22.7	1	4	330.095	330.094	330.095			330.095	330.095				330.095	330.093	330.095	330.094	330.094	330.095	330.096			330.095	330.095	330.096		330.096	330.096	330.095	330.097				330.095	330.095	330.095
504.221	3.92	0	4.64	0.015	23164	193	0	100	7.8	99.9	16.5	2	3	504.218	504.219	504.218	504.218	504.218	504.218	504.218	504.217	504.219	504.219	504.219	504.218	504.219	504.219	504.219	504.218	504.217	504.216	504.218	504.218	504.219	504.22	504.219	504.219	504.22	504.22	504.22	504.219	504.219	504.22	504.219	504.219	504.219	504.219	504.219	504.219
338.057	4.05	0	0.91	0.029	24467	193	0	100	11.8	99.4	16.1	2	4	338.055	338.055	338.055	338.054	338.055	338.055	338.055	338.055	338.055	338.054	338.054	338.055	338.054	338.055	338.054	338.055	338.055	338.055	338.055	338.055	338.055	338.055	338.055	338.055	338.055	338.056	338.055	338.055	338.055	338.055	338.055	338.055	338.055	338.054	338.054	338.055
344.115	4.47	0	1.87	0.058	14642	186	7	100	10.1	99.6	16.1	2	3	344.113	344.113	344.112	344.112	344.113	344.115	344.114	344.113	344.113	344.113	344.112	344.112	344.111	344.113		344.112	344.113	344.113	344.113	344.113	344.113	344.114	344.114	344.114	344.113	344.113	344.113	344.113	344.113	344.113	344.112	344.113	344.114	344.114	344.113	344.113
452.088	4.66	0	4.32	0.13	24120	193	0	97	3.7	99.2	18.6	3	9	452.085	452.086	452.085	452.087	452.086	452.086	452.086	452.087	452.085	452.084	452.087	452.086	452.084	452.086	452.082	452.086	452.086	452.086	452.084	452.085	452.086	452.087	452.086	452.087	452.086	452.088	452.088	452.086	452.087	452.087	452.086	452.086	452.081	452.084	452.086	452.085
269.949	8.8	0	0.73	0.102	34946	193	0			98.7	28.3	3	6	269.945	269.949	269.947	269.944	269.949	269.945	269.944	269.949	269.947	269.952	269.947	269.948	269.942	269.949	269.949	269.944	269.949	269.946	269.944	269.949	269.947	269.951	269.946	269.95	269.95	269.946	269.945	269.947	269.946	269.945	269.948	269.948	269.952	269.953	269.952	269.945
534.198	4.52	0	3.12	0.06	13953	193	0	100	30.3	97.6	30.2	1	8	534.197	534.197	534.199	534.195	534.193	534.196	534.196	534.196	534.196	534.196	534.198	534.195	534.196	534.194	534.195	534.198	534.198	534.195	534.194	534.193	534.198	534.198	534.193	534.197	534.2	534.198	534.198	534.197	534.197	534.198	534.194	534.198	534.197	534.196	534.195	534.197
344.034	4.37	0	4.91	0.259	41771	193	0	100	10.4	99.7	8.3	5	8	344.032	344.033	344.033	344.034	344.031	344.033	344.033	344.033	344.033	344.03	344.033	344.033	344.033	344.032	344.032	344.034	344.032	344.033	344.032	344.033	344.031	344.034	344.034	344.032	344.032	344.032	344.034	344.033	344.034	344.033	344.033	344.033	344.034	344.033	344.034	344.033
878.132	3.83	0	4.91	0.014	34135	193	0	100	54.5	99.9	17.6	2	4	878.127	878.126	878.127	878.126	878.127	878.127	878.126	878.128	878.126	878.126	878.128	878.125	878.125	878.126	878.126	878.126	878.126	878.126	878.126	878.126	878.127	878.126	878.126	878.128	878.128	878.128	878.129	878.129	878.128	878.129	878.127	878.127	878.128	878.128	878.127	878.128
422.026	4.39	0	5.06	0.071	42363	193	0	100	12	100	11.6	7	10	422.024	422.023	422.024	422.023	422.023	422.024	422.023	422.024	422.023	422.024	422.024	422.023	422.023	422.023	422.023	422.024	422.023	422.023	422.023	422.023	422.024	422.025	422.024	422.024	422.024	422.025	422.025	422.024	422.025	422.025	422.024	422.024	422.024	422.024	422.024	422.024
274.088	7.97	0	4.68	0.027	13291	193	0	100	1.2	99.9	26.9	2	5	274.084	274.086	274.083	274.085	274.084	274.084	274.085	274.083	274.084	274.085	274.085	274.084	274.084	274.084	274.081	274.085	274.086	274.085	274.084	274.083	274.085	274.085	274.084	274.086	274.084	274.088	274.086	274.084	274.084	274.086	274.084	274.085	274.084	274.085	274.084	274.085
722.382	4.17	0	9.31	0.015	38560	193	0	100	6.3	100	25	5	8	722.378	722.378	722.377	722.377	722.376	722.376	722.377	722.377	722.376	722.378	722.377	722.376	722.376	722.377	722.376	722.377	722.377	722.377	722.377	722.376	722.377	722.377	722.377	722.379	722.378	722.378	722.379	722.379	722.379	722.379	722.378	722.378	722.377	722.378	722.378	722.378
668.118	6.51	0	0.78	0.084	25396	193	0	100	65.2	86.7	29.3	2	6	668.109	668.118	668.128	668.111	668.118	668.113	668.109	668.117	668.116	668.116	668.114	668.112	668.112	668.109	668.114	668.108	668.112	668.114	668.125	668.115	668.114	668.116	668.118	668.116	668.118	668.114	668.116	668.116	668.118	668.116	668.119	668.11	668.116	668.116	668.116	668.106
878.131	3.94	0	4.78	0.088	27951	193	0	99.6	87.8	100	20.5	1	5	878.126	878.126	878.125	878.126	878.126	878.126	878.124	878.128	878.126	878.129	878.127	878.124	878.125	878.127	878.125	878.126	878.126	878.126	878.126	878.125	878.13	878.127	878.128	878.128	878.127	878.128	878.129	878.128	878.128	878.129	878.127	878.127	878.127	878.129	878.126	878.126
708.366	3.75	0	7.94	0.395	15761	193	0			95.6	14.5	6	8	708.362	708.362	708.362	708.362	708.362	708.362	708.361	708.362	708.361	708.362	708.362	708.362	708.362	708.362	708.363	708.362	708.361	708.362	708.361	708.362	708.363	708.363	708.362	708.364	708.363	708.363	708.364	708.364	708.363	708.364	708.364	708.363	708.362	708.364	708.364	708.362
472.128	4.03	0	3.3	0.011	23782	193	0	100	7.6	99.8	19.6	2	3	472.125	472.125	472.125	472.124	472.124	472.123	472.124	472.125	472.125	472.125	472.125	472.124	472.124	472.125	472.123	472.125	472.123	472.125	472.124	472.125	472.126	472.124	472.126	472.126	472.126	472.127	472.126	472.125	472.126	472.126	472.125	472.125	472.126	472.126	472.125	472.125
222.101	4.11	0	2.57	0.062	14292	193	0			88.1	14	1	2	222.1	222.099	222.1	222.099	222.099	222.1	222.1	222.1	222.1	222.1	222.1	222.1	222.1	222.1	222.099	222.1	222.099	222.1	222.1	222.1	222.1	222.1	222.1	222.1	222.101	222.1	222.101	222.1	222.1	222.1	222.1	222.1	222.1	222.1	222.1	222.1
764.23	4.15	0	0.9	0.054	12704	193	0	100	8.6	98.6	17.2	2	4	764.225	764.226	764.224	764.225	764.226	764.228	764.224	764.226	764.225	764.226	764.223	764.225	764.223	764.227	764.225	764.226	764.225	764.224	764.224	764.224	764.224	764.226	764.225	764.224	764.227	764.227	764.228	764.228	764.228	764.228	764.227	764.228	764.225	764.226	764.225	764.227
678.39	4.19	0	9.24	0.013	38524	193	0	100	3.2	99.7	10.8	6	8	678.386	678.386	678.385	678.385	678.385	678.385	678.386	678.386	678.384	678.385	678.386	678.386	678.385	678.385	678.385	678.386	678.385	678.386	678.385	678.385	678.386	678.386	678.386	678.388	678.387	678.387	678.387	678.388	678.386	678.388	678.386	678.386	678.386	678.388	678.387	678.386
768.087	3.77	0	5.28	0.063	49505	193	0	100	6	99.6	11.5	8	16	768.083	768.083	768.082	768.083	768.082	768.083	768.083	768.083	768.082	768.084	768.083	768.082	768.082	768.083	768.082	768.084	768.082	768.082	768.082	768.082	768.083	768.083	768.083	768.085	768.084	768.085	768.085	768.084	768.085	768.086	768.085	768.083	768.083	768.084	768.084	768.084
360.133	6.35	0	4.76	0.256	14623	193	0	100	22.1	99.2	24.5	1	5	360.132	360.132	360.131	360.13	360.133	360.131	360.132	360.132	360.132	360.133	360.128	360.13	360.132	360.132	360.13	360.131	360.13	360.144	360.128	360.131	360.132	360.129	360.13	360.132	360.131	360.133	360.132	360.129	360.13	360.135	360.132	360.13	360.13	360.129	360.131	360.131
612.171	6.8	0	3.44	0.285	60487	182	11	100	38	98.5	32.6	1	6	612.169	612.169	612.168	612.169	612.168	612.166	612.164	612.169	612.168	612.168	612.168	612.166	612.169	612.169	612.167	612.168	612.167	612.167	612.165	612.169	612.169	612.17	612.17	612.171	612.167	612.17	612.171	612.17	612.17		612.167	612.167	612.169	612.169	612.169	612.168
165.947	9.16	0	0.65	0.056	25093	193	0	100	19.3	98.5	25.7	2	8	165.946	165.946	165.947	165.945	165.946	165.946	165.945	165.948	165.946	165.949	165.947	165.945	165.946	165.947	165.947	165.946	165.947	165.948	165.95	165.946	165.947	165.947	165.945	165.95	165.945	165.947	165.946	165.948	165.946	165.946	165.947	165.946	165.948	165.948	165.947	165.946
468.146	4.09	0	5.25	0.079	19543	191	2	100	5.3	99.9	32.6	1	3	468.144	468.143	468.144	468.142	468.142	468.142	468.143	468.143	468.143	468.143	468.145	468.142	468.142	468.143	468.142	468.144	468.143	468.143	468.143	468.144	468.148	468.144	468.144	468.144	468.144	468.147	468.148	468.145	468.144	468.147	468.144	468.144	468.143	468.144	468.143	468.143
295.042	15.26	0	4.58	0.33	47251	148	45	100	33.9	99.8	43.7	1	9		295.04				295.043				295.04	295.041		295.041	295.042			295.046	295.039		295.042	295.038				295.04		295.042		295.035	295.041	295.044	295.042	295.046	295.045	295.042
336.088	4	0	4.64	0.025	24739	193	0	100	3	99.8	21.5	3	5	336.086	336.087	336.087	336.086	336.086	336.087	336.088	336.087	336.086	336.087	336.087	336.086	336.086	336.086	336.087	336.087	336.087	336.087	336.087	336.087	336.087	336.087	336.086	336.086	336.087	336.087	336.087	336.087	336.086	336.088	336.087	336.087	336.086	336.086	336.087	336.087
386.088	6.65	0	3.05	0.39	10313	129	64	100	33.2	98.4	36.1	1	3		386.086	386.086		386.087	386.086	386.086		386.084		386.086					386.085	386.085		386.083	386.086	386.087	386.087	386.086		386.083		386.087	386.087		386.087	386.086	386.086	386.084	386.087	386.084	386.087
282.121	4.16	0	2.13	0.07	9536	187	6	100	17.9	88	13.2	2	3	282.119	282.12	282.119		282.12	282.12	282.119	282.119	282.12	282.12	282.119		282.12	282.12	282.118		282.118	282.119	282.119	282.119	282.119	282.121	282.119	282.12	282.12	282.12	282.121	282.12	282.121	282.12	282.118	282.118	282.12	282.12	282.12	282.12
2532.28	3.79	0	4.19	0.061	42910	193	0	100	13.8	98.9	36.3	3	10	2532.27	2532.27	2532.27	2532.27	2532.27	2532.27	2532.26	2532.27	2532.26	2532.27	2532.27	2532.26	2532.26	2532.27	2532.27	2532.27	2532.27	2532.27	2532.27	2532.27	2532.27	2532.28	2532.27	2532.27	2532.27	2532.28	2532.28	2532.27	2532.27	2532.28	2532.27	2532.27	2532.28	2532.27	2532.27	2532.27
190.064	5.69	0	2.8	0.565	38036	193	0			90.6	27.2	1	7	190.063	190.063	190.063	190.062	190.064	190.063	190.063	190.063	190.065	190.064	190.063	190.061	190.062	190.062	190.062	190.063	190.063	190.064	190.066	190.062	190.063	190.063	190.064	190.064	190.064	190.063	190.064	190.063	190.063	190.063	190.063	190.063	190.062	190.065	190.063	190.063
974.179	3.85	0	5.04	0.014	53406	193	0	100	19.9	100	9.9	3	4	974.173	974.173	974.172	974.172	974.173	974.173	974.172	974.173	974.172	974.173	974.173	974.172	974.171	974.172	974.171	974.173	974.174	974.173	974.173	974.171	974.173	974.174	974.173	974.175	974.174	974.175	974.176	974.174	974.174	974.175	974.173	974.173	974.174	974.174	974.174	974.174
502.052	5.22	0	4.22	0.125	9970	101	92	100	59.7	99.8	29.1	1	8			502.049							502.047	502.047			502.054	502.049		502.05			502.048			502.048			502.048					502.05		502.051	502.052	502.05
552.19	3.92	0	4.41	0.434	29619	193	0			99.9	15.8	3	7	552.187	552.187	552.185	552.186	552.186	552.185	552.186	552.186	552.185	552.187	552.188	552.185	552.186	552.187	552.185	552.186	552.187	552.186	552.187	552.186	552.187	552.187	552.187	552.188	552.188	552.187	552.189	552.188	552.189	552.188	552.187	552.188	552.188	552.188	552.188	552.187
500.118	4.73	0	0.64	0.065	27023	193	0	100	7.4	98.7	22.3	1	9	500.114	500.116	500.116	500.115	500.117	500.115	500.115	500.115	500.115	500.116	500.115	500.116	500.11	500.117	500.117	500.115	500.116	500.116	500.115	500.116	500.116	500.115	500.115	500.117	500.116	500.115	500.115	500.116	500.116	500.115	500.116	500.117	500.119	500.119	500.118	500.114
626.07	3.82	0	4.92	0.021	57937	193	0	100	0.9	99.9	14.4	3	4	626.067	626.066	626.067	626.066	626.066	626.066	626.066	626.066	626.066	626.067	626.067	626.065	626.066	626.066	626.066	626.067	626.066	626.067	626.066	626.067	626.067	626.067	626.067	626.068	626.067	626.068	626.068	626.068	626.068	626.068	626.067	626.067	626.067	626.068	626.067	626.067
180.045	4.59	0	4.16	0.365	2108285	193	0			87.4	7.1	4	8	180.044	180.044	180.044	180.044	180.044	180.044	180.044	180.044	180.044	180.044	180.044	180.043	180.044	180.044	180.044	180.044	180.044	180.044	180.044	180.044	180.044	180.044	180.044	180.044	180.044	180.044	180.044	180.044	180.044	180.044	180.044	180.044	180.044	180.044	180.044	180.044
288.233	4.19	0	8.4	0.017	29476	193	0	100	1	99.9	6.6	2	3	288.231	288.231	288.231	288.231	288.231	288.231	288.231	288.231	288.231	288.231	288.231	288.231	288.231	288.231	288.231	288.231	288.231	288.231	288.231	288.231	288.231	288.231	288.231	288.231	288.231	288.232	288.231	288.232	288.231	288.232	288.231	288.231	288.231	288.232	288.231	288.231
406.225	3.6	0	2.44	0.021	24740	43	150	100	5.1	98.4	16.7	3	8			406.223					406.224						406.223								406.223							406.223				406.223		406.224	406.224
327.913	3.99	0	0.61	0.031	51657	193	0	100	25.5	99.8	10.7	3	6	327.912	327.911	327.911	327.91	327.911	327.911	327.911	327.911	327.911	327.911	327.911	327.91	327.911	327.911	327.911	327.911	327.91	327.911	327.91	327.911	327.912	327.912	327.912	327.912	327.911	327.912	327.913	327.911	327.912	327.912	327.911	327.912	327.912	327.912	327.912	327.912
258.053	3.88	0	4.78	0.032	47335	193	0	100	2.5	99.9	6.7	2	3	258.052	258.052	258.052	258.052	258.052	258.052	258.052	258.052	258.052	258.052	258.052	258.051	258.052	258.052	258.052	258.052	258.052	258.052	258.052	258.052	258.052	258.053	258.052	258.053	258.052	258.053	258.053	258.052	258.053	258.053	258.052	258.052	258.052	258.052	258.052	258.052
274.056	4.18	0	4.3	0.26	18110	193	0	80	0.1	87.5	27.3	1	4	274.054	274.055	274.055	274.055	274.055	274.055	274.054	274.055	274.055	274.056	274.055	274.054	274.054	274.055	274.054	274.055	274.055	274.055	274.055	274.055	274.055	274.056	274.055	274.055	274.055	274.056	274.056	274.055	274.055	274.056	274.055	274.055	274.055	274.054	274.055	274.055
409.949	9.54	0	0.83	0.092	8567	191	2	100	19	98.5	56	1	4	409.945	409.948	409.944	409.942	409.959	409.945	409.94	409.949	409.958	409.949	409.945	409.946	409.94	409.947	409.95	409.944	409.95	409.946	409.945	409.947	409.949	409.951	409.947	409.943	409.956	409.943	409.942	409.946	409.946	409.941	409.95	409.949	409.952	409.95	409.952	409.946
191.008	9.56	0	1.11	0.168	13692	193	0	99.5	73.1	88	19.8	3	5	191.004	191.005	191.008	191.006	191.006	191.005	191.005	191.005	191.007	191.005	191.004	191.004	191.004	191.005	191.006	191.005	191.007	191.007	191.007	191.007	191.006	191.004	191.005	191.008	191.007	191.005	191.006	191.005	191.006	191.006	191.006	191.005	191.006	191.006	191.005	191.005
491.022	4.21	0	5.5	0.023	18249	164	29	100	32.2	99.9	29.8	2	11	491.02	491.02	491.019	491.018	491.019	491.02	491.02		491.019				491.019	491.02		491.02	491.019	491.019	491.019	491.02	491.021	491.02	491.02	491.021	491.019	491.02	491.02			491.021	491.02	491.021	491.019	491.019
337.077	4.56	0	1.44	0.341	9427	193	0			88.7	30.4	1	4	337.075	337.076	337.075	337.075	337.076	337.075	337.075	337.076	337.075	337.074	337.075	337.076	337.075	337.076	337.076	337.076	337.075	337.076	337.075	337.075	337.076	337.076	337.076	337.077	337.076	337.075	337.076	337.076	337.076	337.077	337.075	337.076	337.077	337.078	337.076	337.076
538.341	3.86	0	5.36	0.143	38018	193	0	100	16.7	98.3	13.7	5	8	538.338	538.338	538.337	538.338	538.338	538.337	538.338	538.338	538.337	538.338	538.338	538.336	538.337	538.337	538.337	538.338	538.337	538.338	538.337	538.337	538.338	538.338	538.338	538.339	538.338	538.339	538.339	538.338	538.339	538.339	538.338	538.338	538.338	538.338	538.338	538.338
194.06	6.32	0	4.94	0.218	104687	193	0			88	10.1	2	4	194.059	194.056	194.058	194.059	194.059	194.057	194.057	194.058	194.058	194.058	194.058	194.058	194.058	194.056	194.057	194.059	194.057	194.06	194.058	194.058	194.058	194.06	194.058	194.059	194.059	194.059	194.059	194.058	194.057	194.06	194.058	194.057	194.058	194.058	194.059	194.058
568.22	4.15	0	4.47	0.014	35588	193	0	100	2.6	99.5	15.7	4	9	568.216	568.216	568.215	568.216	568.215	568.216	568.217	568.217	568.216	568.216	568.215	568.215	568.216	568.216	568.215	568.216	568.216	568.216	568.217	568.216	568.217	568.218	568.216	568.218	568.217	568.217	568.218	568.218	568.217	568.218	568.216	568.216	568.217	568.217	568.216	568.216
288.231	4.11	0	9.09	0.009	50497	193	0	100	8.6	99.6	11.6	3	3	288.23	288.229	288.229	288.229	288.229	288.229	288.229	288.229	288.229	288.229	288.229	288.23	288.229	288.229	288.229	288.229	288.229	288.23	288.229	288.229	288.229	288.23	288.229	288.23	288.23	288.23	288.23	288.23	288.23	288.23	288.23	288.23	288.229	288.23	288.229	288.229
216.149	6.67	0	1.25	0.082	9036	193	0	100	25.2	88.1	16.1	1	3	216.148	216.149	216.147	216.149	216.15	216.149	216.148	216.146	216.149	216.148	216.147	216.153	216.149	216.149	216.148	216.153	216.15	216.149	216.149	216.148	216.149	216.151	216.147	216.149	216.151	216.148	216.149	216.149	216.15	216.152	216.149	216.15	216.148	216.147	216.147	216.147
556.201	8.21	0	5.9	0.221	40511	137	56	100	13.7	99.6	39.6	1	7	556.198		556.198	556.197		556.207	556.198	556.203	556.197							556.199	556.197	556.207	556.191	556.199	556.198	556.198		556.199	556.199	556.2				556.211	556.199	556.212		556.21		556.199
646.2	3.93	0	0.95	0.036	17760	193	0	100	1.4	94.8	14.3	3	5	646.196	646.197	646.195	646.196	646.196	646.197	646.195	646.197	646.196	646.197	646.196	646.195	646.195	646.196	646.195	646.196	646.195	646.196	646.196	646.195	646.197	646.196	646.197	646.197	646.197	646.197	646.198	646.197	646.198	646.198	646.196	646.196	646.197	646.197	646.197	646.196
239.907	6.74	0	0.96	0.083	4933	193	0	99.3	75.1	87.1	32.8	2	3	239.905	239.905	239.906	239.904	239.906	239.905	239.905	239.905	239.906	239.906	239.906	239.906	239.904	239.906	239.907	239.905	239.907	239.904	239.905	239.906	239.906	239.905	239.905	239.905	239.907	239.905	239.905	239.906	239.906	239.904	239.907	239.906	239.91	239.909	239.907	239.905
282.096	6.13	0	0.73	0.062	10371	193	0	100	7.3	87.2	19.4	2	6	282.093	282.093	282.094	282.093	282.093	282.094	282.093	282.094	282.092	282.094	282.094	282.095	282.093	282.094	282.093	282.095	282.092	282.092	282.092	282.093	282.094	282.094	282.095	282.094	282.094	282.095	282.095	282.095	282.094	282.096	282.096	282.095	282.094	282.094	282.094	282.095
304.044	5.64	0	0.99	0.413	23022	193	0			96.4	13.9	7	10	304.042	304.044	304.041	304.042	304.041	304.04	304.04	304.043	304.044	304.043	304.042	304.04	304.041	304.043	304.041	304.039	304.041	304.042	304.043	304.04	304.042	304.044	304.042	304.043	304.045	304.039	304.04	304.041	304.043	304.041	304.041	304.042	304.043	304.044	304.042	304.043
378.302	4.22	0	5.59	0.044	16755	193	0	100	5.5	98	6.3	6	8	378.3	378.299	378.3	378.299	378.3	378.299	378.3	378.3	378.299	378.3	378.3	378.299	378.299	378.3	378.3	378.3	378.299	378.3	378.3	378.3	378.299	378.3	378.3	378.3	378.3	378.301	378.301	378.3	378.3	378.301	378.3	378.3	378.3	378.3	378.301	378.3
566.204	3.93	0	4.91	0.033	25831	193	0	100	4.9	98.9	20.6	1	5	566.2	566.201	566.201	566.201	566.201	566.2	566.202	566.2	566.2	566.201	566.202	566.2	566.199	566.2	566.202	566.2	566.2	566.2	566.2	566.2	566.201	566.202	566.202	566.202	566.202	566.203	566.2	566.202	566.204	566.204	566.202	566.201	566.202	566.202	566.201	566.201
410.121	4.03	0	9	0.013	30633	193	0	100	8	99.7	15.6	3	4	410.119	410.119	410.118	410.119	410.119	410.119	410.119	410.119	410.118	410.119	410.119	410.118	410.119	410.118	410.119	410.118	410.119	410.12	410.119	410.118	410.119	410.119	410.119	410.119	410.12	410.12	410.12	410.12	410.12	410.12	410.12	410.119	410.119	410.12	410.12	410.119
760.327	3.85	0	8.98	0.01	40931	193	0	100	8.2	99.2	14.6	6	10	760.323	760.323	760.323	760.322	760.323	760.322	760.323	760.322	760.323	760.323	760.323	760.323	760.323	760.322	760.323	760.323	760.323	760.323	760.323	760.323	760.324	760.323	760.323	760.323	760.324	760.324	760.324	760.325	760.324	760.325	760.323	760.324	760.323	760.325	760.323	760.323
374.159	4.15	0	3.55	0.04	24145	193	0	100	12.9	97.4	16.9	2	9	374.156	374.158	374.158	374.158	374.159	374.157	374.159	374.158	374.156	374.158	374.158	374.157	374.157	374.158	374.158	374.156	374.157	374.158	374.157	374.156	374.158	374.158	374.158	374.158	374.158	374.156	374.159	374.158	374.158	374.159	374.159	374.157	374.158	374.158	374.158	374.157
538.212	3.87	0	3.94	0.017	23637	193	0	100	15.6	99.4	17.1	5	9	538.208	538.209	538.208	538.209	538.21	538.208	538.208	538.209	538.207	538.21	538.211	538.209	538.208	538.209	538.208	538.209	538.208	538.209	538.208	538.209	538.21	538.209	538.21	538.21	538.21	538.21	538.211	538.209	538.21	538.211	538.213	538.209	538.21	538.207	538.209	538.21
402.122	4.02	0	1.31	0.055	11819	193	0	100	4.7	98.9	27	1	3	402.119	402.12	402.12	402.119	402.12	402.119	402.119	402.119	402.119	402.119	402.12	402.119	402.119	402.119	402.118	402.119	402.119	402.118	402.118	402.119	402.119	402.119	402.12	402.12	402.12	402.12	402.121	402.12	402.12	402.121	402.12	402.12	402.12	402.12	402.119	402.12
466.049	3.83	0	3.62	0.025	14866	190	3	100	11.3	96.4	23.6	2	8	466.046	466.047	466.047	466.047	466.049	466.048	466.048	466.048	466.046	466.047	466.047	466.047	466.046	466.047	466.048	466.047	466.047	466.046	466.048	466.048	466.048	466.048	466.048	466.046	466.046	466.046	466.045	466.048	466.048	466.044	466.049	466.047	466.047	466.046	466.046	466.048
440.016	5.67	0	0.97	0.155	11306	193	0	100	26	96.7	24.6	3	8	440.014	440.013	440.011	440.014	440.011	440.013	440.011	440.015	440.012	440.016	440.015	440.011	440.01	440.011	440.011	440.005	440.012	440.012	440.011	440.012	440.013	440.013	440.015	440.015	440.017	440.015	440.013	440.014	440.013	440.013	440.011	440.013	440.015	440.013	440.015	440.013
411.877	5.57	0	0.61	0.075	43508	193	0	100	27.6	95.7	11	5	12	411.875	411.876	411.873	411.874	411.875	411.872	411.873	411.873	411.876	411.872	411.872	411.872	411.874	411.872	411.873	411.874	411.873	411.874	411.875	411.872	411.875	411.875	411.877	411.875	411.877	411.876	411.877	411.872	411.875	411.874	411.87	411.875	411.873	411.875	411.873	411.877
486.069	10.62	0	5.08	0.058	9028	139	54	100	55	99.7	59.3	1	8	486.067		486.062	486.06	486.071	486.073		486.077		486.07	486.066			486.052	486.075		486.07	486.071	486.072	486.066	486.067	486.069	486.067	486.054		486.076	486.073	486.07	486.066	486.062		486.069	486.063	486.076	486.064	486.072
134.04	5.27	0	3.62	0.117	59288	192	1	100	25.1	96.4	8.4	3	5	134.039	134.039	134.039	134.039	134.039	134.039	134.039	134.039	134.039	134.039	134.039	134.038	134.038	134.039	134.039	134.039	134.039	134.039	134.039	134.039	134.04	134.04	134.039	134.04	134.039	134.039	134.039	134.039	134.039	134.04	134.039	134.039	134.04	134.039	134.039	134.039
114.033	5.59	0	1.42	0.309	13876	178	15	100	22.7	88.1	9.3	2	5	114.032	114.032		114.032	114.032	114.031			114.032	114.032	114.031	114.032	114.031	114.032	114.031	114.032	114.032	114.031	114.032	114.032	114.032	114.032	114.032		114.032	114.032	114.032		114.033	114.032	114.033	114.032	114.032	114.032	114.032	114.032
624.066	4.35	0	7.83	0.033	3778	190	3	100	35.7	99.9	27.4	1	3	624.063	624.064	624.062	624.061	624.063	624.064	624.062	624.062	624.06	624.064	624.062	624.061	624.061	624.066	624.061	624.062	624.063	624.063	624.062	624.062	624.064	624.064	624.062	624.064	624.06	624.064	624.064	624.066	624.064	624.064	624.064	624.062	624.062	624.068	624.061	624.063
733.993	4.33	0	0.89	0.041	12617	193	0	100	4.1	97	39	1	4	733.989	733.987	733.989	733.989	733.991	733.99	733.988	733.99	733.988	733.988	733.986	733.989	733.985	733.988	733.99	733.986	733.991	733.992	733.99	733.988	733.989	733.99	733.99	733.991	733.993	733.988	733.989	733.991	733.99	733.987	733.99	733.989	733.993	733.992	733.992	733.988
752.124	3.84	0	5.27	0.069	47983	193	0	100	5.1	98.8	9.4	7	12	752.12	752.121	752.119	752.118	752.12	752.119	752.12	752.12	752.119	752.119	752.12	752.119	752.119	752.12	752.119	752.119	752.119	752.119	752.119	752.119	752.12	752.121	752.12	752.122	752.12	752.122	752.122	752.121	752.121	752.122	752.12	752.121	752.121	752.121	752.121	752.12
490.164	4.03	0	4.45	0.013	36812	193	0	100	9.9	99	12	2	3	490.161	490.161	490.161	490.16	490.162	490.161	490.161	490.161	490.162	490.161	490.162	490.161	490.16	490.161	490.16	490.161	490.161	490.161	490.161	490.161	490.162	490.163	490.161	490.163	490.162	490.163	490.163	490.162	490.162	490.165	490.162	490.161	490.162	490.161	490.161	490.162
390.226	4.95	0	5	0.269	24618	191	2	100	20.7	99.2	17.5	3	8	390.224	390.224	390.223	390.223	390.224	390.224	390.224	390.224	390.223	390.224	390.224	390.223	390.224	390.223	390.224	390.225	390.224		390.224	390.223	390.224	390.225	390.225	390.225	390.224	390.226	390.225	390.224	390.224	390.224	390.223	390.224	390.225	390.224	390.225	390.224
538.176	4.24	0	5.76	0.119	11811	193	0			99.2	32.2	2	9	538.175	538.173	538.171	538.171	538.168	538.175	538.175	538.172	538.174	538.172	538.172	538.172	538.173	538.172	538.173	538.173	538.172	538.174	538.172	538.172	538.173	538.174	538.173	538.174	538.174	538.176	538.174	538.179	538.173	538.179	538.173	538.172	538.172	538.174	538.173	538.173
692.371	3.98	0	8.27	0.119	35866	193	0	100	4.7	99.7	15	6	9	692.367	692.367	692.365	692.366	692.366	692.366	692.366	692.366	692.366	692.367	692.367	692.366	692.365	692.366	692.367	692.366	692.366	692.367	692.366	692.365	692.366	692.367	692.367	692.369	692.367	692.367	692.368	692.368	692.367	692.368	692.369	692.368	692.367	692.368	692.367	692.367
580.298	3.5	0	9.07	0.276	7712	153	40	100	15	99.9	25.6	1	3																											580.297						580.289
434.22	4.01	0	3.63	0.132	65150	88	105	100	11.2	99.7	12.6	3	4	434.217	434.217	434.217	434.217	434.218	434.217	434.217	434.218	434.217	434.218						434.218					434.218	434.219		434.219	434.218	434.219				434.218
136.93	5.19	0	0.67	0.052	8265	191	2	100	26.9	92	19.4	1	4	136.929	136.93	136.93	136.93	136.93	136.929	136.93	136.93	136.93	136.93	136.93	136.929	136.929	136.931	136.929	136.93	136.929	136.93	136.93	136.93	136.93	136.93	136.93	136.93	136.93	136.93	136.93	136.93	136.931	136.93	136.93	136.932	136.929	136.929	136.93	136.929
654.1	5.81	0	0.8	0.065	18054	193	0	100	9.7	99.9	33.5	2	4	654.096	654.095	654.093	654.095	654.098	654.092	654.095	654.096	654.097	654.093	654.093	654.094	654.092	654.098	654.096	654.093	654.101	654.092	654.093	654.096	654.096	654.099	654.096	654.095	654.1	654.094	654.095	654.095	654.097	654.093	654.1	654.096	654.1	654.099	654.099	654.093
383.129	4.41	0	3.02	0.028	15881	192	1	100	11.1	99.5	23.3	1	3	383.125	383.127	383.127	383.126	383.126	383.127	383.126	383.127	383.126	383.127	383.126	383.126	383.126	383.126	383.125	383.127	383.126	383.126	383.127	383.126	383.127	383.128	383.126	383.127	383.126	383.127	383.127	383.127	383.128	383.129	383.127	383.127	383.126	383.126	383.126	383.128
480.095	3.91	0	3.4	0.137	29660	191	2	100	8.5	96.9	21.7	2	10	480.093	480.092	480.093	480.09	480.091	480.092	480.093	480.093	480.092	480.093	480.092	480.091	480.091	480.092	480.093	480.092	480.092	480.092	480.092	480.093	480.093	480.092	480.093	480.092	480.094	480.094	480.093	480.091	480.093	480.092	480.092	480.092	480.093	480.093	480.092	480.094
652.046	3.91	0	4.12	0.04	108837	193	0	95.7	31.3	99.7	28.6	2	4	652.042	652.042	652.042	652.042	652.042	652.042	652.042	652.043	652.042	652.042	652.043	652.041	652.04	652.042	652.041	652.042	652.042	652.042	652.042	652.041	652.043	652.043	652.043	652.043	652.043	652.043	652.043	652.043	652.044	652.045	652.043	652.042	652.043	652.042	652.043	652.042
496.146	4.91	0	1	0.721	13215	193	0			96.7	31.4	1	6	496.154	496.145	496.144	496.15	496.144	496.15	496.143	496.144	496.143	496.143	496.144	496.143	496.15	496.141	496.143	496.144	496.145	496.145	496.144	496.151	496.146	496.145	496.143	496.143	496.144	496.144	496.142	496.145	496.144	496.142	496.137	496.141	496.144	496.142	496.144	496.144
210.074	4.38	0	0.69	0.069	15796	193	0	100	12.6	88.1	12.6	2	4	210.073	210.073	210.073	210.073	210.073	210.073	210.074	210.073	210.073	210.073	210.073	210.073	210.073	210.073	210.073	210.073	210.072	210.072	210.072	210.073	210.073	210.073	210.073	210.075	210.074	210.074	210.074	210.074	210.075	210.073	210.073	210.073	210.074	210.073	210.073	210.073
418.097	4.47	0	5.64	0.037	14824	193	0	100	12.4	99.8	30.6	1	3	418.094	418.094	418.095	418.094	418.094	418.094	418.096	418.094	418.096	418.094	418.094	418.097	418.094	418.092	418.093	418.094	418.094	418.095	418.093	418.094	418.094	418.095	418.095	418.094	418.094	418.096	418.097	418.094	418.094	418.094	418.094	418.094	418.094	418.096	418.094	418.095
130.028	4.34	0	5.5	0.012	27583	92	101	100	15	99.3	12.2	1	4		130.028	130.028		130.028	130.027	130.028				130.028						130.028			130.027		130.028	130.028				130.028	130.028			130.028	130.028		130.028		130.027
384.181	5.68	0	4.71	0.447	14761	193	0			90.4	21.1	2	6	384.178	384.18	384.181	384.18	384.179	384.174	384.177	384.179	384.177	384.18	384.179	384.177	384.177	384.18	384.177	384.178	384.178	384.179	384.179	384.18	384.18	384.182	384.181	384.179	384.178	384.18	384.179	384.179	384.178	384.178	384.179	384.178	384.181	384.179	384.183	384.179
360.085	3.78	0	4.14	0.354	1724964	193	0			99.2	17.4	4	13	360.082	360.082	360.082	360.082	360.083	360.082	360.083	360.083	360.082	360.083	360.083	360.082	360.082	360.083	360.082	360.083	360.083	360.082	360.083	360.083	360.083	360.084	360.083	360.083	360.083	360.084	360.084	360.083	360.084	360.084	360.083	360.083	360.083	360.083	360.083	360.083
361.08	4.91	0	0.93	0.037	25549	193	0	100	20.6	98	26.6	3	6	361.077	361.079	361.08	361.078	361.079	361.079	361.078	361.078	361.078	361.079	361.077	361.078	361.078	361.079	361.078	361.078	361.079	361.079	361.078	361.077	361.079	361.079	361.076	361.079	361.08	361.079	361.077	361.078	361.077	361.079	361.08	361.078	361.081	361.078	361.081	361.077
741.511	3.78	0	5.58	0.024	10047	193	0	100	18.5	99.9	28.9	2	3	741.509	741.507	741.505	741.506	741.507	741.506	741.506	741.507	741.506	741.507	741.509	741.507	741.506	741.507	741.507	741.507	741.508	741.507	741.507	741.506	741.507	741.509	741.507	741.508	741.508	741.509	741.509	741.509	741.509	741.509	741.507	741.508	741.507	741.509	741.508	741.507
680.073	6.01	0	5.26	0.043	14813	190	3	100	7.2	93	31.1	1	3	680.069	680.072	680.074	680.069	680.069	680.071	680.069	680.071	680.068	680.072	680.07	680.069	680.068	680.071	680.069	680.071	680.069	680.069	680.069	680.068	680.082	680.071	680.067	680.07	680.083	680.071	680.069	680.082	680.068	680.069	680.067	680.083	680.068	680.069	680.07	680.069
424.238	4.49	0	6.6	0.014	26773	193	0	100	7.4	99.9	11.8	4	8	424.235	424.234	424.235	424.235	424.236	424.234	424.236	424.234	424.235	424.237	424.236	424.235	424.235	424.235	424.234	424.235	424.234	424.235	424.235	424.234	424.235	424.235	424.234	424.236	424.235	424.236	424.235	424.236	424.235	424.236	424.235	424.235	424.236	424.237	424.235	424.235
407.172	6.93	0	3.73	0.03	10361	193	0	100	30.6	98.3	57.3	1	3	407.172	407.168	407.172	407.17	407.17	407.17	407.171	407.172	407.164	407.173	407.168	407.164	407.167	407.171	407.17	407.164	407.17	407.171	407.172	407.173	407.171	407.17	407.171	407.169	407.17	407.172	407.169	407.168	407.171	407.17	407.171	407.166	407.171	407.172	407.171	407.172
408.198	4.36	0	5.17	0.159	28123	192	1	100	13.8	97.8	13.2	1	10	408.196	408.196	408.197	408.196	408.197	408.197	408.196	408.198	408.197		408.198	408.195	408.196	408.195	408.196	408.197	408.195	408.195	408.197	408.196	408.198	408.197	408.196	408.197	408.196	408.198	408.197	408.197	408.197	408.197	408.194	408.195	408.196	408.194	408.195	408.196
746.108	3.91	0	5.27	0.059	69737	193	0	100	5.4	98	15.3	5	10	746.103	746.103	746.103	746.103	746.103	746.102	746.103	746.104	746.102	746.103	746.103	746.102	746.102	746.103	746.103	746.103	746.103	746.103	746.103	746.103	746.104	746.105	746.103	746.105	746.104	746.105	746.105	746.105	746.105	746.106	746.104	746.104	746.104	746.104	746.104	746.103
367.957	4.06	0	7.83	0.056	21753	193	0	100	3.1	90.6	24.6	2	5	367.956	367.955	367.955	367.955	367.955	367.955	367.955	367.955	367.954	367.955	367.954	367.955	367.955	367.954	367.954	367.954	367.954	367.955	367.954	367.954	367.955	367.955	367.955	367.956	367.956	367.956	367.956	367.957	367.956	367.956	367.954	367.955	367.956	367.957	367.956	367.954
460.038	3.4	0	3.62	0.025	25010	193	0	100	2.9	99.2	17.9	2	10	460.036	460.036	460.038	460.038	460.039	460.037	460.036	460.035	460.038	460.034	460.035	460.032	460.038	460.036	460.034	460.037	460.04	460.038	460.039	460.036	460.036	460.036	460.034	460.037	460.034	460.035	460.037	460.037	460.036	460.035	460.035	460.036	460.035	460.036	460.036	460.035
310.032	8.45	0	0.67	0.136	26536	192	1	100	16.3	95.7	28	3	11	310.029	310.026	310.032	310.03	310.031	310.031	310.029	310.033	310.03	310.031	310.033	310.031	310.029	310.032	310.033	310.031	310.025	310.032	310.031	310.029	310.027	310.029	310.031	310.032	310.032	310.028	310.03	310.033	310.032	310.029	310.033	310.031	310.034	310.033	310.033	310.028
678.295	4.73	0	5.74	0.179	7572	187	6	100	58.1	99.3	28.2	1	3	678.291	678.293	678.291	678.291	678.285	678.286	678.292	678.291	678.29	678.293	678.291	678.289	678.294	678.292	678.295	678.293	678.292	678.293	678.293	678.289	678.293	678.294	678.292	678.293	678.291	678.294	678.293	678.286	678.287	678.294	678.293	678.294	678.293	678.293	678.292	678.293
881.976	4.81	0	0.88	0.175	7360	191	2	100	19.6	97.6	32.3	1	6	881.973	881.977	881.973	881.969	881.972	881.971	881.968	881.975	881.969	881.961	881.972	881.971	881.966	881.971	881.967	881.969	881.97			881.969	881.968	881.972	881.971	881.975	881.977	881.971	881.972	881.976	881.975	881.974	881.975	881.97	881.973	881.969	881.974	881.972
552.191	3.94	0	4.82	0.021	30077	193	0	100	2.1	99.9	18.6	1	3	552.188	552.188	552.187	552.187	552.188	552.188	552.188	552.187	552.187	552.188	552.188	552.187	552.187	552.187	552.188	552.188	552.187	552.189	552.189	552.187	552.188	552.188	552.188	552.189	552.188	552.189	552.19	552.188	552.189	552.189	552.188	552.188	552.191	552.19	552.188	552.189
360.109	7.77	0	4.8	0.208	11358	145	48	100	32.9	99.4	32.8	1	3	360.107			360.107		360.109		360.101	360.104		360.113	360.108		360.108	360.108	360.109	360.105	360.108	360.109	360.108	360.108	360.109	360.108	360.107	360.103		360.103	360.108	360.106			360.11	360.107	360.109	360.106	360.108
385.989	4.66	0	0.81	0.246	26208	193	0	100	10.6	99.1	24.2	1	5	385.987	385.986	385.988	385.986	385.986	385.985	385.986	385.987	385.986	385.988	385.986	385.986	385.984	385.986	385.985	385.985	385.986	385.987	385.986	385.986	385.987	385.987	385.986	385.987	385.988	385.986	385.986	385.987	385.987	385.986	385.987	385.985	385.988	385.987	385.987	385.986
202.133	7.63	0	1.08	0.177	8945	193	0	100	42.3	87.9	16.8	2	3	202.132	202.132	202.13	202.131	202.131	202.131	202.131	202.131	202.132	202.132	202.131	202.13	202.13	202.133	202.13	202.131	202.129	202.131	202.132	202.13	202.132	202.131	202.131	202.133	202.129	202.132	202.132	202.132	202.132	202.133	202.132	202.132	202.132	202.132	202.132	202.132
431.933	5.86	0	0.91	0.08	9206	193	0	100	22.6	87.8	28.1	2	6	431.931	431.929	431.93	431.928	431.933	431.929	431.93	431.931	431.934	431.933	431.929	431.931	431.928	431.93	431.935	431.928	431.932	431.928	431.93	431.935	431.931	431.932	431.933	431.932	431.937	431.929	431.93	431.933	431.928	431.93	431.931	431.929	431.935	431.933	431.933	431.931
563.958	4.6	0	0.94	0.132	14795	193	0	100	28.9	95.9	39.6	1	6	563.953	563.953	563.952	563.953	563.955	563.951	563.953	563.955	563.964	563.957	563.954	563.953	563.952	563.955	563.954	563.952	563.953	563.955	563.959	563.952	563.955	563.957	563.958	563.954	563.955	563.954	563.955	563.956	563.956	563.954	563.955	563.953	563.956	563.957	563.957	563.956
577.086	5.67	0	0.72	0.039	20192	193	0	100	7.8	98.3	31.8	2	8	577.082	577.081	577.083	577.081	577.083	577.079	577.081	577.083	577.08	577.083	577.084	577.081	577.078	577.084	577.08	577.08	577.081	577.079	577.08	577.08	577.081	577.081	577.08	577.084	577.083	577.081	577.081	577.085	577.081	577.081	577.087	577.082	577.085	577.083	577.091	577.083
398.18	5.25	0	2.35	0.32	20601	90	103	100	7.8	98	18.7	4	9	398.178		398.178	398.178	398.178		398.178	398.177		398.178	398.178	398.177	398.177	398.177	398.176	398.178	398.177			398.179									398.179		398.179		398.178		398.178
118.043	4.7	0	5.04	0.191	52253	193	0			92.9	8.5	4	6	118.041	118.042	118.042	118.041	118.042	118.041	118.042	118.042	118.041	118.042	118.042	118.042	118.042	118.042	118.042	118.042	118.041	118.041	118.042	118.042	118.042	118.042	118.042	118.042	118.042	118.042	118.042	118.042	118.042	118.042	118.042	118.041	118.042	118.042	118.042	118.042
386.195	4.29	0	4.7	0.015	166275	193	0	100	20.3	87.7	18	5	7	386.192	386.193	386.192	386.193	386.192	386.192	386.193	386.192	386.193	386.191	386.193	386.192	386.192	386.193	386.192	386.193	386.193	386.193	386.193	386.193	386.194	386.194	386.193	386.194	386.193	386.194	386.195	386.193	386.194	386.195	386.193	386.193	386.192	386.193	386.193	386.194
624.175	3.83	0	5.65	0.229	17925	178	15	100	24.5	99.9	25.4	2	9	624.171	624.171	624.172		624.169	624.17	624.173	624.171		624.172	624.173	624.172	624.169	624.173	624.172	624.171		624.173	624.175	624.171	624.172	624.174	624.172	624.172	624.172		624.174	624.173	624.174	624.175	624.174	624.171	624.173	624.174	624.174	624.172
120.058	5.88	0	3.54	0.023	26767	191	2	100	82.3	87.8	10.3	1	2	120.057	120.057	120.056	120.057	120.058	120.057	120.057	120.057	120.057	120.058	120.057	120.056	120.057	120.056	120.057	120.057	120.056	120.056	120.056	120.057	120.056	120.057	120.057	120.058	120.058	120.057	120.057	120.057	120.057	120.057	120.057	120.057	120.058	120.057	120.057	120.057
508.282	4.19	0	9.25	0.317	6688	145	48	100	21.4	85.7	35.5	1	4	508.29	508.274	508.283	508.285	508.273	508.279			508.282	508.282	508.279	508.282		508.274	508.277	508.281				508.281								508.283			508.285			508.281	508.279
172.081	8.83	0	3.26	0.103	13059	193	0	100	13.2	87.5	17.4	3	5	172.079	172.081	172.082	172.079	172.08	172.078	172.08	172.08	172.079	172.081	172.08	172.08	172.081	172.079	172.081	172.081	172.081	172.08	172.082	172.081	172.08	172.082	172.079	172.079	172.079	172.083	172.079	172.08	172.08	172.081	172.079	172.08	172.08	172.078	172.079	172.081
739.369	3.26	0	8.98	0.008	34013	193	0	100	10.2	93.6	14.3	2	4	739.366	739.365	739.365	739.366	739.365	739.365	739.366	739.365	739.365	739.364	739.365	739.366	739.366	739.365	739.366	739.365	739.365	739.367	739.366	739.366	739.366	739.367	739.365	739.367	739.366	739.367	739.366	739.368	739.366	739.368	739.366	739.367	739.365	739.366	739.365	739.365
244.135	6.58	0	5.91	0.195	14648	187	6	100	10.7	88	12.1	3	6	244.132	244.133	244.132	244.135	244.133	244.132	244.132	244.132	244.136	244.133	244.134	244.133	244.134	244.132	244.133	244.136	244.139	244.133	244.134	244.133	244.133		244.133	244.133		244.134	244.134	244.133	244.132		244.132	244.135	244.133	244.133	244.133	244.133
476.097	4.16	0	4.14	0.343	29621	193	0			97.6	18	2	5	476.093	476.094	476.094	476.093	476.094	476.094	476.095	476.095	476.094	476.093	476.095	476.092	476.092	476.093	476.094	476.094	476.091	476.095	476.096	476.096	476.096	476.095	476.094	476.096	476.095	476.096	476.096	476.096	476.095	476.096	476.095	476.095	476.093	476.095	476.094	476.094
474.055	3.99	0	2.81	0.024	17704	193	0	100	2.9	98.5	22.8	3	6	474.052	474.052	474.054	474.052	474.052	474.052	474.052	474.053	474.055	474.054	474.053	474.053	474.051	474.054	474.054	474.053	474.054	474.053	474.054	474.053	474.053	474.052	474.053	474.052	474.054	474.055	474.053	474.054	474.054	474.053	474.057	474.052	474.056	474.055	474.056	474.053
386.085	5.84	0	2.75	0.05	9815	193	0	100	33	97	30.8	1	4	386.08	386.083	386.083	386.081	386.084	386.083	386.083	386.083	386.084	386.083	386.084	386.079	386.08	386.083	386.082	386.081	386.083	386.08	386.081	386.083	386.082	386.084	386.083	386.083	386.082	386.083	386.085	386.083	386.083	386.084	386.083	386.083	386.083	386.083	386.081	386.083
470.185	4.83	0	3.54	0.065	22640	193	0	100	16.8	98.3	27.5	1	10	470.182	470.182	470.182	470.181	470.181	470.184	470.181	470.183	470.179	470.183	470.182	470.179	470.181	470.183	470.181	470.18	470.183	470.182	470.18	470.181	470.182	470.181	470.184	470.182	470.182	470.182	470.185	470.183	470.183	470.184	470.181	470.181	470.182	470.183	470.181	470.18
320.132	7.41	0	4.71	0.113	7295	119	74	100	45.9	87.5	19.8	3	6	320.137		320.132	320.13					320.127		320.128		320.131	320.13			320.128	320.131			320.127	320.129	320.128	320.129			320.13	320.128	320.132		320.132	320.134		320.13	320.129
249.053	12.16	0	1.55	0.332	13169	193	0			87.3	26.2	1	7	249.052	249.049	249.051	249.052	249.056	249.054	249.054	249.051	249.054	249.054	249.053	249.053	249.051	249.056	249.052	249.049	249.054	249.051	249.053	249.053	249.049	249.053	249.051	249.056	249.05	249.052	249.052	249.052	249.055	249.056	249.051	249.055	249.055	249.054	249.053	249.05
224.037	4.31	0	8.69	0.011	25025	193	0	100	1.8	99.9	5.3	3	4	224.036	224.036	224.036	224.036	224.036	224.036	224.036	224.036	224.036	224.036	224.036	224.036	224.036	224.036	224.036	224.036	224.036	224.036	224.036	224.036	224.036	224.037	224.036	224.037	224.036	224.037	224.037	224.037	224.036	224.036	224.036	224.037	224.036	224.037	224.037	224.036
222.128	4.26	0	3.54	0.022	19443	193	0	100	3.9	88.1	6.7	2	3	222.126	222.126	222.126	222.126	222.127	222.127	222.127	222.127	222.127	222.127	222.127	222.126	222.126	222.127	222.126	222.127	222.127	222.126	222.127	222.126	222.126	222.127	222.127	222.127	222.127	222.127	222.127	222.127	222.127	222.127	222.126	222.126	222.127	222.127	222.127	222.127
310.214	6.55	0	9.09	0.195	10894	193	0			88.1	20.6	1	5	310.211	310.21	310.212	310.209	310.21	310.213	310.212	310.213	310.211	310.212	310.212	310.212	310.207	310.208	310.212	310.212	310.21	310.212	310.213	310.208	310.21	310.211	310.21	310.212	310.212	310.21	310.213	310.212	310.209	310.211	310.213	310.212	310.212	310.213	310.212	310.213
3044.72	3.72	0	4.89	0.016	36991	193	0	100	57.2	99.2	17	2	7	3044.7	3044.7	3044.7	3044.7	3044.7	3044.7	3044.7	3044.7	3044.7	3044.7	3044.7	3044.69	3044.7	3044.7	3044.7	3044.7	3044.7	3044.7	3044.7	3044.7	3044.7	3044.71	3044.7	3044.71	3044.7	3044.7	3044.71	3044.71	3044.7	3044.71	3044.71	3044.7	3044.7	3044.7	3044.7	3044.7
900.116	4	0	4.78	0.012	27527	193	0	100	82.9	99.7	24.2	1	3	900.11	900.111	900.111	900.114	900.11	900.111	900.11	900.11	900.111	900.112	900.111	900.108	900.108	900.109	900.109	900.109	900.11	900.11	900.109	900.109	900.113	900.112	900.111	900.113	900.11	900.112	900.113	900.112	900.112	900.113	900.112	900.111	900.111	900.111	900.11	900.111
246.125	4.31	0	0.95	0.05	10235	193	0	100	13.9	88	13.3	2	3	246.123	246.123	246.123	246.123	246.123	246.123	246.123	246.123	246.123	246.123	246.123	246.122	246.124	246.123	246.123	246.123	246.123	246.123	246.123	246.123	246.123	246.123	246.123	246.123	246.124	246.124	246.123	246.124	246.124	246.124	246.123	246.123	246.124	246.124	246.124	246.124
674.067	3.95	0	5.04	0.012	20986	193	0	100	21	99.8	25.1	3	4	674.063	674.063	674.063	674.062	674.063	674.062	674.064	674.063	674.063	674.063	674.064	674.063	674.063	674.063	674.063	674.063	674.063	674.064	674.063	674.063	674.064	674.065	674.064	674.065	674.064	674.066	674.065	674.065	674.064	674.066	674.064	674.064	674.063	674.065	674.064	674.065
136.054	4.33	0	2.96	0.183	22380	193	0			88	3.9	3	4	136.053	136.053	136.053	136.053	136.053	136.053	136.053	136.053	136.053	136.053	136.053	136.053	136.053	136.053	136.052	136.054	136.053	136.053	136.053	136.053	136.053	136.054	136.053	136.053	136.054	136.054	136.054	136.054	136.054	136.054	136.053	136.053	136.053	136.053	136.052	136.053
220	7.98	0	0.65	0.043	29034	193	0	100	10	97.9	29.1	2	7	219.997	219.998	220.003	219.997	219.998	219.998	220	220.001	219.998	219.999	219.999	219.998	219.996	219.999	219.997	219.999	220.004	219.998	219.999	219.998	220.002	220	219.998	219.999	219.998	219.999	219.996	220	219.998	220.003	220.003	219.997	220	219.997	219.999	219.998
525.213	3.91	0	6.4	0.018	49406	193	0	100	0	100	16.2	2	3	525.211	525.21	525.21	525.21	525.21	525.209	525.21	525.21	525.21	525.21	525.211	525.209	525.209	525.21	525.21	525.21	525.21	525.21	525.21	525.21	525.211	525.211	525.21	525.212	525.211	525.211	525.211	525.211	525.211	525.211	525.21	525.21	525.21	525.211	525.211	525.211
371.994	4.58	0	1.03	0.095	16393	193	0	100	20	92	22.4	2	8	371.994	371.993	371.993	371.991	371.991	371.992	371.99	371.993	371.992	371.993	371.991	371.992	371.99	371.992	371.992	371.992	371.992	371.991	371.989	371.993	371.992	371.994	371.991	371.993	371.993	371.992	371.992	371.993	371.992	371.993	371.992	371.993	371.992	371.994	371.99	371.992
226.071	3.86	0	0.63	0.032	36911	193	0	100	13.2	100	14.5	2	5	226.069	226.07	226.07	226.069	226.07	226.07	226.069	226.07	226.069	226.07	226.069	226.069	226.069	226.07	226.069	226.07	226.069	226.069	226.069	226.069	226.07	226.069	226.07	226.07	226.07	226.069	226.07	226.07	226.07	226.07	226.07	226.07	226.07	226.07	226.069	226.07
332.077	4.01	0	2.13	0.055	11981	171	22	100	4.8	98.6	12.5	2	3	332.075	332.075	332.075	332.074	332.075	332.075		332.076	332.075	332.075	332.075	332.074	332.074	332.075	332.074	332.075	332.075	332.075	332.075	332.075	332.076	332.075		332.076	332.076	332.076		332.077	332.076	332.076	332.075	332.075	332.076	332.076	332.075	332.076
749.969	4.62	0	0.88	0.081	8697	193	0	100	8.4	99.4	56.7	1	3	749.965	749.962	749.965	749.962	749.964	749.962	749.964	749.963	749.964	749.962	749.961	749.962	749.958	749.967	749.964	749.96	749.964	749.963	749.964	749.963	749.964	749.968	749.964	749.968	749.968	749.964	749.963	749.965	749.966	749.962	749.967	749.964	749.968	749.967	749.966	749.963
291.046	4.68	0	4.59	0.046	6535	193	0	100	41.9	99.9	28.3	1	3	291.044	291.044	291.044	291.045	291.044	291.043	291.043	291.045	291.044	291.043	291.043	291.044	291.044	291.044	291.043	291.042	291.044	291.045	291.042	291.044	291.045	291.044	291.044	291.046	291.044	291.045	291.045	291.044	291.043	291.044	291.044	291.044	291.045	291.044	291.044	291.044
414.117	4.22	0	3.41	0.011	44378	193	0	100	0.1	98.1	14.5	3	9	414.114	414.114	414.115	414.114	414.114	414.114	414.114	414.115	414.114	414.115	414.115	414.113	414.113	414.114	414.114	414.115	414.114	414.114	414.115	414.114	414.115	414.115	414.115	414.115	414.115	414.115	414.116	414.115	414.115	414.116	414.115	414.115	414.115	414.114	414.114	414.115
614.096	3.84	0	4.07	0.269	1220533	193	0			98.6	16.6	2	4	614.091	614.093	614.093	614.093	614.093	614.093	614.09	614.092	614.093	614.093	614.094	614.092	614.092	614.092	614.093	614.093	614.093	614.093	614.093	614.093	614.094	614.095	614.094	614.095	614.094	614.095	614.095	614.094	614.095	614.095	614.094	614.094	614.093	614.094	614.094	614.094
644.288	5.42	0	8.14	0.371	5408	189	4	100	36.9	99.7	41.9	1	3	644.285	644.284	644.284	644.282	644.287	644.284	644.294	644.287	644.284	644.284	644.285	644.282	644.286	644.291	644.29	644.284	644.295	644.284	644.277	644.285	644.287	644.285	644.287	644.287	644.287	644.29	644.285	644.287	644.284	644.285	644.288	644.285	644.285	644.285	644.287	644.285
511.222	5	0	6.66	0.376	10039	185	8	100	41.2	99.9	36	1	4	511.22	511.218	511.217	511.217	511.219	511.227	511.217	511.221	511.218	511.219	511.219	511.218	511.218	511.22	511.218	511.218	511.221	511.219	511.217	511.219	511.225	511.221	511.221	511.219	511.218	511.219	511.219	511.219	511.219	511.219	511.219	511.216	511.218	511.219	511.22
652.375	4.25	0	9.04	0.011	39813	193	0	100	3.3	99.8	14.9	6	8	652.372	652.372	652.37	652.371	652.371	652.371	652.37	652.371	652.37	652.371	652.371	652.371	652.37	652.37	652.371	652.371	652.371	652.372	652.371	652.37	652.372	652.372	652.371	652.373	652.372	652.373	652.372	652.373	652.372	652.374	652.372	652.373	652.372	652.373	652.372	652.371
321.949	6.36	0	0.79	0.079	18325	193	0	95.6	8.6	98.5	24.4	2	6	321.947	321.945	321.945	321.947	321.95	321.946	321.948	321.948	321.949	321.95	321.946	321.948	321.947	321.948	321.949	321.946	321.949	321.944	321.946	321.948	321.946	321.948	321.949	321.947	321.95	321.946	321.948	321.949	321.948	321.946	321.949	321.948	321.951	321.95	321.95	321.947
322.073	7.3	0	0.77	0.08	27035	193	0	100	15.8	95.7	30	2	7	322.071	322.071	322.073	322.07	322.071	322.07	322.071	322.072	322.073	322.072	322.073	322.071	322.069	322.068	322.065	322.072	322.073	322.074	322.072	322.069	322.071	322.07	322.072	322.075	322.075	322.072	322.071	322.073	322.07	322.071	322.072	322.067	322.073	322.068	322.07	322.068
768.136	6.5	0	3.9	0.262	8836	96	97	100	42.4	99.4	40.7	1	6	768.121		768.126							768.136	768.129				768.13		768.131			768.133			768.134					768.132				768.135	768.131	768.131	768.131
349.941	6.37	0	0.95	0.127	17172	193	0	100	19.9	88	31	1	5	349.939	349.937	349.937	349.938	349.939	349.937	349.937	349.938	349.94	349.94	349.938	349.938	349.936	349.938	349.938	349.936	349.938	349.937	349.938	349.938	349.938	349.939	349.939	349.937	349.952	349.937	349.937	349.938	349.938	349.937	349.938	349.937	349.941	349.942	349.941	349.938
192.064	4.46	0	3.33	0.35	56991	193	0			76.8	15.8	2	4	192.063	192.063	192.063	192.063	192.063	192.063	192.063	192.063	192.063	192.063	192.063	192.062	192.062	192.063	192.062	192.062	192.063	192.063	192.063	192.063	192.064	192.063	192.063	192.064	192.063	192.064	192.064	192.064	192.064	192.064	192.063	192.063	192.063	192.063	192.063	192.063
542.047	5.56	0	4.25	0.141	7183	185	8	100	51	99.7	45.6	1	5	542.047		542.044	542.045	542.043		542.044	542.044	542.044	542.042	542.045	542.044		542.043	542.043	542.045	542.047		542.039	542.043	542.048	542.046	542.048	542.048	542.048	542.049	542.048	542.047	542.045	542.047	542.045	542.043	542.043	542.043	542.043	542.046
512.03	3.93	0	3.33	0.034	27812	193	0	100	1.2	99.6	9.7	6	9	512.027	512.026	512.027	512.026	512.026	512.026	512.026	512.027	512.026	512.027	512.027	512.025	512.025	512.027	512.027	512.027	512.025	512.027	512.027	512.026	512.027	512.027	512.027	512.028	512.028	512.027	512.028	512.028	512.028	512.029	512.027	512.027	512.028	512.027	512.027	512.027
448.235	4.5	0	6.42	0.041	21770	184	9	100	13.5	99.7	17.4	2	8	448.233	448.231	448.233	448.234	448.232	448.231	448.233	448.231	448.232	448.231	448.233	448.232	448.232	448.232	448.23	448.232	448.231	448.233	448.232	448.232	448.233	448.232	448.233	448.233	448.231	448.232	448.235	448.233	448.235	448.233	448.232	448.233		448.233	448.233	448.231
686.092	3.89	0	5.04	0.022	57541	193	0	100	7.8	99.8	16.8	4	6	686.088	686.088	686.087	686.088	686.088	686.088	686.088	686.088	686.088	686.088	686.089	686.087	686.087	686.088	686.088	686.088	686.089	686.089	686.088	686.089	686.089	686.09	686.089	686.09	686.089	686.09	686.091	686.09	686.09	686.09	686.09	686.088	686.089	686.09	686.09	686.089
316.144	4.61	0	4.57	0.024	12148	193	0	100	21.6	99.6	23.7	2	4	316.143	316.142	316.141	316.141	316.143	316.142	316.143	316.142	316.142	316.142	316.143	316.141	316.141	316.142	316.143	316.142	316.142	316.143	316.145	316.142	316.141	316.143	316.141	316.143	316.142	316.144	316.143	316.143	316.142	316.144	316.141	316.142	316.142	316.141	316.143	316.142
328.119	7.86	0	3.34	0.358	20493	189	4	100	22.9	87.9	29.2	1	8	328.119	328.119	328.119	328.111	328.114	328.114	328.115	328.115	328.116	328.116	328.117	328.119	328.118	328.118	328.118	328.12	328.118	328.116	328.121	328.117	328.113	328.119	328.119	328.117	328.116	328.117	328.116	328.115	328.115	328.121	328.12	328.119	328.118	328.117	328.117	328.116
394.186	4.57	0	3.85	0.183	27635	105	88	100	43.7	86.7	14.2	3	7		394.186		394.184		394.186	394.182	394.185			394.185		394.182	394.183	394.185	394.185	394.184	394.186	394.188	394.184		394.185	394.185		394.185	394.185	394.187	394.185		394.187	394.186		394.186	394.187		394.187
379.976	8.16	0	0.84	0.172	6916	193	0			95.8	35.8	1	4	379.973	379.975	379.976	379.973	379.974	379.974	379.971	379.976	379.973	379.974	379.973	379.973	379.971	379.975	379.974	379.971	379.973	379.972	379.974	379.973	379.971	379.973	379.975	379.975	379.974	379.974	379.973	379.974	379.974	379.972	379.972	379.973	379.975	379.975	379.976	379.975
362.176	4.57	0	8.95	0.008	43752	193	0	100	4.6	99.7	16.5	3	5	362.174	362.174	362.173	362.174	362.174	362.173	362.173	362.173	362.173	362.173	362.174	362.174	362.173	362.173	362.174	362.174	362.173	362.174	362.174	362.173	362.174	362.174	362.174	362.174	362.174	362.174	362.175	362.175	362.174	362.174	362.174	362.175	362.174	362.175	362.174	362.174
692.266	4.05	0	6.22	0.19	20829	188	5	100	8.6	98.8	18.7	4	8	692.261	692.262	692.261	692.261	692.262	692.26	692.261	692.26	692.26	692.261	692.263	692.26	692.262	692.261	692.26	692.261		692.26	692.26	692.26	692.262	692.263	692.262	692.262	692.262	692.263	692.265	692.263	692.263	692.267	692.263	692.262	692.262	692.263	692.261	692.265
138.034	7.85	0	3.62	0.28	4507	186	7	100	67.5	88.1	25.7	1	3	138.033	138.032	138.031	138.032	138.032	138.032	138.032	138.031	138.033		138.033	138.032		138.032	138.031	138.032	138.032	138.032		138.032	138.033	138.036	138.035	138.034	138.032	138.033	138.033	138.031	138.032	138.033	138.033	138.033	138.032	138.032	138.033	138.032
814.056	5.29	0	0.89	0.056	12825	193	0	100	6.4	99.8	45.8	1	4	814.053	814.051	814.05	814.061	814.053	814.053	814.053	814.052	814.06	814.054	814.047	814.049	814.048	814.048	814.048	814.048	814.043	814.071	814.05	814.053	814.053	814.054	814.049	814.055	814.054	814.053	814.051	814.054	814.05	814.051	814.049	814.048	814.052	814.051	814.049	814.049
228.028	6.21	0	1.06	0.128	13245	193	0	100	6.5	88	18.8	4	6	228.025	228.026	228.028	228.027	228.027	228.026	228.028	228.027	228.026	228.027	228.026	228.027	228.025	228.026	228.026	228.027	228.027	228.027	228.026	228.025	228.027	228.027	228.026	228.028	228.026	228.028	228.026	228.027	228.028	228.026	228.027	228.026	228.027	228.026	228.026	228.025
181.077	3.88	0	8.95	0.008	56644	193	0	100	0	88	8.4	2	2	181.076	181.076	181.075	181.076	181.075	181.075	181.076	181.076	181.075	181.076	181.076	181.076	181.076	181.076	181.076	181.076	181.076	181.076	181.076	181.075	181.076	181.076	181.076	181.076	181.076	181.076	181.076	181.076	181.076	181.076	181.076	181.076	181.076	181.076	181.076	181.076
576.116	3.99	0	4.62	0.356	11380	188	5	100	24.4	87.5	25	1	3	576.113	576.113	576.112	576.113	576.113	576.113	576.113	576.113	576.114	576.114	576.115	576.113	576.112	576.114	576.111	576.112	576.114	576.114	576.115	576.115	576.114	576.115	576.115	576.114	576.113	576.115	576.114	576.115	576.115	576.114	576.117	576.113		576.116	576.114	576.112
290.097	3.91	0	9.27	0.015	37990	193	0	100	2.4	99.7	7.9	2	3	290.096	290.095	290.095	290.095	290.095	290.094	290.095	290.095	290.095	290.095	290.095	290.095	290.095	290.095	290.095	290.095	290.095	290.095	290.095	290.095	290.095	290.095	290.095	290.096	290.096	290.096	290.096	290.096	290.095	290.096	290.096	290.096	290.095	290.096	290.095	290.096
566.165	5.2	0	3.77	0.203	14682	96	97	100	43.3	87.6	25.6	2	4	566.159	566.164		566.158	566.161	566.161	566.158			566.162	566.163	566.16		566.16		566.161	566.161	566.161	566.16	566.162	566.163	566.164	566.163				566.162	566.163					566.164	566.163	566.163	566.162
354.065	9.35	0	0.94	0.246	13125	193	0	100	30	86.5	23.4	3	7	354.064	354.058	354.063	354.06	354.058	354.061	354.06	354.063	354.059	354.064	354.067	354.061	354.054	354.06	354.062	354.057	354.064	354.062	354.06	354.063	354.066	354.062	354.062	354.066	354.063	354.063	354.058	354.066	354.059	354.063	354.064	354.056	354.065	354.064	354.065	354.058
250.133	4.91	0	2.49	0.213	10516	120	73	100	32.7	88	17.2	1	4		250.131	250.132	250.132			250.132	250.132	250.132	250.131		250.131		250.13	250.132			250.131		250.131	250.132		250.132	250.132		250.131	250.133		250.133		250.131	250.133	250.132	250.132	250.13
431.979	3.81	0	5.13	0.029	23497	193	0	100	2.8	99.9	16.3	3	7	431.977	431.977	431.977	431.976	431.977	431.977	431.978	431.976	431.977	431.977	431.977	431.977	431.977	431.977	431.976	431.978	431.977	431.978	431.977	431.976	431.977	431.978	431.977	431.977	431.977	431.979	431.978	431.978	431.978	431.977	431.978	431.978	431.979	431.977	431.977	431.977
216.041	4.73	0	5.05	0.112	85556	193	0			99.6	5.8	5	6	216.04	216.04	216.04	216.04	216.04	216.04	216.04	216.04	216.04	216.04	216.04	216.04	216.04	216.04	216.04	216.04	216.04	216.04	216.04	216.04	216.04	216.04	216.04	216.04	216.04	216.041	216.041	216.04	216.04	216.041	216.04	216.04	216.04	216.04	216.04	216.04
180.044	5.62	0	3.61	0.312	55325	193	0			99.8	10.3	2	6	180.042	180.043	180.042	180.042	180.043	180.042	180.043	180.042	180.043	180.041	180.042	180.042	180.042	180.041	180.042	180.043	180.043	180.043	180.043	180.043	180.043	180.043	180.043	180.043	180.042	180.043	180.043	180.042	180.043	180.043	180.043	180.041	180.043	180.042	180.042	180.043
494.131	5.9	0	0.96	0.093	6229	193	0	100	74.1	87.7	31.3	1	4	494.125	494.128	494.131	494.129	494.129	494.124	494.131	494.129	494.127	494.128	494.128	494.127	494.129	494.125	494.124	494.123	494.129	494.127	494.125	494.128	494.127	494.13	494.128	494.132	494.131	494.127	494.129	494.132	494.129	494.126	494.132	494.129	494.128	494.128	494.127	494.134
303.159	5.3	0	3.9	0.094	12419	193	0			99.9	38.9	1	5	303.158	303.156	303.156	303.157	303.156	303.158	303.158	303.158	303.158	303.158	303.157	303.156	303.155	303.157	303.158	303.155	303.156	303.157	303.157	303.156	303.16	303.158	303.157	303.157	303.157	303.158	303.158	303.157	303.159	303.158	303.157	303.156	303.156	303.157	303.157	303.157
259.985	7.61	0	1.04	0.267	27179	193	0	100	31.9	86.9	20.9	3	6	259.982	259.983	259.984	259.983	259.984	259.982	259.982	259.984	259.983	259.986	259.982	259.983	259.981	259.985	259.985	259.981	259.981	259.983	259.983	259.983	259.982	259.983	259.984	259.984	259.983	259.979	259.98	259.983	259.984	259.978	259.983	259.982	259.985	259.986	259.987	259.983
260.069	6.55	0	5.98	0.048	5516	87	106	100	33.3	88.1	38.2	1	2			260.073			260.068				260.066	260.067		260.068					260.066		260.067			260.067	260.069					260.068			260.069	260.068	260.068	260.069	260.068
304.019	4.41	0	2.71	0.041	10042	193	0	100	18.5	99.9	22.7	2	7	304.018	304.018	304.018	304.017	304.017	304.017	304.017	304.018	304.018	304.018	304.018	304.016	304.016	304.017	304.017	304.017	304.017	304.018	304.017	304.017	304.019	304.02	304.017	304.018	304.019	304.017	304.019	304.019	304.018	304.019	304.019	304.018	304.019	304.017	304.018	304.019
572.123	6.68	0	0.79	0.132	13209	193	0	100	36.9	93.8	32.4	2	9	572.123	572.118	572.12	572.118	572.121	572.12	572.12	572.12	572.115	572.12	572.117	572.12	572.119	572.12	572.118	572.115	572.119	572.124	572.122	572.123	572.121	572.121	572.124	572.12	572.12	572.118	572.114	572.118	572.117	572.119	572.116	572.119	572.123	572.121	572.118	572.119
194.053	4.41	0	5.43	0.215	20157	193	0	99.5	10.6	92	12.4	3	5	194.052	194.051	194.052	194.052	194.052	194.052	194.052	194.052	194.051	194.053	194.052	194.052	194.052	194.052	194.052	194.052	194.052	194.052	194.052	194.052	194.052	194.053	194.052	194.052	194.052	194.052	194.052	194.052	194.053	194.052	194.052	194.052	194.052	194.052	194.052	194.052
284.072	5.01	0	6.15	0.025	5521	193	0	100	26.9	88.1	17.7	1	2	284.07	284.071	284.07	284.071	284.071	284.07	284.071	284.071	284.07	284.069	284.071	284.072	284.07	284.072	284.071	284.071	284.071	284.07	284.07	284.07	284.071	284.071	284.071	284.07	284.07	284.07	284.07	284.072	284.072	284.072	284.071	284.071	284.07	284.07	284.071	284.069
592.189	4.9	0	0.75	0.059	11422	193	0	100	15.6	99.2	26.3	2	4	592.185	592.187	592.185	592.184	592.184	592.184	592.185	592.186	592.185	592.184	592.184	592.185	592.185	592.189	592.184	592.189	592.186	592.186	592.184	592.184	592.186	592.187	592.185	592.187	592.187	592.188	592.188	592.187	592.186	592.19	592.194	592.188	592.188	592.186	592.188	592.185
416.172	4.73	0	4.41	0.114	37639	190	3	100	22.8	94.3	14.8	5	8	416.171	416.17	416.168	416.168	416.171	416.17	416.166	416.169	416.17	416.17	416.171	416.17	416.17	416.168	416.171	416.17	416.171	416.169	416.169	416.169	416.17	416.17	416.169	416.171	416.17	416.171	416.171	416.17	416.169	416.172	416.17	416.17	416.17	416.17	416.17	416.17
235.993	4.06	0	0.91	0.138	28334	193	0			87.9	6.9	2	5	235.992	235.992	235.991	235.993	235.993	235.992	235.992	235.992	235.992	235.99	235.993	235.991	235.992	235.992	235.992	235.992	235.992	235.991	235.991	235.992	235.992	235.992	235.993	235.993	235.993	235.992	235.994	235.993	235.993	235.992	235.992	235.992	235.993	235.993	235.991	235.993
522.189	4.06	0	4.33	0.041	11377	193	0	100	23.4	97	18.9	2	4	522.186	522.189	522.186	522.186	522.186	522.186	522.187	522.184	522.186	522.186	522.189	522.184	522.186	522.185	522.185	522.186	522.185	522.185	522.188	522.185	522.186	522.191	522.186	522.188	522.187	522.188	522.188	522.186	522.187	522.187	522.187	522.186	522.187	522.188	522.187	522.187
334.029	4.63	0	7.83	0.041	9455	193	0	100	3.4	88	16.7	3	3	334.028	334.026	334.026	334.027	334.026	334.027	334.027	334.027	334.026	334.026	334.027	334.027	334.027	334.027	334.027	334.026	334.026	334.027	334.027	334.027	334.027	334.027	334.027	334.027	334.027	334.028	334.028	334.028	334.027	334.028	334.028	334.028	334.027	334.028	334.028	334.027
280.059	10.46	0	0.71	0.157	18763	193	0			87.4	27.5	3	8	280.053	280.054	280.055	280.055	280.058	280.054	280.055	280.057	280.055	280.056	280.057	280.055	280.054	280.055	280.057	280.054	280.06	280.055	280.052	280.053	280.055	280.058	280.058	280.055	280.059	280.054	280.057	280.058	280.056	280.059	280.056	280.056	280.059	280.065	280.06	280.062
658.14	3.85	0	5.26	0.024	36113	193	0	100	0.3	99.5	23.1	3	4	658.136	658.136	658.136	658.135	658.136	658.135	658.135	658.137	658.135	658.136	658.136	658.134	658.136	658.134	658.135	658.136	658.136	658.135	658.135	658.135	658.136	658.137	658.136	658.138	658.137	658.139	658.138	658.138	658.136	658.139	658.137	658.136	658.136	658.136	658.137	658.136
297.058	6.4	0	4.59	0.386	11392	112	81	100	23.6	87.9	24	2	4	297.057	297.055	297.056			297.059	297.054		297.055				297.057	297.057	297.057		297.056	297.055	297.058	297.058	297.057	297.056			297.056					297.057	297.058	297.058	297.058		297.057	297.057
486.128	5.23	0	4	0.022	16040	193	0	100	33.9	96.8	40.1	1	4	486.123	486.125	486.124	486.124	486.125	486.123	486.124	486.124	486.124	486.125	486.124	486.123	486.123	486.124	486.124	486.124	486.124	486.125	486.125	486.124	486.125	486.125	486.128	486.125	486.124	486.126	486.124	486.129	486.127	486.126	486.125	486.124	486.123	486.126	486.124	486.127
478.174	4.04	0	3.67	0.019	22675	192	1	100	11.3	96.9	21.4	3	10	478.171	478.173	478.171	478.172	478.171	478.171	478.171	478.17	478.171	478.171	478.173	478.171	478.172	478.172	478.169	478.173	478.169	478.171	478.174	478.17	478.172	478.173	478.172	478.174	478.172	478.172	478.174	478.173	478.173	478.173		478.172	478.171	478.172	478.171	478.173
392.048	4.21	0	2.68	0.146	20044	193	0	100	4.7	99.7	20.1	2	8	392.046	392.047	392.046	392.046	392.045	392.045	392.045	392.047	392.046	392.046	392.045	392.045	392.045	392.047	392.045	392.046	392.046	392.046	392.047	392.045	392.046	392.047	392.048	392.047	392.047	392.048	392.047	392.046	392.046	392.046	392.047	392.047	392.046	392.046	392.045	392.048
453.985	4.07	0	4.79	0.052	37832	193	0	100	3.3	99.4	9.9	4	8	453.982	453.981	453.981	453.982	453.982	453.981	453.982	453.982	453.982	453.981	453.982	453.981	453.981	453.981	453.982	453.981	453.983	453.982	453.982	453.982	453.982	453.983	453.982	453.983	453.982	453.983	453.983	453.983	453.983	453.983	453.982	453.983	453.982	453.983	453.982	453.982
898.172	3.96	0	4.65	0.213	11750	193	0	100	14.4	99.6	22	3	8	898.168	898.168	898.165	898.168	898.166	898.166	898.164	898.168	898.169	898.167	898.17	898.166	898.169	898.166	898.164	898.167	898.166	898.166	898.167	898.166	898.169	898.169	898.169	898.169	898.168	898.17	898.17	898.169	898.168	898.168	898.164	898.167	898.167	898.166	898.167	898.165
376.082	4.23	0	3.46	0.179	60390	193	0			91.1	16.4	3	8	376.079	376.079	376.079	376.078	376.079	376.079	376.079	376.079	376.079	376.079	376.079	376.076	376.077	376.079	376.079	376.08	376.079	376.08	376.081	376.08	376.08	376.08	376.079	376.079	376.08	376.08	376.08	376.08	376.08	376.08	376.079	376.079	376.08	376.08	376.079	376.079
782.215	4.84	0	0.74	0.13	13261	193	0	100	11.9	99.9	29.6	1	3	782.21	782.209	782.209	782.209	782.21	782.209	782.209	782.21	782.21	782.211	782.213	782.21	782.22	782.211	782.211	782.212	782.209	782.21	782.209	782.21	782.211	782.211	782.211	782.213	782.212	782.213	782.213	782.21	782.212	782.218	782.206	782.21	782.212	782.212	782.211	782.209
594.279	3.84	0	8.65	0.082	22319	193	0	100	11.5	99.5	23.8	2	4	594.275	594.276	594.275	594.276	594.276	594.275	594.275	594.275	594.275	594.275	594.275	594.276	594.275	594.276	594.276	594.276	594.275	594.276	594.275	594.275	594.275	594.276	594.275	594.276	594.277	594.276	594.278	594.277	594.276	594.277	594.276	594.277	594.277	594.277	594.277	594.276
217.889	5.85	0	6.54	0.062	10112	164	29	100	21.7	99.8	23.6	1	3	217.889	217.889	217.888	217.89	217.888	217.89	217.888	217.888	217.888	217.889	217.888	217.887	217.888	217.889	217.887	217.887	217.889	217.888	217.888	217.888	217.889	217.889	217.888	217.889	217.888	217.889	217.889	217.889	217.891	217.889	217.887	217.888		217.886		217.888
333.042	4.27	0	1.79	0.085	8478	125	68	100	33.7	94.7	20.6	1	8	333.039	333.041	333.04	333.04						333.039	333.039	333.038		333.042		333.041	333.039	333.04	333.039	333.039	333.04			333.041			333.041	333.041	333.04	333.041	333.041		333.04	333.04	333.04
282.133	4.37	0	0.92	0.051	13797	193	0	100	11.1	87.9	10.6	3	5	282.131	282.131	282.132	282.131	282.131	282.131	282.131	282.131	282.131	282.131	282.131	282.131	282.131	282.131	282.131	282.132	282.13	282.131	282.131	282.13	282.132	282.131	282.131	282.132	282.132	282.131	282.132	282.132	282.133	282.131	282.132	282.131	282.132	282.132	282.132	282.132
322.165	4.01	0	3.44	0.113	24225	193	0	100	5.1	87.9	15.8	2	3	322.163	322.163	322.163	322.163	322.164	322.163	322.164	322.164	322.163	322.164	322.164	322.163	322.163	322.163	322.163	322.163	322.163	322.163	322.163	322.163	322.163	322.164	322.164	322.164	322.164	322.164	322.165	322.164	322.164	322.164	322.163	322.164	322.164	322.164	322.163	322.164
672.134	4.54	0	3.42	0.086	14124	193	0	100	27	99	26	1	4	672.131	672.13	672.13	672.129	672.13	672.131	672.13	672.129	672.13	672.13	672.13	672.129	672.117	672.13	672.129	672.128	672.125	672.129	672.13	672.129	672.134	672.131	672.13	672.133	672.131	672.13	672.133	672.131	672.131	672.13	672.129	672.13	672.13	672.13	672.131	672.13
662.153	4.04	0	4.96	0.17	20881	193	0	100	14.6	99.9	20.7	2	5	662.149	662.149	662.149	662.148	662.149	662.148	662.149	662.148	662.149	662.149	662.15	662.147	662.147	662.148	662.147	662.149	662.148	662.148	662.149	662.148	662.149	662.15	662.15	662.151	662.15	662.15	662.151	662.15	662.151	662.152	662.149	662.15	662.15	662.15	662.151	662.149
401.956	5	0	0.97	0.089	16288	193	0	100	19.6	97.9	25.1	1	4	401.953	401.952	401.954	401.951	401.952	401.953	401.951	401.953	401.951	401.953	401.952	401.952	401.951	401.953	401.952	401.953	401.953	401.955	401.953	401.952	401.954	401.954	401.954	401.953	401.954	401.956	401.953	401.953	401.954	401.955	401.954	401.956	401.954	401.955	401.957	401.954
3008.78	3.76	0	5.26	0.057	19172	193	0	100	126.7	99.7	28.1	1	6	3008.76	3008.76	3008.76	3008.75	3008.75	3008.75	3008.76	3008.76	3008.75	3008.76	3008.76	3008.75	3008.75	3008.75	3008.76	3008.75	3008.76	3008.76	3008.76	3008.76	3008.76	3008.76	3008.76	3008.76	3008.76	3008.77	3008.77	3008.76	3008.77	3008.76	3008.77	3008.76	3008.76	3008.76	3008.76	3008.77
233.894	7.01	0	0.79	0.077	10488	193	0	100	23.2	91.5	19.7	1	3	233.893	233.892	233.893	233.892	233.892	233.893	233.892	233.893	233.893	233.895	233.893	233.892	233.892	233.895	233.892	233.892	233.895	233.892	233.892	233.893	233.894	233.894	233.892	233.893	233.896	233.893	233.894	233.893	233.893	233.891	233.892	233.892	233.896	233.897	233.895	233.892
324.147	4.45	0	1.86	0.062	7814	192	1	100	16.6	98.2	22.1	2	3	324.145	324.146	324.143	324.144	324.145	324.145	324.145	324.144	324.145	324.145	324.145	324.145	324.143	324.145	324.144	324.146	324.144	324.144	324.143	324.144	324.145	324.145	324.145	324.145	324.146	324.145	324.146	324.145	324.146		324.143	324.145	324.146	324.145	324.145	324.146
692.201	7.04	0	3.11	0.214	7154	185	8	100	37.7	99.1	39.4	1	5	692.195	692.202	692.197	692.196	692.195	692.194	692.195	692.195	692.191	692.198	692.197	692.196	692.191	692.21	692.193	692.21	692.207	692.198	692.209	692.194	692.209	692.196	692.196	692.197	692.196	692.209	692.196	692.197	692.197	692.204		692.195	692.196	692.195	692.196	692.205
774.173	5.01	0	3.62	0.023	14615	156	37	100	126.6	99.4	32.9	1	12	774.171		774.167	774.17	774.172	774.166		774.173		774.168	774.171				774.166			774.168	774.17	774.171	774.168	774.165	774.168					774.173	774.173		774.17	774.169	774.169	774.171	774.168	774.17
536.327	3.77	0	5.36	0.175	33291	193	0	100	11.5	95.1	24.2	2	8	536.324	536.323	536.323	536.323	536.324	536.323	536.323	536.323	536.323	536.324	536.325	536.322	536.323	536.323	536.323	536.323	536.323	536.324	536.324	536.322	536.324	536.324	536.324	536.325	536.323	536.325	536.325	536.324	536.324	536.325	536.324	536.324	536.324	536.324	536.324	536.324
642.034	4.11	0	4.78	0.021	49225	193	0	100	7.3	99.8	10.8	6	11	642.03	642.032	642.03	642.03	642.029	642.03	642.03	642.03	642.03	642.03	642.03	642.029	642.029	642.03	642.029	642.03	642.029	642.03	642.03	642.03	642.031	642.031	642.032	642.031	642.031	642.033	642.032	642.031	642.031	642.032	642.031	642.03	642.031	642.03	642.03	642.03
454.189	5.27	0	4.57	0.188	20869	193	0	100	12.5	87.5	20.3	1	7	454.185	454.186	454.187	454.186	454.186	454.185	454.188	454.186	454.186	454.18	454.188	454.184	454.187	454.185	454.185	454.185	454.185	454.187	454.189	454.187	454.185	454.187	454.187	454.186	454.188	454.187	454.188	454.188	454.188	454.188	454.186	454.185	454.187	454.186	454.188	454.186
379.152	5.11	0	1.91	0.646	9882	193	0			87.2	26.2	1	7	379.151	379.149	379.149	379.149	379.151	379.149	379.149	379.151	379.147	379.151	379.151	379.149	379.151	379.15	379.15	379.151	379.147	379.148	379.149	379.149	379.146	379.152	379.151	379.151	379.152	379.153	379.152	379.151	379.151	379.15	379.148	379.149	379.153	379.152	379.151	379.154
824.178	4.09	0	4.66	0.015	40582	193	0	100	0.3	99.7	9.7	4	11	824.173	824.173	824.173	824.173	824.173	824.172	824.172	824.173	824.173	824.173	824.174	824.172	824.173	824.173	824.172	824.174	824.174	824.173	824.174	824.172	824.174	824.174	824.174	824.174	824.175	824.174	824.175	824.175	824.176	824.175	824.174	824.174	824.175	824.174	824.173	824.173
434.087	3.88	0	5.23	0.017	20214	193	0	100	14.4	99.8	19.4	2	3	434.084	434.083	434.085	434.083	434.084	434.084	434.086	434.084	434.084	434.084	434.085	434.085	434.084	434.084	434.084	434.084	434.084	434.083	434.084	434.084	434.085	434.085	434.085	434.086	434.084	434.085	434.086	434.086	434.086	434.085	434.084	434.084	434.084	434.085	434.085	434.084
360.086	4.01	0	4.51	0.215	28666	193	0			99.6	12.8	4	6	360.084	360.084	360.084	360.084	360.084	360.084	360.084	360.084	360.084	360.084	360.084	360.084	360.084	360.085	360.084	360.084	360.084	360.084	360.084	360.084	360.084	360.085	360.085	360.086	360.085	360.085	360.085	360.085	360.085	360.086	360.084	360.084	360.084	360.085	360.084	360.085
774.206	3.89	0	4.54	0.013	20035	193	0	100	17.9	98.8	14.1	2	4	774.202	774.201	774.202	774.201	774.201	774.201	774.202	774.201	774.201	774.201	774.201	774.2	774.2	774.201	774.201	774.201	774.201	774.201	774.201	774.199	774.203	774.202	774.202	774.203	774.202	774.203	774.203	774.202	774.203	774.204	774.205	774.202	774.202	774.202	774.202	774.202
452.061	4.12	0	4.21	0.156	20422	193	0	100	22.3	97.8	11.6	5	10	452.058	452.058	452.056	452.058	452.058	452.059	452.058	452.058	452.058	452.059	452.057	452.058	452.058	452.059	452.057	452.058	452.059	452.058	452.059	452.058	452.059	452.06	452.059	452.059	452.059	452.06	452.059	452.06	452.06	452.06	452.058	452.058	452.059	452.059	452.058	452.058
1374.73	3.92	0	8.98	0.01	34717	193	0	100	40.9	99.8	14.2	3	10	1374.73	1374.73	1374.72	1374.72	1374.72	1374.72	1374.72	1374.72	1374.72	1374.73	1374.73	1374.72	1374.72	1374.72	1374.72	1374.72	1374.72	1374.73	1374.72	1374.72	1374.73	1374.73	1374.73	1374.73	1374.73	1374.73	1374.73	1374.73	1374.73	1374.73	1374.73	1374.73	1374.73	1374.73	1374.73	1374.73
374.041	4.22	0	5.13	0.017	32582	193	0	100	9.1	99.7	16.2	2	4	374.038	374.039	374.038	374.037	374.038	374.038	374.038	374.038	374.038	374.038	374.039	374.038	374.038	374.038	374.039	374.038	374.038	374.038	374.038	374.038	374.039	374.039	374.038	374.039	374.038	374.039	374.039	374.039	374.039	374.04	374.039	374.038	374.039	374.039	374.039	374.038
316.19	3.84	0	8.71	0.009	46680	193	0	100	2.1	99.4	13.7	2	3	316.188	316.188	316.188	316.189	316.189	316.188	316.188	316.188	316.188	316.188	316.188	316.188	316.188	316.188	316.188	316.188	316.188	316.188	316.188	316.188	316.188	316.188	316.188	316.188	316.189	316.189	316.189	316.189	316.189	316.189	316.189	316.188	316.189	316.189	316.188	316.188
298.152	5.26	0	2.84	0.057	9660	193	0	100	24.8	99.3	15.8	2	3	298.151	298.15	298.151	298.149	298.149	298.15	298.15	298.152	298.149	298.151	298.152	298.147	298.149	298.15	298.15	298.149	298.151	298.151	298.151	298.151	298.152	298.151	298.152	298.149	298.151	298.152	298.153	298.152	298.151	298.151	298.152	298.15	298.151	298.152	298.151	298.153
292.973	8.69	0	0.95	0.109	10370	193	0	100	18.2	87.5	29.7	2	6	292.974	292.968	292.97	292.964	292.971	292.97	292.967	292.974	292.973	292.971	292.97	292.973	292.97	292.972	292.973	292.97	292.969	292.967	292.966	292.973	292.969	292.973	292.97	292.97	292.973	292.97	292.97	292.974	292.973	292.97	292.969	292.972	292.976	292.971	292.973	292.969
477.986	3.77	0	5.04	0.053	19085	193	0	100	10.6	97.6	27.3	3	5	477.985	477.984	477.984	477.983	477.984	477.983	477.984	477.984	477.983	477.983	477.984	477.982	477.983	477.984	477.984	477.984	477.985	477.984	477.985	477.984	477.983	477.985	477.985	477.984	477.985	477.986	477.985	477.984	477.984	477.983	477.984	477.985	477.985	477.985	477.985	477.984
730.181	3.95	0	2.81	0.25	85941	193	0			100	17.8	2	5	730.176	730.177	730.177	730.176	730.176	730.177	730.176	730.177	730.176	730.178	730.177	730.176	730.176	730.176	730.175	730.177	730.176	730.177	730.177	730.177	730.177	730.178	730.177	730.179	730.178	730.179	730.179	730.178	730.178	730.179	730.177	730.177	730.176	730.178	730.176	730.177
267.994	6.85	0	1.12	0.227	11283	190	3	100	17.4	86.6	26.2	2	8	267.993	267.991	267.994	267.994	267.992	267.998	267.991	267.992	267.991	267.992	267.991	267.995	267.992	267.995	267.994	267.992	267.994	267.992	267.992	267.991	267.992	267.993	267.991	267.993	267.994	267.994	267.992	267.992	267.995	267.992	267.994	267.992	267.997	267.995	267.997	267.993
422.024	3.98	0	5.13	0.037	37399	193	0	100	5.6	99.8	8.9	4	5	422.022	422.022	422.021	422.021	422.022	422.021	422.022	422.021	422.021	422.022	422.022	422.021	422.021	422.021	422.022	422.022	422.021	422.021	422.022	422.021	422.022	422.022	422.022	422.023	422.022	422.022	422.022	422.022	422.023	422.023	422.022	422.022	422.022	422.022	422.022	422.022
640.039	4.06	0	7.83	0.036	5493	193	0	100	21.5	99.7	42.5	1	3	640.036	640.035	640.038	640.036	640.035	640.033	640.036	640.036	640.034	640.035	640.035	640.034	640.036	640.036	640.036	640.036	640.036	640.035	640.034	640.035	640.035	640.037	640.037	640.036	640.037	640.037	640.037	640.037	640.036	640.037	640.038	640.037	640.036	640.037	640.035	640.035
436.141	6.57	0	5.92	0.262	4969	134	59	100	45.3	99.9	39.1	1	4				436.141	436.139			436.136		436.136	436.142	436.136			436.136	436.142	436.139		436.14	436.138			436.141	436.144			436.14	436.144		436.142	436.142	436.137	436.137	436.138	436.138
884.148	3.94	0	4.78	0.012	24186	193	0	100	29.6	99.8	20.6	2	4	884.142	884.144	884.143	884.144	884.144	884.142	884.144	884.143	884.142	884.146	884.143	884.141	884.142	884.143	884.142	884.143	884.142	884.143	884.144	884.142	884.142	884.143	884.143	884.144	884.143	884.145	884.146	884.144	884.144	884.145	884.145	884.144	884.144	884.144	884.144	884.144
578.018	4.03	0	0.63	0.053	28512	193	0	100	4.7	98.9	22.1	3	13	578.015	578.013	578.017	578.015	578.016	578.016	578.015	578.016	578.014	578.016	578.015	578.015	578.012	578.017	578.013	578.013	578.018	578.013	578.015	578.014	578.017	578.016	578.018	578.016	578.016	578.018	578.019	578.018	578.016	578.014	578.022	578.014	578.018	578.016	578.016	578.015
542.274	6.57	0	6.22	0.199	7144	189	4	100	7.8	94.3	42.5	1	5	542.273	542.271	542.273	542.27	542.272	542.274	542.276	542.273	542.27	542.271	542.274	542.272	542.271	542.271	542.271	542.279	542.266	542.267	542.269	542.272	542.265	542.271	542.272	542.273	542.271	542.27	542.274	542.27	542.271	542.271	542.274	542.27	542.273	542.274	542.269	542.268
216.03	6.66	0	1.13	0.061	11445	193	0	100	27	97.8	20.2	2	6	216.03	216.028	216.028	216.03	216.028	216.032	216.032	216.031	216.03	216.028	216.031	216.027	216.028	216.028	216.028	216.029	216.027	216.03	216.029	216.03	216.029	216.028	216.031	216.03	216.03	216.031	216.03	216.029	216.029	216.027	216.027	216.029	216.028	216.03	216.028	216.029
426.004	5.37	0	0.84	0.106	27073	192	1	100	41	91.7	33.1	2	11	426.003	426.002	426.001	426.002	426.008	426	426.001	426.002	426.005	426.004	426.001	426	425.998	426	426.002	425.998	426.003	426	426.002	426.002	426	426	426.005	426.001	426.004	425.999	426.001	426.001	426.001	425.999	426.001	426.001	426.003	426.004	426.004	426.004
366.152	5.87	0	8.39	0.373	7186	172	21	100	36.2	99	31.5	1	4	366.148			366.154		366.145	366.147														366.152	366.155	366.158	366.16		366.15	366.16	366.15	366.159	366.151	366.161	366.153		366.144		366.158
460.235	4.33	0	7.02	0.096	16956	192	1	100	21.5	98.4	16.6	2	8	460.233	460.233	460.231	460.232	460.231	460.232	460.233	460.232	460.231	460.233	460.232	460.232	460.231	460.232	460.231	460.232	460.232	460.233	460.232	460.231	460.234	460.233	460.231	460.233	460.233	460.233	460.233	460.233	460.233	460.234	460.235	460.233	460.233	460.233	460.233	460.232
160.004	8.48	0	1.12	0.086	9888	193	0	100	15.4	93.5	22.7	3	6	160.002	160.003	160.001	160.004	160.003	160.002	160.004	160.002	160.002	160.005	160.002	160.002	160.002	160.002	160.002	160.004	160.003	160.002	160.003	160.002	160.004	160.002	160.003	160.003	160.002	160.003	160.003	160.002	160.002	160.004	160.006	160.001	160.004	160.002	160.003	160.002
968.161	3.9	0	5.04	0.013	36942	193	0	100	26.9	99.8	11.1	3	4	968.155	968.155	968.155	968.153	968.154	968.155	968.155	968.155	968.154	968.154	968.156	968.154	968.155	968.154	968.154	968.155	968.157	968.155	968.155	968.154	968.156	968.155	968.156	968.157	968.157	968.158	968.158	968.156	968.157	968.158	968.156	968.155	968.155	968.156	968.157	968.156
207.091	4.1	0	4.26	0.015	17214	193	0	100	2.8	88.1	7.3	2	2	207.09	207.09	207.089	207.09	207.09	207.089	207.09	207.09	207.09	207.09	207.09	207.09	207.089	207.09	207.089	207.09	207.09	207.09	207.089	207.09	207.09	207.09	207.09	207.09	207.09	207.091	207.09	207.09	207.09	207.09	207.09	207.09	207.09	207.09	207.09	207.09
392.015	3.75	0	4.93	0.037	28445	193	0	100	8.6	98.3	21.8	4	6	392.013	392.013	392.013	392.013	392.013	392.014	392.014	392.013	392.013	392.013	392.014	392.013	392.013	392.013	392.013	392.013	392.013	392.013	392.013	392.013	392.013	392.014	392.014	392.014	392.014	392.014	392.015	392.014	392.014	392.015	392.013	392.013	392.014	392.014	392.013	392.013
315.039	9.82	0	0.84	0.167	6911	193	0	100	30	86.6	27.3	2	6	315.038	315.034	315.036	315.036	315.038	315.038	315.032	315.037	315.036	315.036	315.035	315.036	315.036	315.033	315.036	315.04	315.035	315.039	315.036	315.04	315.036	315.036	315.036	315.038	315.04	315.034	315.037	315.036	315.037	315.039	315.041	315.04	315.04	315.041	315.038	315.031
358.168	4.71	0	4.54	0.137	24671	99	94	100	21.8	97.1	27.6	2	8	358.166	358.166		358.166	358.166	358.166		358.168		358.166	358.162		358.166	358.166			358.166	358.165	358.166		358.166	358.167	358.164							358.167	358.166	358.166		358.166	358.166	358.167
686.092	3.88	0	5.13	0.016	44385	193	0	100	3	99.8	13.5	3	4	686.088	686.088	686.088	686.087	686.087	686.087	686.088	686.087	686.087	686.087	686.088	686.086	686.087	686.088	686.087	686.087	686.087	686.088	686.088	686.087	686.089	686.089	686.088	686.09	686.088	686.089	686.089	686.09	686.089	686.09	686.088	686.088	686.089	686.089	686.089	686.088
275.064	7.27	0	0.66	0.056	11653	191	2	100	29.3	86.6	34.2	1	5	275.062	275.06	275.063	275.064	275.063	275.06	275.063	275.062	275.063	275.056	275.063	275.063	275.062	275.062	275.062	275.059	275.063	275.063	275.065	275.063	275.061	275.064	275.062	275.063	275.063	275.065	275.063	275.063	275.064	275.063	275.063	275.063	275.064	275.065	275.063	275.063
408.104	6.62	0	3.41	0.02	35655	193	0	100	11.7	86.3	30.7	2	6	408.1	408.106	408.106	408.102	408.102	408.105	408.103	408.102	408.099	408.099	408.105	408.108	408.097	408.101	408.102	408.108	408.098	408.099	408.102	408.103	408.105	408.102	408.106	408.104	408.1	408.106	408.104	408.098	408.102	408.103	408.099	408.098	408.104	408.101	408.104	408.106
389.124	5.4	0	0.99	0.154	9760	190	3	100	24.9	94.7	17.8	3	6	389.12	389.121	389.12	389.121	389.121	389.121	389.121	389.121	389.123	389.12	389.12	389.12	389.119	389.12	389.119	389.12	389.12	389.12	389.121	389.122	389.122	389.122	389.12	389.123	389.123	389.12	389.122	389.12	389.122	389.121		389.12	389.121	389.12	389.12	389.122
386.091	8.67	0	3.35	0.089	8055	134	59	100	45.3	87.3	31.3	2	4		386.094	386.091			386.088	386.088				386.088								386.077	386.089	386.085	386.091	386.09					386.09	386.091		386.09	386.088		386.088	386.091
1498.31	5.4	0	2.81	0.203	11501	185	8	100	102	92.7	38.4	1	7	1498.3	1498.29	1498.3	1498.29	1498.3	1498.3	1498.29	1498.3	1498.3	1498.3	1498.31	1498.28		1498.29	1498.3	1498.3	1498.29	1498.3	1498.31	1498.3	1498.31	1498.31	1498.31	1498.31	1498.3	1498.31	1498.31	1498.3	1498.3	1498.32	1498.3	1498.3	1498.3	1498.3	1498.3	1498.3
384.183	4.03	0	3.54	0.018	13985	193	0	100	15.3	99.4	28.7	1	3	384.181	384.182	384.182	384.18	384.18	384.18	384.18	384.181	384.181	384.181	384.181	384.18	384.181	384.182	384.18	384.181	384.18	384.18	384.18	384.181	384.181	384.182	384.181	384.182	384.181	384.182	384.182	384.182	384.181	384.182	384.181	384.181	384.182	384.182	384.181	384.182
380.07	6.38	0	1.39	0.231	14154	190	3	100	58.3	97.4	29.3	1	6	380.07	380.067	380.074	380.074	380.073	380.075	380.072	380.068	380.066	380.067	380.067	380.07	380.067	380.07	380.065	380.067	380.068	380.074	380.072	380.072	380.067	380.066	380.074	380.067	380.067	380.07	380.071	380.069	380.07	380.07	380.068	380.071	380.068	380.069	380.068	380.068
496.064	3.93	0	3.33	0.025	23776	193	0	100	0.7	99.7	22.4	3	6	496.062	496.061	496.061	496.061	496.062	496.061	496.061	496.061	496.06	496.062	496.062	496.06	496.061	496.061	496.06	496.062	496.061	496.062	496.061	496.061	496.062	496.063	496.063	496.063	496.062	496.063	496.064	496.062	496.062	496.065	496.061	496.062	496.061	496.064	496.063	496.062
462.215	4.38	0	6.94	0.022	16711	193	0	100	13.7	99.6	16.4	3	8	462.213	462.213	462.211	462.213	462.212	462.21	462.213	462.214	462.212	462.211	462.212	462.214	462.213	462.211	462.212	462.213	462.21	462.214	462.212	462.212	462.212	462.212	462.212	462.214	462.213	462.215	462.213	462.213	462.213	462.215	462.213	462.212	462.212	462.213	462.212	462.213
828.046	5.22	0	0.89	0.111	10383	193	0	100	12.8	99	45.6	1	6	828.041	828.043	828.044	828.03	828.044	828.041	828.042	828.041	828.041	828.033	828.04	828.04	828.037	828.04	828.044	828.041	828.036	828.043	828.04	828.038	828.043	828.043	828.042	828.042	828.045	828.042	828.043	828.042	828.044	828.042	828.046	828.041	828.041	828.043	828.043	828.044
672.137	4.61	0	3.62	0.029	17507	193	0	100	22.8	98.2	26.2	3	5	672.135	672.139	672.133	672.134	672.133	672.134	672.131	672.133	672.132	672.133	672.133	672.133	672.13	672.131	672.13	672.136	672.131	672.133	672.132	672.134	672.139	672.131	672.133	672.133	672.134	672.133	672.133	672.135	672.136	672.135	672.132	672.135	672.132	672.132	672.133	672.136
422.22	3.95	0	6.14	0.017	30412	193	0	100	0.9	98.6	8.4	5	10	422.217	422.217	422.216	422.217	422.217	422.217	422.217	422.217	422.217	422.218	422.218	422.217	422.216	422.216	422.218	422.217	422.218	422.217	422.217	422.216	422.217	422.219	422.218	422.218	422.218	422.218	422.218	422.219	422.218	422.219	422.218	422.217	422.217	422.218	422.218	422.217
332.112	3.97	0	2.23	0.043	8005	193	0	100	14.4	98.6	13.9	2	3	332.11	332.11	332.11	332.11	332.111	332.109	332.109	332.11	332.111	332.11	332.11	332.11	332.109	332.109	332.108	332.11	332.11	332.11	332.109	332.109	332.11	332.111	332.11	332.111	332.11	332.111	332.111	332.111	332.111	332.11	332.11	332.111	332.111	332.11	332.11	332.11
416.171	3.7	0	5.09	0.068	33035	193	0	100	11.4	98.6	7.6	5	10	416.169	416.17	416.168	416.167	416.171	416.168	416.168	416.169	416.17	416.17	416.17	416.168	416.169	416.169	416.169	416.17	416.17	416.168	416.168	416.169	416.17	416.17	416.171	416.17	416.168	416.171	416.171	416.17	416.171	416.171	416.17	416.17	416.17	416.171	416.17	416.17
468.028	3.86	0	5.06	0.052	31699	193	0	100	38.8	99	11.6	3	4	468.025	468.025	468.025	468.024	468.025	468.025	468.025	468.025	468.024	468.025	468.025	468.024	468.025	468.025	468.025	468.025	468.025	468.024	468.025	468.024	468.025	468.026	468.025	468.025	468.026	468.026	468.027	468.026	468.027	468.027	468.026	468.026	468.026	468.026	468.026	468.026
358.038	4.18	0	1.86	0.07	13960	191	2	100	8.7	92.5	16.7	3	6	358.035	358.036	358.037	358.035	358.036	358.036	358.036	358.036	358.037	358.036	358.036	358.036	358.035	358.036		358.035	358.036	358.037	358.037	358.034	358.037	358.036	358.036	358.036	358.037	358.036	358.036	358.036	358.036	358.037	358.036	358.036	358.037	358.037	358.037	358.036
466.049	4.21	0	2.81	0.058	26403	193	0	100	7.4	97.6	9.1	5	9	466.046	466.046	466.046	466.045	466.046	466.046	466.045	466.046	466.045	466.046	466.045	466.045	466.046	466.045	466.045	466.046	466.047	466.047	466.046	466.046	466.048	466.047	466.047	466.048	466.046	466.05	466.048	466.046	466.048	466.049	466.047	466.046	466.046	466.046	466.046	466.047
358.071	4.9	0	4.23	0.185	21847	156	37	100	58.5	88	12.5	3	5	358.069	358.068	358.068	358.068	358.068	358.069	358.068	358.068	358.067	358.068	358.07	358.068	358.067	358.068	358.068	358.068	358.068	358.069	358.069	358.068	358.068	358.07	358.068		358.069	358.068	358.068	358.069	358.068	358.069	358.068	358.069		358.07		358.069
456.203	5.26	0	4.51	0.198	17284	193	0	100	11.6	96.9	25	3	10	456.2	456.201	456.202	456.2	456.2	456.2	456.199	456.199	456.201	456.199	456.201	456.2	456.201	456.201	456.204	456.202	456.2	456.202	456.203	456.2	456.202	456.203	456.199	456.202	456.197	456.204	456.202	456.2	456.203	456.203	456.202	456.199	456.201	456.201	456.201	456.2
268.081	5.56	0	0.7	0.066	13880	193	0	100	3.1	96.3	11	2	6	268.079	268.081	268.078	268.08	268.08	268.08	268.078	268.08	268.078	268.078	268.078	268.08	268.08	268.079	268.083	268.079	268.08	268.08	268.084	268.08	268.08	268.081	268.08	268.078	268.081	268.08	268.081	268.079	268.08	268.081	268.08	268.078	268.08	268.077	268.078	268.078
166.049	5.89	0	1.06	0.104	10211	193	0	100	46.2	97.1	12.4	2	5	166.049	166.048	166.049	166.047	166.049	166.049	166.048	166.049	166.049	166.048	166.049	166.048	166.048	166.049	166.048	166.048	166.048	166.048	166.048	166.048	166.049	166.049	166.049	166.048	166.05	166.049	166.048	166.048	166.05	166.047	166.048	166.048	166.049	166.048	166.048	166.049
352.212	4.98	0	4.82	0.13	29807	193	0	100	14.1	88.1	15.5	1	4	352.21	352.21	352.211	352.21	352.21	352.21	352.21	352.21	352.21	352.211	352.211	352.21	352.21	352.211	352.21	352.21	352.211	352.21	352.211	352.21	352.211	352.211	352.21	352.211	352.211	352.211	352.211	352.211	352.211	352.211	352.21	352.213	352.211	352.21	352.21	352.21
198.928	8.22	0	0.7	0.035	9448	190	3	100	4.3	99.4	33	1	3	198.926	198.925	198.927	198.927	198.928	198.926	198.926	198.928	198.927	198.929	198.925	198.927	198.924	198.927	198.928	198.925	198.928	198.925	198.925	198.926	198.927	198.928	198.927	198.927	198.928	198.925	198.927	198.928	198.927	198.923	198.927	198.928	198.929	198.929	198.928	198.924
480.095	5.28	0	4.58	0.215	19640	126	67	100	48.5	99.9	26.3	1	4	480.091	480.092	480.095		480.106	480.089	480.105	480.092		480.091	480.092			480.096	480.091		480.094	480.092	480.091	480.094			480.093			480.095	480.09	480.094				480.092	480.092	480.092	480.092
316.081	3.8	0	2.26	0.105	9632	180	13	100	17.2	98.2	14.8	2	4	316.08	316.079	316.079	316.078	316.079	316.08	316.079	316.079	316.079	316.08	316.08	316.079	316.079	316.08		316.079	316.079	316.079	316.08	316.08	316.079	316.079	316.08	316.08	316.08	316.08	316.08	316.08	316.08	316.08	316.08	316.08	316.08	316.079	316.08	316.08
2510.3	3.46	0	4.16	0.052	20780	193	0	100	14.2	99.3	25.6	3	16	2510.29	2510.28	2510.28	2510.28	2510.28	2510.28	2510.28	2510.28	2510.29	2510.28	2510.28	2510.28	2510.28	2510.28	2510.28	2510.29	2510.29	2510.28	2510.28	2510.28	2510.28	2510.29	2510.28	2510.29	2510.29	2510.29	2510.29	2510.29	2510.29	2510.29	2510.29	2510.29	2510.29	2510.29	2510.29	2510.28
432.083	4.51	0	3.62	0.02	14964	193	0	100	7.9	99.7	17.3	2	5	432.081	432.081	432.081	432.081	432.08	432.079	432.081	432.079	432.081	432.081	432.081	432.08	432.078	432.082	432.079	432.081	432.081	432.08	432.081	432.08	432.083	432.082	432.083	432.08	432.083	432.082	432.084	432.082	432.081	432.082	432.081	432.08	432.081	432.082	432.079	432.08
260.08	5.6	0	3.82	0.217	36494	193	0	100	8.5	98.9	22.5	2	4	260.078	260.078	260.077	260.077	260.079	260.076	260.077	260.076	260.078	260.078	260.078	260.077	260.078	260.077	260.075	260.078	260.078	260.078	260.078	260.077	260.079	260.078	260.079	260.079	260.078	260.079	260.079	260.078	260.078	260.079	260.079	260.078	260.077	260.077	260.077	260.078
268.104	4.18	0	2.2	0.085	5995	193	0			87.6	20.3	1	2	268.103	268.103	268.103	268.102	268.103	268.103	268.102	268.103	268.102	268.103	268.103	268.102	268.102	268.103	268.103	268.102	268.102	268.103	268.103	268.102	268.103	268.103	268.103	268.103	268.104	268.103	268.104	268.103	268.104	268.102	268.103	268.107	268.103	268.103	268.103	268.103
1288.05	3.89	0	4.17	0.076	18092	193	0	100	11.5	95.7	60.2	2	4	1288.05	1288.04	1288.05	1288.04	1288.05	1288.05	1288.05	1288.05	1288.04	1288.05	1288.05	1288.04	1288.04	1288.05	1288.05	1288.05	1288.05	1288.05	1288.05	1288.05	1288.05	1288.05	1288.05	1288.05	1288.05	1288.05	1288.05	1288.05	1288.05	1288.05	1288.05	1288.05	1288.06	1288.05	1288.05	1288.05
269.05	7.28	0	8.75	0.189	16393	193	0	99.2	79.9	95.2	31.2	2	4	269.048	269.047	269.047	269.047	269.046	269.048	269.047	269.047	269.047	269.047	269.047	269.047	269.047	269.047	269.047	269.047	269.046	269.048	269.047	269.047	269.047	269.048	269.048	269.048	269.048	269.049	269.048	269.049	269.048	269.049	269.048	269.048	269.047	269.048	269.048	269.048
454.243	4.43	0	5.19	0.014	26232	183	10	100	11.1	97.9	21.5	4	9	454.24	454.24	454.239	454.24	454.241	454.241	454.241	454.241	454.24	454.24	454.24	454.24	454.24	454.24	454.242	454.24	454.236	454.239	454.237	454.24	454.24	454.241	454.24	454.24	454.242	454.241	454.242	454.241	454.241	454.243	454.24	454.238		454.24	454.239	454.24
720.003	4.99	0	0.89	0.062	11657	193	0	100	4.4	98.6	40.4	1	4	719.997	719.995	719.997	719.998	719.998	719.996	719.995	720.001	720.001	720.003	719.997	719.996	719.993	719.997	719.994	719.995	719.998	719.995	719.996	719.997	719.998	720.002	719.997	720	720.005	719.997	719.998	720.001	719.997	719.997	720	719.999	720.003	720.003	720.001	719.997
378.184	4.16	0	3.61	0.319	172356	193	0			87.4	16.8	3	6	378.182	378.181	378.182	378.182	378.182	378.182	378.182	378.182	378.181	378.181	378.182	378.181	378.181	378.182	378.181	378.182	378.182	378.182	378.182	378.182	378.182	378.182	378.183	378.183	378.182	378.183	378.183	378.183	378.183	378.183	378.182	378.182	378.182	378.183	378.182	378.184
536.027	3.62	0	3.62	0.041	16123	193	0	100	13.8	99.5	22.9	2	8	536.025	536.025	536.025	536.024	536.024	536.025	536.026	536.025	536.025	536.026	536.025	536.025	536.024	536.024	536.024	536.024	536.024	536.024	536.025	536.024	536.025	536.029	536.025	536.026	536.026	536.023	536.025	536.023	536.027	536.026	536.025	536.024	536.025	536.025	536.024	536.025
467.207	4.09	0	4.1	0.019	21800	193	0	100	45.7	99.7	26.6	1	3	467.205	467.205	467.205	467.204	467.204	467.205	467.204	467.204	467.206	467.203	467.205	467.204	467.203	467.204	467.203	467.205	467.205	467.204	467.204	467.204	467.206	467.207	467.206	467.203	467.205	467.207	467.206	467.204	467.205	467.207	467.205	467.204	467.204	467.204	467.203	467.208
472.144	5.21	0	0.74	0.05	21013	193	0	100	32.2	87.9	20.9	3	6	472.139	472.143	472.14	472.139	472.142	472.14	472.142	472.141	472.14	472.139	472.14	472.14	472.139	472.14	472.137	472.143	472.14	472.14	472.14	472.14	472.142	472.143	472.14	472.144	472.141	472.142	472.141	472.142	472.141	472.143	472.142	472.14	472.139	472.14	472.14	472.14
452.07	5.02	0	2.81	0.167	11398	193	0			87.9	32.7	1	3	452.066	452.067	452.067	452.065	452.067	452.065	452.064	452.067	452.067	452.067	452.066	452.064	452.063	452.067	452.066	452.065	452.068	452.066	452.068	452.066	452.067	452.067	452.068	452.065	452.067	452.071	452.069	452.069	452.068	452.07	452.069	452.066	452.069	452.068	452.067	452.068
390.012	3.88	0	5.05	0.06	20362	193	0	100	13.2	98.9	13.7	2	5	390.009	390.009	390.01	390.009	390.01	390.009	390.01	390.009	390.008	390.009	390.01	390.009	390.009	390.009	390.009	390.01	390.01	390.01	390.01	390.01	390.01	390.01	390.01	390.01	390.01	390.01	390.011	390.01	390.01	390.011	390.01	390.01	390.01	390.01	390.01	390.01
476.232	4.19	0	4	0.019	21498	192	1	100	2.8	98.4	22.9	2	5	476.228	476.228	476.229	476.229	476.23	476.23	476.23	476.229	476.229	476.23	476.231	476.228	476.228	476.228		476.23	476.228	476.228	476.229	476.229	476.229	476.23	476.23	476.231	476.23	476.23	476.231	476.232	476.231	476.231	476.23	476.229	476.228	476.231	476.229	476.231
322.167	4.04	0	4.37	0.014	23072	193	0	100	1.6	99.6	13.5	2	3	322.165	322.164	322.165	322.164	322.164	322.165	322.165	322.164	322.165	322.164	322.165	322.164	322.164	322.164	322.164	322.165	322.165	322.165	322.165	322.165	322.165	322.166	322.165	322.165	322.165	322.166	322.166	322.165	322.165	322.166	322.165	322.165	322.164	322.165	322.165	322.165
2212.52	4.62	0	2.81	0.127	7982	170	23	100	101.5	99.7	38.3	1	7	2212.5	2212.51	2212.5	2212.49	2212.51	2212.5	2212.51	2212.5		2212.51	2212.5			2212.49	2212.5	2212.49	2212.5	2212.53		2212.5	2212.5	2212.52	2212.51		2212.52		2212.49	2212.51	2212.49		2212.5	2212.55	2212.5	2212.51	2212.5	2212.51
362.05	6.97	0	2.72	0.056	14822	192	1	100	8.6	95.7	14.5	5	10	362.046	362.049	362.048	362.047	362.051	362.051	362.049	362.048	362.046	362.047	362.049	362.045	362.047	362.046	362.048	362.047	362.048	362.047	362.048	362.05	362.049	362.052	362.049	362.047	362.047	362.048	362.049	362.05	362.048	362.048	362.049	362.049	362.047	362.05	362.047	362.049
305.996	5.29	0	1.07	0.202	17576	193	0	100	33.1	87.4	16.7	4	8	305.994	305.993	305.994	305.994	305.994	305.993	305.994	305.995	305.995	305.994	305.994	305.992	305.992	305.994	305.993	305.992	305.996	305.992	305.992	305.994	305.994	305.995	305.994	305.994	305.996	305.994	305.994	305.997	305.995	305.993	305.995	305.994	305.997	305.995	305.995	305.995
[truncated: 2,104 more rows]
[truncated: 1,122 more columns]
