# Supplementary material for: Untargeted and targeted metabolomics approaches to characterise, select and advance cassava pre‐breeding populations with enhanced whitefly tolerance
Source: Plant J. 2025 May 27;122(4):e70233. doi: 10.1111/tpj.70233 (PMC12109377; doi:10.1111/tpj.70233)
Supplement: Supplementary file 5 — Data S4. Untargeted chemical features extracted from the LC–MS analysis of F1 CM8996. Processed data after QC correction and internal standard normalisation and used as input for multivariate and statistical analysis. [file TPJ-122-0-s006.xlsx]

## Sheet: Sheet1
	103.065_0.67	103.9653_4	106.028_0.68	106.0428_4.18	111.0777_0.68	112.0171_0.88	113.9943_3.86	113.9944_4.7	113.9945_4	114.0327_1.42	116.012_5.04	116.0121_5.13	116.0122_4.19	116.0125_0.76	116.0126_4.78	116.0127_0.96	116.0127_4.91	118.0275_1.02	118.0425_5.04	118.043_5.12	118.0436_3.54	118.0439_4.91	118.0447_4.78	120.0575_3.54	120.0593_4.91	120.0596_4.78	121.9614_0.64	122.0374_2.78	122.0382_4.78	122.0383_4.91	126.0324_1.35	126.1067_5.74	129.9684_0.61	130.0277_5.66	130.0281_5.27	130.0283_0.88	130.0283_5.5	130.0285_4.75	131.0587_0.95	131.0951_0.97	131.0955_4	131.0964_4.33	131.0965_4.09	132.0909_0.63	133.0386_0.68	134.023_0.99	134.0231_4.18	134.0233_4.91	134.0235_5.13
WFSCOL2246RB4tr3	1.06364	1.02896	0.809663	0.442029	0.966485	0.514765	0.716682	0.601524	0.600367	0.347803	0.649571	0.528937	0.595366	1.57411	0.741672	0.312567	0.704534	1.21438	0.579399	1.06083	0.919038	0.767609	0.813493	0.711331	0.756236	0.7939	0.811642	0.00270231	0.778153	0.693015	0.189503	0.648666	0.888724	1.612	2.4933	0.580054	2.06819	0.728388	0.603267	0.53147	0.800648	0.550246	0.170895	0.24338	0.944911	0.84486	0.59258	0.728681	0.498598
WFSCOL2246RB4tr1	1.08396	0.647526	0.934531	0.74086	1.00447	0.535385	0.825169	0.539872	0.712417	0.839172	0.531435	0.55764	0.645159	1.4855	0.844246	0.488453	0.760905	0.95698	0.640577	1.13357	0.982968	0.785392	0.834172	0.855856	0.784642	0.834779	1.40935	0.460133	0.843652	0.882787	0.493948	0.972468	0.971085	1.66296	2.47796	0.657017	2.17888	0.988886	0.541801	0.5399	0.875042	0.657892	0.837311	0.268291	0.936746	0.813308	0.62221	0.760511	0.513828
WFSCOL2246RB3tr2	1.46814	0.811674	0.229858	0.839501	1.14619	0.797708	0.620431	0.6553	0.823084	0.745852	0.52019	0.551057	0.711568	0.480757	0.523607	0.379304	0.487276	0.743306	0.405563	0.459374	0.522895	0.450774	0.418223	0.548935	0.458329	0.42732	3.12154	0.742434	0.501842	0.560018	0.122465	0.935501	0.783029	0.917992	0.931729	0.910344	0.991041	0.944988	0.419696	0.870383	0.603112	0.537433	0.869165	1.11639	1.17997	0.397178	0.689027	0.419644	0.550108
WFSCOL2246RB2tr3	0.620451	0.635811	0.435469	0.329709	0.621106	0.366692	0.566899	0.572578	0.484001	0.152439	0.38792	0.312155	0.338933	0.922698	0.668572	0.408665	0.626648	0.692632	0.264376	0.688197	0.381829	0.656449	0.683257	0.337207	0.614312	0.671739	1.60354	0.648418	0.579817	0.579408	0.521738	0.409562	0.454395	0.582119	0.882334	0.316042	0.710796	1.93956	0.191051	0.416675	0.630906	0.390041	0.130702	0.698879	0.505607	0.566802	0.32163	0.671411	0.306382
WFSCOL2246RB2tr1	0.865847	0.467661	0.34895	0.928675	0.899361	0.428046	0.583694	0.731067	0.524633	0.526066	0.382672	0.437224	0.488889	0.404468	0.883778	0.278098	0.785397	0.85362	0.698799	0.478705	0.46374	0.786176	0.878048	0.42207	0.779181	0.87596	1.74364	0.519024	0.673753	0.796103	0.685338	0.408659	0.62547	1.17722	1.07723	0.463601	1.00639	2.32824	0.0878504	0.571604	0.313985	0.532306	0.689314	0.973839	0.619602	0.721018	0.443646	0.802617	0.396813
WFSCOL2246RB1tr3	0.854222	1.21174	0.379825	0.844699	1.31132	0.819467	0.924569	0.934067	0.969887	0.542193	0.60824	0.563886	0.837444	0.412342	1.51174	0.271697	1.60598	0.558802	1.31113	1.27139	0.682235	1.70838	1.69087	0.775069	1.54547	1.70759	3.14408	1.04177	1.35295	1.52209	0.681957	0.920069	0.858094	0.660741	5.21646	0.81844	0.976757	1.06772	0.180261	0.603402	0.717377	0.65872	0.637027	1.66237	1.30891	0.874372	0.808585	1.84293	0.485193
WFSCOL2246RB1tr1	1.9291	1.56893	0.986696	0.686929	1.98996	1.20604	1.00456	1.49914	1.96588	2.03224	1.49826	0.822529	0.969357	1.22478	1.95194	0.827762	2.38818	1.16878	1.52746	0.864355	1.07045	2.54642	2.48334	0.937437	2.371	2.51473	3.4006	1.32719	2.51618	2.25975	0.842016	1.59125	1.22541	0.588742	2.9425	0.934232	1.53126	2.16578	0.273304	0.829186	3.32468	1.49756	1.44097	2.31204	2.03933	1.35144	1.29056	2.8487	0.75666
WFS905	0.72163	1.06078	3.21009	0.458913	1.42672	1.1458	0.949608	0.823369	0.658119	0.411021	0.88342	0.966218	0.26754	2.14315	4.01076	0.773459	1.25715	1.14011	2.02913	1.88185	0.794566	1.35403	1.1938	0.76542	1.31975	1.20798	3.10232	0.785457	1.08851	1.29631	4.83056	0.857806	0.556137	2.62436	1.32018	1.09828	2.53196	2.04843	1.18932	1.49305	1.21424	1.95114	1.72559	3.94838	1.47733	0.934771	0.443682	1.38428	0.99705
WFS894	0.586634	0.906601	0.77281	1.36788	0.962087	0.899608	1.38673	1.06347	0.864874	1.02043	0.932782	1.00803	0.984746	1.08454	0.906815	0.755999	1.05867	1.183	1.93223	1.61128	1.17468	1.10867	0.963003	1.07638	1.09953	0.949942	0.729526	0.870167	0.897609	1.18903	0.486053	0.823368	0.742981	0.817829	1.17584	1.15601	1.02777	0.469687	0.120495	2.49501	0.655528	2.54334	0.217329	1.60474	1.01736	1.29598	0.92357	1.07525	0.973316
WFS888	0.777829	0.554828	1.11816	0.601885	1.19771	0.767296	0.562111	0.774113	0.503504	1.09077	0.742331	0.97764	0.559561	0.408624	0.560538	0.8267	0.525588	0.559457	0.668041	0.659715	1.69506	0.576519	0.492307	1.62184	0.605158	0.487356	0.513975	0.873299	0.564568	0.73946	1.12487	0.528943	0.425204	0.0863359	0.00114763	0.645172	0.00055089	0.83377	0.151292	1.2358	0.818134	1.10112	0.136834	2.44228	1.04147	1.04602	0.518837	0.499707	0.938246
WFS879	1.47648	1.47797	2.62165	0.775831	1.82721	1.15361	1.05915	1.74601	1.55765	6.31839	1.08925	1.23997	0.905733	1.72888	1.15844	1.68782	1.16779	1.48452	0.862143	1.37575	2.46421	1.20599	1.06838	2.32599	1.30764	1.06709	3.77558	1.46701	1.22817	1.15261	3.74792	1.30129	1.26757	0.00549527	0.00286803	0.810179	0.00121726	1.65348	0.354067	1.3431	3.03851	1.90893	1.54072	3.22015	1.54641	2.4953	0.884305	1.10888	1.18918
WFS878	0.997856	1.45511	2.62752	0.65367	1.33115	1.28273	1.00174	2.07972	2.24365	2.15947	1.12237	1.34672	0.931519	1.17196	1.38262	1.12633	1.61723	1.60109	0.6844	1.64045	1.55596	1.6471	1.66268	1.69057	1.6934	1.66263	3.01228	1.98303	1.59508	1.71904	1.80589	1.32757	1.26095	3.11219	3.83448	0.939987	3.24203	1.74228	0.204742	1.62258	2.06337	2.52964	0.165634	2.34562	1.37289	2.2904	0.905623	1.71311	1.27292
WFS875	0.818354	0.774348	2.31827	0.485088	1.17105	0.68643	0.931901	0.747883	0.594664	0.968446	0.755918	0.683069	0.500328	1.54381	0.836738	1.06815	0.960233	0.984133	0.958463	1.32839	0.875102	1.03206	0.968806	0.734781	0.985174	0.952873	1.06557	0.941728	0.834431	1.12581	1.43632	0.76382	0.556997	2.2164	1.70334	0.595204	1.92071	0.528406	2.44748	1.5009	1.36057	1.23949	0.193388	2.24721	1.06055	0.781651	0.468377	1.0009	0.677877
WFS867	0.608384	0.927624	0.730701	1.60742	0.710501	1.1216	1.38229	0.822226	0.862107	2.13837	1.04828	1.0204	0.834537	0.93416	0.678114	0.666201	0.630516	0.875158	0.793318	1.60336	1.72211	0.650096	0.593996	1.59056	0.69191	0.595551	0.355444	0.775098	0.723775	0.936863	0.423177	0.316475	0.559313	1.16743	0.610916	1.09086	0.657077	0.888082	0.110565	0.572319	0.448171	0.763429	0.856888	0.81554	0.63949	1.10159	0.818845	0.609046	1.06517
WFS862	0.842021	1.18185	1.46581	0.520784	1.00296	1.03261	0.918157	1.58211	1.39165	0.670627	1.26629	1.19733	0.703989	1.74287	0.642649	1.4406	0.713718	0.998545	0.814933	0.863504	2.90199	0.833717	0.643037	2.33035	0.862617	0.640838	1.63667	1.68936	0.000492442	1.32075	1.51532	0.843835	0.739268	0.115199	0.00170105	0.847174	0.000757399	0.195543	1.44063	1.04368	1.44684	1.05586	1.02008	2.11378	0.858745	1.73019	0.685538	0.701093	1.22284
WFS837	0.700062	0.640352	0.907048	0.409977	0.866308	0.699274	0.633884	0.631208	0.45163	0.189463	0.657281	0.770434	0.426452	1.44323	0.519787	0.68444	0.54445	0.595656	1.16499	0.68489	0.515369	0.538894	0.471844	0.52438	0.542307	0.470952	0.516335	0.257882	0.50651	0.617081	0.911406	0.533845	0.618774	2.89319	1.23286	0.636066	2.63305	0.581972	0.0907657	0.697575	0.30333	0.579843	3.30147	1.25923	0.906563	0.510251	0.39899	0.522445	0.763163
WFS836	0.774983	1.00088	1.03675	0.710159	0.79553	0.949806	0.6021	1.01385	0.857607	0.494957	0.788426	0.835455	0.769695	0.828655	0.673882	0.945929	0.551424	0.395768	0.243751	0.766607	0.808147	0.53471	0.485325	0.762237	0.542911	0.484293	0.263023	0.835671	0.625648	0.995753	0.634262	0.918421	0.77148	0.0025294	0.0014609	1.12965	0.000675294	1.5754	0.585047	0.825973	0.468318	0.948068	0.121542	1.56436	0.625063	0.797737	0.773188	0.521698	0.843618
WFS815	0.697626	0.967634	1.15837	0.352468	0.861919	0.743599	1.1658	0.94591	0.73391	0.693242	0.727518	0.864285	0.572623	1.89904	0.472854	0.524771	0.376877	0.566383	2.57825	0.697447	2.8246	0.462473	0.309387	2.97744	0.493411	0.320314	1.49939	0.635805	0.366832	0.397875	0.13106	0.790066	1.14967	0.00254775	0.183782	0.680368	0.000707214	1.20681	0.641804	0.586112	0.601079	0.344264	0.809231	0.130048	1.11305	0.567922	0.528376	0.319488	0.814382
WFS808	0.617452	1.07693	0.60233	0.868804	0.507586	0.915041	1.64811	0.953653	0.980759	0.506629	0.99373	1.03036	0.92672	2.30123	1.22783	1.02625	1.18605	0.808482	1.19331	0.988584	0.831728	1.26161	1.23658	0.992584	1.21468	1.23712	0.981194	2.90677	1.25478	1.22347	0.130645	0.838146	0.941111	0.00289629	0.00164274	0.910191	0.000803963	1.16184	0.70121	0.880089	0.585524	0.84799	4.95598	0.37358	0.636081	0.932105	0.935662	1.24145	0.950557
WFS471	0.660045	0.814561	0.878737	0.932344	0.659155	0.455826	0.670949	0.755077	1.01208	3.96394	0.946336	0.924107	0.792567	1.50775	0.644738	0.17624	0.638804	0.895061	0.93549	1.63108	0.452652	0.623684	0.602042	0.437967	0.634922	0.608347	0.365997	1.28151	0.591244	0.602549	0.126053	1.10517	0.88435	0.739488	0.746807	0.408962	0.897121	1.18593	0.550209	1.29604	0.96288	1.00951	0.844466	0.0571451	0.875785	0.895998	0.776109	0.616196	0.899165
WFS259	1.26741	1.69363	2.17946	2.63696	1.56982	0.53512	1.46581	1.33393	1.46581	3.20022	0.961609	1.04694	0.916476	2.25199	0.65632	0.827362	0.479101	1.31924	0.742086	0.699732	1.79872	0.46396	0.458828	1.97216	0.514151	0.467463	1.32615	1.72385	0.669342	0.42495	0.196478	0.844671	1.22726	0.00386419	0.100916	0.767449	0.00092649	0.175369	0.581074	0.496808	0.571647	0.271009	0.973871	0.117716	1.24648	1.00876	0.90613	0.41418	1.06823
WFS168	1.07951	1.12305	0.515438	3.40902	0.712519	1.66691	1.88929	0.971706	1.20035	0.515355	1.62349	1.37878	1.51884	2.6602	1.387	1.85372	1.24069	2.72392	2.22609	1.01477	0.691597	1.16366	1.1324	0.720002	1.14534	1.13573	1.11087	0.643572	1.02087	0.957877	0.16826	1.03876	0.999726	0.00523013	0.560937	1.46569	0.00134749	2.51122	0.428174	0.83535	0.841577	1.43652	0.385485	0.0152919	0.715949	1.4946	1.60274	1.15339	1.31152
WFS147	0.711351	1.25005	1.08393	0.54791	0.603584	0.630517	0.453168	0.812045	0.936361	0.947944	0.803384	0.899798	0.737191	0.71813	0.612114	0.335614	0.49702	0.361929	0.223132	0.580418	0.417417	0.491607	0.478232	0.375427	0.492063	0.480645	0.75311	0.727063	0.395239	0.521238	0.123126	0.879857	0.633408	0.187539	0.00135769	0.653359	0.000627585	0.31814	1.09126	0.904549	0.276089	0.630883	0.692377	0.10884	0.668435	0.66483	0.761619	0.470938	0.858707
WFS10	0.596036	0.165412	0.507183	0.685389	0.645391	0.476745	0.723061	0.627221	0.466657	0.39262	0.572824	0.646457	0.683775	1.60769	0.55624	0.75891	0.515154	1.44605	0.774392	0.596789	0.227655	0.5196	0.447009	0.270671	0.5315	0.452569	0.422287	0.339845	0.439364	0.569742	0.0797804	1.29047	0.605189	0.00225029	0.0936182	0.510614	0.000594521	0.401933	0.576883	0.476985	1.24719	0.663034	0.675021	0.0404255	0.715022	0.365648	0.685178	0.493631	0.641981
WFRECU72RB4tr3	0.918462	0.501878	1.55703	0.644404	0.861938	0.419941	0.458461	0.589527	0.693336	0.369543	0.840866	0.77303	0.69436	1.75717	0.612431	0.427548	0.462548	1.42398	0.68194	0.685004	0.727783	0.459474	0.55759	0.855669	0.508164	0.550171	0.907244	0.4204	0.663336	0.466582	1.11991	1.1529	0.866515	0.00218663	0.00124616	0.448775	0.000577702	0.42638	0.493149	0.502027	1.12207	0.590368	0.153778	0.406571	0.866469	0.765125	0.735665	0.433326	0.794761
WFRECU72RB4tr1	1.24025	0.694253	2.05106	0.760976	1.18104	0.587714	1.08268	0.882567	0.675246	1.20858	1.5219	1.4527	1.11109	1.23247	0.948463	1.35266	0.713463	2.2399	0.625007	0.964633	1.3563	0.728208	0.912611	1.18942	0.758016	0.898971	0.936363	0.636538	0.869162	0.657836	1.72033	1.06058	1.25275	0.00391629	0.00159296	0.707994	0.000764663	0.740381	0.322487	0.678734	0.512994	0.808235	0.851061	0.515284	1.13239	1.30606	1.1322	0.707166	1.37549
WFRECU72RB2tr3	0.853744	0.696748	0.924632	0.896674	0.826388	0.67739	1.48865	1.01237	0.956701	0.289085	0.846986	0.783467	0.738717	1.95739	0.853019	1.04888	0.750053	0.623992	0.853496	0.953891	0.000166472	0.763602	0.814475	0.430599	0.800333	0.814669	0.782972	0.550544	0.819615	0.854023	1.39895	1.54646	1.01823	0.372441	0.00162448	0.574523	0.000753084	0.41094	1.65871	1.44857	1.26238	0.950483	0.853371	1.06011	0.740207	1.0297	0.802398	0.767477	0.806715
WFRECU72RB2tr1	0.987236	0.820543	0.749358	0.929649	0.888241	0.833616	1.53004	1.12001	0.98851	1.21227	1.05284	1.00995	0.931541	1.09851	1.03755	1.21744	0.896041	0.781512	0.938102	1.02211	0.000177363	0.916473	0.999824	0.54561	0.962065	0.992946	0.00326522	0.391237	0.96152	0.879554	1.80399	1.71108	1.03503	0.00303696	0.00173076	0.917459	0.000802356	0.294765	2.00017	1.68657	0.720376	1.03685	0.901141	1.16092	0.771724	1.20675	0.961622	0.928035	0.996323
WFRECU72RB1tr3	1.33381	1.33646	2.38046	1.36803	1.527	0.800957	1.85932	1.44421	1.36087	0.913455	1.05493	1.08004	1.27404	1.65634	1.27509	0.252912	1.24425	2.45832	2.69809	1.0086	0.678076	1.22544	1.28211	0.695537	1.1729	1.29781	2.98916	0.503318	1.06275	1.37808	0.790096	1.38491	1.47692	0.0049531	0.00710082	1.04264	0.0012076	0.35645	0.437555	1.87717	0.600413	1.31723	1.43506	2.00596	1.8435	1.33572	1.24002	1.15984	0.962654
WFRECU72RB1tr1	0.976725	1.62714	1.903	0.980161	1.17026	0.54757	1.3601	1.1329	0.997065	0.524486	0.751739	0.685392	0.871415	0.529563	0.895478	0.352026	0.889724	1.47457	1.42297	0.8637	0.462949	0.87205	0.927018	0.513891	0.832239	0.926584	2.15624	0.428981	0.754476	0.944784	0.621981	1.03003	0.957992	0.181875	0.00497782	0.535702	0.000846555	0.846019	0.476962	1.34805	0.851031	0.828108	1.01968	1.45995	1.33923	0.920586	0.865727	0.855672	0.646666
WFR871	0.637583	0.907921	1.06002	0.410076	0.989715	1.73316	1.23726	1.2146	1.06296	1.62558	0.913038	0.971982	0.649675	1.02185	0.923451	0.376392	0.859716	0.809976	1.35548	1.03936	3.0038	0.995562	0.857574	2.64206	1.01717	0.862301	1.75161	0.00179206	0.000568245	4.36731	2.05371	0.668644	0.521668	0.00287146	0.00165663	1.33351	0.000693107	2.48711	0.177325	0.90714	0.73323	1.76028	0.252749	2.34684	0.739061	1.05106	0.649852	0.885608	0.92415
WFR866	0.52458	0.711117	0.692204	0.296101	0.530549	0.869792	1.05665	0.664754	0.680212	0.518347	0.659335	0.64529	0.622744	1.46714	0.630536	0.50179	0.578357	0.696942	0.577509	0.771201	0.669585	0.589073	0.518855	0.729805	0.57863	0.499958	0.397684	0.408688	0.628421	1.13191	0.290006	1.01107	0.491672	0.00216204	0.00123215	0.75701	0.000571206	1.12275	0.214239	0.410668	0.946747	1.04355	0.733423	0.872883	0.455399	1.08369	0.659058	0.623497	0.697612
WFR863	0.761568	1.09629	0.136058	1.57901	0.50049	1.8667	1.61242	0.579156	1.02247	0.129238	1.35306	1.16336	1.06313	1.10351	1.29106	0.740383	1.16127	0.482652	1.12727	0.984759	0.683122	1.10638	1.21638	0.806573	1.14135	1.2404	2.54292	1.02368	1.16105	0.853142	0.246022	0.92554	0.253242	1.13287	1.67917	1.44256	1.35269	1.28255	0.246674	1.39654	0.602692	1.61653	1.19185	0.578864	0.599199	0.475921	1.06647	1.12476	1.20536
WFR823	0.928368	1.27185	0.80947	0.981089	1.21097	1.63096	1.06745	1.71723	1.60906	0.361065	1.60098	1.82931	1.16675	0.805671	1.00728	0.339117	0.896948	0.335818	0.895794	1.6768	1.13395	0.931027	0.992141	1.18475	0.982197	0.987773	1.47358	1.36616	1.00791	0.943425	1.91051	1.16863	1.01972	2.03882	1.21954	1.26318	1.86577	1.21195	0.33545	2.58799	3.38494	2.64209	0.258408	3.0506	0.883085	0.983465	1.2319	0.947055	1.75525
WFR812	1.43054	2.03093	1.50576	1.07357	1.18616	1.51789	0.731559	1.66568	1.42145	1.42109	1.54276	1.59527	1.29084	1.26396	1.15622	0.688834	1.21995	0.593776	1.80777	1.42192	2.14676	1.1806	1.09846	1.99449	1.20369	1.10009	0.672112	2.37593	1.00406	1.32538	0.213677	1.16559	1.47211	0.00489723	0.379297	1.16331	0.00108479	1.99374	0.341503	0.557565	3.67494	0.947118	1.2246	1.28234	1.16346	1.22737	1.33607	1.19763	1.5328
WFR803	0.555791	1.49549	0.839891	0.616127	0.615295	1.99339	1.37538	1.07152	1.37538	1.88767	0.840146	0.989306	1.27382	1.14164	1.74271	0.559421	2.00049	0.612656	0.767889	1.7503	2.02518	2.09103	1.94089	2.00341	2.02878	1.96821	0.00544791	5.20951	1.78571	2.01344	0.156344	1.11992	0.711785	0.829599	1.98509	1.44419	1.10324	0.530146	0.449159	1.30589	1.95797	2.15154	0.585584	0.825094	0.729919	0.483825	1.31197	2.31258	0.924761
WFR777	0.786193	1.72585	0.924588	0.831929	0.740172	0.642683	1.40503	0.943637	1.03033	0.000651086	1.27397	1.07985	0.858218	0.97689	1.0139	1.05947	0.764097	0.868279	1.24162	1.12499	0.857041	0.799265	0.996725	0.953428	0.842751	1.00561	4.82943	1.54982	0.947166	0.826798	0.907069	1.10437	0.888302	0.00318508	0.471686	0.713841	0.000776548	0.932515	1.23315	2.51672	0.492521	1.31068	0.953005	0.148727	0.881508	0.709532	0.874407	0.779824	0.971614
WFR773	1.132	1.43264	2.63184	3.24698	1.26074	0.877561	2.44941	0.97108	1.55166	0.22299	1.52106	1.41281	1.2634	1.10844	1.45604	1.66917	1.2585	0.790718	1.1827	0.987347	1.29944	1.21451	1.3701	1.28974	1.18902	1.39046	0.997012	1.73151	1.243	1.06201	0.26443	0.845253	1.26632	1.14154	2.08004	0.844856	1.84794	0.442566	0.135336	0.636874	0.636814	0.389999	1.12621	0.445838	1.3663	1.20766	1.25369	1.23699	1.37383
WFR766	0.639215	0.734286	0.956666	0.496438	0.558714	0.637912	0.690944	0.46296	0.704702	0.0012907	1.08363	1.04076	0.821789	1.46052	1.10168	0.210494	1.07541	0.521209	0.996685	0.927524	0.501058	1.08137	1.02046	0.24562	1.05609	1.02548	1.215	0.581959	1.0582	1.11176	4.33911	1.16559	1.02801	1.28354	2.09136	0.736653	1.32938	3.04685	0.197116	1.08525	0.912172	0.746146	0.794427	1.02542	0.564197	1.03406	0.8336	1.10525	1.05927
WFR759	1.25284	1.83944	1.57999	3.67957	1.41101	0.903797	2.80776	1.06616	1.78389	0.58591	1.47873	1.26586	1.51587	3.20348	1.36582	3.94668	0.894075	2.20485	2.9102	0.868328	1.07833	0.854656	0.929066	0.90713	0.86107	0.950932	1.72356	1.64434	0.869806	0.762843	0.236363	0.70656	1.58397	0.0051049	0.00302022	0.986587	0.00131523	2.00367	1.72016	0.768086	1.14407	0.928516	1.47068	0.11642	1.24169	1.55535	1.58991	0.809681	1.29555
WFR758	0.755152	0.853071	1.80661	0.927781	0.811988	0.644583	0.69043	0.830315	0.847692	0.253216	1.08971	1.07355	1.04975	2.34765	0.697833	1.60394	0.592464	0.91766	1.99468	0.867904	0.481779	0.557387	0.615598	0.514838	0.561534	0.624032	0.808469	0.747347	0.759047	0.529954	0.209514	0.70195	0.963293	0.148279	0.0016807	0.705422	0.000822539	0.538081	1.05238	1.15547	0.435066	0.930301	5.03688	0.185018	0.930891	0.846562	1.07209	0.528849	0.994941
WFR68	1.01852	0.497048	0.398108	1.0793	0.893629	1.52068	1.42179	0.943877	1.04262	1.25883	1.15067	1.10915	1.08745	0.997896	1.09256	1.04587	1.09118	2.66203	1.89444	0.846392	0.845322	1.07163	1.22835	0.786893	1.06118	1.22586	5.2378	0.602894	1.03901	1.0345	0.179763	1.41047	1.24262	0.890439	3.54568	1.48013	1.23126	0.428382	0.844626	0.803664	0.825767	1.01042	1.16779	0.0118347	0.828314	0.86923	1.17612	1.04374	0.976803
WFR596	0.580332	0.7928	0.304814	0.964087	0.439705	0.625879	0.913348	0.770875	0.788547	0.58706	1.13904	1.01626	0.834013	1.48997	0.773457	1.08147	0.622825	0.848625	1.07697	0.823511	0.346557	0.574709	0.608521	0.323042	0.589758	0.617039	0.758163	0.882265	0.626604	0.587704	0.412475	0.969021	0.735693	0.00283597	0.00163616	0.67726	0.00068454	2.59093	0.188662	1.0858	1.30722	0.602814	0.826657	0.11627	0.738948	0.623472	0.85734	0.581538	0.994111
WFR554	0.604875	0.935509	1.63016	0.672052	0.532752	0.492122	0.616098	0.733076	1.18983	2.07402	0.839922	0.884618	0.689408	1.9615	0.57993	0.692319	0.46573	1.23572	0.914547	0.721184	1.35324	0.449383	0.431139	1.19005	0.473042	0.437999	0.83041	0.879656	0.515537	0.457158	0.160388	0.868154	0.948141	2.4651	1.49818	0.520556	2.13013	1.47871	0.981695	0.630206	0.662541	0.467976	0.814514	0.0790585	0.75711	1.11698	0.690156	0.404698	0.849395
WFR255	1.14348	1.14063	0.882451	1.00227	1.25397	0.991014	1.62303	0.994869	1.62303	3.32059	0.799291	0.88359	1.1835	1.20987	0.822506	0.249563	0.793483	1.6265	0.764951	0.921418	0.911004	0.768279	0.689109	0.92421	0.824184	0.694804	1.02598	1.40606	0.853112	0.992798	0.161853	1.03656	1.24211	1.01152	1.32383	0.847246	0.887909	0.855581	0.582603	0.42953	3.27327	0.676942	0.363363	0.123136	1.15346	1.35326	1.14405	0.716853	0.824544
WFR246	1.46681	1.80698	2.96328	1.60386	1.79097	0.966286	2.67206	1.72803	1.95945	1.31025	1.2712	1.21846	1.42018	0.94151	0.940185	1.27413	0.734395	1.27994	1.67996	1.08185	1.93983	0.733978	0.768651	2.03326	0.76922	0.767596	3.43262	2.44292	0.821403	0.924515	0.446965	1.1135	1.58093	0.00514166	0.00737115	1.05405	0.00125358	0.292052	0.609769	1.33885	0.477056	0.848056	1.42418	0.173798	1.66879	1.50874	1.46535	0.727834	1.17372
WFR199	1.10147	1.49744	1.42619	0.620284	0.984846	0.981329	1.27102	1.65765	1.42408	1.23827	1.158	1.2078	1.20489	1.1081	0.914332	1.0311	0.884831	1.97898	1.91373	1.0039	0.693517	0.86016	0.865427	0.690173	0.877984	0.871375	1.85339	1.39508	0.876368	1.00741	0.0872215	0.868982	0.78688	1.32147	3.87094	0.925213	1.30669	0.616699	0.440329	1.02495	0.529324	1.42277	1.31464	0.143092	1.25111	1.15189	1.23966	0.908792	1.23594
906	0.819485	1.00017	1.44479	0.359054	0.963827	0.662286	0.608603	0.84682	0.745568	1.38768	0.644001	0.706928	0.447553	1.03077	0.76317	0.983123	0.762379	0.914104	0.384017	0.59819	0.930127	0.794093	0.734815	0.867652	0.776005	0.725943	1.95938	0.314651	0.649789	0.700985	5.42063	0.800689	0.704183	0.00254408	0.00146938	0.714504	0.000679214	0.329308	0.798135	0.650624	0.607425	0.797949	0.812436	1.66397	0.91512	1.26244	0.416704	0.734984	0.672501
903	1.63529	1.90501	3.13842	1.10024	2.09557	1.29479	1.00013	0.975788	1.23137	0.83254	1.21087	1.3947	1.11227	0.937866	1.25159	0.711747	1.38339	1.40143	1.2028	1.49354	1.25366	1.39573	1.21049	1.06899	1.49602	1.21233	0.753461	0.555016	1.2246	1.37051	1.97909	1.44085	1.29764	2.99189	2.18421	1.34594	2.1808	0.00201101	0.638092	1.26877	4.12082	1.64278	0.339031	3.2752	1.68789	1.78124	1.07243	1.34759	1.30461
902	2.14923	1.14816	2.35725	1.48041	2.22074	1.17797	1.01122	1.4998	1.14574	1.57976	1.06545	1.22265	0.988026	1.41567	1.33607	1.1648	1.39554	0.750391	1.40277	1.46565	1.83485	1.43743	1.4829	1.81604	1.4595	1.46835	1.28245	0.998577	1.40689	1.3786	4.2904	1.05663	1.29751	0.00529328	0.00215305	1.27848	0.00103352	0.356444	0.274248	0.951619	0.951133	0.851766	1.24544	2.60051	2.05003	1.50793	0.880441	1.39294	1.13376
901	0.617887	1.65587	2.17969	0.519606	0.965272	0.74486	0.479905	0.896909	0.925311	1.3762	0.740892	0.854251	0.577118	0.994682	0.980906	1.06392	0.994063	1.2207	0.55433	0.792112	1.36841	1.05113	0.921523	1.2684	1.01244	0.920986	0.833253	0.694493	0.765727	0.877263	2.2707	0.00107404	0.671557	1.53446	1.41319	0.791012	1.67255	0.00117409	1.46212	0.760782	0.791554	0.763278	0.136397	1.61974	0.993989	1.49441	0.57047	1.05959	0.799174
900	1.41512	0.891985	0.790376	1.22246	1.96893	1.0056	0.913903	1.06787	0.687465	3.2985	0.771434	0.802812	0.744466	0.919458	1.14496	0.876101	1.37321	1.66634	1.01905	1.08072	1.35234	1.40203	1.29688	1.22593	1.34897	1.28837	1.97643	0.687958	1.13602	1.37988	0.842962	0.737777	0.599907	0.153997	0.00166239	1.06764	0.00079799	0.802704	0.161701	0.792749	0.923653	0.770003	0.965504	4.52149	1.44443	0.984196	0.67451	1.48228	0.772613
899	1.05293	0.972743	1.35982	1.59858	1.58389	0.82016	0.940772	1.1629	0.941752	3.62164	1.03807	1.17995	0.932701	1.18892	0.538664	1.27764	0.616009	1.62028	1.20083	0.742393	2.12947	0.593294	0.55781	1.9811	0.595446	0.56289	1.42067	0.52089	0.63538	0.837814	0.942944	0.808297	0.978927	0.285346	0.269228	0.514912	0.000894865	0.19275	0.871713	0.506804	0.498847	0.442114	1.05216	2.27925	1.31427	1.97294	0.893254	0.537447	1.16297
893	0.623269	1.70083	1.67342	0.894579	0.75534	0.759164	1.78583	0.954238	1.06253	1.42286	0.483619	0.552402	0.942646	2.78103	0.937712	2.17961	0.942715	1.35711	0.820596	1.2259	1.12935	0.997912	0.857622	1.28438	1.01816	0.855587	1.50767	1.64652	0.850121	0.929844	0.155987	1.13616	0.931816	0.00308627	0.0017505	0.885944	0.000856699	0.702028	1.44982	1.95027	0.515705	2.36142	0.923594	0.959308	1.1803	0.790365	0.904086	0.921746	0.505472
891	0.539041	1.05369	0.460674	0.838139	0.594007	0.811686	0.668075	0.479653	0.668075	0.83752	0.600642	0.724868	0.793826	0.789339	0.953938	0.865167	0.900876	0.932664	0.280236	0.771164	0.709028	0.899135	0.924896	0.727335	0.863298	0.934659	0.185887	0.721362	0.799699	0.830948	0.500529	0.819629	0.602384	0.817899	1.51129	0.810237	1.03259	0.477636	1.23527	0.970803	0.499509	1.22469	0.126444	1.18213	0.578592	1.0668	0.807524	0.906973	0.652171
889	0.52451	0.463443	0.49789	0.761563	0.582898	0.376732	0.609095	0.574432	0.379382	1.5064	0.404904	0.469168	0.469793	0.477745	0.357436	0.336405	0.342927	0.526452	0.372255	0.418832	0.797184	0.327984	0.280836	0.781187	0.325945	0.279481	0.391573	0.453681	0.269027	0.398002	0.061294	0.361575	0.374906	0.00191592	0.000779305	0.405387	0.000374087	0.0897702	0.0946999	0.513853	0.291609	0.546586	0.495715	1.00586	0.487763	0.597198	0.458572	0.306615	0.447721
886	1.01242	2.17287	1.98502	1.41365	0.739625	1.20954	0.85972	0.962415	1.83084	2.33658	1.14067	1.26852	1.39721	1.58814	1.63829	0.643635	2.01429	0.94691	0.894326	1.73856	1.31979	2.04936	1.81309	1.22403	2.02207	1.83092	1.06015	1.93234	1.66384	2.19059	0.105267	1.59678	1.01766	1.17252	2.3519	1.29018	1.44883	0.423601	0.573751	2.99756	1.59606	3.53967	0.178855	1.41767	0.937756	2.12141	1.43325	2.09953	1.18888
884	2.41911	1.28056	2.54694	0.514907	2.79345	1.16044	1.42952	1.2735	1.66899	2.72021	0.985657	0.949775	0.768652	0.829912	1.22728	2.56462	0.999112	1.87964	1.92297	1.08817	3.17526	1.06226	1.31317	3.19413	1.14103	1.31686	8.1589	0.485686	1.21084	1.20706	3.61499	1.52699	1.47492	0.345316	0.00764437	1.07261	0.00130004	1.92156	0.787539	0.819195	0.502842	1.31057	0.245737	3.66732	2.13853	2.14364	0.747022	0.977568	0.838843
883	1.00145	1.29611	1.95674	2.1788	1.36264	0.845219	0.663912	1.31595	1.11474	3.09445	0.910548	1.04579	0.841633	1.17948	1.30605	0.851753	1.2882	1.49706	1.03299	1.20392	1.04486	1.37584	1.31099	1.16707	1.38149	1.31448	1.65368	2.02904	1.21872	1.22364	0.685288	1.15783	1.0253	1.80215	2.50832	1.19291	1.94956	2.11591	0.516413	2.12531	0.75554	1.92547	0.221474	2.18466	1.47263	1.132	0.810589	1.43855	0.99342
881	0.893205	0.888689	2.14808	0.356867	1.30635	0.53446	0.659865	1.11687	0.889971	2.59089	0.718181	0.704709	0.432713	0.849676	0.430088	0.926525	0.451893	1.03735	0.703831	1.06582	2.59446	0.480406	0.411851	2.2828	0.514942	0.419096	0.159182	0.512286	0.512615	0.569085	0.423062	0.687979	0.798341	0.00280402	0.00161773	0.609828	0.000676828	0.420882	0.688274	0.992396	0.620231	0.762362	0.873764	1.32383	1.29644	1.13086	0.380826	0.40741	0.683609
880	0.628055	1.14574	2.47238	0.852687	1.62877	0.886719	2.11791	0.854467	1.28869	0.990352	1.21233	1.19033	0.735558	1.61057	2.14039	0.896644	0.694483	1.52694	1.08051	0.828957	1.28898	0.708098	0.595621	1.09441	0.719054	0.605713	0.925875	1.20009	0.565551	0.815012	0.478301	0.943064	0.879286	0.16316	0.00176311	0.884463	0.00078503	0.461155	1.32278	1.30496	1.03833	0.895369	0.996732	1.80422	1.72518	1.30556	0.901349	0.662153	1.11422
877	0.432192	0.829687	0.599186	0.405154	0.61135	0.565976	0.553456	0.823092	0.831448	0.59614	0.464287	0.483606	0.459242	1.7599	0.737598	0.791869	0.748324	0.709231	0.633197	0.526622	0.720849	0.78719	0.714324	0.724129	0.779956	0.693558	0.804782	0.269971	0.63376	0.737502	3.05497	1.00678	0.515205	0.0020438	0.00116476	0.611434	0.000539967	0.963411	0.966338	0.945412	1.40795	1.36815	0.41077	1.46901	0.423508	1.35804	0.455031	0.831314	0.517949
872	0.904693	1.10463	1.20639	1.83189	1.2064	1.28115	0.584271	1.10694	0.929909	0.99787	0.835345	0.870397	0.843768	1.69309	1.15533	0.476654	1.33614	1.33643	2.62593	1.0305	1.11003	1.4672	1.27889	1.03848	1.48866	1.28907	2.85514	1.67465	1.38126	1.99918	1.92089	1.11955	0.663222	0.974592	1.77465	1.56949	1.33372	0.00128054	0.211794	2.39256	1.2071	2.49222	0.267424	2.33646	1.31494	0.939062	0.802595	1.34893	0.864056
870	0.899325	1.03656	2.94951	0.409939	1.29506	1.17212	1.05926	1.52202	0.830379	1.64461	0.841586	1.02616	0.842338	1.25861	1.07188	1.54977	1.16952	0.891104	2.06279	1.84811	1.91911	1.23995	1.01463	2.02232	1.26262	1.02687	1.49235	1.4545	1.0195	1.25963	1.68888	0.776477	0.805291	0.00309742	0.00175682	1.14159	0.000859792	1.80666	0.205824	1.84272	0.637594	2.7255	1.81976	1.88718	1.27285	1.40568	0.82286	1.16703	0.987009
868	0.822196	0.88951	0.795381	0.61074	1.24476	1.12889	1.16805	1.16488	1.00845	7.92837	0.850381	0.868895	0.693081	1.31468	0.782767	0.838519	1.0026	0.271364	0.583727	0.912554	2.28054	0.953579	0.856202	1.85135	0.941262	0.860415	2.01249	1.37684	0.769123	0.965017	0.523152	0.886468	0.475551	1.80256	1.85817	1.18523	1.61577	0.977395	0.392521	0.794273	0.963531	0.927849	0.887531	2.36135	1.03714	0.897243	0.656964	0.970893	0.849589
865	1.12327	1.26767	2.75085	0.731549	1.45261	0.812043	1.40359	2.03223	1.22704	3.71415	0.904539	0.974092	0.7502	3.30793	1.26566	1.40883	1.45261	1.67852	1.10982	1.18559	3.47136	1.54555	1.37137	3.58661	1.44851	1.32241	1.39549	1.16161	1.29357	1.28859	2.24193	1.46922	1.14541	2.3704	2.17156	0.766964	2.5979	1.75381	1.049	0.918711	1.48401	0.792363	1.02387	1.82293	1.4204	2.33573	0.772854	1.60571	1.03244
861	0.75379	1.00157	1.58161	0.811305	1.11903	1.59716	0.767234	1.13042	0.93551	3.8186	0.808667	0.898969	0.836875	0.930496	1.25322	0.263624	1.48514	1.02781	1.17672	1.3613	1.68161	1.61045	1.53696	1.70136	1.51385	1.52965	0.690054	3.17492	1.40227	1.72818	0.187406	0.408469	0.773317	1.27494	2.15411	1.22078	1.21235	0.206296	0.0750497	0.429675	2.57874	1.07668	1.06975	2.15244	0.846377	1.12145	0.87013	1.78262	0.829439
860	0.660231	1.67718	1.3298	0.432294	0.762401	0.753957	0.603263	0.887472	0.988917	1.86233	0.66182	0.754955	0.60923	0.942013	1.01157	0.833934	1.01347	0.959778	1.08381	0.791832	1.64063	0.999886	1.00681	1.5281	0.944309	1.01443	1.31856	1.66438	0.77916	0.824982	0.544012	0.588728	0.725919	1.10766	2.37367	0.849305	1.73411	1.92588	0.359155	0.407008	0.737883	0.694498	0.679005	0.702203	0.683308	1.14651	0.601411	1.09978	0.701803
859	0.780652	1.04477	1.24453	0.695393	0.884825	0.863789	1.40647	1.01539	0.855802	0.566142	1.05628	0.900403	0.785878	1.6454	0.721839	0.400655	0.682999	0.9551	0.619991	0.747976	1.92148	0.800759	0.573408	1.64224	0.848879	0.570463	0.826383	1.81189	0.546258	1.14092	0.477688	0.28111	0.577122	0.00261117	0.00155078	0.696735	0.000690487	1.71346	0.584244	1.8997	1.49714	1.7936	0.211668	0.926326	0.922705	1.02787	0.794523	0.668537	0.889397
858	0.856783	1.40405	3.43265	1.59594	1.14856	0.969531	1.17781	1.39079	1.26563	0.351343	0.974811	1.00228	0.799777	1.38862	1.46336	2.19634	1.58133	0.694841	1.23698	0.771453	1.96187	1.60299	1.35605	1.95529	1.49867	1.37434	2.09386	1.41373	1.20464	1.29271	5.00751	0.96694	0.725157	0.00367165	0.00217226	1.08842	0.000945962	2.9791	1.19252	1.77169	0.761333	1.62022	1.17691	2.5216	1.0622	1.8718	0.814368	1.7091	0.954328
857	0.741849	1.01746	1.6825	1.47602	0.937597	1.29188	0.815466	1.1329	1.14602	1.83314	0.948212	1.0374	0.9676	2.26732	1.30835	1.20139	1.45448	0.714923	1.13755	1.00748	1.25921	1.56212	1.42526	1.2559	1.45903	1.41308	0.731518	2.47039	1.30603	1.25225	0.728413	0.637093	0.640338	0.00377111	0.00212069	1.63066	0.000904172	0.378473	0.210432	1.83363	0.812336	1.96983	0.185125	1.59856	0.737466	1.33775	0.930842	1.61815	1.01386
856	0.732159	1.20578	1.23381	0.814137	0.92291	0.850261	0.608769	1.0825	0.794063	1.16662	0.948184	1.02494	0.908447	1.27435	0.932353	0.702172	0.825913	1.17408	0.461684	1.59124	1.32875	0.823133	0.762167	1.21393	0.814135	0.758709	0.392162	0.927756	0.772841	1.01966	0.661598	0.98528	0.538496	0.170801	0.00173617	0.642349	0.000802536	1.35093	0.678744	1.66009	0.651309	1.34771	0.187363	1.44906	0.770915	1.49135	0.909972	0.799134	0.904925
845	0.874998	0.892371	0.672977	0.560626	0.86611	0.92303	0.527746	0.90572	1.05661	1.96031	0.852295	0.979835	0.654235	1.60035	0.671099	0.795163	0.863555	0.36143	1.01262	0.973938	1.00134	0.878075	0.73819	1.11643	0.861732	0.730101	0.471464	0.518476	0.70092	0.847919	0.456851	0.532452	0.645135	0.158491	0.00136277	0.789733	0.000631759	0.245108	0.34687	0.820762	1.74557	0.650198	0.802455	1.27454	0.926923	0.686917	0.658163	0.848948	0.91609
844	0.488158	0.745665	0.634502	0.744616	0.585137	0.765311	0.52233	0.748268	0.963382	0.00112708	0.956537	1.00433	0.614413	1.42944	0.938312	0.95251	1.11657	0.76786	1.08896	1.04413	0.545969	1.15287	1.07028	0.460209	1.07646	1.08429	0.977181	0.799495	1.01527	1.06981	3.40444	1.06769	0.725917	2.27787	2.07783	0.862541	2.37347	0.514852	0.157938	1.50651	0.877244	0.774893	0.74192	1.28566	0.650154	0.823693	0.602011	1.2577	1.01872
843	0.647484	1.08079	0.613532	0.406521	0.449666	1.16261	0.517544	0.693503	1.07269	0.575082	0.999706	1.03723	0.863139	0.684573	1.39029	0.598051	1.34193	0.366993	0.298405	1.17422	0.910119	1.37569	1.38808	0.909322	1.24389	1.40347	0.221898	1.24924	1.14562	1.11106	0.140042	1.00023	0.595709	0.469255	1.26812	1.31747	0.922109	0.309649	0.159838	0.671565	0.000241854	0.848818	0.793889	0.900509	0.462298	0.721295	0.893142	1.64558	1.03608
841	0.627078	1.07021	1.06561	0.891833	0.645172	1.08203	0.913784	1.17256	1.09542	0.230378	1.42734	1.51625	0.992919	2.07611	0.954808	0.785333	0.767729	0.681134	1.22421	1.23166	1.29088	0.795211	0.78799	1.51911	0.834007	0.790603	0.45914	1.23953	0.722403	0.766823	1.33163	0.826626	1.07834	1.6306	1.24987	0.992463	1.71298	0.910392	0.184378	0.921022	0.404367	0.785685	0.890826	0.389506	0.858885	0.905164	0.976123	0.736812	1.42453
840	0.757055	0.720872	0.444308	0.30207	0.710524	1.12685	1.13505	0.782984	0.674278	0.185104	1.15533	1.02302	0.799346	1.1538	1.12482	0.674892	1.19615	0.50307	1.21469	1.00536	0.602672	1.32888	1.26199	0.60207	1.22307	1.26059	0.901673	0.997343	1.01819	1.37094	1.52604	0.920543	0.748812	1.44377	0.837941	1.03742	1.37922	0.54362	1.26034	1.02899	2.09063	1.18796	0.168562	1.4222	0.58762	0.753432	0.809816	1.40996	1.04095
839	0.984754	1.71138	1.3127	0.573843	1.08902	1.50434	1.14386	1.6537	1.59616	1.89458	1.07234	1.25068	1.01788	0.959548	0.961624	1.06395	1.0996	0.901317	1.33958	1.12068	0.625488	1.10489	0.967958	0.549186	1.0364	0.963241	2.31674	0.941373	0.835415	1.16431	0.285126	0.937294	1.10609	0.00392358	0.00562489	1.46255	0.000956599	0.359703	0.362828	1.04663	0.769472	0.959212	1.14138	2.41317	0.971805	0.993069	1.02368	1.10228	1.16541
838	0.82272	1.39339	0.426659	1.19993	0.584687	1.96971	1.18063	1.35536	1.06794	3.26727	1.26125	1.26625	1.08165	0.916335	1.78762	0.48247	1.93366	1.00497	1.88958	2.0293	1.53538	2.08979	2.07036	1.58563	1.96154	2.08087	0.021875	2.23037	1.7083	2.17717	0.0773989	1.01897	0.791107	0.402896	0.006163	1.68648	0.00104811	0.679946	0.350309	0.623272	0.837049	0.907928	1.27116	0.0725049	0.65829	0.949004	1.12789	2.34937	1.14003
835	0.858142	0.612216	0.940589	0.96415	0.749201	0.570942	0.522366	0.902312	0.694975	0.950708	0.699018	0.850422	0.615674	0.685933	0.431938	0.290125	0.466148	0.72338	0.695044	0.544231	0.940501	0.464422	0.399406	0.992091	0.473116	0.403282	0.88542	0.380633	0.42473	0.439511	0.200912	0.327054	0.888445	1.2131	1.27738	0.677692	1.09461	0.390336	0.619847	0.218521	0.595051	0.238488	0.648908	0.413277	0.772004	0.696265	0.570913	0.443753	0.788276
834	0.42952	0.521351	0.600276	0.470174	0.549609	0.407331	0.497027	0.750788	0.651627	0.600044	0.557127	0.538848	0.348011	1.07631	0.443847	0.162525	0.549905	0.166453	0.308055	0.50061	0.578079	0.5617	0.514364	0.668694	0.534942	0.507583	0.292167	0.324876	0.476608	0.537328	0.272458	0.937565	0.44094	0.0571874	0.000774871	0.348657	0.000359219	0.10915	0.199257	0.156932	0.516578	0.117307	0.41063	0.448738	0.463836	0.537084	0.346615	0.585681	0.570747
832	1.14647	1.19625	2.223	0.678851	1.48739	1.4536	0.910129	1.03197	1.16012	2.36059	1.14902	1.32079	0.860391	2.02714	0.853076	0.780521	0.828243	0.882698	2.73096	1.11815	1.02629	0.81093	0.75585	1.2093	0.838557	0.756759	1.45871	0.697973	0.804576	0.810139	0.380896	0.720429	1.17087	2.78065	1.47587	1.33873	2.58693	1.07971	0.279883	0.531103	0.942725	0.537036	5.90088	1.52495	1.49235	0.964461	0.840412	0.769201	1.21299
831	1.08283	0.714525	1.15452	0.556626	1.04593	0.750633	0.925523	0.998273	0.817702	0.538463	0.960557	1.179	0.562379	1.94634	0.527076	0.420164	0.473703	0.918065	0.759918	0.894275	0.983328	0.491958	0.437442	1.01482	0.538049	0.436353	0.390137	0.38486	0.516255	0.493225	0.643254	0.601379	0.95353	3.43539	1.16029	0.653725	2.99647	0.556437	0.52108	0.665827	1.59008	0.515177	0.809835	1.11291	1.13048	0.806558	0.545115	0.447408	1.10547
830	1.33389	0.94353	0.733123	1.24181	1.74982	0.916782	1.17899	1.25561	1.24811	1.25136	0.826169	0.945608	0.747142	0.967043	0.582864	0.583123	0.586842	0.875579	1.80059	0.70879	1.76231	0.577518	0.45735	1.67137	0.604338	0.465575	0.671505	0.0017073	0.488456	0.681108	0.802835	0.642278	0.812395	0.00421427	0.00171416	1.01848	0.000822844	1.73293	0.138781	0.905461	0.659678	0.589339	1.02182	3.10116	1.56497	1.18798	0.716335	0.518274	0.915111
828	0.716951	0.607253	0.533757	1.06322	0.621728	0.744028	0.5098	0.997499	0.53807	0.357301	0.85211	0.902138	0.648717	0.578439	0.466876	0.243899	0.401985	0.400935	0.477032	0.627821	0.511697	0.397886	0.40458	0.508792	0.402906	0.40701	0.33166	0.532893	0.470606	0.487216	0.256421	0.44148	0.79062	0.180586	0.0010305	0.854453	0.000494666	0.531071	0.237207	0.309643	0.366887	0.123253	0.567004	0.175784	0.764779	0.572707	0.638259	0.383621	0.879719
822	0.920186	1.40401	1.45664	2.60009	0.615112	1.64206	1.4019	1.32548	2.03717	1.39241	1.34835	1.23552	1.32215	2.07572	1.27872	1.41939	1.17991	0.830566	1.72605	0.795765	0.795017	1.09368	1.08411	0.785664	1.09652	1.11066	0.616241	1.0168	1.01402	0.98035	0.492833	0.851453	0.973682	0.00430536	0.135918	1.65149	0.00110923	0.701223	0.198519	0.451909	1.5977	0.419417	1.2041	0.764107	0.677448	1.3324	1.35681	1.10962	1.18306
821	0.764568	0.916203	0.419405	1.13375	0.407592	1.7237	0.693447	0.936921	0.916688	0.339493	1.23025	1.19867	1.13635	0.674515	1.29545	0.283729	1.63603	0.474007	0.618743	1.63447	0.721399	1.7444	1.50497	0.811143	1.67834	1.52425	0.258315	1.01515	1.38512	1.5584	0.14009	1.09587	0.559722	0.00400032	0.0020878	0.6765	0.000886113	0.278178	0.182308	0.547498	1.92934	0.49034	1.02105	0.206925	0.50774	0.822763	1.18244	1.9175	1.10996
820	0.630198	0.934734	1.86661	0.633251	0.635716	0.802569	0.862688	0.826264	0.812493	1.55625	0.854166	0.730295	0.65732	1.41583	0.580416	0.392817	0.660377	0.235221	0.727984	0.675463	1.61087	0.693482	0.628818	1.3554	0.703788	0.627129	0.341704	2.3595	0.571597	0.750609	0.221174	0.84179	0.816021	1.09807	0.834731	0.711316	1.23554	0.676953	1.09582	0.462925	1.35041	0.601666	0.791151	0.434011	0.656768	0.931434	0.643128	0.662251	0.689828
819	1.20726	1.35187	1.78282	0.644114	1.46876	1.06911	0.923236	1.36399	1.25136	1.50593	1.21773	1.36331	1.06602	2.72052	0.89984	2.46677	0.949058	0.788219	3.1205	1.09937	1.73894	0.927115	0.842605	2.06487	0.963236	0.848303	1.72814	0.902912	0.833421	0.982915	0.58605	1.01639	1.27137	0.305473	0.00196932	0.848116	0.000963791	0.92114	0.660034	1.17679	0.743028	0.846037	6.17205	1.42524	1.33944	1.15558	1.04445	0.84776	1.26311
818	1.00115	1.65307	2.01893	0.670479	1.07442	0.841994	0.55215	1.20363	0.992507	1.1878	0.915203	0.986274	0.76339	0.568456	1.05279	1.03281	1.05164	0.69245	0.496287	0.679543	1.20797	1.07153	1.1132	1.14862	0.9789	1.1299	1.37847	1.10992	0.914526	0.94619	0.67598	0.420161	0.8724	0.80259	1.66453	0.839196	1.12384	0.571811	0.437869	0.615185	0.585594	0.433317	0.785684	1.03671	0.910915	0.78707	0.746302	1.13323	0.962327
816	0.913416	1.11258	1.1774	0.79184	0.972954	0.932928	1.04008	0.90912	1.04261	0.277351	1.09338	1.0327	0.776053	1.48321	0.739659	1.13138	0.610554	1.02076	1.13825	0.741836	1.36454	0.63057	0.545025	1.16147	0.653404	0.537805	1.05222	1.01817	0.554547	0.642185	0.391926	0.947572	0.94096	0.0870534	0.00157721	0.837233	0.000702258	2.09923	0.544876	0.71358	2.2695	0.697523	0.845189	1.33831	1.0117	0.694312	0.771301	0.576188	1.03754
811	0.664373	0.735823	0.270394	0.967327	0.344495	1.28787	1.14116	0.962881	0.73734	1.44239	1.05832	0.916995	0.810624	1.44357	1.25586	0.13422	1.1952	0.416179	0.919451	0.980257	0.95159	1.25372	1.29666	0.861746	1.19984	1.27735	0.312761	1.37947	1.12422	1.04085	0.121554	1.18572	0.48634	0.145233	0.0968649	1.19748	0.000711876	0.34062	0.156677	0.513774	1.30464	0.67134	0.167903	0.148673	0.415215	0.754299	0.924592	1.38065	0.965755
810	0.505324	0.565673	0.280483	0.246896	0.422166	0.656052	0.559086	0.611224	0.660851	0.357081	0.593658	0.542533	0.502935	0.954417	0.651239	0.321148	0.710664	0.120464	0.359392	0.62303	0.651399	0.725109	0.675735	0.776545	0.687898	0.666999	0.296293	0.858792	0.5913	0.662852	0.0790536	0.739956	0.532216	0.621666	0.923041	0.541199	0.670567	0.574981	0.207082	0.241296	0.336186	0.304003	0.445883	0.594571	0.387593	0.469124	0.524597	0.775414	0.620738
809	1.2754	1.56617	1.24917	0.916608	1.03516	1.66203	0.737115	1.17143	1.54738	0.001028	1.33348	1.57312	1.10151	1.03391	1.61607	0.772063	1.9447	0.761448	1.99637	2.12006	2.27955	2.1695	1.87115	1.94913	2.01365	1.86592	1.43755	3.72688	1.64689	1.83734	0.420252	1.16656	1.45271	1.59107	2.50724	1.49165	1.77922	2.6263	0.126472	1.44412	3.70223	1.4527	0.221182	1.13457	1.10521	1.0236	1.11973	2.38058	1.53609
807	1.12598	1.54874	0.504591	0.989084	0.901272	1.40543	0.901264	1.02605	1.45266	0.649976	1.00162	1.12719	0.890653	0.846661	1.22096	0.494656	0.925133	1.17017	0.90382	1.69497	1.24969	0.946101	0.954011	1.25716	0.999441	0.961381	5.69301	3.25373	0.915891	1.09005	1.1508	1.24167	1.06582	1.34097	5.45596	1.2888	1.60718	4.6194	0.168357	0.997754	1.28959	0.886349	0.303154	1.28523	1.08782	0.910298	0.874624	0.910871	1.01797
805	1.008	1.18349	1.18803	0.581958	1.01006	1.26266	0.879825	1.23424	1.35613	0.00148433	0.915972	0.861683	0.768087	1.62308	0.841931	0.847882	0.702562	0.722283	1.27876	0.749924	2.4177	0.692581	0.627286	2.28448	0.716419	0.639245	1.07084	1.02511	0.760573	0.784395	1.24162	1.16302	0.988879	3.06871	2.39983	1.21672	2.76891	4.40806	0.197201	0.645642	0.627318	0.49239	0.290669	0.96866	1.11515	1.04891	0.725921	0.678381	0.869726
802	0.498551	1.05557	0.806888	0.454543	0.504127	1.01	0.584938	1.22839	0.916974	0.000735321	0.669723	0.767408	0.5394	0.850308	1.11701	0.478474	1.01582	0.474217	0.340854	0.816923	1.28211	1.09637	0.985637	1.20435	1.06116	0.995153	1.54183	2.31304	0.907044	0.943838	1.02055	0.892706	0.639102	1.31501	1.96947	1.19243	1.58015	3.65912	0.239383	0.727968	0.000228884	0.574534	0.790412	0.84648	0.507868	0.827421	0.532495	1.11582	0.783348
801	0.583568	0.810803	0.339181	0.41409	0.388393	1.16562	0.734979	0.949916	0.950534	0.715219	0.881079	0.80885	0.849655	1.5785	1.03452	0.622696	1.04127	0.694771	1.06292	1.08155	0.868942	1.04331	1.07351	0.899563	1.04898	1.06765	0.367749	1.00399	0.9694	0.957567	0.124436	1.3585	0.418917	0.00258183	0.00147138	1.09392	0.000682112	1.07979	0.67736	0.729995	0.834279	0.788576	0.733585	0.476129	0.407194	0.677601	0.896806	1.07393	0.817689
800	0.960859	1.99861	0.447246	1.62352	0.744001	1.909	1.13654	1.09225	1.1515	0.415127	1.72321	1.47884	1.29825	1.67624	1.69242	1.25703	1.35822	0.828942	1.43947	1.41997	1.58884	1.38935	1.46734	1.73095	1.37039	1.50183	0.483618	1.37794	1.25607	1.14315	0.406093	0.833715	0.928024	0.00403133	0.00238506	1.71995	0.00103863	0.858801	0.604761	0.668971	1.1037	0.930413	1.09541	0.525164	0.639218	0.836943	1.34572	1.4595	1.43511
799	1.01136	1.26305	1.21133	0.736853	1.00314	0.563528	0.952283	1.27507	1.02059	0.977295	1.15967	1.09555	0.665771	1.1778	0.620468	0.831782	0.375996	2.4405	0.590841	0.822517	3.68807	0.485134	0.464544	3.73159	0.552818	0.465554	3.75543	1.71887	0.498739	0.433681	1.15763	0.960927	1.10389	0.205232	0.00446469	0.608874	0.00075929	1.47516	2.49091	1.55615	0.992332	0.946804	0.254558	0.235327	0.981896	0.940188	0.702521	0.375055	1.04856
798	0.85873	1.43979	0.376326	1.18339	0.565077	1.25925	1.47806	0.840826	1.47785	0.625719	1.37021	1.22798	1.23108	1.17433	1.03745	0.612976	0.804856	0.789294	1.13112	1.24801	0.801716	0.840513	0.930375	0.387215	0.888338	0.934827	1.20657	1.25627	1.00978	0.878176	0.89636	1.04448	0.942805	0.00448812	0.00234239	0.950755	0.000994166	0.226961	0.123434	1.77584	3.05085	1.34861	1.12804	0.152299	0.675668	0.948767	1.30177	0.802654	1.21668
797	0.707164	0.606498	0.084626	0.923412	0.32544	1.6061	1.19024	0.800369	0.724232	0.619448	1.29716	0.953939	0.888378	0.929323	1.40457	0.480145	1.30916	0.858759	0.574452	0.842258	1.04807	1.3916	1.56547	0.844968	1.32688	1.57924	0.636132	2.37551	1.21483	1.09025	0.0750524	0.861346	0.443599	0.703399	0.963794	1.50729	0.973072	0.655678	0.284676	1.28457	1.69966	1.13299	0.933298	0.0397094	0.483856	0.424126	0.914127	1.38899	1.01178
796	0.68347	1.01067	1.13971	0.3578	0.744943	0.378069	0.56573	0.921095	0.637505	1.72052	0.636823	0.689299	0.590977	1.73809	0.59496	1.11645	0.454519	0.646094	1.59965	0.580364	2.03177	0.462976	0.437189	2.10192	0.500816	0.438814	1.4726	1.94782	0.457162	0.505922	0.0311716	0.623329	0.767276	0.808987	0.966377	0.423986	0.963294	1.83319	0.394103	0.365888	0.603309	0.350319	3.54787	0.0685956	0.933725	0.430828	0.568321	0.422733	0.649786
795	1.18624	1.72859	2.40935	1.68664	0.882141	0.392663	0.836982	1.40592	1.33865	0.000768971	1.36553	1.41137	1.13746	2.09179	1.76225	0.70288	1.38558	2.47813	1.32884	1.32016	3.02596	1.5199	1.5615	2.99761	1.51205	1.54705	1.93671	3.23582	1.28036	1.26719	0.216184	1.19399	1.38379	2.20588	2.72317	0.762052	2.309	6.97594	0.386259	2.22362	0.612864	1.16724	0.322476	0.0353899	1.22213	1.09877	1.03837	1.40593	1.33754
794	1.57414	0.990846	3.43197	1.40529	1.71787	0.712592	0.707373	1.31218	1.4743	1.50495	1.25674	1.28108	1.29386	1.79311	1.00897	0.960264	0.915791	1.07644	1.9729	1.20744	1.36927	0.91233	0.86561	1.56821	0.956844	0.849046	1.4683	1.9143	0.921155	0.872597	0.0764791	0.964609	1.4121	0.00505055	0.151566	0.558053	0.00111875	0.775383	1.04757	1.03422	2.75202	0.854636	1.32229	0.0776846	1.53947	1.28418	1.30817	0.859127	1.27911
793	0.928132	0.761917	0.775747	0.54692	1.36097	0.428617	0.554576	0.584978	0.777687	4.04334	0.75346	0.75561	0.754855	1.55033	0.668612	1.06053	0.564717	1.0843	1.24667	0.781838	1.42051	0.561813	0.569219	1.2432	0.574418	0.577773	0.637608	1.06345	0.657763	0.665086	0.112051	0.821699	0.883567	0.754254	1.60021	0.598409	1.09082	0.707181	1.04065	0.687317	0.906356	0.344331	0.80076	0.718827	1.12436	0.699304	0.746647	0.53612	0.737265
792	0.730021	1.11594	1.09524	0.830865	0.6147	0.778077	1.15893	0.852115	0.705181	0.714211	1.15518	0.875609	0.866022	1.69291	1.10531	0.804607	1.05846	1.12146	0.412412	0.649272	0.861774	1.09376	1.11566	0.732334	1.07429	1.11232	0.631976	3.31471	0.917032	1.1398	0.0574079	0.909161	0.639815	0.546839	1.12025	0.706333	0.861383	1.45137	0.353132	0.397791	1.76719	0.541731	0.15331	0.108296	0.722744	1.00603	0.891084	1.10362	0.887799
791	1.43018	1.35838	2.1959	1.10693	1.86334	0.638077	0.836673	1.00605	0.752718	1.98039	1.13662	1.27522	1.0416	2.95566	0.632491	2.39586	0.441355	1.13991	1.97906	0.979841	1.54353	0.423997	0.40179	1.83769	0.44533	0.407713	1.30091	0.711494	0.533214	0.486359	0.352651	0.578	1.27844	2.74401	1.46354	0.591774	2.8498	1.43282	3.47421	1.01228	0.651423	0.640141	5.78055	0.548324	2.07078	0.883648	1.0306	0.387328	1.13927
790	1.08713	1.12893	1.22639	0.440897	1.3103	0.54977	1.18175	0.78096	1.02028	5.79232	0.988888	0.944765	0.942126	1.86501	0.770041	1.10044	0.594649	0.709208	0.957125	0.859626	2.46245	0.560867	0.562635	2.25956	0.548692	0.563342	0.825487	1.73483	0.675051	0.647497	0.11438	0.78325	1.02982	0.163378	0.00182105	0.578688	0.000761897	1.90497	0.277218	0.626731	0.704839	0.317355	0.893014	0.368881	1.27502	0.938034	0.900233	0.545233	0.956798
789	0.679794	0.714532	1.81628	0.647159	0.637656	0.390171	0.67216	1.04975	0.756989	0.679299	0.937941	1.1011	0.72816	0.927906	0.497366	0.775973	0.440723	0.581564	0.83158	0.681352	0.494399	0.456607	0.412033	0.60282	0.476306	0.410685	0.746937	0.909681	0.392175	0.483988	0.150043	0.460374	0.835147	2.01566	0.874633	0.425798	1.47022	0.899465	0.292867	0.552645	0.298248	0.442796	0.154498	0.393256	0.610362	0.906682	0.700944	0.425899	1.06178
788	0.806437	1.24292	1.01735	0.487356	0.996143	0.59019	0.357433	0.760433	1.15775	4.3395	0.878604	0.848874	0.754978	0.73651	0.610958	0.784712	0.548116	0.694269	0.886178	0.678482	1.72677	0.571031	0.520445	1.46377	0.565291	0.525736	0.825574	1.45998	0.602411	0.563211	0.119202	0.566564	1.08734	1.38982	1.43969	0.733087	1.25874	2.13875	1.38274	0.527756	0.421081	0.142974	0.77493	0.0833718	0.925315	0.831097	0.745706	0.524426	0.837273
787	0.783387	0.640388	1.19022	0.966659	0.757886	0.639999	0.876015	0.650559	0.725102	2.06879	0.85694	0.874591	0.844802	2.07321	1.07954	0.167399	1.05108	1.0172	0.593143	1.03107	0.589164	1.06337	1.11027	0.637918	1.0272	1.10011	0.195508	0.93021	0.978002	1.04069	0.512662	1.07608	0.882591	0.683045	1.23408	0.693147	0.867814	1.22711	1.52869	0.678141	1.33781	0.538843	0.789318	0.178624	0.833617	0.909902	0.901261	1.1116	0.824232
786	1.13973	1.47869	1.7755	2.73854	1.47008	0.810723	2.61571	0.99112	1.66188	0.598351	1.84289	1.57478	1.34745	3.0929	1.43638	3.39862	1.11002	1.27478	1.44601	1.3339	2.07703	1.10309	1.21817	2.16075	1.07391	1.22795	1.13846	2.27048	1.1228	0.981303	0.26435	1.04675	1.34719	0.00432614	0.00255948	0.778456	0.00111458	1.17836	1.72813	1.45559	2.44504	0.987077	1.2053	0.443228	1.52462	1.49927	1.4386	1.04949	1.56484
785	1.14202	1.20558	2.50553	0.564477	1.33699	1.1005	1.56872	1.24508	1.56139	0.0010139	1.16247	1.3568	1.15039	1.24141	1.18918	0.887936	1.03084	0.67567	0.958543	1.26017	1.36329	1.03741	1.07507	1.28198	1.08938	1.06794	1.5713	3.00524	1.11862	0.993369	0.412019	1.03713	1.29687	0.00445072	0.00232287	0.767245	0.000985882	2.65856	0.2725	1.19899	2.61317	0.532279	0.293859	0.280191	1.67754	1.12758	1.17332	1.00491	1.19619
784	0.609532	1.35265	1.76251	0.448573	0.738409	0.588624	0.466057	1.04859	0.966772	2.04749	0.810292	0.882728	0.824963	0.970005	0.628489	0.910358	0.440702	0.433362	0.532803	0.653353	0.96341	0.410464	0.386049	0.913766	0.433661	0.392977	0.724502	0.744154	0.459625	0.380356	0.057619	0.888265	0.856439	0.00251094	0.00145024	0.657886	0.000670368	1.41904	0.349775	0.473837	0.599001	0.359177	0.733485	0.100864	0.813086	0.934637	0.829286	0.397031	0.865075
782	0.769569	0.893711	0.838996	0.37678	0.884155	0.37435	0.557672	0.91593	1.25844	2.04216	1.00708	0.950053	0.812182	1.71225	0.668637	0.856997	0.532368	0.831059	0.822004	1.53154	1.07539	0.559439	0.540631	1.00633	0.593347	0.542322	0.620075	1.67483	0.618593	0.619567	0.0794967	1.14145	0.889729	0.268817	0.00166333	0.42112	0.000695908	2.42226	0.298535	1.55801	0.691134	0.730872	0.385879	0.244841	1.09047	0.851784	0.826879	0.495402	0.891822
781	1.32373	1.73089	1.53222	0.712464	1.28132	1.06551	0.586391	0.807381	1.01239	2.31675	0.984778	1.04653	0.898485	1.06727	2.79979	1.23144	0.814859	1.10039	0.564793	1.84873	1.21165	0.810112	0.918264	1.16213	0.857944	0.923957	0.537638	1.61133	0.942619	0.773688	0.230144	1.25632	1.26805	0.792702	1.62504	1.15478	1.23816	1.45416	4.53038	0.721228	1.07287	0.514883	0.156209	0.297305	1.44367	0.837004	1.07737	0.76797	1.01256
780	1.23943	1.78829	3.3355	1.56537	1.45653	0.565719	1.99834	0.927415	1.46063	0.735689	1.20041	1.12107	1.36086	1.87692	1.12443	0.438759	0.949196	1.84749	1.64565	1.16435	0.990867	0.947499	0.855307	0.944351	0.956154	0.86562	5.8832	1.79553	0.795497	1.05124	0.270652	1.31909	1.29019	0.00469458	1.16136	0.549018	0.00114457	1.23486	0.717651	1.77831	0.722656	1.14981	1.3382	0.442727	1.66989	1.80246	1.38591	0.944349	1.08022
775	0.779898	0.590644	0.622866	1.07931	0.654854	1.39182	0.662007	0.821183	0.735054	1.11702	0.61959	0.637244	1.34129	2.34245	1.33283	1.08949	1.37713	2.90431	3.98893	1.66191	0.53111	1.35997	1.3871	0.45687	1.39187	1.38129	0.459887	1.85366	1.34391	1.12162	0.164308	1.30317	0.95314	0.00494936	0.229899	1.70916	0.00118667	0.935723	0.788971	0.686717	1.12075	1.24754	1.27753	0.0191455	0.897961	1.10782	1.30093	1.35651	0.628413
772	1.7738	1.36087	2.31218	2.84941	1.76078	0.923135	1.42723	1.21785	1.41436	0.504026	1.76938	1.84274	1.0851	2.5709	3.83726	2.09408	1.11962	0.91427	2.58774	1.28408	1.63836	1.08413	1.02638	1.72945	1.09128	1.04942	2.42784	2.04945	1.18846	0.977504	0.375917	1.07205	1.40376	0.00450699	0.263822	0.862118	0.00116118	1.91236	1.08406	2.12139	0.805947	0.640527	1.28644	0.643704	2.09785	1.33964	1.49132	1.05872	1.83415
771	1.02152	1.44254	1.33514	1.08685	1.27322	0.936892	0.924311	1.14139	1.32065	0.000795133	1.33722	1.34163	1.01282	1.03508	0.953843	1.08098	1.10323	0.333127	1.11568	1.40983	0.782097	1.11404	1.12691	0.832417	1.13319	1.13878	2.94915	1.51364	1.00816	1.21681	0.21883	0.958177	1.26688	0.870139	3.69214	0.844493	1.02177	0.399323	0.665651	1.02252	0.546054	0.655741	0.18414	0.58074	1.35552	0.986837	1.027	1.08069	1.24118
770	0.59626	0.635065	0.672033	0.632396	0.580463	0.432697	1.09489	0.493601	0.707444	0.288835	0.636103	0.65219	0.612897	1.47748	0.671941	0.569497	0.682006	0.761015	0.662067	0.548172	0.508922	0.637077	0.613944	0.578581	0.634592	0.5998	0.332302	0.708151	0.576779	0.609432	0.142127	1.14311	0.66246	0.633625	1.05164	0.379814	0.768058	0.406357	0.32888	0.1429	0.889559	0.332812	0.574509	0.0646334	0.542105	0.734511	0.648748	0.660185	0.67474
765	0.71263	1.32459	1.87217	3.30486	0.903279	0.96377	1.1167	1.00472	1.4759	0.430794	1.26966	1.02275	1.26505	2.6565	1.49411	1.08893	1.26298	1.27115	1.68486	0.887726	0.797241	1.28052	1.27032	0.742209	1.24786	1.29428	0.791151	2.39118	1.23195	1.00238	0.0679052	1.10146	1.33792	0.00420833	0.00248978	0.941069	0.00108424	2.61342	0.611385	0.920569	1.50445	0.979887	1.19682	0.233561	0.937638	1.22316	1.26848	1.28771	0.976547
763	1.3698	0.727959	1.56027	1.09254	1.59792	0.405935	1.37738	0.943612	0.889966	0.000841542	0.614699	0.639353	0.813362	3.1709	0.468478	0.0756062	0.414866	0.741417	0.801688	0.545572	0.566775	0.394531	0.341342	0.535371	0.40809	0.350391	0.601689	0.602341	0.395864	0.512603	0.0231347	1.77205	1.29585	0.56906	0.960158	0.0842918	0.765504	0.183039	1.25389	0.548324	1.35639	0.643436	1.36605	0.101046	1.41069	0.628507	0.817292	0.330376	0.595015
762	0.896905	0.818097	1.3345	0.690618	0.819894	0.549185	1.15642	0.651864	0.703649	0.000358485	1.11725	1.0099	0.681513	1.34849	0.496318	1.2871	0.375712	1.02421	0.388525	0.672298	0.430168	0.387857	0.416092	0.376667	0.416546	0.408777	0.60539	1.1075	0.472853	0.388724	0.385634	0.899919	0.771788	0.117999	0.266475	0.501473	0.000622567	0.686693	0.203451	0.865228	0.80858	0.492747	0.743188	0.403901	0.788109	0.423851	0.667613	0.338451	0.976761
761	0.162145	0.698614	0.4057	0.896072	0.252888	1.07927	1.07797	0.636598	0.653319	0.000411828	0.897544	0.744111	0.815526	1.28994	1.14611	0.728321	0.896112	0.984932	0.776144	0.904848	0.358057	0.968773	1.13687	0.331315	0.956016	1.11692	0.424417	1.95649	0.965238	0.927444	0.173072	1.10198	0.640298	0.417166	0.0016063	0.274363	0.616508	2.23734	0.623663	1.02889	1.66761	1.38164	0.132	0.0479571	0.460061	0.776418	0.829103	0.937983	0.690484
760	1.13521	2.08716	4.6473	2.98615	1.75042	0.711445	1.27931	1.26059	1.94638	1.83552	1.6523	1.55227	1.33376	3.15742	1.06139	3.05477	0.886027	1.70929	1.98159	1.01907	1.74709	0.86847	0.866509	1.6694	0.88991	0.873003	1.90988	2.06633	0.793385	0.669598	0.891676	1.03195	1.40774	1.46099	2.3268	0.782277	1.89733	0.585973	2.36122	1.30724	0.583305	0.425458	1.21869	0.391011	1.61955	1.49167	1.33894	0.787878	1.46866
757	1.16089	1.48608	1.32884	2.48476	1.30134	0.904228	0.941189	2.03661	1.4453	7.22124	0.934811	1.12036	1.04153	2.59197	0.534913	0.456138	0.368617	0.965338	0.685761	0.84683	2.13874	0.360232	0.351398	2.16353	0.402473	0.358724	1.22117	1.02989	0.471699	0.327738	0.446508	1.03636	1.34539	0.00441758	0.312765	1.02455	0.00105917	0.971695	1.77747	0.659723	1.67402	0.495926	1.13261	0.620522	1.35085	1.61618	0.979819	0.317658	1.14392
635	1.71959	2.17984	1.1919	0.896735	1.99543	1.18269	2.76871	1.64356	2.01932	5.73544	1.62947	1.6263	1.28757	1.51052	1.43654	0.721689	1.22525	0.826034	1.5247	1.81219	2.21171	1.25446	1.40579	2.04578	1.24015	1.40616	3.10323	3.57063	1.30962	1.36711	0.254314	1.48467	1.46379	1.23539	4.21287	1.09819	1.37711	2.13913	0.460211	0.983274	0.959651	0.719537	0.257452	0.42775	2.01976	1.38634	1.33217	1.2173	1.47276
602	1.28762	1.45925	1.57557	1.05869	1.89287	1.24549	1.11672	1.48265	1.5018	3.03958	1.20131	1.32615	1.09293	2.90405	0.767055	1.21644	0.603261	1.09622	1.46101	0.906158	1.37832	0.591344	0.570181	1.4552	0.616827	0.588969	1.7424	0.852375	0.700519	0.768609	0.425601	0.985876	1.50889	2.95196	1.72255	1.07504	3.48941	1.2314	0.497167	1.45037	0.775491	0.81992	7.52884	0.238079	2.33121	1.02073	1.0484	0.501676	1.23328
581	0.83297	0.940413	0.637773	0.963769	0.838498	0.805351	0.489232	0.951719	1.14443	3.53917	1.03344	0.94267	0.914564	1.30573	0.591964	0.437882	0.409311	0.57822	1.27497	0.621826	1.21504	0.42444	0.440689	0.998996	0.441538	0.442985	0.435674	0.895742	0.594194	0.499432	0.480653	0.77338	0.975874	0.0029889	0.0977383	0.939833	0.000721453	0.977098	0.916537	0.757771	0.803774	0.437825	0.866886	0.245712	0.873394	0.750106	0.915469	0.403728	0.941234
493	0.604669	1.26824	1.35453	0.838602	0.685908	0.560719	0.535556	0.743079	0.816463	1.15967	0.782892	0.759546	0.847971	0.841275	0.70326	0.226868	0.630514	1.85163	0.237991	0.641477	0.342704	0.60922	0.58448	0.221082	0.601059	0.585484	0.836238	0.852436	0.568477	0.623532	0.0683695	0.940639	0.980455	0.760219	0.618361	0.725378	0.699484	0.811378	2.54521	0.864134	0.840515	0.713074	0.837721	0.0782725	0.83422	0.834169	0.843417	0.575739	0.795895
464	0.493349	0.907656	1.24529	0.860177	0.461554	0.660935	1.50158	0.753872	1.2964	3.35123	1.0889	0.829706	0.849484	1.46233	0.646905	1.09319	0.50618	1.32875	1.08061	1.53308	0.525159	0.478987	0.463964	0.54913	0.504872	0.469786	0.725931	0.986796	0.647122	0.573139	0.149371	0.847698	0.858	0.00268331	0.22825	0.712893	0.000647691	0.960724	0.18677	1.80962	0.53007	1.62809	0.110927	0.0131936	0.616849	1.17186	0.877442	0.455087	0.889173
322	0.785608	1.24388	1.29814	0.63034	0.736561	0.635012	0.819029	0.938888	1.21386	1.3178	1.14587	1.36695	1.05543	1.35765	0.743467	0.88609	0.64189	1.06492	1.14156	2.18577	0.575716	0.665859	0.604013	0.538719	0.704672	0.601915	0.492764	1.56944	0.740538	0.669388	0.357387	1.39347	1.05402	1.20593	1.31197	0.568427	0.844325	2.90181	1.43079	3.05935	1.4041	2.44848	0.166344	0.737182	0.766358	1.21991	1.11181	0.607925	1.30713
290	0.596126	0.985755	1.06615	0.824646	0.713937	0.673982	0.467588	0.853055	0.910641	2.94518	0.675053	0.687026	0.865436	0.395624	0.677781	0.981078	0.535176	0.958011	0.315676	0.512556	0.458139	0.48017	0.470374	0.402443	0.474457	0.481084	0.400587	0.849494	0.47758	0.515011	0.106833	0.00108141	0.785327	0.259284	0.702713	0.69697	0.547968	1.21624	2.62538	0.369908	0.494442	0.350805	0.740754	0.0299931	0.709465	0.939229	0.88362	0.485102	0.670375
247	0.547175	1.25507	0.690824	1.64066	0.2697	1.82842	1.36079	0.98905	1.8968	0.215845	2.11667	2.05593	1.60993	2.21363	1.76723	0.91705	1.89858	1.3052	3.59064	1.53085	0.000315614	1.89212	1.696	0.00109855	1.81077	1.72788	2.07567	1.39968	1.48772	1.58936	0.218941	1.89672	1.44255	1.12515	2.32717	1.71412	1.74405	1.12941	0.359208	5.12467	0.926278	4.98665	0.350707	0.135526	0.590797	1.29792	1.66083	1.93265	1.97887
240	0.957307	1.51778	1.38411	0.824667	1.0114	0.580951	1.13117	0.910717	1.13117	2.25831	0.763523	0.758473	0.863581	1.029	0.648646	1.0724	0.449373	0.805643	0.522333	0.569947	1.30223	0.430903	0.468777	1.15892	0.449713	0.466015	0.793506	1.21438	0.429227	0.433381	0.189793	0.795082	0.885	0.00273203	0.0637171	0.685767	0.000729394	0.520017	0.822951	0.732242	0.432691	0.399828	0.835168	0.0598028	0.987768	0.979567	0.907492	0.395695	0.741003
236	1.44648	2.32013	2.11036	2.89688	1.35393	0.841957	1.43038	1.30854	2.16256	0.473962	1.09175	1.15645	1.50402	3.32612	1.09315	1.03692	0.791315	1.13471	1.56931	1.47107	1.23175	0.738774	0.673948	1.25669	0.762051	0.69315	2.57225	1.90512	0.83041	0.705046	1.10002	1.19403	1.46876	0.00518456	0.00306735	0.846662	0.00133575	2.41691	2.28132	1.68779	1.02451	0.859986	1.53183	0.692258	1.51533	1.55457	1.47152	0.712528	1.07283
234	1.21189	1.6691	1.96263	0.945378	1.03562	0.948557	1.98835	1.83951	1.45808	0.000958977	1.48419	1.52899	1.05579	1.24777	1.17268	1.29054	1.20923	1.19795	1.32267	1.49809	0.660701	1.17344	1.19073	0.529853	1.20507	1.19887	5.93778	1.32244	1.16874	1.46972	3.57758	1.74855	1.29809	2.74017	4.80238	0.95725	2.37611	2.56031	0.486209	3.22373	0.964622	1.804	1.43107	1.12146	1.28378	1.10282	1.04702	1.17709	1.57353
229	0.362523	0.702663	0.239489	0.854123	0.452792	0.834949	0.888992	0.573201	0.888992	0.990181	0.577481	0.583933	0.688746	0.659388	0.93636	0.86068	0.868436	1.6899	0.468406	1.26724	0.507177	0.859276	0.955484	0.531401	0.830138	0.956749	0.56657	0.737873	0.951889	0.771768	0.182199	0.727481	0.563905	0.628188	1.98351	0.905525	1.47135	0.406293	0.992335	0.372673	0.450883	0.713679	0.700337	0.0608009	0.575474	0.679419	0.706931	0.88109	0.62433
223	0.497791	0.763618	0.664333	0.730092	0.398504	0.864229	0.607797	0.722178	0.740834	0.231845	0.674002	0.708875	0.71105	1.3692	0.764703	0.322637	0.933642	0.99308	0.927545	1.04867	0.346789	0.953399	0.8734	0.346461	0.924424	0.867539	0.365568	0.787278	0.728823	0.943003	0.132702	1.39806	0.465584	0.00235662	0.00134303	0.80695	0.000622611	0.298544	0.163822	0.64474	1.33614	0.767433	0.718598	0.0428797	0.670313	0.620456	0.754091	1.00556	0.753458
198	0.919488	1.1167	0.843601	1.71312	0.606043	1.38249	1.10437	1.0471	1.09805	0.00152354	1.20368	1.25143	1.23646	2.19681	5.14388	0.859488	1.61743	1.96685	1.23797	0.957703	0.000261833	1.61405	1.57924	0.31494	1.58201	1.58805	0.934036	1.67849	1.55212	1.41541	0.343239	1.26203	0.9733	0.859626	1.95865	1.4082	1.11812	1.5174	0.767175	1.89748	1.31474	2.8527	0.220142	0.142066	0.770912	1.08632	1.43555	1.76833	1.2772
193	1.28559	1.19305	0.199458	2.00885	0.768889	2.04508	1.89991	1.09674	1.20604	0.524625	1.20352	1.23568	1.62724	2.44093	1.65607	1.7696	1.78692	1.72324	1.60288	1.18356	0.803727	1.70671	1.66227	0.899166	1.70583	1.67424	1.99924	1.42587	1.56084	1.50087	0.340993	1.3111	1.09718	0.00536185	0.00317224	1.9063	0.00138143	1.03453	0.49536	1.02827	0.712595	1.53658	1.55568	0.0590381	0.98136	1.03419	1.74161	1.7592	1.20987
184	0.919094	1.31144	0.325718	2.51673	0.746788	0.723592	0.92809	1.14417	1.03669	0.884998	1.00088	1.07229	0.946764	2.0093	0.911136	0.965111	0.782907	0.477813	0.831731	0.810144	0.754929	0.813282	0.826674	0.80016	0.844338	0.826701	1.83007	1.04055	0.912477	0.737816	0.537406	1.06674	0.89274	1.58904	2.42291	1.15242	2.21026	1.47147	0.566409	1.75636	1.3428	1.05019	0.392544	0.0396498	0.968801	0.886066	0.88738	0.747353	1.07563
173	0.410305	0.551206	0.216718	0.289285	0.229293	0.773808	0.472894	0.672074	0.53275	0.327748	0.928426	0.484915	0.404035	0.972967	0.821419	0.285784	0.955996	0.37107	0.694	0.427829	0.571486	1.06888	0.977697	0.662849	0.925753	0.966792	0.0626606	1.32419	0.83533	0.892707	0.0633559	0.855955	0.366504	0.184818	0.541505	0.802238	0.409897	0.356453	0.0815469	0.370411	0.882166	0.44017	0.472568	0.00476557	0.269837	0.456071	0.526412	1.2432	0.516848
172	1.51025	1.62237	3.39927	1.67064	1.30962	0.675175	0.821536	1.80205	1.80439	0.726245	1.11211	1.1228	1.15454	2.97002	0.825064	0.461732	0.7714	1.48903	1.07906	1.75117	0.900004	0.743863	0.704291	0.889293	0.819642	0.715452	2.24481	1.14018	0.779913	0.686782	0.272336	1.24938	1.35719	0.0048959	0.00275322	0.986088	0.00117386	1.0752	1.61147	2.33856	3.44091	1.01069	1.32287	0.400155	1.51778	1.16026	1.11335	0.655204	1.18851
167	0.912596	1.17235	1.14599	2.56008	0.858588	0.904435	1.35574	1.19779	1.65392	0.301749	1.43858	1.16176	1.28233	2.38511	1.0464	2.10984	0.902991	0.846157	2.23192	0.939652	1.22396	0.880707	0.919935	1.21347	0.902095	0.932511	1.62613	1.16053	0.766064	0.771595	0.265802	0.915497	0.907963	0.00395986	0.177254	0.87961	0.00102022	0.605688	1.36606	1.22545	0.730882	1.17817	1.14708	0.230484	1.00075	1.08186	1.32081	0.855024	1.14421
166	0.632193	0.439592	0.191142	1.31688	0.452637	0.877961	0.741214	0.597875	0.462281	0.175602	0.6515	0.736112	0.823035	0.604796	0.559552	0.465789	0.587729	1.4477	0.326493	0.474471	0.414965	0.555188	0.533762	0.349344	0.577319	0.538264	0.546037	0.419262	0.542192	0.543931	0.0844317	0.624762	0.579786	0.00303578	0.00123481	0.858253	0.000592742	0.621185	0.0566817	0.317338	0.489254	0.479009	0.719889	0.0100878	0.465809	0.690471	0.805429	0.525795	0.658305
165	0.732211	0.990044	0.598409	0.927271	0.552214	0.999567	0.342634	0.783643	0.92591	0.3496	1.12434	1.06548	0.997124	1.17627	0.953217	2.09688	1.02789	1.20348	1.0596	0.943229	0.421672	1.01474	0.990042	0.477372	0.997888	0.991263	1.84527	0.923858	1.07963	0.878778	0.165642	0.674487	0.671864	0.00290294	0.128395	0.826323	0.000805809	0.935168	0.192057	0.577274	0.814679	0.759407	4.9756	0.194684	0.717503	0.958936	1.02601	1.01616	1.0956
162	0.672372	0.979283	2.09697	0.951432	0.863605	0.539017	0.802423	1.0133	0.866846	0.426508	1.06432	1.02891	0.914108	1.11493	1.01717	1.65068	0.710624	0.912026	2.41395	1.10776	1.03684	0.724104	0.922746	0.926394	0.77463	0.937264	0.730496	1.4981	0.992969	0.656477	0.364175	0.840245	0.962471	0.00287308	0.00162958	0.448465	0.00079752	3.04141	0.415742	1.41014	1.06942	1.14982	5.01412	0.0698442	1.04746	0.830222	0.963823	0.691063	0.948081
159	1.03566	1.06786	1.91104	1.42424	1.08765	0.865633	2.10815	1.05793	1.33369	1.23914	1.54353	1.34861	1.23544	2.67031	1.21663	2.59425	1.15798	1.0702	1.92732	1.12169	1.57751	1.14655	1.08735	1.59277	1.11949	1.10946	1.06861	1.86479	0.898888	1.03392	0.184556	0.73372	1.14148	0.241467	0.257316	0.955481	0.00108119	0.518861	1.10694	0.855951	1.1727	0.726914	1.22186	0.180452	1.20309	1.28962	1.24862	1.12447	1.30308
158	0.960067	1.13479	1.01615	3.282	0.641278	1.18433	0.941974	0.885051	0.938762	0.8417	1.40811	1.49359	1.25477	2.23204	1.19242	1.11625	1.27717	1.76398	0.973056	1.40838	0.796808	1.25799	1.27452	0.788235	1.29976	1.27422	0.238991	2.07419	1.20122	1.19565	0.15357	0.939203	0.932108	0.00459855	0.180969	1.24754	0.00110256	0.919488	0.37356	1.27821	2.12206	1.43913	1.17304	0.0285788	0.778627	1.16872	1.22334	1.2505	1.41485
153	0.73397	1.57465	0.770606	1.0233	0.65413	0.719704	0.853632	1.14233	1.25139	0.900383	1.02726	1.02106	0.730689	1.00999	2.90647	0.36075	0.934057	0.850071	0.811135	1.17316	0.563713	0.914083	0.923042	0.57818	0.869023	0.919294	2.09864	1.39834	0.81091	0.761772	0.427918	1.17111	0.758392	0.147596	0.0047721	0.736946	0.000811569	0.846427	0.740072	1.25043	0.339491	1.55437	0.158803	0.155256	0.804963	1.11319	0.956907	0.961944	0.991572
149	1.12769	1.20768	3.55896	2.85701	1.24918	1.01229	1.36138	1.12499	1.17261	1.45618	1.26329	1.14862	1.2049	2.64475	1.14055	2.2103	0.950912	0.964793	1.53027	0.748112	1.46072	0.895134	0.854097	1.44871	0.915974	0.878633	0.961813	1.73754	0.877106	0.847023	0.324207	0.662236	1.20808	1.63727	2.64042	1.15375	2.22292	0.838854	0.402301	0.763076	0.42088	0.430078	1.23768	0.199448	1.51792	1.45133	1.23162	0.866678	1.13647
136	0.554644	0.969799	0.446344	0.414082	0.362061	0.746735	1.03677	0.419902	1.03677	0.511933	0.645401	0.628178	0.802379	0.443832	1.03908	0.998161	0.896264	1.0106	0.413608	0.459545	0.574358	0.917957	0.974137	0.453756	0.87683	0.993484	0.500773	0.978442	0.84926	0.858857	0.144553	1.05187	0.57869	0.00257575	0.115681	0.934196	0.00068767	0.441597	0.364306	1.49602	0.334732	1.50436	0.113541	0.0446765	0.494354	0.493761	0.822867	0.922864	0.610569
134	0.830238	0.906216	0.820763	1.10397	0.743839	0.797259	0.921097	1.43777	0.878076	0.573683	0.711349	0.814607	0.911492	0.904168	0.522337	0.770495	0.585712	1.1232	0.816035	0.570666	0.734413	0.50515	0.456366	0.388553	0.522855	0.459537	0.779656	0.898295	0.533074	0.540457	0.0475982	0.716883	0.723848	0.00402771	0.110911	0.839611	0.000786417	0.345108	0.126292	0.396347	0.347884	0.619328	1.00212	0.013674	0.834179	0.93153	0.887495	0.491361	0.765624
112	0.916556	0.97357	0.499554	0.989627	0.514952	0.851288	1.67178	0.596728	1.01511	0.000447208	1.35015	1.19348	0.981825	1.08711	0.761321	0.787974	0.743364	2.16763	0.598237	0.873464	0.000186876	0.714855	0.669058	0.209346	0.724449	0.674226	1.53514	0.916482	0.594083	0.7313	0.212367	1.13552	1.028	1.13333	1.02815	0.742635	1.3872	1.12231	0.343404	1.57985	0.986379	2.03682	0.927708	0.169119	0.917939	0.539665	1.00212	0.686055	1.16266
107	0.315844	0.814151	0.0599915	0.292305	0.328021	0.430252	0.59204	0.565084	0.773479	0.097209	0.692561	0.705155	0.650148	0.452717	0.52872	0.793117	0.540235	1.33533	0.681156	0.618183	0.157921	0.568149	0.504337	0.13708	0.554471	0.49329	0.613831	1.29645	0.48381	0.569266	0.0706769	0.708895	0.256961	0.00224635	0.0839422	0.361948	0.000594015	0.691886	3.30921	0.425265	0.927196	0.568491	0.703944	0.0384319	0.431852	0.59832	0.684993	0.563705	0.705619
93	1.31495	1.93803	1.00048	0.933579	0.876769	2.46353	2.34634	1.1742	1.71587	1.48391	1.48943	1.51344	1.38419	0.477273	1.50548	0.489181	1.31896	0.760358	2.89678	1.85543	1.56443	1.28273	1.32113	1.70317	1.24201	1.32956	5.10754	2.02189	1.23278	1.3511	0.149035	1.18556	0.890248	0.217605	0.46013	2.3273	0.00114538	0.771357	0.633059	0.932536	0.659108	0.785654	1.3322	0.0402101	0.904983	0.820829	1.42797	1.30873	1.49188
91	0.749024	0.944795	2.23919	1.25922	0.832667	0.865171	1.69208	0.718462	1.00685	0.861086	0.891093	0.962515	1.23783	2.66063	0.804554	0.627294	0.647859	0.939939	2.07431	0.65213	0.448816	0.639539	0.593083	0.546605	0.634623	0.600654	1.39728	0.917228	0.756048	0.713592	0.133393	1.176	1.03635	0.00339955	0.136785	0.83083	0.000943659	1.23382	0.661631	1.23588	0.727095	1.0084	5.7638	0.142048	0.981655	1.08707	1.21611	0.594434	0.869866
86	1.49222	1.7994	1.31685	2.27785	1.81048	1.13299	1.71322	1.18	1.18487	1.00786	1.47454	1.44163	1.039	1.21972	0.677176	2.1683	0.459185	0.73931	1.41346	0.921037	2.44406	0.422582	0.402271	2.39366	0.461896	0.431965	1.32873	0.66819	0.428446	0.349777	1.0588	0.847994	1.53567	0.00406443	0.00240465	1.0794	0.00104716	1.77122	0.199348	0.627588	1.181	0.435306	1.16479	1.39177	1.61211	1.06386	1.00258	0.386874	1.51113
84	0.55149	1.01006	0.554504	0.380782	0.432989	0.532908	1.31173	0.858782	0.798156	0.110517	0.975432	1.0003	0.623929	1.30575	0.541479	0.409251	0.385611	0.592705	0.771244	0.799305	0.390068	0.420842	0.362142	0.310102	0.439844	0.351866	1.03457	0.675752	0.347842	0.419688	0.453704	0.936146	0.496831	0.00211028	0.0012533	0.437882	0.000558033	1.62607	0.51452	1.5266	0.805019	1.11364	0.0948283	0.275685	0.570391	0.774716	0.654483	0.400359	1.04514
76	0.754469	0.781344	0.410651	0.919031	0.505697	0.808294	0.547414	0.768568	0.697195	0.595426	1.00203	1.1431	0.735932	1.28756	2.47952	0.513208	0.796204	0.9192	1.29057	0.834022	0.342615	0.760535	0.723824	0.376865	0.76395	0.72016	0.749181	0.551725	0.642496	0.694819	0.0727208	1.37124	0.57928	0.131058	0.0826045	0.694045	0.000641445	0.27776	1.34504	0.342856	1.64205	0.670886	0.680669	0.0209575	0.624429	0.506386	0.915679	0.773464	1.1079
62	0.602856	1.06213	0.79294	0.737313	0.430378	0.597165	0.395856	0.773609	0.948184	0.290473	0.69682	0.773732	0.726052	0.997011	0.831169	0.49372	0.684028	0.758926	0.507826	0.843935	0.392314	0.653757	0.668016	0.378269	0.651346	0.668992	0.468727	0.722444	0.5948	0.582413	0.356406	0.88364	0.623489	0.177152	0.00148804	0.594013	0.00068784	0.515577	0.366908	0.826111	0.359838	0.740986	0.78049	0.00897923	0.50278	0.908756	0.725843	0.65587	0.70847
59	0.587202	0.751722	0.494416	0.860332	0.485941	0.596697	0.666661	0.798718	1.07264	0.869823	0.725154	0.731529	0.813851	0.851228	0.747452	1.01088	0.758283	0.42624	0.826852	2.21608	0.449126	0.689415	0.701322	0.000585601	0.704681	0.711915	0.264112	0.794972	0.849097	0.742154	0.434176	0.857057	0.742418	0.00287709	0.00165988	0.63346	0.000694466	0.703944	0.821402	0.934245	0.911894	0.82241	0.826524	0.0207455	0.515143	0.817947	0.797394	0.683193	0.700284
54	0.57784	0.777607	2.35167	0.595461	0.616941	0.799478	0.693354	0.821895	0.841325	2.17342	1.09257	1.026	0.938362	2.12298	1.19974	1.29234	0.973101	0.465119	2.44525	0.81098	0.921232	0.970492	1.09105	1.17566	0.969528	1.08551	0.666082	0.570188	1.05997	1.03435	0.0885795	0.578182	0.712044	0.869721	1.44397	0.730112	1.27566	2.14908	1.0761	1.91524	0.42244	1.1253	4.63627	0.178734	0.697484	0.88022	0.9376	0.96975	0.934285
39	0.787251	1.19844	0.890788	0.689587	0.628551	0.573042	1.00965	0.861953	1.01499	0.284771	0.963574	0.811301	0.815254	0.837383	0.50139	0.854448	0.496326	1.01207	0.825885	0.647173	0.6465	0.50224	0.480403	0.605557	0.51286	0.471206	0.445925	0.921769	0.476304	0.492523	0.0611622	0.908686	0.621174	0.14556	0.13457	0.319953	0.000708079	0.70217	2.9576	1.22417	1.73332	0.580179	0.844634	0.0681084	0.847518	0.815512	0.807814	0.447675	0.913344
31	0.929195	0.918358	2.09488	2.08759	0.812041	0.583874	1.42847	0.98232	0.890908	1.37669	0.958027	0.985059	1.17546	1.41184	0.834462	1.14129	0.987671	1.59093	1.28868	1.70075	1.30521	0.983045	0.908909	1.32541	0.964462	0.907629	1.08365	1.5624	0.858031	0.948227	0.253353	0.993098	1.03727	0.161806	0.00186868	0.795089	0.000897015	0.743082	1.31781	1.31495	1.00059	0.904276	1.07814	0.131088	1.15409	1.28267	1.14704	0.957566	0.929216
25	0.522998	0.932904	0.775539	2.97556	0.970946	0.807137	0.889801	0.749538	0.889779	0.456949	1.14783	1.40658	1.14732	1.84521	0.682774	0.846854	0.692935	1.48291	0.697767	0.959296	0.000235207	0.702323	0.631515	0.350952	0.692145	0.640204	1.41441	0.85809	0.728575	0.707307	0.345732	1.15937	1.00343	0.00400107	0.00225001	0.784592	0.00095931	0.26631	1.45499	0.733498	0.74937	0.93144	1.02063	0.170792	1.14463	0.923469	1.16921	0.678797	1.29727
24	0.697564	0.656865	0.0146395	0.778485	0.402001	1.45999	0.629083	0.660134	0.468352	0.266616	1.2488	1.41224	0.830909	1.0765	1.16704	0.382164	0.965155	0.500193	1.41102	1.37438	0.694025	1.00162	1.20322	0.811396	1.00005	1.20673	1.14224	0.820659	1.10951	0.895691	0.128761	0.893535	0.473106	1.6497	0.960209	1.28692	1.82106	0.518889	0.838535	1.33971	0.563873	1.9397	0.711791	0.040768	0.495517	0.457	0.868093	1.00837	1.23532
23	0.729803	0.645148	0.368872	0.832537	0.609367	0.582761	0.414441	0.550459	0.852594	0.529971	0.522231	0.687131	0.827414	0.648002	0.58826	0.606445	0.55915	0.993258	0.252623	0.65517	0.328587	0.562322	0.508705	0.332772	0.562248	0.51451	0.482918	0.713836	0.479577	0.525175	0.0939331	1.09884	0.681405	0.530587	0.799378	0.718496	0.679362	0.254378	0.353351	0.904179	0.641024	0.800238	0.747408	0.0670875	0.74937	0.508269	0.861976	0.537421	0.657434
21	0.761284	0.828283	1.40658	0.542008	0.838656	0.395407	0.767704	0.875176	1.04915	1.29509	0.830441	0.729015	0.7995	1.82909	0.473343	0.109556	0.35989	1.24101	0.79928	0.501111	0.656699	0.346137	0.32999	0.582111	0.36847	0.335508	1.14198	0.495483	0.392347	0.349604	0.196578	0.824873	0.770026	1.07331	1.09261	0.311168	1.15434	0.531124	0.66119	0.701329	1.00072	0.478721	0.876535	0.0663471	0.886873	0.948764	0.789241	0.300703	0.703447
18	0.726882	1.07137	1.51148	0.75763	0.731993	0.604153	0.57425	0.760637	0.789856	0.852636	0.809197	0.818471	0.785457	0.814234	0.770117	0.748752	0.676417	0.961719	0.416301	0.652343	0.529788	0.641144	0.679111	0.474664	0.64658	0.694318	0.63893	0.769666	0.584854	0.546565	0.0629086	0.798885	0.718856	0.00250916	0.0577366	0.644479	0.000669893	0.660949	2.2647	0.630791	0.448883	0.776588	0.768989	0.0268687	0.666305	0.696235	0.776893	0.623726	0.802039
12	0.785988	0.877652	2.17771	0.594935	0.936334	0.514167	0.754807	0.892923	0.73826	0.834542	1.00561	1.05503	1.02047	2.59414	0.972582	1.79464	0.731047	1.12619	2.10182	1.0007	0.489236	0.768767	0.72131	0.625877	0.778022	0.726313	1.75236	0.504132	0.755346	0.717458	0.55131	0.528306	1.00223	0.112751	0.124495	0.439132	0.000859356	0.849444	0.405342	0.991622	0.743155	0.891322	5.35085	0.219559	1.20546	1.13055	1.0377	0.717887	1.0306
11	0.757929	0.450583	0.260787	1.13012	0.55304	0.382471	0.586496	0.374645	0.365786	0.281745	0.503968	0.524728	0.687492	0.67507	0.854329	0.136929	0.902738	1.34395	0.574956	0.555363	0.261438	0.956555	0.885468	0.288943	0.894599	0.886518	0.832605	0.404342	0.715588	0.874024	0.0765052	0.564804	0.661524	0.374707	0.83107	0.415664	0.593863	0.0964733	0.148787	0.39281	0.454223	0.583826	0.0985873	0.0180127	0.613801	0.650064	0.692888	1.03072	0.490063
9	1.49452	1.20049	3.65903	2.98706	1.71029	0.52511	1.06108	0.70285	1.15829	1.53605	1.13117	1.10534	1.31323	2.68786	0.808728	1.98548	0.763437	1.73692	1.40645	1.45107	0.891359	0.707446	0.664079	1.06145	0.70166	0.677924	1.70324	0.845385	0.746852	0.606704	0.176436	1.1891	1.45554	0.00412046	0.00243779	0.276924	0.00106159	0.366957	1.91573	1.20808	0.637648	0.600986	0.281817	0.117789	1.68301	0.922888	1.33034	0.684403	1.04034
6	1.00328	0.74941	1.09743	1.76407	1.19482	0.599778	0.632387	0.818128	0.57981	2.33633	0.827591	0.818943	1.05276	1.12704	0.73677	1.03936	0.649403	1.60599	0.676205	0.863809	1.32167	0.619425	0.635964	1.37043	0.617966	0.63746	1.26767	0.289707	0.655479	0.775591	0.0585653	0.833648	1.08539	0.00408539	0.00166174	0.3665	0.00079768	0.794825	0.711682	0.623166	0.521734	0.630449	0.964951	0.0274867	0.997011	0.966167	1.03053	0.615896	0.780468
3	1.78088	1.93322	2.96802	2.25843	1.81665	0.520443	1.10962	1.1001	1.1089	1.35467	1.48343	1.74243	1.37482	2.88081	1.15188	1.14234	1.03577	1.85795	1.05056	1.46922	0.000304599	1.07557	1.0642	0.598967	1.13605	1.05915	2.9809	1.04541	1.15061	1.04627	0.88079	1.42427	1.32167	1.88213	2.44919	0.523651	2.1029	0.647924	3.02093	1.68427	1.46012	0.881407	1.30422	0.932095	1.67121	1.06611	1.37268	1.08643	1.73247
2	1.27468	0.895339	2.87006	2.63501	1.12023	0.577815	1.38053	0.717636	1.31896	0.323752	1.46499	1.35952	1.30095	1.58573	0.741148	2.80952	0.619778	1.06815	1.55051	0.757592	0.514229	0.574977	0.572366	0.509884	0.580934	0.593968	3.07221	0.485774	0.597789	0.612143	0.161106	1.06349	1.37065	1.60176	2.21833	0.509874	2.1916	0.45351	0.302525	1.77551	0.56589	1.05973	1.17222	0.434336	1.20316	1.10301	1.32338	0.556609	1.37421
[truncated: 2,850 more columns]
