# Supplementary material for: Untargeted and targeted metabolomics approaches to characterise, select and advance cassava pre‐breeding populations with enhanced whitefly tolerance
Source: Plant J. 2025 May 27;122(4):e70233. doi: 10.1111/tpj.70233 (PMC12109377; doi:10.1111/tpj.70233)
Supplement: Supplementary file 6 — Data S5. Untargeted chemical features extracted from the LC–MS analysis of F1 GM8586. Raw data output obtained from Profinder v 10.0. [file TPJ-122-0-s004.xlsx]

## Sheet: Results_GM8586F1T0v3_24092020
Mass (avg)	RSD (Mass, ppm)	Saturated	RT (avg)	RT (span)	Height (avg)	Found	Missed	Score (MFE, max)	%RSD (MFE)	Score (Tgt, max)	%RSD (Tgt)	Ions (min)	Ions (max)	[Mass] lot01_ECU72_T0G2	[Mass] lot01_GM03	[Mass] lot01_GM142	[Mass] lot01_GM152	[Mass] lot01_GM154	[Mass] lot01_GM157	[Mass] lot01_GM165	[Mass] lot01_GM20	[Mass] lot01_GM22	[Mass] lot01_GM35	[Mass] lot01_GM38	[Mass] lot01_GM51	[Mass] lot01_GM68	[Mass] lot01_GM75	[Mass] lot01_GM93	[Mass] lot01_GM99	[Mass] lot01_GMF1-QC01	[Mass] lot02_GM07	[Mass] lot02_GM08	[Mass] lot02_GM109	[Mass] lot02_GM120	[Mass] lot02_GM122	[Mass] lot02_GM140	[Mass] lot02_GM150	[Mass] lot02_GM160	[Mass] lot02_GM169	[Mass] lot02_GM177	[Mass] lot02_GM178	[Mass] lot02_GM194	[Mass] lot02_GM24	[Mass] lot02_GM36	[Mass] lot02_GM39	[Mass] lot02_GM66	[Mass] lot02_GM69	[Mass] lot02_GM79	[Mass] lot02_GM90
296.055	0.78	0	4.2	0.007	35108538	175	0	100	0	99.9	0.3	8	11	296.054	296.055	296.055	296.055	296.054	296.055	296.055	296.054	296.055	296.055	296.055	296.055	296.055	296.055	296.055	296.055	296.055	296.055	296.055	296.055	296.054	296.055	296.055	296.054	296.055	296.055	296.055	296.055	296.054	296.055	296.055	296.055	296.055	296.055	296.055	296.054
594.16	0.34	0	5.29	0.015	13421819	175	0	100	0	100	0.2	11	16	594.16	594.16	594.16	594.16	594.16	594.16	594.16	594.16	594.16	594.16	594.16	594.16	594.16	594.16	594.16	594.16	594.16	594.16	594.16	594.16	594.16	594.16	594.16	594.16	594.16	594.16	594.16	594.16	594.16	594.16	594.16	594.16	594.16	594.16	594.16	594.16
610.145	0.94	0	4.91	0.021	10300338	175	0	100	0.2	99.4	2.1	5	8	610.145	610.145	610.145	610.145	610.145	610.145	610.143	610.145	610.143	610.145	610.145	610.145	610.145	610.145	610.145	610.146	610.145	610.145	610.145	610.145	610.145	610.145	610.145	610.147	610.145	610.145	610.145	610.145	610.145	610.145	610.145	610.145	610.145	610.145	610.145	610.145
270.054	0.55	0	7.86	0.022	10067892	175	0	100	0	99.6	0.6	3	7	270.054	270.054	270.054	270.054	270.054	270.054	270.054	270.054	270.054	270.054	270.054	270.054	270.054	270.054	270.054	270.054	270.054	270.054	270.054	270.054	270.054	270.054	270.054	270.054	270.054	270.054	270.054	270.054	270.054	270.054	270.054	270.054	270.054	270.054	270.054	270.054
354.096	0.53	0	2.85	0.013	2728816	175	0	100	0	100	0.4	6	9	354.096	354.096	354.096	354.096	354.096	354.096	354.096	354.096	354.096	354.096	354.096	354.096	354.096	354.096	354.096	354.096	354.096	354.096	354.095	354.096	354.096	354.096	354.096	354.096	354.096	354.096	354.096	354.096	354.096	354.096	354.096	354.096	354.096	354.096	354.096	354.096
354.152	0.52	0	2.14	0.064	636597	175	0	100	0	100	0.8	8	12	354.153	354.152	354.152	354.152	354.153	354.152	354.152	354.152	354.152	354.152	354.152	354.152	354.152	354.152	354.152	354.152	354.152	354.152	354.152	354.153	354.153	354.152	354.152	354.152	354.152	354.152	354.152	354.152	354.152	354.152	354.152	354.152	354.152	354.152	354.152	354.152
192.028	3.06	0	0.88	0.057	2840081	175	0	100	8.7	100	5.1	5	7	192.027	192.028	192.028	192.028	192.027	192.028	192.026	192.027	192.027	192.027	192.028	192.027	192.027	192.028	192.028	192.028	192.028	192.028	192.028	192.027	192.028	192.028	192.028	192.028	192.028	192.028	192.028	192.028	192.026	192.028	192.028	192.028	192.027	192.028	192.028	192.028
594.16	1.63	0	5.15	0.296	8177380	175	0	100	25.5	100	6.2	3	14	594.16	594.159	594.159	594.157	594.159	594.16	594.159	594.159	594.159	594.159	594.16	594.159	594.16	594.16	594.159	594.16	594.159	594.16	594.161	594.16	594.159	594.149	594.159	594.16	594.16	594.159	594.16	594.16	594.159	594.16	594.159	594.16	594.16	594.16	594.16	594.16
626.148	0.86	0	4.51	0.012	1266661	175	0	100	0.1	100	1.5	3	11	626.149	626.148	626.148	626.148	626.148	626.148	626.149	626.149	626.148	626.149	626.148	626.148	626.149	626.148	626.148	626.148	626.149	626.148	626.148	626.148	626.148	626.148	626.148	626.148	626.148	626.148	626.148	626.148	626.149	626.148	626.149	626.149	626.149	626.149	626.148	626.149
386.195	0.38	0	4.01	0.011	3629075	175	0	100	2.6	100	0.4	12	16	386.195	386.195	386.195	386.195	386.195	386.195	386.195	386.195	386.195	386.195	386.195	386.195	386.195	386.195	386.195	386.195	386.195	386.195	386.195	386.195	386.196	386.195	386.195	386.195	386.195	386.195	386.195	386.195	386.195	386.195	386.195	386.195	386.195	386.195	386.195	386.195
368.112	0.92	0	3.65	0.006	1267807	175	0	100	4.2	100	1.5	6	12	368.112	368.112	368.111	368.112	368.112	368.112	368.111	368.112	368.112	368.111	368.111	368.112	368.111	368.112	368.111	368.111	368.112	368.112	368.111	368.111	368.111	368.111	368.112	368.112	368.112	368.112	368.111	368.111	368.112	368.112	368.112	368.112	368.112	368.112	368.112	368.112
194.059	8.6	0	5.08	0.067	4733792	173	2	100	14	99.9	11.5	2	5	194.06	194.06	194.061	194.06	194.06	194.06		194.058	194.06	194.061	194.06	194.06	194.058	194.061	194.06	194.06	194.061	194.056	194.06	194.06	194.061	194.061	194.06	194.061	194.061	194.059	194.059	194.06	194.06	194.061	194.059	194.058	194.059	194.059	194.058	194.056
676.367	0.47	0	8.98	0.033	2423910	175	0	100	8.1	100	0.9	17	21	676.367	676.367	676.367	676.367	676.367	676.367	676.366	676.367	676.367	676.367	676.366	676.367	676.367	676.367	676.366	676.367	676.367	676.367	676.366	676.367	676.367	676.367	676.367	676.367	676.367	676.367	676.367	676.367	676.367	676.367	676.367	676.366	676.367	676.366	676.367	676.367
386.194	1.01	0	4.59	0.028	1382193	175	0			99.6	5.4	7	13	386.194	386.194	386.194	386.194	386.194	386.194	386.194	386.194	386.194	386.194	386.194	386.194	386.194	386.195	386.194	386.194	386.194	386.194	386.194	386.194	386.194	386.194	386.194	386.195	386.194	386.194	386.195	386.194	386.194	386.194	386.195	386.194	386.194	386.195	386.195	386.194
416.168	1.02	0	4.09	0.011	960451	175	0	100	0	100	2.4	7	14	416.168	416.168	416.168	416.169	416.168	416.168	416.168	416.168	416.168	416.168	416.168	416.167	416.168	416.168	416.169	416.168	416.168	416.168	416.168	416.168	416.168	416.169	416.168	416.168	416.168	416.168	416.168	416.168	416.168	416.168	416.168	416.168	416.168	416.168	416.168	416.168
134.022	0.73	0	4.23	0.037	3312447	175	0	100	0.3	100	0.1	3	4	134.022	134.022	134.022	134.022	134.022	134.022	134.022	134.022	134.022	134.022	134.022	134.022	134.022	134.022	134.022	134.022	134.022	134.022	134.022	134.022	134.022	134.022	134.022	134.022	134.022	134.022	134.022	134.022	134.022	134.022	134.022	134.022	134.022	134.022	134.022	134.022
388.208	7.84	0	4.72	0.231	1768171	175	0	100	11.1	99.1	19.2	2	14	388.21	388.206	388.212	388.206	388.21	388.209	388.205	388.206	388.207	388.205	388.212	388.21	388.209	388.204	388.211	388.212	388.207	388.209	388.211	388.208	388.211	388.212	388.207	388.206	388.208	388.209	388.204	388.212	388.203	388.211	388.201	388.21	388.204	388.205	388.203	388.21
614.09	0.25	0	4.21	0.039	3126874	175	0	100	2	100	0.2	6	10	614.09	614.09	614.09	614.09	614.09	614.09	614.09	614.09	614.09	614.09	614.09	614.09	614.09	614.09	614.09	614.09	614.09	614.09	614.09	614.09	614.09	614.09	614.09	614.09	614.09	614.09	614.09	614.09	614.09	614.09	614.09	614.09	614.09	614.09	614.09	614.09
180.043	0.58	0	4.21	0.036	2385287	175	0			100	0.1	4	5	180.043	180.043	180.043	180.043	180.043	180.043	180.043	180.043	180.043	180.043	180.043	180.043	180.043	180.043	180.043	180.043	180.043	180.043	180.043	180.043	180.043	180.043	180.043	180.043	180.043	180.043	180.043	180.043	180.043	180.043	180.043	180.043	180.043	180.043	180.043	180.043
1220.31	0.67	0	4.91	0.015	878152	175	0	100	6.2	99.7	1.4	4	8	1220.32	1220.31	1220.31	1220.31	1220.31	1220.32	1220.32	1220.32	1220.32	1220.31	1220.31	1220.31	1220.32	1220.31	1220.31	1220.31	1220.32	1220.31	1220.32	1220.32	1220.31	1220.31	1220.31	1220.31	1220.31	1220.31	1220.31	1220.31	1220.32	1220.31	1220.31	1220.31	1220.31	1220.31	1220.31	1220.32
342.117	1.57	0	0.66	0.043	1173998	175	0	100	9.5	100	1.7	10	19	342.12	342.117	342.117	342.117	342.117	342.117	342.117	342.117	342.117	342.117	342.118	342.117	342.117	342.118	342.117	342.118	342.117	342.118	342.117	342.117	342.118	342.117	342.117	342.118	342.117	342.118	342.118	342.117	342.12	342.118	342.117	342.117	342.117	342.117	342.117	342.118
678.505	0.26	0	5.61	0.023	2296984	175	0	100	0	100	0.2	13	14	678.505	678.505	678.505	678.505	678.505	678.505	678.505	678.505	678.506	678.505	678.505	678.505	678.505	678.505	678.505	678.505	678.505	678.505	678.505	678.505	678.505	678.505	678.505	678.506	678.505	678.505	678.505	678.505	678.505	678.505	678.506	678.505	678.505	678.505	678.505	678.505
112.018	4.29	0	0.88	0.056	1373102	175	0	100	14.2	100	8.9	3	5	112.018	112.018	112.019	112.018	112.018	112.018	112.017	112.018	112.018	112.018	112.019	112.018	112.018	112.019	112.018	112.018	112.019	112.019	112.019	112.018	112.019	112.019	112.018	112.018	112.018	112.019	112.018	112.018	112.017	112.018	112.018	112.018	112.018	112.019	112.018	112.019
118.028	1.52	0	4.83	0.009	2154787	175	0	100	0	100	0.8	5	7	118.028	118.028	118.027	118.028	118.028	118.028	118.027	118.027	118.027	118.027	118.028	118.028	118.027	118.028	118.027	118.028	118.028	118.027	118.028	118.027	118.027	118.028	118.028	118.028	118.028	118.028	118.028	118.028	118.028	118.027	118.028	118.027	118.027	118.028	118.028	118.027
538.09	0.82	0	8.48	0.025	1169680	175	0	100	6.7	100	1.3	4	8	538.091	538.091	538.09	538.09	538.091	538.091	538.09	538.09	538.091	538.09	538.091	538.091	538.09	538.091	538.09	538.091	538.091	538.091	538.09	538.09	538.09	538.09	538.09	538.091	538.091	538.091	538.09	538.091	538.091	538.091	538.091	538.091	538.091	538.091	538.091	538.091
247.106	3.54	0	1.43	0.06	500327	175	0	100	4.6	99.9	6.9	3	11	247.106	247.105	247.106	247.106	247.105	247.105	247.106	247.106	247.106	247.105	247.106	247.106	247.105	247.105	247.108	247.105	247.106	247.106	247.106	247.107	247.105	247.105	247.105	247.105	247.106	247.106	247.105	247.108	247.105	247.106	247.106	247.106	247.106	247.106	247.106	247.107
134.022	2.95	0	0.72	0.042	1021450	175	0			99.4	7.2	2	4	134.022	134.023	134.022	134.022	134.022	134.023	134.022	134.023	134.022	134.022	134.022	134.022	134.022	134.022	134.022	134.023	134.022	134.022	134.022	134.022	134.022	134.022	134.022	134.023	134.022	134.022	134.022	134.022	134.022	134.022	134.022	134.022	134.022	134.022	134.022	134.023
890.209	0.65	0	4.94	0.014	1213389	175	0	100	5.2	99.9	1.4	4	6	890.21	890.208	890.21	890.209	890.208	890.209	890.21	890.21	890.209	890.21	890.209	890.208	890.21	890.209	890.209	890.208	890.209	890.209	890.209	890.21	890.209	890.209	890.208	890.208	890.208	890.208	890.21	890.209	890.21	890.209	890.21	890.209	890.209	890.209	890.208	890.21
310.07	8.4	0	5.08	0.01	1935229	175	0	100	2.6	99.9	20.5	5	9	310.071	310.071	310.069	310.072	310.072	310.073	310.064	310.068	310.073	310.066	310.073	310.072	310.068	310.073	310.072	310.072	310.073	310.066	310.072	310.072	310.073	310.073	310.072	310.073	310.073	310.071	310.071	310.072	310.073	310.073	310.071	310.07	310.071	310.071	310.069	310.067
290.078	3.51	0	3.6	0.574	314775	175	0			99.6	14.6	1	6	290.078	290.078	290.078	290.076	290.078	290.078	290.078	290.078	290.078	290.078	290.078	290.078	290.077	290.079	290.076	290.078	290.078	290.078	290.078	290.078	290.076	290.078	290.076	290.078	290.078	290.077	290.078	290.077	290.078	290.078	290.078	290.078	290.076	290.075	290.078	290.078
376.078	0.65	0	2.85	0.044	862989	175	0	100	6.3	99.9	0.7	4	11	376.078	376.078	376.077	376.078	376.078	376.078	376.077	376.078	376.078	376.077	376.077	376.077	376.078	376.077	376.077	376.078	376.078	376.077	376.077	376.078	376.077	376.077	376.078	376.078	376.077	376.078	376.077	376.078	376.078	376.078	376.078	376.078	376.078	376.078	376.078	376.078
458.085	0.68	0	4.25	0.067	91170	175	0	100	5.9	99.9	3.9	3	10	458.085	458.085	458.085	458.085	458.085	458.085	458.085	458.085	458.085	458.085	458.085	458.085	458.085	458.085	458.085	458.085	458.085	458.085	458.085	458.085	458.086	458.085	458.085	458.085	458.085	458.085	458.085	458.085	458.085	458.085	458.085	458.085	458.085	458.085	458.085	458.085
740.216	2.27	0	4.68	0.02	1505761	175	0	100	2.1	99.7	8.4	8	10	740.216	740.214	740.217	740.213	740.216	740.216	740.214	740.215	740.215	740.214	740.219	740.217	740.215	740.214	740.217	740.219	740.216	740.217	740.217	740.217	740.218	740.218	740.216	740.215	740.214	740.216	740.216	740.219	740.215	740.218	740.213	740.216	740.215	740.214	740.214	740.217
440.088	3.81	0	0.74	0.055	471428	175	0			100	12.2	5	11	440.089	440.087	440.089	440.087	440.09	440.089	440.086	440.085	440.089	440.086	440.089	440.087	440.086	440.089	440.085	440.089	440.088	440.089	440.087	440.087	440.088	440.088	440.087	440.09	440.088	440.088	440.087	440.087	440.086	440.087	440.086	440.089	440.088	440.089	440.089	440.09
290.079	2.7	0	4.14	0.014	224104	165	10	100	41.9	100	8	2	7	290.079	290.078	290.078	290.079	290.079		290.079	290.079	290.079	290.079	290.079	290.079	290.079	290.08	290.079	290.083	290.079	290.079	290.081	290.079	290.079	290.079		290.079	290.079	290.081	290.08	290.079	290.079	290.08	290.079	290.078	290.079	290.079	290.079	290.079
266.156	4.96	0	9.14	0.292	153571	175	0	100	4.8	99.9	19.2	2	4	266.161	266.159	266.161	266.158	266.16	266.156	266.161	266.16	266.161	266.158	266.157	266.162	266.162	266.156	266.157	266.157	266.161	266.157	266.156	266.156	266.156	266.156	266.156	266.157	266.156	266.156	266.156	266.156	266.156	266.156	266.157	266.156	266.156	266.156	266.156	266.156
194.058	1.46	0	5.16	0.012	1361160	175	0	100	15.5	100	0.7	3	4	194.058	194.059	194.058	194.058	194.059	194.058	194.058	194.057	194.058	194.058	194.058	194.058	194.058	194.058	194.058	194.059	194.058	194.059	194.059	194.058	194.058	194.059	194.059	194.059	194.059	194.058	194.058	194.059	194.058	194.058	194.058	194.058	194.058	194.058	194.059	194.059
280.043	0.8	0	4.95	0.016	772428	175	0	100	3.1	100	1.3	2	4	280.043	280.043	280.043	280.043	280.043	280.043	280.044	280.044	280.043	280.044	280.043	280.043	280.043	280.043	280.044	280.043	280.043	280.043	280.043	280.043	280.043	280.043	280.043	280.043	280.043	280.043	280.043	280.043	280.043	280.043	280.043	280.043	280.043	280.043	280.043	280.043
273.967	1.45	0	0.55	0.035	1283687	175	0	100	45.5	83.2	3.5	1	7	273.967	273.967	273.967	273.967	273.967	273.967	273.967	273.968	273.967	273.968	273.967	273.967	273.968	273.967	273.967	273.967	273.967	273.967	273.967	273.967	273.967	273.967	273.967	273.967	273.967	273.967	273.968	273.967	273.968	273.967	273.968	273.967	273.967	273.967	273.967	273.967
312.21	0.41	0	9.92	0.031	1788356	175	0			100	0.2	3	4	312.21	312.21	312.209	312.21	312.209	312.21	312.21	312.21	312.21	312.21	312.21	312.21	312.209	312.21	312.21	312.209	312.21	312.209	312.21	312.209	312.21	312.21	312.21	312.21	312.209	312.21	312.21	312.21	312.21	312.21	312.21	312.209	312.21	312.21	312.21	312.21
404.204	0.84	0	4.13	0.016	973134	175	0	100	1.2	100	4	7	17	404.204	404.204	404.204	404.204	404.204	404.204	404.204	404.204	404.204	404.204	404.205	404.204	404.204	404.204	404.205	404.205	404.204	404.204	404.205	404.204	404.205	404.205	404.204	404.203	404.204	404.204	404.204	404.204	404.205	404.205	404.204	404.204	404.204	404.204	404.204	404.204
406.037	3.27	0	0.89	0.06	412934	175	0	100	13.4	99.5	7.4	4	7	406.037	406.036	406.038	406.037	406.038	406.036	406.035	406.035	406.037	406.036	406.038	406.037	406.036	406.036	406.036	406.038	406.038	406.038	406.038	406.036	406.038	406.035	406.036	406.036	406.036	406.038	406.038	406.038	406.033	406.038	406.037	406.038	406.037	406.036	406.036	406.033
354.095	0.64	0	3.65	0.009	615084	175	0	100	10	99.9	2.9	4	9	354.094	354.095	354.094	354.094	354.094	354.094	354.094	354.095	354.095	354.094	354.094	354.095	354.094	354.094	354.094	354.095	354.095	354.094	354.094	354.094	354.094	354.095	354.095	354.095	354.094	354.095	354.095	354.094	354.095	354.095	354.095	354.095	354.094	354.095	354.094	354.095
762.142	1.38	0	3.4	0.059	79781	175	0	100	15.6	100	14.1	2	6	762.143	762.141	762.142	762.141	762.143	762.143	762.143	762.141	762.143	762.142	762.142	762.143	762.141	762.142	762.142	762.143	762.142	762.143	762.142	762.141	762.145	762.143	762.146	762.145	762.142	762.141	762.142	762.142	762.142	762.142	762.143	762.142	762.141	762.141	762.142	762.142
120.044	0.44	0	4.83	0.008	1056761	175	0	100	2.7	100	0.4	3	3	120.044	120.044	120.044	120.044	120.044	120.044	120.044	120.044	120.044	120.044	120.044	120.044	120.044	120.044	120.044	120.044	120.044	120.044	120.044	120.044	120.044	120.044	120.044	120.044	120.044	120.044	120.044	120.044	120.044	120.044	120.044	120.044	120.044	120.044	120.044	120.044
204.089	0.58	0	2.7	0.023	267184	175	0	100	1.6	99.9	1.2	4	5	204.089	204.089	204.089	204.089	204.089	204.089	204.089	204.089	204.089	204.089	204.089	204.089	204.089	204.089	204.089	204.089	204.089	204.089	204.089	204.089	204.089	204.089	204.089	204.089	204.089	204.089	204.089	204.089	204.089	204.089	204.089	204.089	204.089	204.089	204.089	204.089
165.078	0.86	0	1.53	0.061	291616	175	0	100	5	100	0.8	3	3	165.078	165.078	165.078	165.078	165.078	165.078	165.078	165.078	165.078	165.078	165.078	165.078	165.078	165.078	165.078	165.078	165.078	165.078	165.078	165.078	165.078	165.078	165.078	165.078	165.078	165.078	165.078	165.078	165.078	165.078	165.078	165.079	165.078	165.078	165.078	165.078
405.114	1.37	0	0.68	0.016	759782	175	0	100	8.8	99.8	2.9	3	4	405.116	405.114	405.114	405.113	405.114	405.113	405.113	405.114	405.113	405.113	405.114	405.113	405.113	405.113	405.114	405.114	405.114	405.114	405.114	405.114	405.114	405.114	405.113	405.113	405.113	405.114	405.114	405.113	405.117	405.113	405.113	405.114	405.113	405.113	405.113	405.113
316.079	0.92	0	1.89	0.07	119022	175	0	100	9	99.8	4	2	7	316.08	316.08	316.079	316.08	316.079	316.079	316.079	316.08	316.079	316.08	316.079	316.079	316.08	316.08	316.08	316.079	316.08	316.079	316.079	316.08	316.08	316.08	316.079	316.079	316.08	316.079	316.079	316.079	316.079	316.079	316.079	316.08	316.08	316.079	316.079	316.08
312.176	0.27	0	11.16	0.389	232259	150	25	100	11.3	100	0.2	3	4				312.176														312.176	312.176	312.176			312.176	312.176	312.176	312.176	312.176		312.176			312.176		312.176	312.176	312.176
390.226	6.15	0	4.65	0.151	906929	175	0			99.4	8.2	5	12	390.225	390.224	390.226	390.223	390.224	390.225	390.224	390.224	390.226	390.223	390.229	390.225	390.222	390.221	390.226	390.23	390.224	390.225	390.228	390.228	390.229	390.229	390.225	390.224	390.226	390.227	390.223	390.23	390.223	390.229	390.221	390.227	390.222	390.222	390.224	390.228
176.032	6.1	0	0.74	0.407	216369	175	0			98.6	18.5	3	7	176.032	176.032	176.03	176.032	176.032	176.032	176.031	176.032	176.032	176.031	176.032	176.031	176.032	176.032	176.032	176.032	176.032	176.032	176.032	176.032	176.032	176.032	176.032	176.032	176.032	176.032	176.032	176.032	176.031	176.032	176.03	176.032	176.032	176.032	176.032	176.032
326.191	0.27	0	10.37	0.192	147071	108	67	100	22	100	0.1	6	6
306.074	0.61	0	2.5	0.209	223590	116	59	100	8.4	100	8.8	2	9		306.074		306.074	306.074	306.074	306.074	306.074		306.074	306.074	306.074			306.074		306.074								306.074		306.074	306.074	306.074	306.074		306.074	306.074	306.074		306.074
289.959	8.88	0	0.57	0.026	1108734	175	0	99.3	16	100	20	4	7	289.957	289.959	289.959	289.96	289.962	289.963	289.963	289.956	289.963	289.959	289.958	289.957	289.959	289.958	289.96	289.963	289.964	289.959	289.96	289.959	289.961	289.964	289.958	289.962	289.964	289.959	289.954	289.957	289.957	289.959	289.957	289.955	289.958	289.957	289.962	289.953
192.064	1.62	0	0.67	0.025	446795	175	0	100	11.1	99.5	7.2	4	6	192.064	192.064	192.063	192.064	192.064	192.064	192.063	192.063	192.064	192.063	192.064	192.063	192.064	192.064	192.063	192.064	192.063	192.064	192.064	192.063	192.064	192.063	192.064	192.064	192.064	192.064	192.063	192.064	192.063	192.064	192.063	192.063	192.063	192.064	192.064	192.064
582.087	0.54	0	4.83	0.009	668055	175	0	100	9.7	100	4.3	2	5	582.087	582.087	582.088	582.087	582.087	582.087	582.088	582.087	582.087	582.088	582.087	582.087	582.088	582.087	582.087	582.087	582.087	582.088	582.087	582.088	582.087	582.087	582.087	582.087	582.087	582.087	582.087	582.087	582.087	582.087	582.087	582.087	582.088	582.087	582.087	582.087
136.053	1.18	0	4.22	0.039	764340	175	0	100	2.6	100	0.6	3	3	136.053	136.053	136.053	136.053	136.053	136.053	136.053	136.053	136.053	136.053	136.053	136.053	136.053	136.053	136.053	136.053	136.053	136.053	136.053	136.053	136.053	136.053	136.053	136.053	136.053	136.053	136.053	136.053	136.052	136.053	136.053	136.053	136.053	136.053	136.053	136.053
332.07	6.69	0	1.06	0.186	180533	175	0	100	19.3	98.6	29.8	2	10	332.07	332.071	332.071	332.071	332.071	332.071	332.071	332.071	332.065	332.071	332.07	332.071	332.07	332.072	332.066	332.072	332.071	332.072	332.067	332.067	332.071	332.069	332.071	332.075	332.071	332.071	332.071	332.07	332.069	332.072	332.071	332.068	332.072	332.064	332.066	332.071
402.152	0.47	0	3.89	0.009	463068	175	0	100	3.5	99.9	1.7	6	12	402.152	402.152	402.152	402.152	402.152	402.152	402.152	402.152	402.152	402.152	402.152	402.152	402.152	402.152	402.152	402.152	402.152	402.152	402.152	402.152	402.152	402.152	402.152	402.152	402.152	402.152	402.152	402.152	402.152	402.152	402.152	402.152	402.152	402.152	402.152	402.152
967.008	0.25	0	0.44	0.107	126518	175	0	87	21.8	99.8	0.3	3	3	967.009	967.008	967.009	967.008	967.008	967.008	967.009	967.008	967.008	967.008	967.008	967.008	967.008	967.008	967.008	967.008	967.008	967.008	967.008	967.008	967.008	967.008	967.008	967.008	967.008	967.008	967.009	967.008	967.008	967.008	967.009	967.008	967.008	967.008	967.008	967.008
730.171	1.95	0	2.85	0.027	170306	175	0			100	7.7	2	9	730.172	730.171	730.171	730.171	730.171	730.171	730.171	730.171	730.171	730.171	730.171	730.171	730.171	730.171	730.171	730.171	730.171	730.171	730.18	730.172	730.172	730.172	730.171	730.171	730.171	730.171	730.171	730.171	730.171	730.171	730.171	730.171	730.171	730.172	730.171	730.171
296.111	0.77	0	1.4	0.076	224435	175	0	100	6.3	99.9	2.6	4	7	296.111	296.111	296.111	296.111	296.111	296.111	296.111	296.111	296.111	296.11	296.111	296.111	296.11	296.111	296.111	296.111	296.111	296.111	296.111	296.111	296.111	296.111	296.111	296.111	296.11	296.111	296.111	296.111	296.111	296.111	296.11	296.111	296.111	296.111	296.11	296.111
500.189	0.54	0	6.03	0.017	194125	175	0	100	5.9	100	6.8	4	13	500.189	500.189	500.189	500.189	500.189	500.189	500.189	500.189	500.189	500.189	500.189	500.189	500.189	500.189	500.189	500.189	500.189	500.189	500.19	500.19	500.189	500.189	500.189	500.189	500.189	500.189	500.189	500.189	500.189	500.189	500.189	500.189	500.189	500.189	500.189	500.189
306.066	9.53	0	3.35	0.176	144283	175	0	100	10.6	98.9	57.9	1	8	306.066	306.065	306.067	306.068	306.062	306.064	306.067	306.065	306.067	306.07	306.066	306.061	306.066	306.064	306.066	306.059	306.068	306.059	306.066	306.064	306.065	306.065	306.062	306.062	306.066	306.064	306.066	306.069	306.068	306.065	306.07	306.068	306.066	306.064	306.064	306.071
280.17	0.82	0	11.14	0.28	13642	124	51	100	27.9	100	7.6	1	3													280.169
676.366	0.39	0	9.04	0.038	1220541	175	0	100	16.4	100	0.3	14	16	676.367	676.367	676.367	676.367	676.367	676.367	676.367	676.366	676.366	676.366	676.366	676.367	676.366	676.366	676.366	676.367	676.367	676.366	676.366	676.367	676.366	676.366	676.366	676.366	676.366	676.366	676.366	676.366	676.366	676.366	676.366	676.366	676.366	676.366	676.367	676.366
280.043	0.59	0	4.83	0.009	581512	175	0	100	0	100	1.3	2	4	280.043	280.043	280.043	280.043	280.043	280.043	280.043	280.043	280.043	280.043	280.043	280.043	280.043	280.043	280.043	280.043	280.043	280.043	280.043	280.043	280.043	280.043	280.043	280.043	280.043	280.043	280.043	280.043	280.043	280.043	280.043	280.043	280.043	280.043	280.043	280.043
402.186	4.29	0	3.55	0.195	268109	175	0			99.7	11.5	5	11	402.182	402.187	402.186	402.186	402.185	402.186	402.181	402.187	402.187	402.188	402.186	402.187	402.187	402.187	402.186	402.182	402.185	402.187	402.187	402.185	402.185	402.183	402.185	402.184	402.187	402.186	402.187	402.187	402.182	402.185	402.186	402.186	402.186	402.181	402.188	402.186
368.168	0.5	0	3.15	0.009	169271	175	0	100	5.2	100	0.9	5	11	368.168	368.168	368.168	368.168	368.168	368.168	368.168	368.168	368.168	368.168	368.168	368.168	368.168	368.168	368.168	368.168	368.168	368.168	368.168	368.168	368.168	368.168	368.168	368.168	368.168	368.168	368.168	368.168	368.168	368.168	368.168	368.168	368.168	368.168	368.168	368.168
312.176	0.29	0	10.91	0.374	169647	165	10	100	23	100	0.3	3	3		312.176		312.176		312.176					312.176		312.176	312.176		312.176		312.176	312.176	312.176	312.176	312.176	312.176	312.176	312.176	312.176	312.176	312.176	312.176	312.176	312.176	312.176	312.176	312.176	312.176	312.176
368.11	0.39	0	4.37	0.007	242706	175	0	100	10.5	99.9	1.1	4	7	368.11	368.11	368.11	368.11	368.11	368.11	368.11	368.11	368.111	368.11	368.11	368.11	368.11	368.11	368.11	368.11	368.111	368.11	368.11	368.11	368.11	368.11	368.11	368.11	368.11	368.11	368.11	368.11	368.111	368.11	368.11	368.11	368.11	368.11	368.11	368.11
338.098	7.09	0	3.36	0.026	1220443	175	0			100	13.5	2	8	338.101	338.093	338.099	338.096	338.101	338.101	338.099	338.093	338.101	338.097	338.1	338.101	338.095	338.1	338.098	338.101	338.096	338.099	338.101	338.098	338.101	338.101	338.096	338.099	338.101	338.096	338.099	338.1	338.1	338.098	338.1	338.097	338.094	338.093	338.097	338.098
404.202	3.62	0	3.61	0.131	204832	175	0	100	10.9	98.7	17.5	3	10	404.2	404.204	404.199	404.201	404.203	404.203	404.199	404.203	404.202	404.204	404.202	404.203	404.203	404.2	404.203	404.202	404.2	404.203	404.204	404.201	404.201	404.201	404.202	404.2	404.203	404.2	404.2	404.202	404.2	404.201	404.203	404.2	404.202	404.197	404.2	404.202
134.022	5.95	0	0.72	0.129	956485	175	0			88	14.1	0	3	134.022	134.022	134.022	134.022	134.022	134.02	134.022	134.021	134.019	134.022	134.022	134.022	134.022	134.022	134.022	134.022	134.022	134.02	134.022	134.022	134.022	134.022	134.021	134.022	134.022	134.022	134.022	134.021	134.022	134.022	134.022	134.022	134.02	134.02	134.022	134.022
360.08	8.02	0	3.36	0.078	365673	175	0			99.9	28.5	5	16	360.075	360.077	360.082	360.079	360.082	360.08	360.081	360.077	360.08	360.08	360.081	360.079	360.08	360.084	360.083	360.076	360.082	360.081	360.082	360.083	360.079	360.075	360.082	360.083	360.077	360.077	360.077	360.083	360.075	360.083	360.081	360.078	360.076	360.075	360.078	360.079
662.146	0.23	0	5.29	0.044	863122	175	0	100	2.7	100	0.1	6	8	662.146	662.146	662.146	662.146	662.146	662.146	662.146	662.146	662.146	662.146	662.146	662.146	662.146	662.146	662.146	662.146	662.146	662.146	662.146	662.146	662.146	662.146	662.146	662.146	662.146	662.146	662.146	662.146	662.146	662.146	662.146	662.146	662.146	662.146	662.146	662.146
175.964	0.5	0	0.55	0.032	499076	175	0	100	10.6	100	0.1	4	5	175.964	175.963	175.964	175.964	175.964	175.963	175.963	175.964	175.963	175.964	175.963	175.964	175.964	175.963	175.964	175.964	175.963	175.964	175.964	175.964	175.963	175.963	175.964	175.963	175.964	175.964	175.964	175.964	175.964	175.963	175.963	175.963	175.964	175.964	175.964	175.964
582.087	0.53	0	4.95	0.016	604199	175	0	100	8.4	99.9	1.5	3	5	582.087	582.087	582.088	582.087	582.087	582.087	582.088	582.088	582.087	582.088	582.087	582.087	582.088	582.087	582.088	582.087	582.087	582.087	582.087	582.088	582.087	582.087	582.087	582.087	582.087	582.087	582.087	582.087	582.087	582.087	582.087	582.087	582.088	582.087	582.087	582.088
261.121	1.29	0	2.75	0.024	158485	175	0	100	4.7	100	5.9	4	11	261.121	261.121	261.121	261.121	261.121	261.121	261.121	261.121	261.121	261.121	261.121	261.121	261.121	261.121	261.121	261.121	261.121	261.121	261.121	261.121	261.121	261.121	261.121	261.121	261.121	261.121	261.121	261.121	261.121	261.121	261.121	261.121	261.121	261.121	261.121	261.121
354.095	0.38	0	2.72	0.016	169513	175	0	100	2.2	100	2.1	3	9	354.095	354.095	354.095	354.095	354.095	354.095	354.095	354.095	354.095	354.095	354.095	354.095	354.095	354.095	354.095	354.095	354.095	354.095	354.095	354.095	354.095	354.095	354.095	354.095	354.095	354.095	354.095	354.095	354.095	354.095	354.095	354.095	354.095	354.095	354.095	354.095
484.279	0.72	0	9.36	0.349	27773	129	46	100	16.9	100	10.4	2	4	484.279	484.279	484.279	484.28	484.279	484.279	484.279	484.28	484.28	484.279	484.279	484.279	484.279	484.279	484.279	484.28	484.28	484.279		484.279	484.279	484.279					484.279	484.28		484.279	484.279		484.279
678.133	0.83	0	4.9	0.042	750930	175	0	100	1.1	100	1.8	5	7	678.133	678.133	678.133	678.133	678.133	678.133	678.131	678.133	678.131	678.133	678.133	678.133	678.133	678.133	678.133	678.133	678.133	678.133	678.133	678.133	678.133	678.133	678.133	678.135	678.133	678.133	678.133	678.133	678.133	678.133	678.133	678.133	678.133	678.133	678.133	678.133
289.944	1.36	0	0.55	0.024	1090111	175	0	100	31.2	100	2.1	4	5	289.944	289.944	289.944	289.944	289.944	289.944	289.944	289.944	289.944	289.944	289.944	289.944	289.944	289.944	289.944	289.944	289.944	289.944	289.944	289.944	289.944	289.944	289.944	289.944	289.944	289.944	289.945	289.944	289.944	289.944	289.944	289.944	289.944	289.944	289.944	289.944
406.219	3.28	0	3.66	0.344	100065	150	25	100	8.4	99	15.9	3	11	406.217	406.22	406.22	406.22	406.217		406.221	406.22	406.22	406.222	406.22	406.22			406.219	406.219	406.22	406.22	406.218	406.22	406.22	406.22	406.22		406.22	406.219	406.218	406.22	406.22	406.22	406.219	406.22	406.219	406.218		406.219
432.199	0.62	0	3.86	0.01	607931	175	0	100	5.6	99.2	7.1	4	8	432.199	432.199	432.199	432.199	432.199	432.199	432.199	432.2	432.2	432.199	432.199	432.199	432.199	432.199	432.2	432.2	432.199	432.199	432.2	432.199	432.199	432.2	432.199	432.199	432.199	432.199	432.2	432.199	432.2	432.199	432.199	432.199	432.199	432.199	432.199	432.2
692.361	0.25	0	8.42	0.06	201522	175	0	100	0	100	1.2	7	12	692.361	692.361	692.361	692.361	692.361	692.361	692.361	692.361	692.361	692.361	692.361	692.361	692.361	692.361	692.361	692.361	692.361	692.361	692.361	692.361	692.361	692.361	692.361	692.361	692.361	692.361	692.361	692.361	692.361	692.361	692.361	692.361	692.361	692.36	692.361	692.361
642.116	2.43	0	5.08	0.008	897691	175	0	100	3.6	99.8	7.6	5	8	642.117	642.116	642.115	642.117	642.117	642.117	642.112	642.115	642.118	642.114	642.118	642.117	642.114	642.118	642.117	642.118	642.118	642.115	642.117	642.117	642.117	642.117	642.118	642.117	642.117	642.117	642.116	642.117	642.118	642.118	642.117	642.116	642.116	642.116	642.116	642.114
324.142	1.26	0	3.43	0.011	748495	175	0	100	1.8	100	2.4	5	7	324.142	324.141	324.142	324.142	324.142	324.142	324.142	324.14	324.142	324.143	324.142	324.142	324.142	324.143	324.142	324.143	324.142	324.142	324.143	324.142	324.142	324.142	324.142	324.142	324.142	324.142	324.142	324.142	324.142	324.142	324.142	324.142	324.142	324.142	324.142	324.142
388.209	2.89	0	4.53	0.219	656525	175	0			99.9	11.6	6	15	388.209	388.21	388.209	388.21	388.209	388.209	388.21	388.209	388.21	388.209	388.209	388.21	388.207	388.21	388.21	388.211	388.21	388.21	388.209	388.21	388.207	388.21	388.21	388.21	388.21	388.21	388.211	388.21	388.207	388.21	388.207	388.21	388.209	388.21	388.21	388.209
342.132	5.73	0	0.63	0.05	772608	175	0	100	38.9	100	19.3	5	11	342.13	342.133	342.128	342.132	342.132	342.132	342.128	342.128	342.133	342.128	342.132	342.132	342.132	342.132	342.13	342.132	342.133	342.134	342.132	342.128	342.134	342.129	342.132	342.131	342.129	342.133	342.132	342.131	342.129	342.133	342.129	342.129	342.132	342.132	342.131	342.134
422.009	3.11	0	0.88	0.065	194864	175	0	100	9.4	99.9	10.9	3	7	422.009	422.009	422.01	422.009	422.01	422.008	422.009	422.008	422.01	422.008	422.01	422.009	422.01	422.009	422.009	422.01	422.01	422.01	422.01	422.01	422.009	422.007	422.008	422.008	422.009	422.01	422.009	422.01	422.005	422.01	422.009	422.01	422.01	422.009	422.009	422.011
306.072	7.21	0	3.35	0.149	143638	175	0	100	13.4	99.9	23	2	9	306.074	306.071	306.073	306.065	306.071	306.067	306.07	306.066	306.074	306.069	306.074	306.073	306.071	306.074	306.072	306.069	306.073	306.069	306.075	306.073	306.075	306.074	306.072	306.072	306.074	306.071	306.073	306.072	306.071	306.073	306.07	306.07	306.071	306.07	306.07	306.069
318.035	0.37	0	4.27	0.076	458792	175	0	100	1.6	99.9	0.1	9	12	318.035	318.035	318.035	318.035	318.035	318.035	318.035	318.035	318.035	318.035	318.035	318.035	318.035	318.035	318.035	318.035	318.035	318.035	318.035	318.035	318.035	318.035	318.035	318.035	318.035	318.035	318.035	318.035	318.035	318.035	318.035	318.035	318.035	318.035	318.035	318.035
926.107	0.13	0	4.2	0.025	669716	175	0	100	2.8	100	0.3	5	6	926.107	926.107	926.107	926.107	926.107	926.107	926.107	926.107	926.107	926.107	926.107	926.107	926.107	926.107	926.107	926.107	926.107	926.107	926.107	926.107	926.107	926.107	926.107	926.107	926.107	926.107	926.107	926.107	926.107	926.107	926.107	926.107	926.107	926.107	926.107	926.107
135.044	4.42	0	5.08	0.112	514670	172	3	100	13.6	100	4.9	3	5	135.043	135.043	135.044	135.044	135.044	135.044	135.044	135.045	135.044	135.044	135.044	135.044	135.045	135.045	135.044	135.044	135.044	135.043	135.044	135.045	135.045	135.044	135.044	135.044	135.045	135.045	135.044	135.044	135.044	135.044	135.044	135.045	135.045	135.043	135.043	135.042
136.037	2.26	0	0.67	0.022	385711	175	0	100	15.6	99.2	4.3	4	6	136.037	136.037	136.037	136.037	136.037	136.037	136.036	136.037	136.037	136.036	136.037	136.037	136.036	136.037	136.036	136.037	136.037	136.037	136.037	136.037	136.037	136.037	136.037	136.038	136.037	136.037	136.037	136.037	136.037	136.037	136.036	136.037	136.037	136.037	136.037	136.037
412.031	0.19	0	1.95	0.104	179204	175	0	100	0	100	0.2	4	4	412.031	412.031	412.031	412.031	412.031	412.031	412.031	412.031	412.031	412.031	412.031	412.031	412.031	412.031	412.031	412.031	412.031	412.031	412.031	412.031	412.031	412.031	412.031	412.031	412.031	412.031	412.031	412.031	412.031	412.031	412.031	412.031	412.031	412.031	412.031	412.031
904.226	3.54	0	5.15	0.224	275857	175	0	100	10.4	100	40.2	1	5	904.243	904.226	904.226	904.217	904.226	904.227	904.227	904.226	904.226	904.226	904.223	904.226	904.227	904.223	904.225	904.222	904.226	904.227	904.224	904.227	904.226	904.227	904.226	904.227	904.235	904.226	904.226	904.224	904.226	904.226	904.231	904.227	904.226	904.226	904.227	904.227
113.994	1.82	0	4.59	0.081	181042	175	0	100	27.7	88.3	2.1	3	3	113.994	113.993	113.994	113.992	113.994	113.994	113.994	113.993	113.994	113.994	113.994	113.994	113.994	113.994	113.994	113.994	113.994	113.994	113.994	113.994	113.993	113.994	113.994	113.993	113.994	113.994	113.994	113.994	113.994	113.994	113.994	113.994	113.994	113.994	113.994	113.994
326.191	0.4	0	9.88	0.025	237388	147	28	100	17.6	100	1.1	4	4	326.191		326.191		326.191	326.191	326.191	326.191	326.191	326.191		326.191	326.191		326.191		326.192	326.191	326.191	326.191	326.191		326.191	326.191	326.191	326.191	326.191	326.191	326.191			326.191	326.191	326.191	326.191	326.191
324.097	0.51	0	2.77	0.012	646403	175	0	100	0.3	100	1.3	3	5	324.096	324.097	324.096	324.096	324.096	324.096	324.096	324.097	324.096	324.097	324.096	324.096	324.097	324.097	324.096	324.096	324.096	324.096	324.097	324.096	324.096	324.097	324.097	324.096	324.097	324.096	324.096	324.096	324.096	324.096	324.096	324.096	324.097	324.097	324.097	324.096
118.027	2.01	0	4.95	0.016	440489	175	0	100	0	100	0.8	5	7	118.027	118.027	118.027	118.027	118.028	118.027	118.027	118.027	118.027	118.027	118.027	118.027	118.027	118.027	118.027	118.028	118.027	118.027	118.027	118.027	118.027	118.027	118.027	118.028	118.027	118.027	118.027	118.027	118.027	118.027	118.027	118.027	118.027	118.027	118.027	118.027
134.007	1.33	0	4.95	0.014	459472	175	0	100	0.4	100	4.9	2	3	134.007	134.007	134.007	134.007	134.007	134.007	134.007	134.007	134.007	134.007	134.007	134.007	134.007	134.007	134.007	134.008	134.007	134.007	134.007	134.007	134.007	134.008	134.007	134.008	134.007	134.007	134.007	134.007	134.007	134.007	134.007	134.007	134.007	134.007	134.007	134.007
174.018	5.86	0	0.85	0.098	121455	175	0	100	15.9	89.9	17.1	4	8	174.018	174.018	174.019	174.019	174.017	174.018	174.018	174.018	174.018	174.018	174.019	174.015	174.018	174.017	174.019	174.019	174.019	174.019	174.019	174.018	174.019	174.019	174.019	174.016	174.016	174.019	174.019	174.019	174.017	174.019	174.019	174.019	174.018	174.016	174.019	174.019
440.088	3.84	0	0.74	0.059	469039	175	0			99.1	9.6	6	9	440.09	440.087	440.089	440.087	440.09	440.089	440.087	440.085	440.09	440.087	440.089	440.088	440.087	440.089	440.086	440.089	440.088	440.089	440.087	440.087	440.088	440.088	440.088	440.091	440.088	440.088	440.087	440.088	440.086	440.087	440.086	440.088	440.089	440.09	440.09	440.091
514.313	0.5	0	9.35	0.032	270226	175	0	100	13.8	100	0.7	7	11	514.313	514.313	514.313	514.313	514.313	514.313	514.313	514.313	514.313	514.313	514.313	514.313	514.313	514.313	514.313	514.313	514.313	514.313	514.313	514.313	514.313	514.313	514.313	514.313	514.313	514.313	514.313	514.314	514.313	514.313	514.313	514.313	514.313	514.313	514.313	514.313
754.136	0.54	0	4.23	0.016	348127	173	2	100	2	99.7	2.8	3	5	754.137	754.136	754.136	754.136	754.136	754.136	754.137	754.137	754.137	754.137	754.136	754.136	754.136	754.136	754.136	754.136	754.136	754.136	754.136	754.136	754.136	754.136	754.136	754.136	754.136	754.136	754.136	754.136	754.136	754.136	754.136	754.136	754.137	754.136	754.136	754.137
283.089	7.26	0	1.08	0.656	59476	175	0			99.9	24.8	1	12	283.087	283.086	283.089	283.087	283.091	283.089	283.088	283.09	283.089	283.09	283.088	283.087	283.091	283.09	283.091	283.089	283.088	283.088	283.088	283.085	283.09	283.088	283.09	283.088	283.086	283.089	283.09	283.089	283.091	283.089	283.089	283.087	283.091	283.089	283.089	283.087
390.093	0.44	0	3.65	0.012	244315	175	0	100	7.3	99.9	0.6	8	16	390.093	390.093	390.093	390.093	390.093	390.093	390.093	390.093	390.093	390.092	390.093	390.093	390.093	390.093	390.093	390.093	390.093	390.093	390.093	390.093	390.092	390.093	390.093	390.093	390.093	390.093	390.093	390.093	390.093	390.093	390.093	390.093	390.093	390.092	390.093	390.093
402.189	0.75	0	3.2	0.353	287322	175	0			98.8	4.7	5	9	402.188	402.188	402.188	402.189	402.188	402.188	402.188	402.189	402.189	402.19	402.188	402.189	402.189	402.189	402.189	402.189	402.188	402.188	402.189	402.188	402.189	402.188	402.188	402.188	402.189	402.189	402.189	402.188	402.189	402.188	402.189	402.188	402.189	402.188	402.189	402.189
340.135	9.47	0	1.09	0.194	146047	175	0	100	18	93.6	27.7	2	9	340.132	340.131	340.135	340.129	340.136	340.138	340.129	340.129	340.138	340.133	340.138	340.126	340.133	340.137	340.134	340.137	340.135	340.135	340.137	340.135	340.135	340.132	340.136	340.136	340.131	340.139	340.137	340.138	340.136	340.134	340.128	340.135	340.136	340.13	340.134	340.138
175.978	6	0	0.58	0.029	587945	175	0	100	15.3	99.8	11.1	1	4	175.977	175.979	175.978	175.978	175.977	175.977	175.977	175.977	175.978	175.978	175.977	175.978	175.977	175.979	175.979	175.977	175.978	175.979	175.978	175.978	175.98	175.978	175.977	175.977	175.979	175.978	175.978	175.977	175.977	175.978	175.977	175.977	175.978	175.978	175.977	175.978
530.309	0.36	0	8.66	0.045	154742	175	0	100	0	100	2.2	6	11	530.309	530.309	530.309	530.308	530.308	530.309	530.309	530.309	530.309	530.309	530.309	530.309	530.309	530.308	530.309	530.309	530.309	530.309	530.308	530.309	530.309	530.309	530.309	530.308	530.309	530.309	530.308	530.309	530.308	530.309	530.309	530.309	530.309	530.309	530.309	530.308
266.154	1.98	0	8.81	0.341	40435	132	43	100	120.3	100	13.2	2	4	266.155	266.155		266.155	266.155	266.154	266.155	266.155	266.154	266.155	266.155	266.154		266.155	266.154	266.155	266.155	266.155	266.155	266.155	266.155	266.155	266.155	266.155	266.155	266.155	266.155	266.155	266.155	266.155	266.155	266.155	266.155	266.155	266.155	266.155
918.547	0.68	0	10.79	0.251	63040	157	18	100	35	99.8	7.7	2	5	918.548	918.547	918.548	918.548	918.548	918.548	918.548	918.548	918.548	918.547	918.547	918.548	918.549	918.548	918.548	918.547	918.548	918.547	918.548	918.547	918.547	918.547	918.547	918.547	918.548	918.548	918.547	918.547	918.547	918.548	918.548	918.547	918.548	918.547	918.547	918.547
310.068	0.84	0	5.16	0.014	481422	175	0	100	9.9	100	0.8	3	8	310.068	310.068	310.068	310.068	310.068	310.068	310.068	310.068	310.068	310.068	310.068	310.068	310.068	310.068	310.068	310.069	310.068	310.069	310.068	310.068	310.068	310.069	310.068	310.069	310.068	310.068	310.068	310.068	310.068	310.068	310.068	310.068	310.068	310.068	310.068	310.068
266.098	7.8	0	1.09	0.347	80948	175	0			99.6	20.9	2	5	266.096	266.096	266.098	266.096	266.097	266.097	266.094	266.098	266.097	266.099	266.099	266.093	266.1	266.096	266.096	266.1	266.097	266.097	266.098	266.097	266.097	266.093	266.102	266.098	266.094	266.099	266.099	266.099	266.098	266.099	266.096	266.096	266.099	266.096	266.094	266.098
403.928	4.66	0	0.56	0.016	453152	175	0	100	9.7	99.8	18.1	2	7	403.927	403.926	403.93	403.93	403.927	403.927	403.93	403.928	403.929	403.931	403.925	403.929	403.929	403.926	403.928	403.93	403.93	403.927	403.93	403.93	403.93	403.93	403.927	403.929	403.926	403.93	403.928	403.927	403.93	403.926	403.928	403.926	403.928	403.925	403.929	403.925
534.211	2.75	0	5.92	0.222	162544	175	0	100	3.7	100	27	1	6	534.211	534.211	534.21	534.215	534.21	534.21	534.211	534.211	534.21	534.207	534.211	534.211	534.21	534.212	534.211	534.207	534.211	534.211	534.211	534.212	534.211	534.211	534.211	534.208	534.211	534.212	534.209	534.211	534.208	534.211	534.21	534.211	534.211	534.211	534.21	534.21
744.354	0.24	0	8.98	0.033	346602	175	0	100	8.2	100	0.4	10	17	744.354	744.354	744.353	744.354	744.354	744.354	744.353	744.354	744.354	744.354	744.353	744.353	744.354	744.353	744.354	744.354	744.354	744.354	744.353	744.354	744.354	744.353	744.353	744.353	744.353	744.353	744.353	744.354	744.353	744.354	744.354	744.353	744.354	744.353	744.353	744.353
226.071	0.68	0	2.7	0.025	121238	175	0	100	2.8	100	1.2	7	13	226.071	226.071	226.071	226.071	226.071	226.071	226.071	226.071	226.072	226.071	226.071	226.071	226.071	226.071	226.071	226.072	226.071	226.071	226.072	226.071	226.072	226.071	226.071	226.071	226.071	226.071	226.072	226.071	226.071	226.072	226.072	226.071	226.071	226.071	226.071	226.071
305.921	1.13	0	0.55	0.025	476425	175	0	100	8.5	99.9	1.3	6	10	305.921	305.921	305.921	305.921	305.921	305.921	305.921	305.921	305.921	305.921	305.921	305.921	305.921	305.921	305.921	305.921	305.921	305.921	305.921	305.921	305.921	305.921	305.921	305.921	305.921	305.921	305.921	305.921	305.921	305.921	305.921	305.921	305.921	305.922	305.921	305.921
298.16	0.54	0	9.4	0.312	85467	152	23	100	14.3	100	7.3	3	4		298.161																298.16	298.161	298.161	298.16	298.161	298.161	298.16		298.16	298.161	298.161	298.16	298.161	298.161		298.16		298.161	298.16
170.022	0.66	0	1.37	0.054	92137	175	0	100	6.7	100	5.9	2	4	170.022	170.022	170.021	170.022	170.022	170.022	170.022	170.022	170.021	170.021	170.022	170.022	170.022	170.022	170.022	170.022	170.021	170.022	170.022	170.022	170.021	170.021	170.022	170.022	170.021	170.021	170.021	170.022	170.021	170.021	170.021	170.022	170.022	170.022	170.022	170.022
440.088	4.59	0	0.74	0.187	403371	175	0			99.8	15	6	8	440.09	440.088	440.089	440.088	440.088	440.087	440.087	440.086	440.091	440.087	440.087	440.088	440.087	440.087	440.086	440.087	440.089	440.089	440.088	440.085	440.087	440.087	440.088	440.088	440.089	440.087	440.089	440.087	440.084	440.084	440.087	440.089	440.089	440.091	440.087	440.091
372.105	0.45	0	4.38	0.006	226775	92	83	100	14.9	99.8	1.5	3	6					372.105				372.105	372.105	372.105	372.105	372.105	372.105		372.105	372.105		372.105	372.105	372.105	372.105	372.105					372.105		372.105	372.105	372.105				372.105
372.213	1.23	0	5.56	0.019	203020	175	0	100	1.5	99.8	7.9	4	10	372.213	372.214	372.214	372.213	372.213	372.213	372.214	372.213	372.214	372.213	372.213	372.213	372.214	372.213	372.213	372.214	372.214	372.213	372.213	372.214	372.214	372.214	372.214	372.213	372.214	372.213	372.214	372.214	372.214	372.213	372.212	372.213	372.214	372.214	372.213	372.214
388.202	12.42	0	4.72	0.138	1296195	153	22	100	19.3	99.9	78.4	1	10	388.208	388.196		388.196	388.208	388.208	388.204	388.204	388.205	388.203		388.196	388.207	388.203	388.209		388.205	388.207	388.209	388.196	388.196	388.197	388.196	388.198	388.196	388.196	388.198		388.194	388.196		388.208	388.202	388.198	388.203	388.209
230.163	0.62	0	2.77	0.054	63041	175	0	100	1.8	100	2.1	2	3	230.163	230.163	230.163	230.163	230.163	230.163	230.163	230.163	230.163	230.163	230.163	230.163	230.163	230.163	230.163	230.163	230.163	230.163	230.163	230.163	230.163	230.163	230.163	230.163	230.163	230.163	230.163	230.163	230.163	230.163	230.163	230.163	230.163	230.163	230.163	230.163
416.24	0.56	0	5.37	0.018	107467	41	134	100	26.4	100	7.1	5	10			416.24	416.24									416.24		416.24						416.24	416.24														416.24
380.168	1.8	0	3.62	0.019	406297	175	0	100	10.2	100	4.5	5	11	380.167	380.169	380.168	380.168	380.168	380.169	380.169	380.168	380.168	380.168	380.168	380.169	380.169	380.168	380.169	380.169	380.169	380.168	380.168	380.169	380.168	380.169	380.169	380.168	380.169	380.169	380.169	380.168	380.167	380.168	380.169	380.169	380.168	380.167	380.168	380.168
332.05	5.49	0	5.08	0.018	437704	175	0	100	2.3	99.9	2.8	9	13	332.05	332.05	332.048	332.051	332.051	332.051	332.046	332.049	332.051	332.046	332.051	332.051	332.048	332.051	332.05	332.051	332.051	332.049	332.051	332.05	332.051	332.051	332.051	332.051	332.051	332.05	332.05	332.051	332.051	332.051	332.049	332.049	332.05	332.051	332.049	332.047
129.982	15.12	0	0.61	0.085	423505	175	0			88.1	32	0	5	129.981	129.983	129.982	129.982		129.977	129.981	129.981	129.982	129.982	129.981	129.982	129.981	129.982	129.982	129.981	129.982	129.983	129.982	129.982	129.983	129.982	129.982	129.977	129.983	129.982	129.982	129.98	129.981	129.982	129.981	129.982	129.982	129.981	129.981	129.982
950.677	0.17	0	6.05	0.022	387665	175	0	100	1.7	100	0.2	4	5	950.677	950.677	950.678	950.677	950.677	950.677	950.677	950.678	950.678	950.677	950.677	950.677	950.677	950.677	950.677	950.677	950.677	950.677	950.677	950.677	950.677	950.677	950.677	950.677	950.677	950.677	950.677	950.677	950.677	950.677	950.677	950.677	950.677	950.677	950.677	950.677
332.075	2.5	0	1.68	0.432	39976	175	0			100	11	3	5	332.074	332.074	332.075	332.075	332.075	332.075	332.074	332.074	332.075	332.075	332.074	332.075	332.075	332.076	332.075	332.075	332.074	332.075	332.075	332.074	332.073	332.075	332.075	332.076	332.076	332.076	332.075	332.075	332.075	332.075	332.075	332.074	332.073	332.075	332.075	332.075
379.148	0.7	0	2.45	0.029	140692	175	0	100	0.7	99.8	1.5	4	9	379.148	379.148	379.148	379.148	379.148	379.148	379.148	379.148	379.148	379.148	379.148	379.147	379.148	379.148	379.148	379.148	379.148	379.148	379.148	379.148	379.148	379.148	379.148	379.148	379.148	379.148	379.148	379.148	379.147	379.148	379.148	379.148	379.148	379.148	379.148	379.148
662.143	4.34	0	5.14	0.296	399285	175	0	100	10.4	100	21.9	2	8	662.145	662.144	662.145	662.138	662.145	662.139	662.145	662.144	662.138	662.145	662.138	662.144	662.145	662.139	662.137	662.14	662.144	662.145	662.145	662.145	662.144	662.145	662.145	662.142	662.139	662.145	662.145	662.137	662.144	662.145	662.137	662.138	662.145	662.144	662.138	662.138
722.204	0.66	0	3.65	0.008	66085	175	0	100	26.2	99.7	10.1	1	5	722.204	722.204	722.205	722.204	722.203	722.204	722.203	722.204	722.204	722.203	722.204	722.205	722.204	722.204	722.204	722.204	722.204	722.204	722.206	722.205	722.206	722.204	722.204	722.204	722.204	722.204	722.204	722.203	722.204	722.204	722.204	722.204	722.204	722.204	722.204	722.204
135.039	14.61	0	5.07	0.125	389845	168	7	100	23.1	100	43.4	1	3	135.042	135.042	135.037	135.042	135.038		135.037	135.038	135.041	135.035	135.04	135.035	135.038	135.036	135.04	135.041	135.039	135.039	135.042	135.04	135.041	135.037	135.042	135.036	135.038	135.039	135.039	135.04	135.038	135.036	135.04	135.04	135.037	135.042	135.041	135.039
374.147	0.55	0	5.42	0.014	161264	175	0	100	0	100	0.9	4	6	374.147	374.147	374.147	374.148	374.147	374.148	374.147	374.147	374.147	374.147	374.147	374.147	374.147	374.147	374.147	374.148	374.147	374.147	374.148	374.147	374.147	374.148	374.147	374.147	374.148	374.147	374.147	374.147	374.148	374.147	374.147	374.147	374.147	374.147	374.147	374.147
420.199	1.65	0	3.1	0.216	97608	170	5	100	8.4	99.9	16.5	2	9	420.199	420.199	420.199	420.199	420.199	420.199	420.199	420.199	420.199	420.199	420.199	420.199	420.199		420.199	420.199	420.199	420.199	420.199	420.199	420.199	420.199	420.198	420.2	420.198	420.199	420.197	420.2	420.199	420.199		420.199	420.199	420.199		420.199
113.993	1	0	4.01	0.01	312560	175	0	100	15.7	99.9	0.5	3	3	113.993	113.993	113.993	113.993	113.993	113.993	113.993	113.993	113.993	113.993	113.993	113.993	113.993	113.993	113.993	113.993	113.993	113.993	113.993	113.993	113.993	113.993	113.993	113.993	113.993	113.993	113.993	113.993	113.993	113.993	113.992	113.993	113.993	113.993	113.993	113.993
448.101	0.4	0	5.49	0.044	89913	175	0			99.9	1.6	3	5	448.101	448.101	448.1	448.1	448.101	448.1	448.101	448.101	448.101	448.1	448.1	448.101	448.101	448.101	448.1	448.101	448.1	448.101	448.101	448.1	448.101	448.1	448.1	448.1	448.1	448.1	448.1	448.101	448.1	448.1	448.1	448.1	448.101	448.1	448.1	448.1
120.044	1.59	0	4.95	0.013	341549	174	1	100	3.5	100	2.7	2	3	120.044	120.044	120.044	120.044	120.044	120.044	120.044	120.044	120.044	120.044	120.044	120.044	120.044	120.044	120.044	120.044	120.044	120.044	120.044	120.044	120.044	120.044	120.044	120.044	120.044	120.044	120.044	120.044	120.044	120.044	120.044	120.044	120.044	120.044	120.044	120.044
390.219	8.7	0	4.65	0.316	862414	175	0			99.4	21.9	3	13	390.219	390.218	390.22	390.217	390.218	390.219	390.218	390.218	390.22	390.215	390.208	390.219	390.216	390.217	390.22	390.224	390.219	390.219	390.222	390.223	390.223	390.223	390.219	390.218	390.22	390.221	390.217	390.224	390.216	390.223	390.219	390.222	390.211	390.217	390.217	390.222
294.186	0.71	0	9.67	0.341	60588	127	48	100	22.3	100	6.2	2	3
890.207	1	0	4.87	0.123	557907	175	0	100	35.5	99.9	12.2	1	6	890.209	890.207	890.207	890.208	890.207	890.208	890.208	890.207	890.212	890.207	890.208	890.207	890.207	890.209	890.208	890.203	890.207	890.207	890.208	890.209	890.207	890.208	890.207	890.207	890.207	890.207	890.207	890.208	890.207	890.207	890.209	890.208	890.207	890.207	890.208	890.209
294.183	1.96	0	8.95	0.028	163820	175	0	100	8.6	100	4.1	3	3	294.183	294.183	294.183	294.183	294.183	294.183	294.183	294.183	294.183	294.183	294.183	294.183	294.183	294.184	294.183	294.183	294.183	294.185	294.185	294.185	294.185	294.185	294.185	294.185	294.184	294.184	294.185	294.185	294.185	294.185	294.185	294.185	294.185	294.184	294.185	294.184
648.129	0.49	0	4.51	0.014	107239	174	1	100	6.5	100	4.8	4	15	648.13	648.129	648.129	648.129	648.129	648.129	648.129	648.129	648.129	648.129	648.129	648.129	648.129	648.129	648.129	648.129	648.129	648.129	648.129	648.129	648.129	648.129	648.13	648.129	648.129	648.129	648.129	648.129	648.129	648.129	648.129	648.129	648.129	648.129	648.129	648.129
163.948	1.56	0	0.66	0.03	252894	175	0	100	29.8	100	16.6	1	4	163.948	163.948	163.948	163.948	163.948	163.948	163.948	163.948	163.948	163.948	163.948	163.948	163.948	163.948	163.948	163.948	163.948	163.948	163.948	163.948	163.948	163.948	163.948	163.948	163.948	163.948	163.948	163.947	163.948	163.948	163.948	163.948	163.948	163.948	163.948	163.948
756.211	0.22	0	4.42	0.034	203277	175	0	100	8.6	99.9	0.5	5	7	756.211	756.211	756.211	756.211	756.211	756.211	756.211	756.211	756.211	756.211	756.211	756.211	756.211	756.211	756.211	756.211	756.211	756.211	756.211	756.211	756.211	756.211	756.211	756.211	756.211	756.211	756.211	756.211	756.211	756.211	756.211	756.211	756.211	756.211	756.211	756.211
180.042	0.81	0	3.9	0.009	242732	175	0	100	13.1	99.9	6.1	2	5	180.042	180.042	180.042	180.042	180.042	180.042	180.042	180.042	180.042	180.042	180.042	180.042	180.042	180.042	180.042	180.042	180.042	180.042	180.042	180.042	180.042	180.042	180.042	180.042	180.042	180.042	180.042	180.042	180.042	180.042	180.042	180.042	180.042	180.042	180.042	180.042
129.982	6.6	0	0.61	0.038	426149	175	0			85.3	16.5	1	7	129.982	129.984	129.983	129.982	129.982	129.982	129.982	129.982	129.983	129.982	129.982	129.983	129.982	129.982	129.982	129.982	129.983	129.984	129.983	129.983	129.984	129.982	129.982	129.982	129.983	129.983	129.982	129.981	129.982	129.983	129.982	129.982	129.982	129.982	129.982	129.983
446.144	6.39	0	4.33	0.221	72161	166	9	100	12.8	100	33.1	1	12	446.144	446.143	446.144	446.143	446.151	446.141	446.144	446.143	446.144	446.143	446.149	446.145	446.145	446.151	446.144	446.145	446.143	446.135		446.144	446.143	446.143		446.142	446.141	446.146	446.143		446.143	446.144	446.144	446.143	446.143	446.147	446.144	446.143
670.274	0.52	0	6.25	0.017	128999	175	0	100	0.9	100	5.1	2	7	670.274	670.274	670.274	670.274	670.274	670.274	670.274	670.274	670.274	670.274	670.274	670.274	670.274	670.274	670.274	670.274	670.274	670.274	670.274	670.274	670.274	670.274	670.274	670.274	670.274	670.274	670.274	670.274	670.274	670.274	670.274	670.274	670.274	670.274	670.274	670.274
253.095	1.01	0	2.63	0.047	72344	173	2	100	11.7	100	16.3	1	4	253.095	253.095	253.095	253.095	253.095	253.095	253.095	253.095	253.095	253.095	253.095	253.095	253.095	253.095	253.095	253.095	253.095	253.095	253.095	253.095	253.095	253.095	253.095	253.095	253.095	253.095	253.095	253.095	253.096	253.095	253.095	253.095	253.095	253.095	253.095	253.095
370.199	0.61	0	5.53	0.018	234627	175	0	100	0.1	99.4	7.3	4	8	370.199	370.199	370.199	370.199	370.199	370.199	370.199	370.199	370.199	370.199	370.199	370.199	370.199	370.199	370.199	370.199	370.199	370.199	370.199	370.199	370.199	370.199	370.199	370.199	370.199	370.199	370.199	370.199	370.199	370.199	370.2	370.199	370.199	370.199	370.199	370.199
135.044	1.61	0	5.16	0.011	360635	175	0	100	9.5	100	1.5	2	3	135.044	135.044	135.044	135.044	135.044	135.044	135.044	135.044	135.044	135.044	135.044	135.044	135.044	135.044	135.044	135.044	135.044	135.044	135.044	135.044	135.044	135.045	135.044	135.045	135.044	135.044	135.044	135.044	135.044	135.044	135.044	135.044	135.044	135.044	135.044	135.044
464.093	10.02	0	5.1	0.217	68165	175	0			100	35.8	1	5	464.093	464.094	464.097	464.088	464.091	464.093	464.088	464.091	464.092	464.092	464.091	464.095	464.096	464.094	464.089	464.088	464.094	464.101	464.092	464.092	464.093	464.093	464.097	464.093	464.092	464.101	464.098	464.089	464.093	464.101	464.092	464.092	464.092	464.093	464.091	464.091
594.148	2.11	0	4.99	0.015	230325	175	0	100	0	99.5	3.1	5	9	594.147	594.148	594.148	594.149	594.15	594.149	594.147	594.147	594.148	594.147	594.149	594.149	594.147	594.149	594.147	594.15	594.148	594.148	594.146	594.147	594.147	594.147	594.148	594.152	594.149	594.148	594.147	594.148	594.147	594.146	594.147	594.148	594.147	594.149	594.148	594.147
442.089	3.15	0	5.11	0.016	79707	175	0	100	8.2	99.8	10	2	6	442.089	442.09	442.09	442.09	442.09	442.09	442.086	442.088	442.09	442.088	442.09	442.09	442.089	442.09	442.09	442.091	442.09	442.087	442.089	442.091	442.092	442.091	442.09	442.09	442.09	442.088	442.09	442.089	442.09	442.09	442.089	442.09	442.088	442.09	442.089	442.088
194.058	0.69	0	3.65	0.008	135984	175	0	100	5.8	99.9	2.2	2	4	194.058	194.058	194.058	194.058	194.058	194.058	194.058	194.058	194.058	194.058	194.058	194.058	194.058	194.058	194.058	194.058	194.058	194.058	194.058	194.058	194.058	194.058	194.058	194.058	194.058	194.058	194.058	194.058	194.058	194.058	194.058	194.058	194.058	194.058	194.058	194.058
404.202	2.15	0	4.02	0.267	132290	175	0			99.7	14.5	6	10	404.202	404.202	404.202	404.202	404.201	404.202	404.2	404.201	404.202	404.199	404.202	404.202	404.2	404.201	404.201	404.202	404.202	404.201	404.201	404.202	404.203	404.202	404.203	404.202	404.203	404.202	404.203	404.202	404.203	404.203	404.2	404.202	404.202	404.202	404.202	404.201
332.05	0.6	0	5.17	0.019	313873	175	0	100	7.3	100	0.3	9	11	332.05	332.051	332.05	332.05	332.051	332.05	332.05	332.05	332.05	332.05	332.05	332.05	332.05	332.05	332.05	332.051	332.05	332.051	332.051	332.05	332.05	332.051	332.051	332.051	332.05	332.05	332.051	332.05	332.05	332.05	332.05	332.05	332.05	332.051	332.051	332.051
294.185	2.51	0	8.95	0.55	148449	175	0			99.9	10.1	2	3	294.184	294.183	294.183	294.184	294.183	294.183	294.183	294.183	294.183	294.183	294.184	294.183	294.183	294.184	294.183	294.183	294.183	294.186	294.185	294.185	294.185	294.185	294.186	294.186	294.186	294.186	294.186	294.185	294.185	294.185	294.185	294.186	294.185	294.186	294.186	294.186
116.011	1.68	0	0.74	0.051	161192	175	0	100	6.6	99.8	3.4	3	5	116.011	116.011	116.011	116.011	116.011	116.011	116.011	116.011	116.011	116.011	116.012	116.011	116.011	116.011	116.011	116.012	116.011	116.011	116.012	116.011	116.011	116.011	116.012	116.012	116.011	116.011	116.011	116.011	116.011	116.011	116.011	116.011	116.011	116.011	116.011	116.011
416.24	1.68	0	6.24	0.436	37178	175	0			99.9	6	4	7	416.24	416.241	416.241	416.241	416.239	416.241	416.24	416.24	416.24	416.24	416.239	416.24	416.241	416.239	416.241	416.24	416.241	416.24	416.241	416.241	416.241	416.241	416.241	416.24	416.24	416.241	416.24	416.241	416.241	416.239	416.241	416.24	416.241	416.24	416.24	416.24
983.998	0.23	0	0.75	0.044	111617	175	0	100	15.5	100	0.2	3	6	983.997	983.997	983.998	983.998	983.997	983.997	983.998	983.998	983.998	983.997	983.997	983.998	983.998	983.998	983.997	983.997	983.998	983.997	983.997	983.998	983.998	983.998	983.998	983.997	983.997	983.998	983.997	983.998	983.998	983.997	983.998	983.998	983.998	983.997	983.998	983.997
298.161	0.26	0	9.15	0.318	93866	163	12	100	15.1	100	2.5	3	4		298.161									298.161			298.161		298.161	298.161	298.161	298.161	298.161	298.161	298.161	298.161	298.161	298.161	298.161	298.161	298.161	298.161	298.161	298.161	298.161	298.161	298.161	298.161	298.161
134.021	1.67	0	5.17	0.01	420585	175	0	100	9.9	100	1.1	2	3	134.021	134.021	134.021	134.021	134.022	134.021	134.021	134.021	134.021	134.021	134.021	134.021	134.021	134.021	134.021	134.022	134.021	134.022	134.022	134.021	134.021	134.022	134.021	134.022	134.021	134.021	134.021	134.021	134.021	134.021	134.021	134.021	134.021	134.022	134.021	134.022
338.1	0.43	0	4.15	0.011	227783	175	0	100	12.7	100	0.3	4	7	338.1	338.1	338.1	338.1	338.1	338.1	338.1	338.1	338.1	338.1	338.1	338.1	338.1	338.1	338.1	338.1	338.1	338.1	338.1	338.1	338.1	338.101	338.1	338.1	338.101	338.101	338.1	338.1	338.1	338.1	338.1	338.1	338.1	338.1	338.101	338.1
642.119	0.36	0	5.16	0.013	367540	175	0	100	0.1	100	1	3	5	642.119	642.119	642.119	642.119	642.119	642.119	642.119	642.118	642.119	642.119	642.119	642.119	642.119	642.119	642.119	642.119	642.119	642.119	642.119	642.119	642.119	642.119	642.119	642.119	642.119	642.119	642.119	642.119	642.119	642.119	642.119	642.119	642.119	642.119	642.119	642.119
195.06	6.73	0	5.08	0.075	441402	175	0	100	6.9	100	14	2	3	195.06	195.06	195.061	195.061	195.061	195.061	195.059	195.061	195.061	195.061	195.061	195.061	195.059	195.061	195.06	195.061	195.061	195.058	195.061	195.06	195.062	195.061	195.061	195.061	195.061	195.06	195.06	195.06	195.061	195.061	195.06	195.059	195.062	195.061	195.059	195.059
392.043	0.4	0	2.85	0.044	216216	175	0	100	0.2	99.9	2.2	6	7	392.043	392.043	392.043	392.043	392.043	392.043	392.043	392.043	392.043	392.043	392.043	392.043	392.043	392.043	392.043	392.043	392.043	392.043	392.043	392.043	392.043	392.043	392.043	392.043	392.043	392.043	392.043	392.043	392.043	392.043	392.043	392.043	392.043	392.043	392.043	392.043
150.053	2.14	0	0.68	0.04	144575	175	0			100	2.2	6	10	150.055	150.053	150.053	150.053	150.053	150.054	150.053	150.053	150.053	150.053	150.054	150.053	150.053	150.053	150.053	150.054	150.053	150.054	150.055	150.053	150.053	150.053	150.054	150.054	150.054	150.053	150.053	150.053	150.053	150.054	150.053	150.054	150.053	150.053	150.054	150.053
741.5	0.18	0	5.61	0.021	290023	175	0	100	0.9	100	0.1	4	4	741.5	741.5	741.5	741.5	741.5	741.5	741.5	741.5	741.5	741.5	741.5	741.5	741.5	741.5	741.5	741.5	741.5	741.5	741.5	741.5	741.5	741.5	741.5	741.5	741.5	741.5	741.5	741.5	741.5	741.5	741.5	741.5	741.5	741.5	741.5	741.5
419.905	7.91	0	0.56	0.099	336192	175	0			91.3	24.4	1	6	419.908	419.902	419.909	419.902	419.909	419.905	419.91	419.908	419.907	419.906	419.905	419.908	419.908	419.901	419.902	419.909	419.901	419.901	419.902	419.906	419.902	419.901	419.906	419.908	419.905	419.901	419.902	419.905	419.907	419.901	419.907	419.905	419.907	419.904	419.908	419.907
580.292	2.19	0	9.5	0.324	45444	171	4	100	2.9	99.7	22.5	1	4	580.296	580.293	580.291	580.292	580.291	580.292	580.296	580.291	580.288	580.291	580.294	580.294	580.292	580.294	580.294	580.292		580.292	580.292	580.292	580.292	580.293	580.292	580.291	580.292	580.292	580.293	580.292	580.292	580.292	580.293	580.292	580.293	580.292	580.293	580.292
164.04	10.7	0	3.37	0.212	316973	138	37	100	24.9	99.9	29.3	1	3		164.038	164.041	164.04			164.04	164.037	164.04	164.04			164.04		164.04		164.039	164.043		164.041	164.04		164.039	164.041		164.038	164.043	164.042	164.041	164.04	164.043	164.04	164.038	164.037	164.04	164.041
180.064	1.5	0	0.67	0.059	170221	175	0	100	9.9	99.9	4.6	5	9	180.064	180.064	180.064	180.064	180.064	180.064	180.064	180.064	180.064	180.064	180.064	180.064	180.063	180.065	180.064	180.064	180.064	180.064	180.064	180.064	180.064	180.064	180.064	180.064	180.064	180.064	180.064	180.064	180.064	180.064	180.064	180.064	180.064	180.064	180.064	180.064
204.027	3.29	0	0.82	0.052	63346	175	0	100	14.2	99.8	8.3	6	9	204.027	204.027	204.027	204.027	204.027	204.028	204.026	204.027	204.027	204.026	204.028	204.027	204.026	204.027	204.027	204.028	204.027	204.028	204.027	204.026	204.027	204.027	204.027	204.028	204.027	204.027	204.027	204.027	204.024	204.027	204.027	204.027	204.027	204.027	204.027	204.028
515.222	0.87	0	2.55	0.045	21578	175	0	100	9.4	99.7	15	1	3	515.222	515.222	515.222	515.222	515.222	515.222	515.222	515.222	515.222	515.222	515.222	515.222	515.222	515.222	515.222	515.222	515.222	515.222	515.222	515.221	515.221	515.221	515.222	515.222	515.222	515.222	515.222	515.222	515.222	515.222	515.222	515.222	515.222	515.222	515.222	515.222
582.307	4.21	0	8.75	0.395	29622	143	32	100	10.1	99.9	22.4	1	4	582.308		582.295				582.319						582.295				582.318	582.307	582.307	582.307	582.307	582.307	582.307	582.308	582.306	582.307	582.307	582.323	582.305			582.306	582.302	582.307	582.308	582.307
418.256	0.66	0	5.8	0.02	80459	175	0	100	1.9	100	8.2	5	10	418.256	418.256	418.257	418.257	418.256	418.256	418.256	418.256	418.256	418.256	418.256	418.256	418.256	418.257	418.257	418.256	418.256	418.256	418.256	418.256	418.257	418.257	418.256	418.256	418.256	418.256	418.257	418.256	418.256	418.256	418.256	418.256	418.256	418.256	418.256	418.256
285.132	0.51	0	1.35	0.07	34518	175	0	100	7.2	100	2.6	2	4	285.132	285.133	285.132	285.133	285.132	285.132	285.132	285.132	285.132	285.132	285.132	285.132	285.132	285.133	285.133	285.133	285.132	285.133	285.133	285.132	285.133	285.132	285.132	285.133	285.132	285.132	285.133	285.133	285.132	285.132	285.133	285.133	285.132	285.132	285.132	285.133
276.029	1.76	0	0.78	0.041	203845	175	0	100	9.6	88.1	4.7	3	6	276.03	276.03	276.029	276.029	276.029	276.03	276.028	276.03	276.029	276.029	276.03	276.029	276.029	276.03	276.029	276.03	276.03	276.03	276.03	276.03	276.03	276.029	276.03	276.03	276.03	276.029	276.029	276.03	276.028	276.03	276.029	276.03	276.029	276.03	276.03	276.029
472.122	0.38	0	3.9	0.007	191511	175	0	100	0.4	100	4.4	2	4	472.122	472.122	472.122	472.122	472.122	472.122	472.122	472.122	472.122	472.122	472.122	472.122	472.122	472.122	472.122	472.122	472.122	472.122	472.122	472.122	472.122	472.122	472.122	472.122	472.122	472.122	472.122	472.122	472.122	472.122	472.122	472.122	472.122	472.122	472.121	472.122
296.101	9.88	0	0.98	0.217	249267	162	13	100	15.6	88	38.4	1	5	296.108	296.104	296.099	296.098	296.104	296.104	296.099	296.101	296.101	296.103	296.102	296.101	296.103	296.103	296.102	296.102	296.096	296.104	296.102	296.098		296.099	296.103	296.101	296.103	296.104	296.098	296.103	296.098	296.1	296.103	296.103		296.096	296.103	296.101
350.194	1.33	0	3.76	0.476	33376	175	0			100	14.2	2	7	350.194	350.195	350.193	350.194	350.193	350.193	350.194	350.195	350.194	350.195	350.193	350.194	350.195	350.194	350.194	350.194	350.194	350.193	350.194	350.194	350.192	350.193	350.193	350.193	350.194	350.194	350.194	350.193	350.194	350.193	350.194	350.193	350.194	350.193	350.194	350.193
404.204	1.25	0	6.21	0.019	127400	174	1	100	4.4	100	10.1	2	5	404.204	404.204	404.204	404.204	404.204	404.204	404.202	404.204	404.204	404.204	404.204	404.204	404.204	404.204	404.204	404.204	404.204	404.204	404.205	404.204	404.204	404.204	404.204	404.204	404.204	404.204	404.204	404.204	404.204	404.204	404.204	404.204	404.204	404.204	404.204	404.204
280.17	1.05	0	10.47	0.381	7445	119	56	100	37.8	99.9	10.5	2	3	280.17	280.17	280.17	280.17		280.17	280.17	280.17		280.17	280.17	280.17		280.17	280.17	280.17	280.17	280.17		280.17	280.17	280.17	280.17	280.17	280.17		280.17	280.17	280.17	280.17	280.17	280.17	280.17	280.17	280.17	280.17
628.167	4.89	0	3.33	0.091	11516	165	10	100	28.9	99.4	37.1	1	3	628.167	628.167	628.163	628.163	628.17	628.166	628.166	628.165	628.177	628.165	628.168	628.178	628.164	628.164	628.165		628.165	628.164	628.166	628.165	628.166	628.165	628.157		628.169	628.166	628.165	628.166	628.165	628.166	628.167	628.165	628.163	628.164	628.163	628.166
484.279	4.54	0	9.2	0.398	27479	112	63	100	40.7	99.8	29.2	1	3	484.279	484.279	484.28	484.28	484.28	484.279	484.28	484.28	484.279	484.28	484.279	484.28	484.28		484.279	484.28	484.278	484.28							484.28	484.279					484.279			484.28		484.279
519.97	2.1	0	0.88	0.035	103413	175	0	100	10.3	100	3.8	3	5	519.971	519.969	519.971	519.969	519.97	519.97	519.97	519.968	519.971	519.969	519.971	519.97	519.969	519.97	519.97	519.971	519.97	519.971	519.97	519.97	519.97	519.969	519.969	519.97	519.97	519.971	519.971	519.97	519.967	519.971	519.97	519.971	519.97	519.971	519.97	519.97
540.105	1.01	0	8.58	0.238	91507	175	0	100	17.1	99.9	22	3	5	540.104	540.104	540.103	540.105	540.104	540.105	540.104	540.103	540.104	540.105	540.104	540.104	540.105	540.105	540.102	540.105	540.104	540.104	540.105	540.104	540.104	540.105	540.105	540.104	540.105	540.104	540.105	540.105	540.105	540.104	540.105	540.105	540.105	540.104	540.104	540.104
264.147	0.62	0	2.77	0.063	32955	175	0			100	4.8	2	3	264.147	264.147	264.147	264.147	264.147	264.147	264.148	264.147	264.147	264.147	264.147	264.147	264.147	264.147	264.147	264.147	264.147	264.147	264.148	264.147	264.147	264.147	264.147	264.147	264.147	264.147	264.147	264.147	264.147	264.147	264.147	264.147	264.147	264.147	264.147	264.147
298.16	0.6	0	8.84	0.327	35702	175	0	100	12.9	99.8	6	4	4	298.16	298.16	298.16	298.16	298.16	298.16	298.16	298.16	298.16	298.16	298.16	298.16	298.16	298.16	298.16	298.16	298.16	298.16	298.16	298.16	298.16	298.16	298.16	298.16	298.16	298.16	298.16	298.16	298.16	298.16	298.16	298.16	298.16	298.16	298.16	298.16
173.105	1.09	0	4.12	0.012	55515	175	0	100	0.4	99.9	14.7	1	3	173.105	173.105	173.105	173.105	173.105	173.105	173.105	173.105	173.105	173.105	173.105	173.105	173.105	173.105	173.105	173.105	173.105	173.105	173.105	173.105	173.105	173.105	173.105	173.105	173.105	173.105	173.105	173.105	173.105	173.105	173.105	173.105	173.105	173.105	173.105	173.105
654.385	0.42	0	9.3	0.028	232683	175	0	100	10.9	99.9	0.6	9	10	654.384	654.385	654.385	654.385	654.385	654.385	654.385	654.385	654.385	654.385	654.385	654.385	654.385	654.385	654.385	654.385	654.385	654.385	654.384	654.385	654.385	654.385	654.385	654.385	654.385	654.385	654.385	654.385	654.385	654.385	654.385	654.385	654.385	654.385	654.385	654.385
474.079	4.22	0	2.7	0.178	29355	160	15	100	9.8	100	22.2	1	5	474.079	474.079	474.079	474.079	474.079	474.078	474.079	474.079	474.079	474.079	474.079	474.079	474.078	474.079	474.078	474.078	474.079	474.078	474.078	474.08		474.078	474.08	474.079	474.078	474.078	474.077	474.079	474.079	474.079	474.079	474.078	474.079	474.079	474.079	474.078
412.185	1.22	0	1.51	0.065	58898	174	1	100	6.8	99.5	9.2	2	4	412.185	412.185	412.185	412.185	412.185	412.185	412.185	412.185	412.185	412.185	412.185	412.185	412.185	412.185	412.185	412.185	412.185	412.185	412.185	412.185	412.185	412.185	412.185	412.185	412.185	412.185	412.185	412.185	412.185	412.185	412.185	412.185	412.185	412.185	412.185	412.185
612.167	4.55	0	3.48	0.257	29733	175	0	100	17.6	99.9	20.3	1	5	612.166	612.166	612.169	612.164	612.168	612.167	612.154	612.166	612.168	612.167	612.167	612.167	612.167	612.168	612.164	612.167	612.167	612.168	612.168	612.166	612.153	612.167	612.169	612.169	612.167	612.167	612.166	612.166	612.164	612.168	612.168	612.168	612.166	612.165	612.168	612.167
400.17	6.36	0	3.56	0.025	141752	175	0			91.3	19.5	4	7	400.167	400.173	400.169	400.168	400.169	400.17	400.166	400.172	400.171	400.173	400.171	400.173	400.172	400.172	400.169	400.169	400.168	400.172	400.172	400.17	400.17	400.169	400.17	400.17	400.172	400.168	400.172	400.169	400.167	400.171	400.172	400.17	400.169	400.167	400.173	400.169
632.124	1.18	0	4.9	0.22	745078	175	0			99.8	3	5	11	632.124	632.124	632.124	632.124	632.124	632.124	632.122	632.124	632.122	632.124	632.124	632.124	632.124	632.124	632.124	632.124	632.124	632.124	632.124	632.124	632.132	632.124	632.124	632.126	632.124	632.124	632.124	632.124	632.124	632.124	632.124	632.124	632.124	632.124	632.124	632.124
478.153	2.39	0	0.67	0.021	179270	175	0	100	7.2	99.8	30.3	1	6	478.156	478.153	478.155	478.152	478.153	478.153	478.152	478.153	478.157	478.152	478.154	478.153	478.152	478.153	478.152	478.154	478.153	478.153	478.156	478.156	478.153	478.152	478.153	478.154	478.153	478.153	478.153	478.153	478.156	478.153	478.157	478.152	478.153	478.153	478.152	478.152
443.988	3.85	0	0.91	0.245	64163	175	0			98.1	10.6	5	9	443.988	443.988	443.988	443.987	443.988	443.988	443.986	443.986	443.987	443.987	443.99	443.988	443.988	443.988	443.987	443.989	443.988	443.99	443.99	443.986	443.988	443.985	443.988	443.988	443.988	443.987	443.987	443.992	443.984	443.99	443.987	443.989	443.987	443.987	443.988	443.987
311.975	5.17	0	0.89	0.072	102124	175	0	100	13.6	99.5	14.6	2	7	311.973	311.976	311.976	311.973	311.974	311.976	311.974	311.975	311.975	311.974	311.975	311.974	311.974	311.971	311.976	311.974	311.977	311.975	311.976	311.975	311.974	311.976	311.975	311.975	311.973	311.977	311.976	311.977	311.974	311.974	311.976	311.974	311.976	311.977	311.974	311.974
492.126	1.04	0	5.94	0.023	36174	175	0	100	17.7	100	9.8	2	5	492.126	492.126	492.126	492.127	492.126	492.126	492.126	492.126	492.126	492.126	492.126	492.126	492.126	492.126	492.127	492.126	492.126	492.126	492.126	492.127	492.127	492.126	492.126	492.126	492.126	492.126	492.126	492.126	492.126	492.126	492.126	492.126	492.126	492.126	492.126	492.126
480.067	2.6	0	4.27	0.138	17009	114	61	100	37.9	100	16.9	3	10	480.066	480.066			480.066	480.065	480.067	480.067	480.067	480.067	480.066	480.067			480.066	480.065	480.067	480.066	480.068					480.069	480.066			480.066	480.067	480.066	480.068	480.067	480.067	480.067	480.065	480.066
174.128	6.17	0	0.62	0.054	139655	175	0			98.9	16.8	1	3	174.124	174.129	174.128	174.128	174.127	174.127	174.128	174.128	174.129	174.128	174.127	174.128	174.127	174.128	174.129	174.127	174.128	174.129	174.126	174.128	174.129	174.128	174.127	174.127	174.129	174.128	174.128	174.127	174.127	174.128	174.128	174.128	174.128	174.127	174.127	174.129
376.076	0.41	0	3.65	0.016	169757	175	0	100	9.7	100	1.2	5	8	376.076	376.077	376.076	376.076	376.077	376.077	376.076	376.077	376.077	376.076	376.076	376.077	376.076	376.076	376.077	376.076	376.077	376.077	376.077	376.077	376.076	376.077	376.076	376.077	376.077	376.076	376.077	376.076	376.076	376.076	376.076	376.076	376.076	376.077	376.076	376.076
512.261	2.01	0	5.71	0.029	42806	121	54	100	21.1	100	13.4	3	10	512.261		512.262	512.261		512.259			512.261	512.261		512.26	512.261		512.261	512.261	512.261	512.263	512.261		512.262	512.262		512.261	512.263	512.26		512.257	512.26		512.26	512.26	512.261	512.261	512.262
264.147	0.56	0	3.23	0.048	92000	175	0	100	8.2	100	2.6	2	4	264.147	264.147	264.147	264.147	264.147	264.147	264.147	264.147	264.147	264.147	264.147	264.147	264.147	264.147	264.147	264.147	264.147	264.147	264.147	264.147	264.147	264.147	264.147	264.147	264.147	264.147	264.147	264.147	264.147	264.147	264.147	264.147	264.147	264.147	264.147	264.147
360.081	6.22	0	3.36	0.023	383672	175	0			99.8	11.9	7	15	360.084	360.076	360.081	360.079	360.083	360.084	360.081	360.077	360.084	360.08	360.083	360.084	360.079	360.082	360.081	360.083	360.079	360.082	360.084	360.081	360.084	360.084	360.08	360.082	360.084	360.08	360.082	360.083	360.083	360.081	360.082	360.079	360.078	360.077	360.079	360.082
630.056	0.38	0	4.25	0.056	289139	175	0	100	11.4	100	0.3	5	10	630.055	630.056	630.056	630.056	630.055	630.055	630.055	630.055	630.056	630.055	630.056	630.056	630.056	630.056	630.055	630.055	630.056	630.056	630.056	630.055	630.055	630.055	630.055	630.055	630.056	630.055	630.055	630.055	630.055	630.056	630.055	630.055	630.056	630.055	630.056	630.055
228.147	1.21	0	2.69	0.115	9730	175	0	100	28.6	99.1	10.4	2	3	228.148	228.148	228.147	228.147	228.147	228.147	228.147	228.147	228.147	228.147	228.147	228.148	228.148	228.147	228.147	228.147	228.147	228.148	228.148	228.147	228.147	228.148	228.147	228.148	228.147	228.147	228.148	228.147	228.147	228.148	228.147	228.147	228.148	228.147	228.147	228.148
808.202	1.52	0	4.68	0.021	250807	175	0	100	9.8	99.9	4.4	4	7	808.202	808.201	808.203	808.2	808.202	808.202	808.201	808.201	808.202	808.201	808.204	808.203	808.202	808.201	808.203	808.204	808.202	808.203	808.203	808.202	808.204	808.204	808.202	808.202	808.201	808.202	808.202	808.204	808.201	808.204	808.2	808.202	808.201	808.201	808.2	808.202
354.151	0.9	0	2.38	0.232	32256	171	4	100	15.4	87.8	16.1	3	5	354.151	354.151	354.151	354.151	354.151	354.151	354.151	354.151	354.151	354.151	354.151	354.151	354.151	354.151	354.151	354.151	354.151	354.151	354.151		354.151	354.151	354.151	354.151	354.151	354.151	354.15	354.151	354.151	354.151	354.151	354.151	354.151	354.151	354.151	354.151
506.264	3.18	0	8.86	0.395	20484	157	18	100	11.2	100	21.4	1	5	506.264	506.264	506.264	506.264	506.264	506.264	506.263	506.263	506.263	506.264	506.264	506.265	506.262	506.264	506.264	506.264	506.271	506.264	506.264	506.264	506.264	506.264	506.264	506.264	506.264	506.264	506.264	506.264	506.264	506.264	506.264	506.264	506.264	506.264	506.264	506.264
624.168	0.29	0	5.37	0.017	154531	175	0	100	0.5	100	0.8	3	4	624.168	624.168	624.168	624.168	624.168	624.168	624.168	624.168	624.168	624.168	624.168	624.168	624.168	624.168	624.168	624.168	624.168	624.168	624.168	624.168	624.168	624.168	624.168	624.168	624.168	624.168	624.168	624.168	624.168	624.168	624.168	624.168	624.168	624.168	624.168	624.168
678.111	0.25	0	5.29	0.044	300558	175	0	100	2.7	100	0.2	7	8	678.111	678.111	678.111	678.111	678.111	678.111	678.111	678.111	678.111	678.111	678.111	678.111	678.111	678.111	678.111	678.111	678.111	678.111	678.111	678.111	678.111	678.111	678.111	678.111	678.11	678.111	678.111	678.111	678.111	678.111	678.111	678.111	678.111	678.111	678.111	678.111
435.884	4.21	0	0.56	0.02	157687	175	0	100	8.7	98.1	17.3	6	11	435.884	435.879	435.887	435.886	435.885	435.883	435.887	435.885	435.884	435.887	435.882	435.884	435.885	435.882	435.885	435.886	435.884	435.882	435.885	435.886	435.879	435.885	435.884	435.884	435.882	435.882	435.885	435.882	435.886	435.884	435.884	435.882	435.884	435.883	435.885	435.884
338.085	1.36	0	0.73	0.077	38435	175	0			100	3.3	3	4	338.085	338.085	338.086	338.085	338.085	338.085	338.084	338.085	338.085	338.084	338.085	338.084	338.085	338.085	338.085	338.085	338.085	338.084	338.085	338.085	338.085	338.085	338.085	338.085	338.085	338.085	338.085	338.085	338.084	338.085	338.085	338.085	338.085	338.085	338.085	338.085
594.159	1.45	0	5.45	0.34	2955931	175	0	100	41.5	98.9	13.4	2	6	594.159	594.159	594.16	594.158	594.158	594.16	594.16	594.16	594.158	594.16	594.158	594.158	594.16	594.159	594.158	594.159	594.158	594.159	594.161	594.158	594.158	594.158	594.158	594.159	594.158	594.158	594.158	594.158	594.158	594.158	594.16	594.158	594.158	594.159	594.158	594.158
376.077	0.94	0	2.72	0.017	63902	175	0	100	8.6	100	7.8	2	7	376.077	376.077	376.076	376.077	376.077	376.077	376.077	376.077	376.077	376.077	376.077	376.077	376.077	376.077	376.077	376.077	376.077	376.077	376.077	376.077	376.077	376.076	376.077	376.077	376.077	376.077	376.077	376.077	376.077	376.077	376.077	376.077	376.077	376.077	376.077	376.077
454.11	4.58	0	0.72	0.119	53188	175	0			99.8	22.3	0	4	454.111	454.11	454.109	454.11	454.109	454.109	454.113	454.114	454.109	454.113	454.109	454.109	454.116	454.109	454.109	454.109	454.109	454.109	454.109	454.109	454.109	454.109	454.109	454.11	454.111	454.109	454.109	454.109	454.11	454.109	454.112	454.109	454.109	454.109	454.109	454.109
698.182	2.61	0	3.36	0.009	74139	175	0	100	13.3	99.9	23.5	2	4	698.185	698.179	698.183	698.181	698.184	698.185	698.182	698.179	698.185	698.181	698.183	698.185	698.18	698.184	698.182	698.185	698.181	698.183	698.184	698.182	698.183	698.184	698.181	698.182	698.185	698.181	698.183	698.184	698.184	698.183	698.183	698.181	698.179	698.179	698.18	698.183
538.333	1.91	0	5.24	0.283	48055	175	0			97.1	16	5	11	538.333	538.333	538.333	538.333	538.332	538.334	538.332	538.334	538.332	538.334	538.334	538.332	538.332	538.334	538.333	538.332	538.333	538.333	538.332	538.334	538.333	538.335	538.333	538.335	538.332	538.332	538.333	538.332	538.335	538.333	538.332	538.335	538.332	538.332	538.333	538.334
336.085	0.48	0	4.27	0.015	155757	175	0	100	10.7	99.9	4.9	4	7	336.085	336.085	336.085	336.085	336.085	336.085	336.085	336.085	336.085	336.085	336.085	336.085	336.085	336.085	336.085	336.085	336.085	336.085	336.085	336.085	336.085	336.085	336.085	336.085	336.085	336.085	336.085	336.085	336.085	336.085	336.085	336.085	336.085	336.085	336.085	336.085
356.111	0.42	0	3.89	0.017	115488	175	0	100	5.9	99.9	0.8	3	6	356.111	356.111	356.111	356.111	356.111	356.111	356.111	356.111	356.111	356.111	356.111	356.111	356.111	356.111	356.111	356.111	356.111	356.111	356.111	356.111	356.111	356.111	356.111	356.111	356.111	356.111	356.111	356.111	356.111	356.111	356.111	356.111	356.111	356.111	356.111	356.111
207.09	2	0	4.62	0.009	139296	175	0	100	21.5	99.9	2.7	2	3	207.09	207.09	207.09	207.089	207.089	207.09	207.09	207.09	207.09	207.09	207.09	207.089	207.089	207.09	207.09	207.09	207.09	207.09	207.09	207.09	207.09	207.09	207.09	207.089	207.089	207.09	207.09	207.09	207.09	207.09	207.09	207.09	207.088	207.09	207.09	207.09
258.082	10.22	0	0.6	0.152	142129	175	0			87.5	24.2	1	7	258.079	258.083	258.082	258.085	258.085	258.085	258.084	258.079	258.085	258.082	258.082	258.085	258.081	258.085	258.082	258.082	258.085	258.08	258.079	258.085	258.083	258.085	258.078	258.082	258.087	258.086	258.082	258.079	258.084	258.079	258.082	258.079	258.082	258.084	258.082	258.086
192.064	1.12	0	2.85	0.233	84805	175	0			100	10	2	5	192.064	192.064	192.064	192.064	192.064	192.064	192.064	192.064	192.064	192.064	192.064	192.064	192.064	192.064	192.064	192.064	192.064	192.064	192.063	192.064	192.064	192.064	192.064	192.064	192.064	192.064	192.063	192.064	192.064	192.064	192.063	192.064	192.064	192.064	192.064	192.064
556.291	0.7	0	11.36	0.386	44240	122	53	100	0	99.8	8.1	2	4	556.29	556.29		556.29	556.292	556.289		556.29		556.293	556.291	556.292		556.29	556.291	556.29		556.29	556.29	556.291	556.291	556.291	556.291	556.29			556.291	556.291	556.29	556.291	556.29	556.291	556.29	556.29	556.29	556.289
338.1	0.72	0	3.96	0.006	167851	175	0	100	0	100	1	3	6	338.1	338.1	338.1	338.1	338.1	338.1	338.099	338.1	338.1	338.1	338.1	338.099	338.1	338.099	338.1	338.1	338.1	338.1	338.1	338.1	338.1	338.1	338.1	338.1	338.1	338.1	338.1	338.1	338.1	338.1	338.099	338.1	338.1	338.1	338.1	338.1
515.306	1.15	0	2.95	0.044	31798	172	3	100	33.3	100	13.8	2	6	515.307	515.306	515.307	515.306	515.307	515.305	515.307	515.306	515.306	515.306	515.306	515.306	515.306	515.306	515.307	515.306	515.306	515.306	515.305	515.306	515.306	515.306	515.306	515.307	515.307	515.306	515.307	515.306	515.306	515.307	515.306	515.306	515.306	515.306	515.306	515.306
616.27	1.37	0	2.91	0.183	54500	175	0	100	4.7	98.1	6.8	2	6	616.269	616.27	616.271	616.27	616.27	616.27	616.27	616.27	616.269	616.27	616.269	616.27	616.27	616.27	616.27	616.27	616.27	616.27	616.27	616.27	616.266	616.269	616.27	616.27	616.27	616.269	616.27	616.269	616.27	616.27	616.27	616.269	616.27	616.27	616.27	616.269
263.946	0.52	0	0.53	0.023	161592	175	0	100	41.4	99.6	0.8	4	4	263.946	263.946	263.946	263.946	263.946	263.946	263.946	263.946	263.946	263.946	263.946	263.946	263.947	263.946	263.946	263.947	263.946	263.947	263.947	263.947	263.946	263.946	263.946	263.946	263.947	263.947	263.947	263.946	263.946	263.946	263.946	263.946	263.946	263.946	263.946	263.947
758.203	1.61	0	3.65	0.137	41546	171	4	100	32.4	99.9	19.5	1	5	758.203	758.202	758.203	758.203	758.202	758.202	758.203	758.203	758.203	758.202	758.203	758.202	758.204	758.202	758.202	758.204	758.202	758.202	758.2	758.203		758.203	758.202	758.202	758.202	758.202	758.203	758.202	758.202	758.203	758.202	758.202	758.202	758.202	758.202	758.202
700.142	0.59	0	6.87	0.031	71284	175	0	100	13.3	100	5.7	2	6	700.142	700.142	700.141	700.141	700.142	700.142	700.142	700.141	700.142	700.142	700.142	700.142	700.142	700.142	700.141	700.142	700.142	700.142	700.142	700.141	700.141	700.142	700.142	700.142	700.142	700.142	700.141	700.142	700.141	700.142	700.142	700.142	700.141	700.142	700.142	700.142
260.137	0.77	0	2.06	0.069	20866	175	0	100	11.8	100	5	2	4	260.137	260.137	260.137	260.137	260.137	260.137	260.137	260.137	260.137	260.137	260.137	260.137	260.137	260.137	260.137	260.137	260.137	260.137	260.137	260.137	260.136	260.137	260.137	260.137	260.137	260.137	260.138	260.137	260.137	260.138	260.137	260.137	260.137	260.137	260.137	260.137
295.037	0.63	0	1.54	0.052	76518	175	0	100	3.2	100	1.1	3	3	295.037	295.037	295.037	295.037	295.037	295.037	295.037	295.037	295.037	295.037	295.037	295.037	295.037	295.037	295.037	295.037	295.037	295.037	295.037	295.037	295.037	295.037	295.037	295.037	295.037	295.037	295.037	295.037	295.037	295.037	295.037	295.037	295.037	295.037	295.037	295.037
232.142	0.38	0	1.81	0.066	45819	175	0	100	0.2	100	0.5	3	3	232.142	232.142	232.142	232.142	232.142	232.142	232.142	232.142	232.142	232.142	232.142	232.142	232.142	232.142	232.143	232.142	232.142	232.142	232.142	232.142	232.142	232.142	232.142	232.142	232.142	232.142	232.142	232.142	232.142	232.142	232.142	232.142	232.142	232.143	232.142	232.142
350.029	5.57	0	5.08	0.036	174273	175	0	100	10.7	100	16.3	3	4	350.029	350.03	350.027	350.03	350.031	350.031	350.025	350.028	350.029	350.026	350.03	350.03	350.026	350.031	350.029	350.031	350.031	350.028	350.03	350.029	350.031	350.031	350.031	350.031	350.031	350.03	350.029	350.029	350.031	350.031	350.029	350.029	350.028	350.03	350.026	350.026
333.128	3.26	0	4.98	0.345	39375	173	2	100	13.5	99.8	16.9	3	6	333.127	333.127	333.127	333.127	333.128	333.128	333.129	333.134	333.127	333.128	333.128	333.127	333.129	333.128	333.128	333.129	333.127	333.128	333.128	333.128	333.127	333.128	333.128	333.128	333.128	333.127	333.128	333.128	333.128	333.127	333.126	333.128	333.127	333.127	333.126	333.127
694.099	0.68	0	4.9	0.043	275258	175	0	100	3.3	99.9	1.2	7	8	694.099	694.098	694.099	694.099	694.099	694.098	694.097	694.098	694.097	694.099	694.098	694.098	694.099	694.098	694.098	694.099	694.098	694.098	694.099	694.099	694.098	694.099	694.098	694.1	694.098	694.098	694.098	694.098	694.098	694.098	694.098	694.098	694.098	694.098	694.098	694.098
113.993	0.75	0	0.52	0.058	99358	175	0	100	46	98.6	1.5	2	3	113.993	113.993	113.993	113.993	113.993	113.993	113.993	113.993	113.993	113.993	113.993	113.993	113.993	113.993	113.993	113.993	113.993	113.993	113.993	113.993	113.993	113.993	113.993	113.993	113.993	113.993	113.993	113.993	113.993	113.993	113.993	113.993	113.993	113.993	113.993	113.993
752.16	1.58	0	5.1	0.022	51296	175	0	100	23.7	99.7	18.6	1	5	752.161	752.161	752.159	752.161	752.161	752.16	752.159	752.16	752.161	752.16	752.161	752.16	752.16	752.161	752.161	752.16	752.161	752.159	752.161	752.162	752.164	752.161	752.161	752.162	752.16	752.159	752.161	752.16	752.161	752.161	752.16	752.161	752.16	752.161	752.16	752.159
233.066	0.77	0	1.54	0.058	76769	175	0	100	6.5	99.9	0.7	3	4	233.066	233.066	233.066	233.065	233.066	233.066	233.066	233.065	233.066	233.066	233.066	233.066	233.065	233.066	233.066	233.066	233.066	233.066	233.066	233.066	233.066	233.066	233.066	233.066	233.065	233.066	233.066	233.066	233.066	233.066	233.066	233.066	233.066	233.066	233.066	233.066
384.156	1.22	0	2.7	0.032	28546	150	25	100	30.4	99.9	14.5	2	6	384.156	384.156	384.155	384.156	384.156		384.156	384.155	384.156	384.155	384.156	384.156	384.156	384.155	384.155	384.156	384.155	384.155	384.157	384.156	384.157	384.155	384.156		384.155	384.155	384.156	384.156	384.156		384.156	384.156	384.156	384.156	384.156	384.156
116.011	0.8	0	4.24	0.045	248766	175	0	100	0	99.9	1	2	3	116.011	116.01	116.011	116.011	116.01	116.011	116.011	116.011	116.01	116.011	116.011	116.011	116.011	116.01	116.011	116.011	116.011	116.011	116.011	116.011	116.01	116.011	116.011	116.011	116.011	116.011	116.011	116.01	116.011	116.011	116.011	116.011	116.011	116.011	116.011	116.01
138.032	0.63	0	3.24	0.019	165792	175	0	100	3.3	100	1.6	4	6	138.031	138.031	138.032	138.032	138.032	138.032	138.032	138.031	138.031	138.031	138.032	138.032	138.031	138.032	138.032	138.032	138.031	138.032	138.031	138.032	138.032	138.032	138.032	138.032	138.032	138.032	138.032	138.032	138.032	138.031	138.032	138.032	138.032	138.031	138.031	138.031
542.165	5.27	0	3.27	0.34	21309	161	14	100	29.1	88.1	35.3	1	6	542.165	542.167	542.169	542.165	542.165	542.169	542.165	542.166	542.166	542.165	542.157	542.165	542.168	542.169	542.165	542.159	542.165		542.174	542.167	542.162	542.167			542.168		542.164	542.165	542.167		542.166	542.165	542.166	542.165	542.163	542.165
506.264	1.47	0	9.16	0.398	53622	161	14	100	14.3	100	11.1	2	6	506.264	506.264	506.264	506.264	506.264	506.264	506.264	506.264	506.264	506.264	506.264	506.265	506.265	506.265	506.265	506.264	506.262		506.263	506.267		506.264				506.264					506.263		506.264
418.256	0.52	0	6.17	0.019	66131	175	0	100	0	99.9	5.6	5	10	418.256	418.256	418.256	418.256	418.256	418.256	418.256	418.256	418.256	418.256	418.256	418.256	418.256	418.256	418.256	418.256	418.256	418.256	418.257	418.257	418.256	418.256	418.256	418.257	418.256	418.256	418.256	418.256	418.256	418.257	418.256	418.256	418.257	418.256	418.256	418.256
357.928	4.76	0	0.55	0.014	339148	175	0	100	39.3	96.1	8.9	6	10	357.929	357.927	357.93	357.93	357.93	357.926	357.932	357.929	357.928	357.932	357.926	357.93	357.93	357.926	357.929	357.93	357.929	357.926	357.93	357.93	357.929	357.932	357.93	357.929	357.926	357.929	357.929	357.926	357.929	357.927	357.928	357.926	357.929	357.928	357.929	357.928
458.103	4.15	0	3.59	0.009	127076	175	0	100	10.3	99.9	11.9	3	4	458.1	458.105	458.102	458.102	458.102	458.103	458.101	458.103	458.104	458.105	458.104	458.106	458.105	458.104	458.102	458.102	458.101	458.105	458.104	458.103	458.102	458.103	458.104	458.102	458.105	458.101	458.105	458.104	458.102	458.104	458.104	458.101	458.102	458.099	458.104	458.101
746.137	0.98	0	2.85	0.016	72128	175	0	100	11	100	10	5	14	746.137	746.137	746.136	746.136	746.136	746.137	746.136	746.137	746.136	746.137	746.137	746.136	746.136	746.136	746.136	746.136	746.137	746.137	746.136	746.136	746.136	746.136	746.136	746.136	746.136	746.136	746.135	746.137	746.136	746.136	746.136	746.137	746.136	746.137	746.136	746.136
116.046	15.07	0	1.43	0.457	56719	175	0			99.8	16.2	2	8	116.047	116.045	116.048	116.046	116.047	116.047	116.046	116.046	116.047	116.046	116.047	116.046	116.046	116.046	116.044	116.047	116.046	116.046	116.047	116.042	116.041	116.046	116.047	116.046	116.045	116.047	116.048	116.04	116.046	116.047	116.047	116.047	116.042	116.046	116.045	116.04
1210.3	0.28	0	5.29	0.014	209785	175	0	100	6	100	0.5	4	5	1210.3	1210.3	1210.3	1210.3	1210.3	1210.3	1210.3	1210.3	1210.3	1210.3	1210.3	1210.3	1210.3	1210.3	1210.3	1210.3	1210.3	1210.3	1210.3	1210.3	1210.3	1210.3	1210.3	1210.3	1210.3	1210.3	1210.3	1210.3	1210.3	1210.3	1210.3	1210.3	1210.3	1210.3	1210.3	1210.3
2484.59	0.52	0	4.9	0.034	147022	175	0	100	12	100	1.8	5	6	2484.59	2484.59	2484.59	2484.59	2484.59	2484.59	2484.59	2484.59	2484.59	2484.59	2484.59	2484.59	2484.59	2484.59	2484.59	2484.59	2484.59	2484.59	2484.59	2484.59	2484.59	2484.59	2484.59	2484.59	2484.59	2484.59	2484.59	2484.59	2484.59	2484.59	2484.59	2484.59	2484.59	2484.59	2484.59	2484.59
176.032	4.19	0	0.73	0.421	206035	175	0			99.8	12.6	0	8	176.032	176.032	176.032	176.032	176.032	176.032	176.031	176.032	176.032	176.031	176.032	176.032	176.032	176.032	176.032	176.032	176.032	176.032	176.032	176.032	176.032	176.032	176.031	176.032	176.032	176.032	176.032	176.032	176.031	176.032	176.032	176.032	176.032	176.032	176.032	176.032
442.111	0.32	0	3.67	0.008	118165	175	0	100	3	100	1.8	3	6	442.111	442.111	442.111	442.111	442.111	442.111	442.111	442.111	442.111	442.111	442.111	442.111	442.111	442.111	442.111	442.111	442.111	442.111	442.111	442.111	442.111	442.111	442.111	442.111	442.111	442.111	442.111	442.111	442.111	442.111	442.111	442.111	442.111	442.111	442.111	442.111
348.026	6.73	0	0.94	0.188	67322	175	0	100	16.9	99.6	20.3	1	4	348.024	348.027	348.024	348.026	348.025	348.027	348.022	348.028	348.024	348.028	348.027	348.023	348.029	348.024	348.026	348.017	348.027	348.028	348.029	348.023	348.027	348.024	348.026	348.023	348.024	348.027	348.027	348.028	348.025	348.028	348.026	348.027	348.027	348.025	348.024	348.026
549.863	2.9	0	0.55	0.015	120285	175	0	100	4.4	99.5	13.7	5	20	549.863	549.861	549.864	549.865	549.867	549.861	549.865	549.862	549.861	549.864	549.861	549.862	549.864	549.862	549.863	549.865	549.862	549.862	549.865	549.864	549.864	549.864	549.862	549.865	549.861	549.862	549.862	549.862	549.864	549.861	549.861	549.861	549.862	549.861	549.864	549.861
132.104	6.3	0	0.62	0.045	105806	174	1			99.7	13.1	0	3	132.1	132.105	132.105	132.104	132.104	132.104	132.104	132.104	132.105	132.104	132.104	132.104	132.104	132.104	132.105	132.104	132.105	132.106	132.102	132.105	132.106	132.104	132.104	132.103	132.105	132.104	132.104	132.103	132.104	132.105	132.104	132.104	132.104	132.103	132.103	132.105
384.196	0.41	0	10.79	0.032	70425	175	0	100	1.5	99.8	1.5	5	5	384.196	384.196	384.196	384.196	384.196	384.196	384.196	384.196	384.196	384.196	384.196	384.196	384.196	384.196	384.196	384.196	384.196	384.196	384.196	384.196	384.196	384.196	384.196	384.196	384.196	384.196	384.196	384.196	384.196	384.196	384.196	384.196	384.196	384.196	384.196	384.196
674.486	2.86	0	9.88	0.023	76455	175	0	100	14.3	99.9	20.3	2	10	674.481	674.486	674.481	674.48	674.48	674.481	674.478	674.48	674.477	674.48	674.481	674.481	674.48	674.487	674.481	674.487	674.481	674.486	674.486	674.486	674.487	674.487	674.486	674.484	674.484	674.485	674.486	674.487	674.486	674.487	674.487	674.486	674.487	674.484	674.484	674.484
372.055	4.22	0	0.56	0.031	298010	175	0	100	3.8	94.6	23.9	2	10	372.056	372.054	372.056	372.056	372.058	372.055	372.056	372.053	372.054	372.056	372.055	372.056	372.056	372.053	372.053	372.056	372.055	372.054	372.055	372.056	372.055	372.056	372.054	372.056	372.054	372.055	372.055	372.055	372.054	372.053	372.054	372.053	372.055	372.054	372.058	372.055
188.116	0.49	0	1.81	0.059	30480	175	0	100	2.1	100	4.1	2	3	188.116	188.116	188.116	188.116	188.116	188.116	188.116	188.116	188.116	188.116	188.116	188.116	188.116	188.116	188.116	188.116	188.116	188.116	188.116	188.116	188.116	188.116	188.116	188.116	188.116	188.116	188.116	188.116	188.116	188.116	188.116	188.116	188.116	188.116	188.116	188.116
1066.21	6.59	0	3.94	0.151	11339	156	19	100	44.8	100	45	1	9	1066.2	1066.21	1066.2	1066.2	1066.2	1066.22	1066.2	1066.2	1066.2	1066.2	1066.2	1066.2	1066.22	1066.23	1066.2	1066.21	1066.2		1066.2	1066.21	1066.19	1066.21			1066.21	1066.2	1066.2	1066.2	1066.2	1066.21	1066.2	1066.21	1066.2	1066.2	1066.2	1066.2
592.106	0.52	0	4.04	0.061	73603	175	0	100	11.3	99.9	6.1	4	7	592.106	592.106	592.106	592.107	592.106	592.106	592.106	592.107	592.106	592.107	592.106	592.106	592.106	592.106	592.106	592.106	592.106	592.106	592.106	592.106	592.106	592.106	592.106	592.106	592.106	592.106	592.106	592.106	592.106	592.106	592.106	592.106	592.106	592.106	592.106	592.106
784.127	3.63	0	3.39	0.053	15895	175	0	100	35.1	100	38.1	1	6	784.127	784.127	784.124	784.127	784.13	784.126	784.128	784.126	784.127	784.126	784.126	784.127	784.129	784.128	784.129	784.131	784.128	784.124	784.129	784.126	784.128	784.128	784.133	784.129	784.123	784.129	784.128	784.125	784.127	784.126	784.128	784.125	784.127	784.128	784.127	784.126
746.147	3.58	0	4.09	0.152	28692	175	0	100	22	100	24.4	1	4	746.147	746.147	746.147	746.147	746.146	746.148	746.147	746.147	746.147	746.147	746.147	746.147	746.146	746.146	746.147	746.148	746.147	746.148	746.147	746.147	746.144	746.146	746.144	746.148	746.148	746.147	746.148	746.147	746.147	746.148	746.148	746.147	746.147	746.147	746.147	746.147
428.014	4.34	0	0.91	0.047	53120	175	0	100	7.9	78.7	19.4	4	7	428.012	428.014	428.014	428.015	428.015	428.016	428.015	428.014	428.012	428.012	428.017	428.013	428.015	428.013	428.013	428.013	428.015	428.017	428.018	428.012	428.014	428.01	428.015	428.014	428.014	428.012	428.013	428.018	428.01	428.017	428.014	428.015	428.013	428.013	428.012	428.013
338.063	4.74	0	1.89	0.108	24705	170	5	100	9.8	100	26.9	2	5	338.062	338.062	338.062	338.062	338.064	338.067	338.063	338.062	338.062	338.064	338.062	338.066	338.064	338.07	338.062	338.064	338.062	338.063	338.064	338.064	338.062	338.062	338.064	338.069	338.069	338.062	338.062	338.062	338.062	338.067	338.062	338.062	338.063	338.063	338.062	338.062
288.042	0.77	0	2.7	0.033	65907	175	0	100	1.5	99.9	3.1	6	12	288.042	288.042	288.043	288.042	288.042	288.042	288.042	288.043	288.043	288.042	288.043	288.042	288.043	288.043	288.042	288.043	288.042	288.043	288.043	288.042	288.042	288.042	288.043	288.042	288.042	288.042	288.043	288.043	288.042	288.043	288.043	288.042	288.042	288.042	288.043	288.043
358.163	1.39	0	3.8	0.011	73435	175	0	100	10.4	98.3	26.4	2	6	358.163	358.163	358.163	358.163	358.163	358.164	358.163	358.163	358.163	358.163	358.163	358.163	358.163	358.162	358.163	358.163	358.163	358.163	358.163	358.164	358.163	358.162	358.163	358.163	358.163	358.163	358.163	358.163	358.163	358.163	358.163	358.163	358.163	358.163	358.162	358.163
218.128	5.02	0	1.59	0.661	38689	175	0			95.9	7.6	3	6	218.127	218.128	218.128	218.126	218.128	218.128	218.128	218.128	218.128	218.128	218.127	218.128	218.128	218.128	218.127	218.128	218.128	218.128	218.128	218.128	218.123	218.127	218.128	218.128	218.128	218.128	218.128	218.128	218.128	218.127	218.128	218.128	218.128	218.128	218.128	218.125
480.09	1.8	0	4.62	0.019	35625	172	3	100	27.5	100	13.3	1	4	480.09	480.09	480.09	480.089	480.089	480.091	480.09	480.088	480.09	480.09	480.09	480.089	480.089	480.09	480.089	480.092	480.09	480.091	480.091	480.09	480.091	480.09	480.09	480.091	480.089	480.089	480.089	480.09	480.088	480.09	480.088	480.09	480.089	480.088	480.09	480.09
390.093	0.44	0	4.37	0.01	69149	175	0	100	6.9	100	6.7	3	8	390.092	390.093	390.093	390.092	390.093	390.093	390.093	390.093	390.093	390.093	390.093	390.093	390.093	390.093	390.093	390.093	390.093	390.093	390.092	390.092	390.092	390.093	390.092	390.093	390.093	390.093	390.093	390.093	390.093	390.092	390.092	390.092	390.093	390.093	390.093	390.092
244.178	2.64	0	3.5	0.055	41057	175	0	100	7.9	100	8	2	4	244.179	244.178	244.176	244.176	244.179	244.179	244.176	244.177	244.178	244.179	244.178	244.179	244.178	244.178	244.176	244.177	244.178	244.178	244.179	244.177	244.177	244.176	244.177	244.178	244.179	244.179	244.179	244.176	244.179	244.178	244.177	244.178	244.178	244.177	244.178	244.179
283.09	8.59	0	1.08	0.071	62875	175	0	100	16.1	81.7	28	3	9	283.091	283.088	283.087	283.087	283.088	283.089	283.088	283.091	283.092	283.091	283.089	283.084	283.093	283.088	283.089	283.091	283.089	283.089	283.09	283.089	283.088	283.085	283.091	283.09	283.089	283.09	283.09	283.089	283.09	283.09	283.089	283.09	283.091	283.088	283.088	283.09
384.163	3.31	0	1.49	0.28	25666	175	0			100	12.2	4	6	384.163	384.163	384.163	384.163	384.164	384.163	384.163	384.164	384.165	384.164	384.164	384.164	384.163	384.164	384.161	384.163	384.163	384.164	384.163	384.159	384.155	384.163	384.163	384.164	384.164	384.164	384.164	384.159	384.163	384.163	384.164	384.163	384.163	384.164	384.162	384.16
138.032	2.34	0	5.65	0.037	24134	175	0	100	12.7	99.7	32.9	1	3	138.032	138.032	138.032	138.032	138.032	138.032	138.032	138.032	138.031	138.032	138.032	138.032	138.032	138.032	138.032	138.032	138.032	138.032	138.032	138.032	138.032	138.032	138.032	138.032	138.032	138.032	138.032	138.031	138.032	138.032	138.032	138.032	138.032	138.032	138.031	138.031
164.047	11.94	0	3.37	0.076	261622	173	2	100	13.5	99.8	32.6	1	4	164.049	164.046	164.046	164.044	164.048		164.046	164.045	164.049	164.046	164.048	164.049	164.044	164.048	164.046	164.048	164.046	164.047	164.049	164.046	164.049	164.049	164.044	164.047	164.049	164.046	164.047	164.048	164.048	164.046	164.047	164.044	164.046	164.044	164.044	164.046
222.054	2.23	0	3.8	0.195	69328	175	0			100	9.3	3	7	222.054	222.053	222.053	222.054	222.054	222.053	222.053	222.054	222.054	222.053	222.054	222.054	222.053	222.054	222.054	222.054	222.054	222.054	222.054	222.054	222.054	222.054	222.054	222.053	222.054	222.054	222.054	222.054	222.054	222.053	222.054	222.054	222.054	222.054	222.054	222.054
612.152	1.25	0	0.88	0.014	129150	175	0	100	1.4	99.9	6.8	3	5	612.151	612.152	612.155	612.152	612.152	612.151	612.151	612.151	612.151	612.151	612.152	612.151	612.152	612.15	612.152	612.152	612.151	612.152	612.152	612.152	612.152	612.15	612.151	612.151	612.151	612.152	612.152	612.152	612.149	612.153	612.151	612.151	612.153	612.152	612.151	612.153
409.165	5.2	0	1.45	0.063	49356	175	0	100	6.8	96.6	20.2	4	8	409.166	409.165	409.165	409.164	409.166	409.166	409.166	409.165	409.166	409.166	409.166	409.166	409.166	409.166	409.163	409.166	409.166	409.166	409.166	409.161	409.157	409.166	409.165	409.166	409.166	409.166	409.166	409.16	409.166	409.166	409.166	409.166	409.162	409.166	409.166	409.16
318.035	0.48	0	4.17	0.042	381326	175	0	100	16.3	99.9	0.3	8	11	318.035	318.035	318.035	318.035	318.035	318.035	318.035	318.035	318.035	318.035	318.035	318.035	318.035	318.035	318.035	318.035	318.035	318.035	318.035	318.035	318.035	318.035	318.035	318.035	318.035	318.035	318.035	318.035	318.035	318.035	318.035	318.035	318.035	318.035	318.035	318.035
594.136	0.73	0	2.71	0.093	23496	64	111	100	36.6	99.9	16.6	2	5	594.136	594.136		594.136				594.135	594.136	594.136		594.136			594.136		594.136											594.136	594.136				594.136	594.136		594.136
356.165	0.33	0	11.29	0.073	120999	175	0	100	0.1	100	0.9	3	4	356.165	356.165	356.165	356.165	356.165	356.165	356.165	356.165	356.165	356.165	356.165	356.165	356.165	356.165	356.165	356.165	356.165	356.165	356.165	356.165	356.165	356.165	356.165	356.165	356.165	356.165	356.165	356.165	356.165	356.165	356.165	356.165	356.165	356.165	356.165	356.165
918.547	0.7	0	11.28	0.292	49483	156	19	100	41.4	99.5	7.8	3	4	918.548	918.548	918.548	918.547	918.548	918.548	918.548	918.547	918.547	918.547	918.547	918.548	918.548	918.547	918.547	918.547	918.548	918.547	918.547	918.547	918.547	918.547	918.547	918.547	918.547	918.547	918.547	918.547	918.547	918.547	918.547	918.547	918.547	918.547	918.547	918.547
714.157	0.81	0	8.16	0.023	45406	170	5	100	32.8	99.9	12.4	1	4	714.157	714.157	714.157	714.155	714.157	714.157	714.16	714.155	714.157	714.157	714.157	714.157	714.157	714.157	714.156	714.157	714.157	714.157	714.157	714.156		714.158	714.157	714.157	714.157	714.157	714.158	714.157	714.157	714.157	714.158	714.157	714.157	714.157	714.157	714.157
409.159	0.84	0	1.99	0.101	32567	172	3	100	12.8	99.9	6.2	4	6	409.159	409.159	409.159	409.159	409.159	409.158	409.159	409.159	409.158	409.159	409.159	409.158	409.159	409.158	409.159	409.158	409.159	409.158	409.158	409.159	409.159	409.159		409.159	409.159	409.158	409.158	409.158	409.159	409.159	409.159	409.158	409.159	409.158	409.159	409.159
409.16	0.49	0	1.69	0.064	62810	175	0	100	11.5	99.6	3.5	5	8	409.16	409.16	409.159	409.16	409.16	409.16	409.16	409.16	409.16	409.16	409.16	409.16	409.16	409.16	409.16	409.16	409.16	409.16	409.16	409.16	409.16	409.159	409.16	409.16	409.16	409.16	409.16	409.16	409.16	409.16	409.16	409.159	409.16	409.16	409.16	409.16
522.34	0.18	0	6.21	0.024	140953	175	0	100	0	99.4	5.8	6	9	522.34	522.34	522.34	522.34	522.34	522.34	522.34	522.34	522.34	522.34	522.34	522.34	522.34	522.34	522.34	522.34	522.34	522.34	522.34	522.34	522.34	522.34	522.34	522.34	522.34	522.34	522.34	522.34	522.34	522.34	522.34	522.34	522.34	522.34	522.34	522.34
148.054	7.17	0	1.53	0.191	84495	42	133	100	12.5	97.9	23.6	1	4				148.054				148.054		148.053			148.053																		148.054		148.054
546.307	0.82	0	8.3	0.073	27411	175	0	100	9	99.9	10.6	3	8	546.308	546.308	546.308	546.307	546.308	546.307	546.307	546.307	546.307	546.307	546.307	546.306	546.307	546.308	546.307	546.308	546.307	546.308	546.307	546.308	546.308	546.307	546.308	546.306	546.307	546.307	546.307	546.307	546.307	546.307	546.308	546.308	546.308	546.308	546.307	546.306
302.026	1.05	0	4.96	0.026	199493	175	0	100	2.9	100	3	5	7	302.026	302.025	302.025	302.025	302.026	302.025	302.025	302.025	302.026	302.025	302.025	302.025	302.025	302.025	302.025	302.026	302.025	302.025	302.025	302.025	302.025	302.026	302.026	302.027	302.025	302.025	302.025	302.026	302.026	302.026	302.025	302.026	302.025	302.026	302.025	302.025
425.915	4.85	0	0.85	0.131	37850	175	0			99.3	18.4	2	5	425.915	425.913	425.914	425.914	425.914	425.916	425.912	425.913	425.917	425.914	425.915	425.913	425.915	425.913	425.913	425.913	425.915	425.914	425.912	425.913	425.915	425.912	425.914	425.912	425.913	425.913	425.915	425.915	425.913	425.913	425.914	425.916	425.919	425.917	425.914	425.918
435.891	5.62	0	0.58	0.043	134142	175	0	100	45	89.9	26.3	1	10	435.892	435.893	435.893	435.894	435.889	435.887	435.893	435.893	435.892	435.893	435.888	435.892	435.891	435.891	435.889	435.892	435.892	435.891	435.893	435.892	435.889	435.893	435.892	435.89	435.889	435.894	435.893	435.888	435.893	435.892	435.892	435.893	435.892	435.891	435.891	435.891
537.124	3	0	1.45	0.058	59511	175	0	100	0	99.5	16.8	3	7	537.125	537.125	537.125	537.123	537.125	537.125	537.125	537.124	537.125	537.125	537.126	537.125	537.125	537.125	537.123	537.125	537.125	537.125	537.125	537.121	537.12	537.125	537.125	537.125	537.125	537.125	537.125	537.121	537.125	537.125	537.125	537.125	537.122	537.125	537.125	537.12
121.983	1.35	0	4.04	0.114	34852	175	0	80	22.2	96.9	1.2	5	6	121.983	121.983	121.983	121.983	121.983	121.983	121.983	121.983	121.983	121.983	121.983	121.983	121.983	121.983	121.983	121.983	121.983	121.983	121.983	121.983	121.983	121.983	121.983	121.983	121.983	121.983	121.983	121.983	121.983	121.983	121.982	121.983	121.983	121.983	121.983	121.983
426.199	2.47	0	2.72	0.094	10083	102	73	100	47.3	99.9	26.8	1	3		426.2		426.199	426.198	426.199		426.199				426.199	426.198	426.199			426.199					426.199			426.2		426.198	426.2	426.199		426.2	426.199	426.199	426.199	426.198	426.199
174.014	7.5	0	0.85	0.142	124881	175	0			89.7	14	5	8	174.012	174.013	174.014	174.013	174.015	174.016	174.011	174.014	174.013	174.013	174.015	174.013	174.015	174.012	174.012	174.013	174.015	174.015	174.017	174.013	174.014	174.012	174.014	174.015	174.015	174.014	174.014	174.015	174.012	174.015	174.013	174.015	174.014	174.013	174.012	174.014
233.893	4.88	0	0.76	0.053	42295	175	0	100	11.4	100	11.3	1	6	233.893	233.893	233.893	233.892	233.894	233.894	233.891	233.892	233.895	233.892	233.894	233.892	233.892	233.893	233.892	233.893	233.893	233.893	233.893	233.892	233.893	233.893	233.893	233.894	233.893	233.893	233.893	233.893	233.891	233.892	233.892	233.893	233.894	233.893	233.895	233.895
290.014	9.31	0	1	0.123	39232	175	0	100	13.4	98.3	22.6	2	8	290.012	290.009	290.014	290.014	290.016	290.017	290.013	290.014	290.013	290.013	290.012	290.013	290.014	290.012	290.013	290.01	290.014	290.015	290.015	290.014	290.017	290.014	290.014	290.014	290.013	290.014	290.014	290.021	290.014	290.021	290.013	290.012	290.014	290.014	290.013	290.014
448.232	0.81	0	6.67	0.092	37089	175	0	100	15	99.9	8.9	3	9	448.232	448.232	448.231	448.231	448.232	448.232	448.232	448.232	448.232	448.232	448.232	448.232	448.232	448.231	448.232	448.232	448.231	448.232	448.231	448.232	448.232	448.232	448.232	448.232	448.232	448.231	448.231	448.232	448.231	448.231	448.232	448.232	448.232	448.232	448.231	448.231
312.063	2.18	0	4.14	0.162	46954	171	4	100	13.4	99.6	20	4	13	312.062	312.062	312.063	312.063	312.063	312.063	312.063	312.064	312.064		312.063	312.064	312.063	312.065	312.063	312.065	312.063	312.064	312.062	312.063	312.063	312.064	312.064	312.064	312.064	312.064	312.063	312.063	312.063	312.062	312.063	312.063	312.063	312.064	312.064	312.063
176.032	0.88	0	8.79	0.026	94976	171	4	100	68.8	100	6.2	2	3	176.032	176.032	176.032	176.032	176.032	176.032	176.032	176.032	176.032	176.032	176.032	176.032	176.032	176.032	176.032	176.032	176.032	176.032	176.032	176.032	176.032	176.032	176.032	176.032	176.031	176.032	176.032	176.032	176.032	176.032	176.032	176.032	176.032	176.032	176.032	176.032
312.059	5.52	0	3.6	0.203	57671	115	60	100	26.6	99	17.1	3	8		312.061		312.058	312.058		312.058	312.061	312.06	312.061	312.061	312.061			312.059	312.059	312.059		312.061			312.059			312.061			312.059	312.057		312.062	312.06	312.059	312.058		312.058
578.145	1.76	0	3.91	0.019	23539	175	0	100	40.9	99.9	5.6	3	8	578.145	578.144	578.144	578.144	578.147	578.146	578.146	578.146	578.144	578.144	578.144	578.144	578.144	578.147	578.145	578.144	578.144	578.144	578.144	578.144	578.142	578.144	578.145	578.143	578.143	578.144	578.145	578.144	578.144	578.144	578.144	578.144	578.144	578.144	578.144	578.144
412.076	1.85	0	3.65	0.022	73452	175	0	100	13.6	97.5	10.4	4	7	412.075	412.075	412.076	412.076	412.076	412.076	412.077	412.077	412.076	412.076	412.076	412.076	412.075	412.076	412.077	412.078	412.076	412.076	412.076	412.076	412.075	412.076	412.075	412.075	412.076	412.075	412.076	412.076	412.076	412.076	412.075	412.075	412.076	412.076	412.075	412.075
384.175	6.19	0	4.74	0.102	42351	175	0	100	14	92.8	29.2	4	7	384.178	384.173	384.178	384.17	384.173	384.178	384.17	384.171	384.174	384.17	384.178	384.178	384.17	384.172	384.178	384.178	384.174	384.176	384.177	384.175	384.177	384.177	384.173	384.176	384.175	384.177	384.171	384.178	384.178	384.177	384.175	384.174	384.171	384.173	384.173	384.176
294.095	1.24	0	4.33	0.076	46121	171	4	100	15.4	98.1	16.2	2	5	294.095	294.096	294.095	294.095	294.095	294.095	294.095	294.095	294.095	294.095	294.095	294.096	294.096	294.095	294.095	294.095	294.095	294.095	294.096	294.095	294.096	294.095	294.094	294.095	294.095	294.095	294.095	294.096	294.095		294.096	294.095	294.096	294.096	294.094	294.095
450.213	0.79	0	3.46	0.011	102169	175	0	100	15.6	99.9	8.6	3	5	450.212	450.212	450.212	450.213	450.213	450.213	450.213	450.211	450.212	450.213	450.213	450.212	450.213	450.213	450.212	450.213	450.212	450.213	450.213	450.211	450.213	450.213	450.213	450.213	450.213	450.211	450.213	450.213	450.213	450.213	450.213	450.212	450.213	450.212	450.212	450.213
448.231	0.51	0	6.83	0.02	61935	175	0	100	4.6	99.9	1.2	7	9	448.231	448.231	448.231	448.231	448.231	448.231	448.231	448.231	448.231	448.231	448.231	448.231	448.231	448.231	448.231	448.231	448.231	448.231	448.231	448.231	448.231	448.231	448.231	448.231	448.231	448.231	448.231	448.231	448.231	448.231	448.231	448.231	448.231	448.231	448.231	448.231
246.099	4.28	0	5.11	0.031	26875	175	0	100	8.1	100	10.6	2	3	246.098	246.099	246.1	246.099	246.1	246.099	246.098	246.098	246.1	246.1	246.1	246.099	246.098	246.1	246.099	246.099	246.1	246.097	246.099	246.1	246.1	246.1	246.1	246.1	246.101	246.099	246.1	246.099	246.1	246.1	246.099	246.1	246.1	246.099	246.099	246.097
402.189	1.82	0	3.66	0.138	133074	175	0	100	7.9	98.1	4.2	4	8	402.188	402.188	402.189	402.189	402.188	402.189	402.189	402.188	402.189	402.189	402.189	402.189	402.189	402.189	402.189	402.188	402.189	402.189	402.189	402.189	402.189	402.189	402.189	402.187	402.189	402.188	402.188	402.189	402.188	402.189	402.188	402.189	402.188	402.186	402.188	402.188
452.064	1.07	0	3.65	0.015	95377	175	0	100	2.6	99.9	6.1	4	9	452.063	452.064	452.064	452.064	452.063	452.063	452.065	452.064	452.064	452.065	452.063	452.064	452.064	452.064	452.064	452.063	452.064	452.063	452.064	452.065	452.065	452.064	452.063	452.063	452.064	452.063	452.064	452.064	452.063	452.063	452.064	452.064	452.064	452.063	452.063	452.063
534.18	2.89	0	0.67	0.029	65687	175	0	100	12	99.9	14.3	1	4	534.183	534.18	534.182	534.18	534.18	534.18	534.179	534.179	534.183	534.179	534.18	534.179	534.179	534.179	534.178	534.18	534.179	534.179	534.182	534.181	534.179	534.179	534.179	534.18	534.179	534.179	534.179	534.179	534.182	534.18	534.182	534.179	534.181	534.179	534.179	534.179
756.211	0.22	0	4.49	0.086	218933	175	0	100	13.8	100	0.4	5	7	756.211	756.211	756.211	756.211	756.211	756.211	756.211	756.211	756.211	756.211	756.211	756.211	756.211	756.211	756.211	756.211	756.211	756.211	756.211	756.211	756.211	756.211	756.211	756.211	756.211	756.211	756.211	756.211	756.211	756.211	756.211	756.211	756.211	756.211	756.211	756.211
136.052	1.11	0	3.89	0.252	127994	175	0			99.9	6.8	4	5	136.052	136.052	136.052	136.052	136.052	136.052	136.052	136.052	136.052	136.052	136.052	136.052	136.052	136.052	136.052	136.052	136.052	136.053	136.052	136.052	136.052	136.052	136.052	136.052	136.052	136.052	136.052	136.052	136.052	136.053	136.053	136.052	136.052	136.052	136.052	136.052
408.199	5.04	0	4.74	0.029	57772	175	0	100	11.7	99.7	14	4	8	408.202	408.196	408.199	408.197	408.201	408.201	408.196	408.198	408.199	408.197	408.202	408.202	408.199	408.2	408.199	408.199	408.199	408.197	408.202	408.202	408.2	408.202	408.2	408.197	408.197	408.2	408.198	408.202	408.196	408.2	408.196	408.201	408.196	408.2	408.196	408.202
508.251	0.65	0	5.48	0.212	56377	175	0			99.9	6.5	2	4	508.251	508.251	508.25	508.251	508.251	508.251	508.251	508.251	508.252	508.251	508.252	508.252	508.251	508.252	508.251	508.25	508.251	508.252	508.252	508.252	508.252	508.251	508.252	508.252	508.251	508.252	508.251	508.251	508.251	508.251	508.251	508.252	508.252	508.251	508.251	508.251
242.104	4.46	0	0.59	0.033	109109	175	0	100	11	97.4	21.9	1	8	242.102	242.106	242.104	242.104	242.104	242.103	242.104	242.103	242.104	242.103	242.103	242.103	242.103	242.105	242.104	242.103	242.104	242.106	242.104	242.104	242.106	242.103	242.103	242.103	242.105	242.104	242.104	242.103	242.103	242.104	242.104	242.103	242.104	242.102	242.103	242.104
384.196	0.42	0	10.47	0.048	31496	175	0	100	2.5	99.9	1.5	3	4	384.196	384.197	384.196	384.196	384.196	384.197	384.197	384.196	384.196	384.197	384.197	384.197	384.197	384.196	384.197	384.196	384.196	384.196	384.196	384.197	384.196	384.196	384.196	384.196	384.196	384.196	384.196	384.196	384.196	384.197	384.196	384.196	384.196	384.196	384.196	384.196
170.021	1.61	0	4.26	0.055	12436	165	10	100	28.4	100	14.4	1	3	170.022	170.021	170.022	170.021	170.021	170.021	170.021	170.021	170.021	170.021	170.021	170.021	170.021	170.021	170.021	170.021	170.021	170.021	170.021	170.022		170.021	170.022	170.022	170.021	170.021	170.022	170.021	170.022	170.021	170.021	170.021	170.021	170.021	170.021	170.021
744.493	1.77	0	9.45	0.072	25558	175	0	97.7	73.8	99.2	23.8	2	7	744.492	744.493	744.49	744.493	744.492	744.493	744.492	744.492	744.491	744.492	744.492	744.49	744.488	744.492	744.492	744.492	744.486	744.493	744.493	744.493	744.493	744.493	744.493	744.493	744.493	744.493	744.493	744.493	744.493	744.493	744.492	744.493	744.493	744.493	744.493	744.493
381.163	0.8	0	2.94	0.017	75023	175	0	100	3.3	99.9	3.2	6	9	381.164	381.163	381.163	381.163	381.163	381.163	381.163	381.163	381.163	381.163	381.163	381.163	381.163	381.163	381.163	381.164	381.163	381.163	381.163	381.163	381.164	381.164	381.164	381.164	381.163	381.163	381.163	381.163	381.163	381.164	381.163	381.163	381.163	381.163	381.163	381.163
476.139	1.88	0	0.68	0.046	201933	175	0	100	6.3	97.4	25.5	2	4	476.142	476.139	476.138	476.138	476.14	476.139	476.137	476.138	476.138	476.137	476.139	476.138	476.138	476.139	476.138	476.139	476.139	476.139	476.139	476.141	476.138	476.138	476.139	476.14	476.138	476.138	476.138	476.139	476.138	476.139	476.14	476.138	476.139	476.138	476.138	476.138
162.017	1.91	0	0.73	0.082	38739	175	0	100	11.1	99.8	9.3	3	5	162.017	162.017	162.016	162.016	162.017	162.017	162.016	162.017	162.016	162.017	162.017	162.016	162.016	162.017	162.016	162.017	162.016	162.017	162.017	162.016	162.017	162.016	162.017	162.017	162.017	162.017	162.017	162.017	162.015	162.017	162.017	162.017	162.016	162.017	162.017	162.017
258.081	9.13	0	0.6	0.101	151032	175	0			95.5	24.9	3	9	258.077	258.084	258.083	258.082	258.079	258.077	258.082	258.082	258.084	258.082	258.083	258.082	258.082	258.078	258.082	258.077	258.083	258.076	258.077	258.083	258.077	258.082	258.075	258.084	258.085	258.083	258.082	258.082	258.082	258.083	258.082	258.083	258.083	258.082	258.082	258.083
746.146	1.73	0	3.94	0.166	18678	172	3	100	25.1	99.9	23.6	1	4	746.146	746.146	746.147	746.147	746.148	746.146	746.146	746.146	746.147	746.146	746.147	746.147	746.145	746.148	746.146	746.145	746.146	746.147	746.145	746.146	746.144	746.147	746.144	746.148	746.146	746.145	746.146	746.146	746.146	746.145	746.146	746.147	746.146	746.146	746.147	746.146
334.001	0.71	0	4.27	0.08	112117	175	0	100	7.8	99.9	1.4	9	10	334.001	334.001	334.001	334.001	334.001	334.001	334.001	334.001	334.001	334.001	334.001	334.001	334.001	334.001	334	334.001	334.001	334.001	334.001	334.001	334.001	334	334.001	334.001	334.001	334.001	334.001	334	334.001	334.001	334.001	334.001	334.001	334.001	334.001	334
498.281	2.36	0	5.72	0.196	18128	171	4	100	37.3	98	24.5	2	7	498.283	498.282	498.282	498.282	498.281	498.28	498.28	498.279	498.281	498.282	498.281	498.281	498.282		498.281	498.281	498.281	498.28	498.282	498.279	498.282	498.282	498.282	498.282	498.28	498.281	498.282	498.281	498.282	498.28	498.281	498.281	498.281	498.281	498.281	498.281
194.059	0.84	0	3.87	0.025	72041	175	0			99.9	2.9	5	7	194.059	194.059	194.059	194.059	194.059	194.059	194.059	194.059	194.059	194.059	194.059	194.059	194.059	194.059	194.059	194.059	194.059	194.059	194.059	194.059	194.059	194.059	194.059	194.059	194.059	194.059	194.059	194.059	194.059	194.059	194.059	194.059	194.059	194.059	194.059	194.059
533.88	2.62	0	0.55	0.013	156788	175	0	100	5.4	97.5	9.8	5	9	533.88	533.88	533.883	533.882	533.881	533.88	533.882	533.88	533.88	533.882	533.879	533.88	533.882	533.879	533.881	533.883	533.88	533.879	533.88	533.882	533.882	533.882	533.88	533.88	533.879	533.881	533.88	533.879	533.882	533.879	533.879	533.879	533.88	533.878	533.882	533.879
388.041	4.33	0	0.58	0.122	71320	174	1	100	4.5	96.1	23.8	2	8	388.039	388.041	388.042	388.042	388.043	388.041	388.042	388.042	388.043	388.042	388.039	388.042	388.042	388.043	388.042	388.043	388.043	388.04	388.04	388.043	388.043	388.043	388.039	388.042	388.04	388.042	388.042	388.041	388.042	388.042	388.039	388.039	388.043	388.042	388.042	388.043
587.834	2.43	0	0.58	0.029	86194	175	0	100	2	96.4	13.5	5	24	587.832	587.831	587.835	587.836	587.834	587.832	587.835	587.835	587.836	587.836	587.834	587.835	587.835	587.832	587.836	587.834	587.832	587.832	587.834	587.835	587.833	587.836	587.834	587.833	587.831	587.835	587.835	587.832	587.835	587.832	587.834	587.833	587.833	587.832	587.833	587.835
396.163	0.96	0	1.84	0.122	33740	175	0	100	0.2	99.9	10	4	7	396.164	396.163	396.163	396.162	396.163	396.163	396.163	396.163	396.163	396.162	396.163	396.163	396.163	396.163	396.163	396.163	396.163	396.163	396.163	396.163	396.163	396.163	396.163	396.163	396.162	396.163	396.163	396.163	396.163	396.163	396.163	396.163	396.162	396.163	396.163	396.163
310.125	7.09	0	1.25	0.227	58337	158	17	100	30.2	99.3	19.9	2	6	310.124		310.123	310.121	310.126	310.126	310.126	310.118	310.125	310.119	310.126	310.125	310.123	310.123	310.125	310.126		310.125	310.126	310.124	310.126	310.126	310.124	310.127	310.119	310.126	310.126	310.127	310.123	310.126	310.123	310.126	310.124	310.126	310.121	310.126
368.165	5.51	0	3.32	0.05	102108	175	0	100	7	99.8	14.9	4	9	368.167	368.16	368.166	368.164	368.166	368.167	368.165	368.16	368.168	368.163	368.166	368.167	368.162	368.167	368.164	368.167	368.163	368.167	368.167	368.164	368.167	368.168	368.166	368.167	368.167	368.163	368.166	368.166	368.166	368.167	368.166	368.163	368.161	368.16	368.163	368.165
131.972	5.36	0	0.53	0.054	65406	173	2	100	33.2	98.6	7.7	1	3	131.972	131.972	131.972	131.972	131.973	131.972	131.972	131.972	131.972	131.972	131.972	131.972	131.972	131.972	131.972	131.972	131.972	131.972	131.972	131.972	131.972	131.972	131.972		131.972	131.972	131.972	131.972	131.972	131.972	131.972	131.972	131.972	131.972	131.972	131.972
320.006	0.62	0	4.83	0.032	172983	175	0	100	1	99.9	0.7	3	3	320.006	320.006	320.006	320.006	320.006	320.006	320.006	320.006	320.006	320.006	320.006	320.006	320.006	320.006	320.006	320.006	320.006	320.006	320.006	320.006	320.006	320.006	320.006	320.006	320.006	320.006	320.006	320.006	320.006	320.006	320.006	320.006	320.006	320.006	320.006	320.006
532.288	1.42	0	7	0.04	35759	175	0	100	1.6	100	14.9	3	8	532.289	532.288	532.288	532.288	532.288	532.289	532.288	532.288	532.288	532.288	532.287	532.288	532.288	532.288	532.288	532.288	532.288	532.287	532.287	532.288	532.288	532.288	532.289	532.287	532.286	532.288	532.288	532.287	532.288	532.288	532.288	532.288	532.288	532.288	532.288	532.288
652.036	0.22	0	4.26	0.071	175122	175	0	100	1.8	100	0.5	5	6	652.036	652.036	652.036	652.035	652.035	652.035	652.036	652.035	652.035	652.035	652.036	652.036	652.035	652.036	652.036	652.035	652.035	652.035	652.035	652.036	652.035	652.035	652.035	652.036	652.036	652.036	652.036	652.035	652.035	652.036	652.035	652.035	652.036	652.035	652.035	652.035
426.088	5.03	0	0.64	0.041	96971	175	0	100	6.2	92	23.9	2	14	426.088	426.088	426.09	426.086	426.089	426.086	426.086	426.087	426.092	426.087	426.088	426.089	426.087	426.09	426.088	426.087	426.089	426.089	426.088	426.093	426.088	426.089	426.086	426.088	426.089	426.088	426.087	426.087	426.089	426.088	426.09	426.09	426.089	426.09	426.088	426.086
582.307	3.62	0	8.63	0.392	24837	144	31	100	32.2	99.4	20.7	1	3	582.308						582.32							582.307		582.299	582.318	582.307	582.307	582.306	582.307	582.307	582.306	582.307	582.307	582.307	582.307	582.308	582.307	582.308		582.306	582.308	582.307	582.306	582.307
665.269	0.28	0	6.98	0.022	61356	175	0	100	1	100	1.7	3	4	665.269	665.269	665.269	665.269	665.269	665.269	665.269	665.269	665.269	665.269	665.269	665.269	665.269	665.269	665.269	665.269	665.269	665.269	665.269	665.269	665.268	665.269	665.269	665.269	665.269	665.268	665.269	665.269	665.268	665.269	665.269	665.269	665.269	665.269	665.269	665.268
444.199	0.72	0	3.26	0.009	85291	175	0	100	0	99.9	4.3	3	5	444.199	444.199	444.2	444.2	444.2	444.2	444.199	444.199	444.199	444.199	444.2	444.199	444.199	444.2	444.199	444.2	444.199	444.2	444.2	444.2	444.2	444.199	444.199	444.199	444.2	444.2	444.2	444.2	444.199	444.199	444.199	444.199	444.2	444.199	444.199	444.199
454.125	1.57	0	3.65	0.024	81244	175	0	100	5	99.7	8.5	5	10	454.125	454.124	454.125	454.125	454.125	454.125	454.125	454.125	454.124	454.125	454.125	454.125	454.125	454.124	454.125	454.125	454.125	454.125	454.125	454.125	454.125	454.125	454.124	454.124	454.125	454.125	454.125	454.125	454.125	454.125	454.125	454.125	454.125	454.124	454.125	454.125
678.289	0.38	0	6.04	0.018	47862	175	0	100	1.5	100	4.4	2	4	678.289	678.289	678.289	678.289	678.289	678.289	678.289	678.289	678.289	678.289	678.289	678.289	678.289	678.289	678.289	678.289	678.289	678.289	678.289	678.289	678.289	678.289	678.289	678.289	678.289	678.289	678.289	678.289	678.288	678.289	678.289	678.289	678.289	678.289	678.289	678.289
566.053	2.5	0	0.74	0.129	43089	175	0			97.7	11.9	4	9	566.053	566.054	566.053	566.053	566.053	566.052	566.051	566.053	566.054	566.053	566.053	566.054	566.054	566.053	566.052	566.053	566.053	566.053	566.052	566.053	566.053	566.052	566.052	566.053	566.056	566.053	566.054	566.054	566.05	566.054	566.053	566.053	566.055	566.054	566.05	566.054
382.184	0.79	0	4.15	0.026	74421	175	0			100	3.3	5	7	382.184	382.183	382.184	382.184	382.184	382.184	382.184	382.184	382.184	382.184	382.184	382.184	382.185	382.184	382.184	382.184	382.184	382.184	382.184	382.184	382.183	382.184	382.184	382.182	382.184	382.183	382.184	382.183	382.184	382.184	382.184	382.183	382.184	382.183	382.184	382.184
292.056	0.52	0	7.86	0.022	128780	175	0	80	0	100	3	5	7	292.055	292.056	292.055	292.056	292.055	292.056	292.055	292.055	292.056	292.056	292.055	292.056	292.055	292.056	292.055	292.056	292.056	292.055	292.055	292.056	292.055	292.055	292.055	292.055	292.056	292.055	292.055	292.056	292.055	292.056	292.056	292.055	292.055	292.055	292.055	292.056
710.1	1.34	0	4.51	0.015	51563	175	0	100	1.1	100	10.3	1	8	710.1	710.1	710.101	710.101	710.1	710.1	710.101	710.1	710.1	710.1	710.1	710.101	710.1	710.099	710.1	710.1	710.1	710.101	710.101	710.101	710.101	710.1	710.101	710.1	710.099	710.101	710.1	710.1	710.1	710.1	710.1	710.1	710.1	710.1	710.1	710.1
165.077	3.6	0	4.62	0.015	32648	175	0	100	20	99.9	9.9	3	4	165.076	165.077	165.076	165.075	165.076	165.077	165.077	165.077	165.077	165.076	165.077	165.075	165.075	165.076	165.076	165.076	165.077	165.076	165.076	165.076	165.076	165.076	165.077	165.076	165.075	165.076	165.077	165.076	165.077	165.077	165.077	165.076	165.076	165.078	165.074	165.077
416.159	4.18	0	0.63	0.05	75858	175	0	100	3.7	91.1	26.4	3	9	416.161	416.157	416.16	416.159	416.159	416.159	416.161	416.165	416.161	416.159	416.161	416.159	416.158	416.158	416.161	416.158	416.159	416.159	416.16	416.16	416.167	416.16	416.157	416.158	416.158	416.159	416.16	416.162	416.161	416.158	416.162	416.159	416.158	416.159	416.158	416.159
386.119	0.55	0	3.79	0.015	71445	175	0	100	10.1	99.8	12.4	2	8	386.119	386.119	386.119	386.119	386.119	386.118	386.119	386.119	386.119	386.119	386.118	386.119	386.119	386.119	386.119	386.119	386.119	386.118	386.12	386.119	386.119	386.119	386.119	386.119	386.119	386.119	386.119	386.119	386.119	386.119	386.119	386.119	386.119	386.119	386.118	386.119
176.024	17.45	0	0.97	0.131	47796	175	0	100	28.9	99.1	29.9	2	10	176.021	176.024	176.024	176.028	176.021	176.024	176.026	176.026	176.025	176.025	176.021	176.024	176.028	176.019	176.023	176.02	176.027	176.021	176.022	176.023	176.026	176.024	176.024	176.02	176.02	176.024	176.024	176.024	176.025	176.027	176.029	176.024	176.024	176.02	176.02	176.02
292.047	0.63	0	7.86	0.022	128784	175	0	80	0	100	4.4	5	7	292.047	292.047	292.047	292.047	292.047	292.047	292.047	292.047	292.047	292.047	292.047	292.047	292.047	292.047	292.047	292.047	292.047	292.047	292.047	292.047	292.047	292.047	292.047	292.047	292.047	292.047	292.047	292.047	292.047	292.047	292.047	292.047	292.047	292.047	292.047	292.047
294.186	2.39	0	9.88	0.424	72670	175	0			99.8	12.8	2	3	294.184	294.184	294.184	294.184	294.184	294.184	294.184	294.185	294.184	294.184	294.185	294.185	294.185	294.184	294.184	294.184	294.184	294.184	294.185	294.184	294.184	294.184	294.184	294.185	294.185	294.185	294.184	294.184	294.184	294.184	294.184	294.184	294.184	294.184	294.184	294.184
678.381	0.43	0	9.17	0.032	93709	175	0	100	17.1	100	2.4	6	8	678.382	678.381	678.381	678.382	678.381	678.381	678.381	678.381	678.381	678.382	678.381	678.382	678.381	678.382	678.381	678.381	678.381	678.381	678.381	678.381	678.381	678.381	678.381	678.381	678.381	678.381	678.381	678.381	678.381	678.381	678.381	678.381	678.381	678.381	678.381	678.381
222.1	2.2	0	2.5	0.07	26751	175	0	100	3	99.9	17	3	7	222.1	222.1	222.098	222.1	222.1	222.1	222.1	222.1	222.1	222.1	222.099	222.099	222.099	222.1	222.1	222.1	222.1	222.1	222.1	222.099	222.097	222.099	222.1	222.1	222.1	222.1	222.1	222.098	222.099	222.099	222.1	222.1	222.1	222.099	222.1	222.1
524.226	0.5	0	5.24	0.018	133328	175	0	100	2.3	100	4.5	5	7	524.226	524.226	524.225	524.226	524.226	524.225	524.225	524.225	524.226	524.225	524.226	524.226	524.226	524.226	524.225	524.226	524.225	524.225	524.225	524.225	524.226	524.226	524.226	524.226	524.225	524.225	524.226	524.226	524.226	524.225	524.225	524.226	524.225	524.226	524.225	524.226
394.183	2.41	0	3.86	0.27	48610	169	6	100	9.9	99	16.1	2	9	394.183	394.181	394.183	394.183	394.183	394.183	394.183	394.183	394.183	394.183		394.183	394.183	394.18	394.183	394.183	394.183	394.182	394.183	394.183	394.183	394.183	394.18	394.184	394.182	394.182	394.182	394.183	394.183	394.182	394.183	394.183	394.183	394.183	394.183	394.183
324.14	3.49	0	3.31	0.025	9524	175	0	100	25.9	98.8	16.8	2	3	324.141	324.139	324.14	324.14	324.141	324.141	324.138	324.142	324.142	324.14	324.141	324.142	324.139	324.14	324.139	324.142	324.138	324.141	324.142	324.141	324.141	324.141	324.139	324.14	324.141	324.139	324.141	324.142	324.14	324.14	324.141	324.14	324.139	324.139	324.138	324.14
303.158	1.98	0	3.84	0.224	17287	175	0			99.9	32.2	2	5	303.157	303.157	303.158	303.157	303.156	303.157	303.159	303.158	303.157	303.158	303.16	303.158	303.158	303.157	303.157	303.159	303.158	303.158	303.159	303.158	303.161	303.158	303.157	303.158	303.157	303.157	303.158	303.159	303.157	303.159	303.159	303.158	303.158	303.157	303.157	303.158
414.092	11.07	0	2.34	0.23	11852	117	58	100	40	97.4	53.1	1	3	414.092	414.092	414.092	414.097			414.092	414.094		414.096		414.092	414.099	414.096		414.08	414.092			414.098	414.096				414.098		414.081	414.093		414.1	414.095		414.091	414.098	414.095	414.08
580.294	6.48	0	9.19	0.395	29964	82	93	100	12.3	100	57.8	1	4	580.292	580.292	580.292	580.292	580.292	580.292	580.293	580.292	580.292	580.292	580.292	580.292	580.293	580.292	580.292	580.292	580.275	580.292	580.291	580.291	580.291	580.292	580.291	580.291	580.296	580.291	580.292	580.292	580.298	580.292	580.291	580.291	580.291	580.291	580.294	580.291
176.031	12.87	0	0.97	0.14	45837	175	0	100	33.2	86.8	31	1	8	176.034	176.034	176.031	176.032	176.027	176.029	176.03	176.032	176.03	176.031	176.034	176.033	176.03	176.029	176.027	176.029	176.03	176.029	176.032	176.028	176.032	176.028	176.031	176.033	176.033	176.031	176.027	176.033	176.027	176.032	176.033	176.034	176.03	176.034	176.033	176.029
302.025	0.72	0	4.83	0.02	164210	175	0	100	0.6	99.9	2.3	5	7	302.025	302.026	302.025	302.025	302.026	302.026	302.025	302.025	302.025	302.025	302.025	302.026	302.025	302.026	302.025	302.026	302.025	302.025	302.025	302.025	302.025	302.026	302.025	302.026	302.026	302.025	302.025	302.025	302.025	302.025	302.025	302.025	302.025	302.026	302.025	302.025
116.047	13.37	0	1.43	0.338	56423	175	0			99.7	16	2	8	116.047	116.048	116.048	116.046	116.048	116.048	116.048	116.047	116.047	116.047	116.047	116.047	116.048	116.047	116.044	116.047	116.047	116.048	116.047	116.043	116.044	116.048	116.048	116.049	116.048	116.047	116.048	116.044	116.048	116.047	116.047	116.047	116.043	116.047	116.047	116.041
245.138	0.97	0	1.66	0.068	13780	175	0	100	7.4	99.9	8.1	2	3	245.138	245.138	245.138	245.138	245.138	245.138	245.138	245.138	245.138	245.138	245.137	245.138	245.138	245.138	245.138	245.138	245.138	245.138	245.138	245.138	245.137	245.138	245.138	245.138	245.138	245.138	245.138	245.138	245.138	245.137	245.138	245.138	245.138	245.138	245.138	245.138
582.303	9.66	0	9.25	0.38	12414	152	23	100	11.6	99.9	67.9	1	3	582.296	582.295	582.301	582.298	582.297	582.298	582.295	582.294	582.295	582.296	582.298	582.297	582.299	582.298	582.294	582.296		582.294	582.294	582.295	582.295	582.297	582.294	582.294	582.294	582.294		582.297	582.295	582.296	582.298	582.294	582.294		582.294	582.296
522.34	0.23	0	6.02	0.02	122403	175	0	100	2.6	99.8	4	8	13	522.34	522.34	522.34	522.34	522.34	522.34	522.34	522.34	522.34	522.34	522.34	522.34	522.34	522.34	522.34	522.34	522.34	522.34	522.34	522.34	522.34	522.34	522.34	522.34	522.34	522.34	522.34	522.34	522.34	522.34	522.34	522.34	522.34	522.34	522.34	522.34
136.039	1.07	0	3.66	0.193	107732	169	6	80	0	85.8	1.6	4	5	136.038	136.039	136.039	136.039	136.039	136.039	136.039	136.039	136.039	136.039	136.039	136.039	136.039	136.039	136.039	136.039	136.039	136.039	136.038	136.039	136.039	136.039	136.039	136.039	136.039	136.039	136.039	136.039	136.039	136.039	136.039	136.039	136.039	136.039	136.039	136.039
454.233	3.56	0	4.77	0.014	109015	175	0	100	1.9	95.9	18.7	6	10	454.231	454.234	454.228	454.23	454.231	454.232	454.229	454.231	454.232	454.232	454.235	454.232	454.229	454.234	454.231	454.232	454.232	454.234	454.234	454.231	454.229	454.233	454.232	454.234	454.232	454.234	454.233	454.232	454.236	454.232	454.232	454.232	454.232	454.232	454.234	454.234
382.137	4.81	0	1.19	0.09	9664	174	1	100	16.7	99.2	19.2	2	5	382.138	382.134	382.138	382.138	382.139	382.139	382.134	382.139	382.138	382.139	382.139	382.136	382.138	382.136	382.133	382.138	382.138	382.139	382.138	382.138	382.138	382.138	382.139	382.138	382.132	382.139	382.138	382.138	382.135	382.137	382.134	382.138	382.139	382.138	382.132	382.136
298.16	0.57	0	8.93	0.366	52296	173	2	100	23	92.7	8	3	4	298.16	298.16	298.16	298.16	298.16	298.16	298.16	298.16	298.16	298.16	298.16	298.16		298.16	298.16	298.16	298.16	298.16	298.16	298.16	298.16	298.16	298.16	298.16	298.16	298.16	298.16	298.16	298.16	298.16	298.161	298.16	298.16	298.16	298.16	298.16
300.084	8.4	0	3.24	0.339	22630	161	14	100	26.4	100	32	1	5	300.085	300.085	300.085	300.085	300.085		300.085	300.085	300.084	300.085	300.085	300.086	300.085	300.085	300.085	300.085	300.084		300.084	300.085	300.085	300.085	300.084	300.085		300.085	300.085	300.085	300.084		300.084	300.085	300.085	300.085	300.085	300.084
617.848	1.86	0	0.55	0.031	105137	175	0	100	1.2	97.6	10	7	26	617.847	617.846	617.85	617.847	617.847	617.846	617.85	617.849	617.848	617.85	617.849	617.848	617.848	617.847	617.847	617.848	617.847	617.847	617.849	617.848	617.848	617.849	617.847	617.849	617.847	617.846	617.848	617.848	617.849	617.846	617.847	617.846	617.846	617.847	617.848	617.847
307.084	2.96	0	0.84	0.122	29668	175	0	100	9.1	99.6	19.8	2	4	307.084	307.084	307.087	307.083	307.084	307.084	307.082	307.084	307.084	307.084	307.084	307.084	307.084	307.084	307.083	307.084	307.084	307.084	307.084	307.082	307.084	307.084	307.084	307.084	307.084	307.084	307.084	307.084	307.08	307.084	307.084	307.084	307.085	307.084	307.084	307.083
332.057	2.87	0	0.88	0.162	76411	175	0	100	17.1	99.1	14.6	3	7	332.056	332.057	332.058	332.057	332.057	332.057	332.057	332.056	332.058	332.057	332.057	332.057	332.058	332.057	332.058	332.058	332.058	332.058	332.057	332.057	332.056	332.058	332.058	332.057	332.056	332.058	332.058	332.057	332.058	332.058	332.057	332.058	332.059	332.057	332.057	332.059
136.045	1.25	0	3.66	0.02	95525	174	1	80	32.8	99.8	3.9	3	6	136.045	136.045	136.045	136.045	136.045	136.045	136.045	136.045	136.045	136.045	136.045	136.045	136.045	136.045	136.045	136.045	136.045	136.045	136.045	136.045	136.045	136.045	136.045	136.045	136.045	136.045	136.045	136.045	136.045	136.045	136.045	136.045	136.045	136.045	136.045	136.045
772.205	0.61	0	4.16	0.095	29558	175	0	100	12.4	98.9	8.9	2	5	772.205	772.205	772.205	772.205	772.205	772.205	772.206	772.206	772.209	772.205	772.206	772.205	772.205	772.205	772.206	772.206	772.205	772.205	772.205	772.205	772.206	772.205	772.205	772.206	772.206	772.205	772.205	772.205	772.206	772.205	772.205	772.205	772.205	772.205	772.206	772.205
308.181	6.96	0	4.75	0.118	40558	158	17	100	40.5	100	32.7	1	6	308.183	308.178	308.183	308.177	308.178	308.181	308.179	308.181		308.179	308.181	308.182	308.182	308.182	308.183	308.183	308.183	308.181		308.183	308.183	308.182	308.18	308.179	308.182	308.183	308.18	308.183	308.183		308.18	308.181	308.18	308.183	308.181	308.183
327.95	4.58	0	0.83	0.089	58939	175	0	100	7.8	99.2	17.1	3	7	327.95	327.95	327.951	327.949	327.951	327.951	327.949	327.947	327.95	327.949	327.95	327.949	327.95	327.951	327.949	327.95	327.95	327.95	327.949	327.95	327.947	327.948	327.95	327.948	327.95	327.949	327.948	327.95	327.948	327.95	327.947	327.95	327.951	327.952	327.951	327.953
564.148	0.54	0	5.4	0.096	40103	175	0	100	11.4	99.8	3.4	5	7	564.148	564.148	564.148	564.149	564.148	564.148	564.147	564.148	564.148	564.148	564.148	564.148	564.148	564.148	564.148	564.148	564.148	564.148	564.148	564.148	564.148	564.148	564.148	564.148	564.148	564.148	564.148	564.148	564.148	564.148	564.148	564.148	564.148	564.148	564.147	564.148
340.017	0.35	0	4.28	0.135	105125	175	0	100	2.3	99.9	2.7	4	10	340.017	340.017	340.017	340.017	340.017	340.017	340.017	340.017	340.017	340.017	340.017	340.017	340.017	340.017	340.017	340.017	340.017	340.017	340.017	340.017	340.017	340.017	340.017	340.017	340.017	340.017	340.017	340.017	340.017	340.017	340.017	340.017	340.017	340.017	340.017	340.017
174.013	8.82	0	0.85	0.15	120382	175	0			99.8	14.9	4	6	174.012	174.012	174.013	174.014	174.013	174.016	174.013	174.013	174.011	174.012	174.014	174.011	174.014	174.012	174.011	174.013	174.014	174.013	174.016	174.014	174.013	174.011	174.012	174.013	174.014	174.013	174.013	174.014	174.012	174.014	174.012	174.014	174.016	174.012	174.011	174.012
342.095	7.44	0	3.54	0.041	158554	174	1	100	20.8	96.2	21.4	2	4	342.095	342.096	342.094	342.094	342.092	342.094	342.091	342.095	342.094	342.097	342.094	342.098	342.095	342.095	342.089	342.103	342.093	342.097	342.099	342.091	342.093	342.092	342.093	342.093	342.095	342.097	342.095	342.094	342.094	342.097	342.096	342.093	342.092	342.091	342.096	342.095
440.012	2.61	0	0.78	0.115	39193	175	0			99.8	17	3	7	440.014	440.013	440.012	440.013	440.01	440.012	440.012	440.012	440.012	440.012	440.013	440.012	440.012	440.014	440.012	440.012	440.013	440.008	440.011	440.013	440.012	440.012	440.012	440.014	440.01	440.012	440.012	440.011	440.011	440.011	440.012	440.012	440.013	440.01	440.013	440.012
350.192	2.79	0	3.75	0.355	20626	175	0			99.1	12.4	2	8	350.191	350.192	350.194	350.191	350.192	350.192	350.19	350.193	350.192	350.194	350.192	350.194	350.191	350.192	350.191	350.192	350.191	350.193	350.193	350.191	350.192	350.192	350.193	350.193	350.193	350.193	350.193	350.193	350.192	350.193	350.192	350.192	350.193	350.191	350.192	350.191
394.185	0.92	0	4.59	0.029	88740	175	0			99.9	5	4	8	394.185	394.185	394.185	394.185	394.185	394.185	394.185	394.185	394.185	394.185	394.184	394.185	394.185	394.185	394.185	394.185	394.185	394.185	394.185	394.185	394.184	394.185	394.185	394.186	394.185	394.185	394.185	394.185	394.185	394.184	394.185	394.184	394.185	394.185	394.185	394.185
324.142	1.21	0	1.87	0.122	9074	175	0	100	9.9	100	14.2	1	4	324.142	324.142	324.142	324.141	324.142	324.142	324.142	324.141	324.141	324.141	324.142	324.142	324.141	324.14	324.141	324.142	324.142	324.141	324.142	324.142	324.142	324.142	324.142	324.142	324.142	324.142	324.141	324.141	324.141	324.141	324.142	324.142	324.142	324.142	324.14	324.141
332.183	2.48	0	4.59	0.094	18777	175	0	100	12.6	97.9	20.4	1	6	332.181	332.182	332.182	332.181	332.183	332.183	332.184	332.182	332.184	332.182	332.183	332.183	332.181	332.185	332.183	332.184	332.182	332.184	332.183	332.183	332.183	332.183	332.183	332.183	332.183	332.184	332.185	332.183	332.182	332.183	332.183	332.184	332.182	332.183	332.183	332.184
436.259	1.46	0	8.8	0.37	13851	146	29	100	51.6	99.2	18.4	2	4	436.26	436.259		436.259		436.259				436.259					436.258		436.258				436.259		436.257		436.259				436.258							436.259
310.127	0.54	0	2.51	0.029	70235	173	2	100	0	99.7	8.2	2	3	310.127	310.127	310.127	310.127	310.127	310.127	310.127	310.127	310.127	310.127	310.127	310.126	310.127	310.127	310.127	310.127	310.127	310.127	310.127	310.127	310.126	310.127	310.127	310.127	310.127	310.127		310.126	310.127	310.127	310.126	310.127	310.126	310.127	310.127	310.127
350.193	0.71	0	5.22	0.019	103532	175	0	100	11.1	100	1.3	4	7	350.193	350.193	350.193	350.193	350.194	350.194	350.193	350.193	350.193	350.193	350.194	350.194	350.193	350.193	350.193	350.194	350.193	350.193	350.193	350.193	350.193	350.193	350.194	350.194	350.193	350.193	350.193	350.194	350.193	350.193	350.193	350.194	350.193	350.194	350.194	350.193
541.956	3.48	0	0.89	0.061	48358	175	0	100	5.7	99	8.9	3	8	541.957	541.955	541.956	541.955	541.957	541.956	541.953	541.953	541.954	541.956	541.958	541.956	541.955	541.956	541.954	541.958	541.956	541.956	541.957	541.954	541.957	541.953	541.955	541.958	541.956	541.956	541.955	541.958	541.954	541.957	541.955	541.957	541.955	541.957	541.956	541.96
578.142	3.5	0	3.44	0.261	14886	148	27	100	28.4	99.9	32.3	1	4	578.142	578.14	578.143	578.142	578.142		578.143	578.143	578.142	578.142	578.142	578.142	578.142		578.142		578.143	578.138				578.142	578.14	578.146	578.139		578.143	578.142	578.142		578.141	578.143	578.141	578.141	578.139	578.143
565.842	2.69	0	0.55	0.024	52726	175	0	100	3.6	98.8	29.1	3	11	565.844	565.841	565.842	565.843	565.846	565.841	565.844	565.841	565.843	565.844	565.846	565.844	565.843	565.843	565.842	565.844	565.843	565.844	565.844	565.842	565.842	565.843	565.844	565.841	565.841	565.841	565.84	565.842	565.843	565.842	565.84	565.842	565.841	565.842	565.845	565.841
556.291	0.49	0	11	0.346	37819	51	124	100	3.5	99.7	10	2	3	556.291		556.291	556.29	556.291	556.291	556.291	556.291	556.291	556.291	556.291	556.291	556.29	556.29	556.291	556.291		556.291	556.291	556.291	556.291	556.291	556.291	556.291	556.291	556.291	556.29	556.291	556.291		556.291	556.291	556.291	556.29	556.291	556.291
3072.79	1.5	0	4.9	0.017	38952	175	0	100	65.7	98.9	18.7	1	8	3072.8	3072.79	3072.8	3072.8	3072.79	3072.79	3072.8	3072.8	3072.81	3072.8	3072.79	3072.79	3072.8	3072.8	3072.8	3072.79	3072.79	3072.79	3072.79	3072.8	3072.79	3072.8	3072.79	3072.78	3072.79	3072.8	3072.79	3072.79	3072.79	3072.79	3072.79	3072.79	3072.79	3072.78	3072.8	3072.8
136.052	0.91	0	1.95	0.088	32592	174	1	100	9.1	88.1	4.2	1	2	136.052	136.052	136.052	136.052	136.052	136.052	136.052	136.052	136.052	136.052	136.052	136.052	136.052	136.052	136.052	136.052	136.052	136.052	136.052	136.052	136.052	136.052	136.052	136.052	136.052	136.052	136.052	136.052	136.052	136.052	136.052	136.052	136.052	136.052	136.052	136.052
259.153	0.81	0	1.72	0.072	14348	175	0	100	5.7	89.4	12.3	1	4	259.154	259.153	259.153	259.153	259.153	259.153	259.153	259.153	259.153	259.153	259.153	259.154	259.153	259.153	259.153	259.153	259.153	259.153	259.154	259.153	259.154	259.153	259.153	259.153	259.153	259.153	259.153	259.153	259.153	259.153	259.153	259.153	259.153	259.153	259.153	259.154
448.144	2.15	0	0.67	0.025	70083	175	0	100	14.8	99.8	15.5	1	5	448.147	448.143	448.144	448.144	448.143	448.144	448.145	448.144	448.144	448.145	448.144	448.144	448.145	448.143	448.144	448.144	448.144	448.144	448.144	448.143	448.144	448.144	448.143	448.144	448.144	448.144	448.144	448.143	448.148	448.143	448.149	448.144	448.144	448.144	448.144	448.144
434.25	1.49	0	5.35	0.188	12686	172	3	100	24.1	99.8	12.2	3	7	434.25	434.25	434.25	434.25	434.25	434.249	434.249	434.25	434.249	434.25	434.25	434.249	434.249	434.249	434.25	434.249	434.25	434.25	434.249	434.249	434.25	434.25	434.249	434.25	434.25	434.25	434.25	434.25	434.25	434.249	434.25	434.25	434.249	434.249	434.25	434.25
304.025	0.95	0	5.17	0.089	100993	175	0	100	17	87.5	3.4	4	6	304.025	304.025	304.025	304.025	304.026	304.025	304.025	304.025	304.025	304.025	304.025	304.025	304.025	304.025	304.025	304.025	304.025	304.026	304.025	304.025	304.025	304.026	304.025	304.026	304.025	304.025	304.025	304.025	304.025	304.025	304.025	304.025	304.025	304.026	304.026	304.026
506.264	3.09	0	8.81	0.346	15234	149	26	100	9.1	99.9	21.7	1	4	506.264	506.264	506.264	506.264	506.264	506.265	506.264	506.264	506.264	506.264	506.264	506.264	506.264	506.264	506.264	506.264	506.263	506.264	506.264	506.264	506.264	506.264	506.264				506.264	506.264	506.264	506.26	506.264	506.264	506.264
387.948	5.15	0	0.55	0.016	91846	175	0	100	11.7	99.2	13.9	3	7	387.947	387.947	387.947	387.947	387.947	387.947	387.947	387.947	387.947	387.952	387.947	387.951	387.951	387.947	387.947	387.947	387.946	387.947	387.947	387.947	387.947	387.946	387.951	387.953	387.947	387.947	387.947	387.946	387.947	387.947	387.95	387.947	387.947	387.95	387.947	387.951
441.09	6.55	0	0.91	0.229	25727	175	0	98.9	48.8	87.1	46.1	1	3	441.088	441.093	441.094	441.09	441.086	441.094	441.093	441.089	441.093	441.091	441.094	441.093	441.091	441.087	441.091	441.094	441.091	441.092	441.092	441.094	441.091	441.083	441.092	441.095	441.088	441.093	441.087	441.092	441.087	441.088	441.092	441.092	441.095	441.088	441.088	441.088
266.099	4.78	0	1.08	0.357	102914	175	0			99.7	18.8	3	6	266.098	266.098	266.1	266.096	266.1	266.1	266.101	266.1	266.101	266.1	266.1	266.098	266.101	266.097	266.098	266.098	266.1	266.098	266.1	266.099	266.098	266.101	266.1	266.099	266.1	266.1	266.101	266.101	266.1	266.101	266.1	266.1	266.1	266.098	266.1	266.099
238.07	1.93	0	0.71	0.048	80222	175	0	100	11.3	88.1	13.9	3	5	238.07	238.07	238.07	238.069	238.07	238.07	238.069	238.07	238.07	238.069	238.071	238.069	238.069	238.07	238.069	238.07	238.07	238.07	238.07	238.07	238.07	238.07	238.07	238.07	238.069	238.07	238.07	238.07	238.07	238.071	238.069	238.07	238.069	238.07	238.07	238.07
630.056	0.53	0	4.18	0.039	249992	175	0	100	21	100	0.6	5	8	630.055	630.055	630.056	630.056	630.055	630.056	630.056	630.056	630.056	630.056	630.056	630.056	630.056	630.056	630.056	630.056	630.056	630.056	630.056	630.056	630.056	630.056	630.056	630.055	630.056	630.056	630.056	630.056	630.055	630.056	630.056	630.056	630.056	630.056	630.056	630.056
517.908	3.09	0	0.55	0.015	90847	175	0	100	9	95.5	20.9	3	7	517.908	517.908	517.91	517.91	517.908	517.908	517.91	517.907	517.908	517.91	517.906	517.907	517.908	517.907	517.908	517.909	517.908	517.908	517.91	517.912	517.91	517.91	517.908	517.907	517.908	517.908	517.909	517.907	517.91	517.908	517.906	517.907	517.908	517.907	517.91	517.907
338.064	0.57	0	3.83	0.013	64385	175	0	100	0	100	4.1	5	7	338.064	338.064	338.064	338.064	338.064	338.064	338.064	338.064	338.064	338.064	338.064	338.064	338.064	338.064	338.064	338.064	338.064	338.064	338.064	338.064	338.064	338.064	338.064	338.064	338.064	338.064	338.064	338.064	338.065	338.064	338.064	338.064	338.064	338.064	338.064	338.064
318.093	4.87	0	1.41	0.088	35217	175	0	100	3.2	100	9.2	3	8	318.094	318.094	318.093	318.094	318.093	318.092	318.093	318.093	318.094	318.093	318.093	318.093	318.093	318.093	318.094	318.094	318.094	318.094	318.092	318.085	318.092	318.094	318.093	318.094	318.094	318.093	318.093	318.092	318.093	318.094	318.092	318.093	318.087	318.093	318.093	318.087
294.115	0.91	0	1.43	0.218	59145	175	0	100	28.2	88.1	15.3	1	3	294.114	294.114	294.114	294.114	294.115	294.115	294.114	294.114	294.114	294.114	294.115	294.115	294.114	294.114	294.115	294.114	294.114	294.115	294.115	294.115	294.115	294.114	294.114	294.114	294.115	294.115	294.114	294.115	294.114	294.115	294.115	294.115	294.115	294.115	294.114	294.115
930.105	0.17	0	4.23	0.046	133527	175	0	100	8	100	4	1	3	930.105	930.105	930.105	930.105	930.105	930.105	930.105	930.105	930.105	930.105	930.105	930.105	930.105	930.105	930.105	930.105	930.105	930.105	930.106	930.105	930.105	930.105	930.105	930.105	930.105	930.105	930.105	930.105	930.105	930.105	930.105	930.105	930.105	930.105	930.105	930.105
460.029	0.37	0	2.85	0.06	86044	175	0			99.9	1.9	3	7	460.029	460.029	460.029	460.029	460.029	460.029	460.029	460.029	460.029	460.029	460.029	460.029	460.029	460.029	460.029	460.029	460.029	460.029	460.029	460.029	460.029	460.029	460.029	460.029	460.029	460.029	460.029	460.029	460.029	460.029	460.029	460.029	460.029	460.029	460.029	460.029
347.184	1.05	0	9.01	0.027	15384	175	0	100	54.7	100	13.7	1	3	347.185	347.184	347.184	347.184	347.184	347.185	347.184	347.184	347.184	347.184	347.184	347.184	347.184	347.184	347.184	347.184	347.184	347.184	347.185	347.185	347.184	347.184	347.184	347.184	347.184	347.184	347.185	347.184	347.184	347.184	347.184	347.185	347.184	347.185	347.185	347.185
222.162	0.53	0	9.66	0.024	194096	175	0	100	2.1	100	0.2	3	3	222.162	222.162	222.162	222.162	222.162	222.162	222.162	222.162	222.162	222.162	222.162	222.162	222.162	222.162	222.162	222.162	222.162	222.162	222.162	222.162	222.162	222.162	222.162	222.162	222.162	222.162	222.161	222.162	222.162	222.162	222.162	222.162	222.162	222.162	222.162	222.162
228.111	1.19	0	2.16	0.072	10142	175	0	100	2.2	88.1	8	1	2	228.111	228.111	228.111	228.111	228.111	228.111	228.111	228.111	228.111	228.111	228.11	228.111	228.111	228.111	228.111	228.11	228.111	228.111	228.11	228.111	228.11	228.111	228.111	228.111	228.111	228.111	228.111	228.11	228.111	228.111	228.111	228.11	228.111	228.111	228.111	228.111
274.001	1.19	0	4.96	0.028	103183	175	0	100	0.7	100	2.8	5	6	274.001	274.001	274.001	274.001	274.002	274.001	274.001	274.001	274.001	274	274.001	274.001	274.001	274.001	274.001	274.001	274.001	274.001	274.001	274	274.001	274.001	274.001	274.002	274.001	274.001	274.001	274.001	274.001	274.001	274.001	274.001	274	274.001	274.001	274.001
386.194	4.06	0	4.59	0.453	957103	175	0			98.4	8.1	5	8	386.194	386.194	386.194	386.194	386.194	386.194	386.195	386.195	386.195	386.195	386.194	386.194	386.195	386.195	386.195	386.195	386.195	386.194	386.194	386.194	386.194	386.195	386.194	386.195	386.194	386.194	386.195	386.195	386.194	386.194	386.196	386.194	386.194	386.195	386.195	386.195
133.028	9.14	0	5.08	0.069	136423	175	0	100	11.4	99.9	13.6	3	4	133.027	133.028	133.029	133.028	133.029	133.029	133.026	133.03	133.029	133.029	133.029	133.029	133.027	133.029	133.029	133.028	133.029	133.027	133.028	133.028	133.029	133.029	133.028	133.029	133.029	133.028	133.028	133.028	133.029	133.029	133.028	133.029	133.029	133.028	133.026	133.026
368.111	0.84	0	4.23	0.092	24839	175	0	100	12.4	99.9	5.5	4	6	368.111	368.111	368.111	368.111	368.111	368.111	368.111	368.111	368.111	368.111	368.111	368.111	368.111	368.111	368.111	368.111	368.111	368.111	368.111	368.111	368.111	368.111	368.111	368.111	368.111	368.111	368.111	368.111	368.111	368.111	368.111	368.111	368.111	368.111	368.111	368.111
260.135	8.18	0	1.01	0.159	10238	143	32	100	18.2	99.7	28.6	1	3	260.137	260.137	260.13	260.134	260.136	260.137	260.136	260.134	260.137	260.137	260.136	260.135	260.137	260.137		260.135	260.131	260.137	260.134		260.129		260.137		260.136	260.136	260.137	260.134	260.134	260.137	260.137	260.137	260.136	260.137	260.136	260.136
730.152	1.46	0	4.51	0.193	22350	135	40	100	36.2	100	20.1	1	4	730.152	730.152	730.151	730.152	730.152		730.151	730.152	730.153	730.152	730.153	730.152			730.152		730.152		730.151			730.154		730.152	730.154		730.151	730.152	730.152	730.154	730.152	730.152	730.152	730.152	730.152	730.152
503.87	2.56	0	0.55	0.035	90572	175	0	100	5.6	95.9	18.9	6	15	503.87	503.872	503.871	503.872	503.87	503.87	503.873	503.871	503.871	503.873	503.869	503.87	503.87	503.868	503.872	503.872	503.869	503.871	503.871	503.871	503.871	503.873	503.871	503.869	503.87	503.873	503.872	503.87	503.871	503.87	503.87	503.871	503.87	503.869	503.87	503.871
305.999	2.68	0	0.73	0.086	70116	175	0	100	8.5	99.9	11.5	5	8	306	305.998	305.999	305.999	306	306	305.998	305.998	306	305.999	306	305.999	305.999	306	305.998	306	305.999	305.999	305.999	305.999	305.998	305.998	305.999	306	305.999	305.999	305.998	305.997	305.998	305.998	305.998	305.999	305.999	305.999	305.999	305.999
665.305	0.63	0	6.03	0.075	25139	175	0	100	1.3	99.8	9.2	1	4	665.305	665.306	665.305	665.304	665.306	665.305	665.305	665.305	665.305	665.305	665.305	665.305	665.305	665.305	665.305	665.305	665.305	665.306	665.305	665.305	665.305	665.305	665.305	665.305	665.305	665.305	665.306	665.305	665.305	665.305	665.305	665.304	665.305	665.305	665.305	665.305
288.06	1.57	0	5.17	0.02	116207	175	0	100	7.3	99.9	4.5	2	4	288.06	288.06	288.06	288.06	288.06	288.06	288.06	288.06	288.06	288.06	288.06	288.06	288.06	288.06	288.06	288.06	288.06	288.059	288.06	288.06	288.06	288.061	288.06	288.06	288.06	288.06	288.06	288.06	288.06	288.06	288.06	288.06	288.06	288.06	288.06	288.059
382.063	5.48	0	3.36	0.024	84213	175	0			95.1	27.3	3	8	382.065	382.058	382.063	382.061	382.065	382.066	382.063	382.059	382.065	382.062	382.065	382.066	382.06	382.065	382.063	382.065	382.062	382.064	382.065	382.063	382.066	382.065	382.062	382.064	382.066	382.062	382.064	382.065	382.065	382.063	382.064	382.061	382.06	382.059	382.061	382.063
434.212	5.75	0	4.72	0.31	1676772	175	0			87.7	18.6	1	5	434.212	434.208	434.213	434.208	434.212	434.212	434.21	434.209	434.209	434.207	434.214	434.212	434.211	434.214	434.213	434.215	434.209	434.211	434.213	434.212	434.211	434.214	434.212	434.213	434.212	434.211	434.214	434.214	434.205	434.213	434.207	434.212	434.21	434.214	434.214	434.213
633.825	2.22	0	0.56	0.026	81445	175	0	100	3.3	97.8	17.3	5	20	633.826	633.824	633.828	633.826	633.825	633.826	633.828	633.826	633.824	633.827	633.823	633.826	633.828	633.826	633.824	633.827	633.825	633.827	633.828	633.827	633.826	633.827	633.826	633.828	633.824	633.826	633.826	633.822	633.825	633.826	633.826	633.825	633.825	633.823	633.825	633.825
654.243	1.51	0	4.8	0.018	102978	175	0	100	0.4	99.9	1.8	5	6	654.243	654.242	654.242	654.243	654.243	654.242	654.242	654.242	654.242	654.243	654.242	654.243	654.243	654.242	654.242	654.242	654.242	654.242	654.245	654.242	654.243	654.244	654.242	654.244	654.242	654.242	654.242	654.242	654.24	654.242	654.242	654.243	654.242	654.242	654.244	654.243
354.032	1.44	0	5.17	0.029	95813	175	0	100	10.9	99.4	3.4	9	12	354.031	354.032	354.031	354.032	354.032	354.032	354.031	354.031	354.032	354.032	354.032	354.032	354.032	354.032	354.031	354.032	354.032	354.032	354.032	354.031	354.032	354.032	354.032	354.032	354.032	354.032	354.032	354.032	354.032	354.032	354.032	354.032	354.032	354.032	354.032	354.032
536.319	0.87	0	5.49	0.367	64300	175	0			97.2	15.5	4	8	536.318	536.318	536.319	536.319	536.318	536.319	536.319	536.319	536.319	536.318	536.319	536.319	536.317	536.318	536.319	536.319	536.319	536.319	536.319	536.319	536.319	536.319	536.318	536.319	536.318	536.319	536.319	536.318	536.319	536.319	536.319	536.319	536.319	536.319	536.318	536.319
434.142	0.41	0	2.07	0.089	40911	175	0	100	16.4	99.9	3.5	4	7	434.142	434.142	434.142	434.142	434.142	434.142	434.142	434.142	434.142	434.142	434.142	434.142	434.142	434.142	434.142	434.142	434.142	434.142	434.142	434.142	434.142	434.142	434.142	434.142	434.142	434.142	434.142	434.142	434.142	434.142	434.142	434.142	434.142	434.142	434.142	434.142
146.005	16.75	0	1.02	0.091	257122	174	1	100	42.5	88	39.2	1	5	146.007	146.003	146.004	146.004	146.005	146.003	146.006	146.004	146.003	146.005	146.006	146.003	146.011	146.008	146.005	146.006	146.006	146.004	146.005	146.006	146.005	146.005	146.004	146.004	146.004	146.005	146.003	146.007	146.004	146.009	146.005	146.007	146.003	146.002	146.008	146.004
744.187	1.43	0	3.65	0.012	32134	175	0	100	40.6	100	16.2	2	5	744.188	744.187	744.188	744.189	744.187	744.188	744.187	744.187	744.188	744.187	744.187	744.187	744.188	744.189	744.186	744.186	744.187	744.188	744.192	744.19	744.183	744.187	744.187	744.187	744.187	744.187	744.186	744.188	744.187	744.187	744.187	744.187	744.187	744.187	744.187	744.187
522.209	1.91	0	5.37	0.487	57887	175	0			99.9	17.1	3	9	522.209	522.21	522.209	522.209	522.21	522.21	522.21	522.211	522.209	522.209	522.21	522.208	522.21	522.21	522.21	522.21	522.211	522.209	522.21	522.21	522.208	522.207	522.209	522.209	522.21	522.21	522.21	522.208	522.21	522.21	522.209	522.207	522.21	522.21	522.209	522.209
301.116	0.38	0	3.71	0.01	108969	175	0	100	0.2	100	0.4	6	6	301.116	301.116	301.116	301.116	301.116	301.116	301.116	301.116	301.116	301.116	301.116	301.116	301.116	301.116	301.116	301.116	301.116	301.116	301.116	301.116	301.116	301.116	301.116	301.116	301.116	301.116	301.116	301.116	301.116	301.116	301.116	301.116	301.116	301.116	301.116	301.116
746.098	0.21	0	5.3	0.06	141501	175	0	100	17.4	100	0.3	8	9	746.098	746.097	746.098	746.098	746.098	746.097	746.098	746.098	746.097	746.097	746.098	746.097	746.097	746.098	746.097	746.098	746.098	746.098	746.097	746.098	746.097	746.098	746.098	746.097	746.097	746.097	746.097	746.098	746.097	746.097	746.098	746.098	746.098	746.098	746.097	746.098
478.042	4.4	0	0.68	0.036	40657	175	0	100	3.5	99.3	20.5	3	12	478.044	478.043	478.042	478.042	478.044	478.044	478.041	478.037	478.043	478.042	478.043	478.043	478.042	478.044	478.039	478.043	478.043	478.042	478.043	478.044	478.041	478.041	478.04	478.044	478.046	478.043	478.044	478.042	478.042	478.041	478.047	478.043	478.045	478.046	478.045	478.045
150.053	3.64	0	0.67	0.04	147262	175	0			98.5	4.2	6	9	150.057	150.053	150.052	150.052	150.053	150.053	150.052	150.052	150.052	150.052	150.053	150.052	150.052	150.052	150.052	150.053	150.053	150.053	150.055	150.052	150.053	150.052	150.053	150.053	150.052	150.052	150.053	150.052	150.053	150.053	150.053	150.052	150.052	150.053	150.053	150.053
912.191	0.22	0	4.93	0.028	139545	175	0	100	5.7	99.9	0.8	3	4	912.191	912.191	912.191	912.191	912.191	912.191	912.19	912.191	912.191	912.191	912.191	912.191	912.191	912.191	912.191	912.191	912.191	912.191	912.191	912.191	912.191	912.191	912.191	912.19	912.191	912.19	912.191	912.191	912.191	912.191	912.191	912.191	912.191	912.191	912.19	912.191
414.157	1.29	0	5.73	0.039	30957	173	2	100	8	100	17.5	1	4	414.157	414.157	414.157	414.157	414.157	414.157	414.156	414.157	414.157	414.156	414.157	414.157	414.158	414.157	414.157	414.157	414.157	414.157	414.157	414.157	414.157	414.157	414.157	414.157	414.157	414.157	414.157	414.157	414.156	414.157	414.157	414.157	414.157	414.157	414.157	414.157
454.181	0.34	0	4.01	0.012	88794	175	0	100	0.1	99	0.5	3	6	454.181	454.181	454.181	454.181	454.181	454.181	454.181	454.181	454.182	454.181	454.181	454.181	454.181	454.181	454.181	454.181	454.181	454.181	454.181	454.181	454.181	454.181	454.181	454.181	454.181	454.181	454.181	454.181	454.181	454.181	454.181	454.181	454.181	454.181	454.181	454.181
525.251	1.61	0	8.18	0.028	23670	175	0	100	57	99.9	20.6	1	4	525.251	525.25	525.251	525.251	525.251	525.25	525.251	525.251	525.251	525.25	525.251	525.251	525.251	525.25	525.25	525.25	525.251	525.251	525.251	525.251	525.251	525.25	525.25	525.251	525.252	525.251	525.251	525.25	525.251	525.25	525.25	525.251	525.251	525.251	525.251	525.252
133.025	18.8	0	5.08	0.042	165841	110	65	100	11.8	99.7	38.4	1	4	133.027	133.028	133.024	133.028			133.021	133.024		133.022			133.023			133.029		133.023	133.028	133.025			133.026			133.024	133.028	133.028			133.027	133.026	133.021	133.029	133.025	133.025
458.106	0.61	0	3.78	0.006	90961	175	0	100	18.3	100	1.9	3	4	458.106	458.106	458.106	458.106	458.106	458.106	458.106	458.105	458.106	458.105	458.105	458.106	458.106	458.106	458.106	458.106	458.106	458.106	458.106	458.106	458.106	458.106	458.106	458.106	458.105	458.106	458.106	458.106	458.106	458.106	458.106	458.106	458.105	458.105	458.106	458.106
243.963	5.5	0	0.59	0.036	184167	175	0	100	8.3	98.2	9.6	2	6	243.962	243.965	243.964	243.964	243.963	243.962	243.963	243.963	243.962	243.963	243.963	243.962	243.963	243.964	243.964	243.963	243.964	243.964	243.964	243.964	243.965	243.964	243.963	243.962	243.964	243.964	243.963	243.958	243.963	243.964	243.962	243.963	243.963	243.961	243.962	243.963
164.039	12.74	0	3.56	0.783	176311	175	0			99.4	46.6	0	5	164.038	164.039	164.034	164.041	164.039	164.039	164.041	164.039	164.034	164.04	164.044	164.038	164.04	164.038	164.039	164.039	164.039	164.035	164.038	164.037	164.036	164.04	164.041	164.038	164.038	164.039	164.038	164.038	164.04	164.039	164.038	164.034	164.039	164.039	164.041	164.028
604.07	0.56	0	4.96	0.018	126987	175	0	100	1.4	99.8	6.7	2	4	604.07	604.07	604.07	604.07	604.07	604.07	604.07	604.07	604.07	604.07	604.07	604.07	604.07	604.07	604.07	604.07	604.07	604.07	604.07	604.07	604.07	604.071	604.07	604.07	604.07	604.07	604.07	604.07	604.07	604.07	604.07	604.07	604.07	604.07	604.07	604.07
728.201	0.32	0	2.8	0.019	109834	175	0	100	2.1	99.7	13.5	2	3	728.201	728.201	728.201	728.201	728.201	728.201	728.2	728.201	728.201	728.201	728.201	728.201	728.201	728.201	728.2	728.201	728.201	728.201	728.201	728.2	728.2	728.2	728.201	728.2	728.2	728.201	728.201	728.201	728.201	728.2	728.201	728.201	728.201	728.201	728.2	728.201
594.271	0.68	0	8.94	0.154	23550	175	0	100	17.5	98.8	15	1	4	594.271	594.271	594.271	594.271	594.273	594.271	594.271	594.271	594.272	594.271	594.272	594.272	594.271	594.271	594.272	594.27	594.271	594.271	594.271	594.27	594.27	594.271	594.27	594.27	594.271	594.271	594.271	594.271	594.27	594.271	594.271	594.271	594.271	594.27	594.27	594.271
452.323	0.57	0	4.83	0.052	62705	175	0	100	3.3	100	1.7	7	9	452.323	452.323	452.322	452.323	452.323	452.323	452.323	452.323	452.323	452.323	452.323	452.323	452.322	452.323	452.322	452.323	452.323	452.323	452.323	452.323	452.322	452.323	452.323	452.323	452.323	452.323	452.323	452.323	452.323	452.323	452.323	452.322	452.323	452.323	452.323	452.322
514.277	2.63	0	4.47	0.176	17195	105	70	100	36.6	95.7	22.6	1	6	514.278	514.28	514.278	514.275	514.278		514.274	514.281	514.276	514.277			514.277	514.277	514.277	514.277	514.277			514.279	514.277	514.278				514.278	514.277		514.277		514.275	514.279	514.276		514.275	514.278
134.037	1.05	0	2.85	0.018	43221	174	1	100	6.3	99.7	6.3	2	4	134.037	134.037	134.037	134.037	134.037	134.037	134.037	134.037	134.037	134.037	134.037	134.037	134.037	134.037	134.037	134.037	134.037	134.037	134.037	134.037	134.037	134.037	134.037	134.037	134.037	134.037	134.037	134.037	134.037	134.037	134.037	134.037	134.037	134.037	134.037	134.037
390.19	3.59	0	3.26	0.147	18052	138	37	100	21.6	99.6	29.6	2	5	390.19	390.189	390.191	390.189	390.188		390.191	390.192	390.191	390.192		390.191	390.19	390.19	390.191		390.189	390.189		390.192			390.188		390.191	390.191	390.189		390.189	390.186	390.191	390.19	390.192	390.19	390.19	390.191
388.207	4.1	0	5.22	0.355	26700	175	0			99.9	20.5	4	7	388.205	388.205	388.205	388.209	388.207	388.207	388.204	388.206	388.209	388.205	388.207	388.206	388.205	388.208	388.209	388.207	388.204	388.206	388.205	388.208	388.209	388.209	388.206	388.207	388.206	388.205	388.207	388.205	388.205	388.205	388.208	388.205	388.205	388.209	388.209	388.204
346.123	1.05	0	3.43	0.01	144333	175	0	100	6.7	99.7	4	8	12	346.123	346.122	346.123	346.123	346.124	346.124	346.123	346.122	346.124	346.123	346.123	346.124	346.124	346.124	346.123	346.124	346.123	346.124	346.124	346.123	346.124	346.124	346.123	346.124	346.123	346.123	346.123	346.124	346.124	346.124	346.123	346.124	346.123	346.123	346.124	346.123
436.259	1.3	0	8.94	0.378	14078	156	19	95.8	43.3	99.7	22.2	2	4	436.26	436.259	436.259	436.259	436.259	436.259		436.258	436.258	436.259	436.259		436.259	436.258	436.258	436.26	436.258	436.259		436.259	436.259		436.257	436.259	436.259				436.258	436.258	436.259	436.258	436.26	436.259	436.258	436.259
372.145	2.77	0	3.47	0.045	103147	175	0	100	12.3	99.6	9.3	5	7	372.143	372.146	372.144	372.146	372.145	372.146	372.146	372.145	372.144	372.146	372.145	372.146	372.146	372.147	372.144	372.149	372.145	372.144	372.144	372.145	372.145	372.146	372.145	372.145	372.147	372.145	372.145	372.146	372.144	372.145	372.145	372.145	372.144	372.144	372.146	372.144
816.534	1.04	0	5.63	0.018	30461	175	0	100	50.6	100	12	2	4	816.535	816.535	816.535	816.536	816.534	816.535	816.534	816.535	816.535	816.535	816.534	816.534	816.535	816.535	816.534	816.534	816.535	816.534	816.53	816.535	816.535	816.535	816.534	816.535	816.535	816.534	816.535	816.534	816.535	816.533	816.535	816.535	816.534	816.534	816.534	816.534
148.039	6.74	0	0.88	0.133	57425	175	0	100	23.2	95.9	15	2	4	148.039	148.039	148.04	148.039	148.039	148.039	148.039	148.04	148.039	148.039	148.04	148.041	148.039	148.038	148.038	148.04	148.04	148.04	148.04	148.039	148.04	148.039	148.038	148.04	148.039	148.04	148.039	148.04	148.038	148.04	148.04	148.041	148.039	148.039	148.04	148.04
394.091	10.58	0	4.37	0.188	43994	175	0	100	0	100	70.1	1	7	394.096	394.096	394.096	394.096	394.088	394.096	394.096	394.096	394.087	394.087	394.088	394.088	394.087	394.088	394.096	394.087	394.087	394.096	394.088	394.087	394.088	394.088	394.088	394.096	394.096	394.096	394.096	394.088	394.096	394.088	394.087	394.087	394.096	394.096	394.096	394.087
518.199	2.08	0	3.52	0.012	57451	175	0	100	3.9	99.9	6.9	4	5	518.197	518.199	518.198	518.198	518.197	518.2	518.199	518.199	518.198	518.2	518.199	518.2	518.2	518.199	518.199	518.199	518.199	518.199	518.2	518.198	518.198	518.197	518.199	518.199	518.199	518.2	518.2	518.198	518.197	518.199	518.201	518.199	518.2	518.199	518.199	518.198
180.081	7.48	0	0.63	0.047	181168	168	7	100	13.5	85.9	11.5	1	7	180.079	180.082	180.081	180.081	180.081	180.081	180.081	180.082	180.083	180.081	180.081	180.082	180.081	180.081	180.082	180.081	180.082	180.083	180.083	180.082	180.083	180.081	180.081	180.081	180.083	180.081	180.081	180.08	180.08	180.081	180.082	180.081	180.081	180.081	180.081	180.082
610.284	1.37	0	6.15	0.029	31375	174	1	100	3.1	99.9	16.5	2	7	610.284	610.284	610.286	610.284	610.283	610.284	610.284	610.285	610.284	610.285	610.284	610.284	610.284	610.284	610.284	610.283	610.284	610.284	610.284	610.284	610.287	610.284	610.285	610.284	610.285	610.284	610.283	610.286	610.283	610.283	610.284	610.284	610.284	610.283	610.284	610.283
926.207	3.21	0	5.15	0.245	67816	175	0	100	3.1	100	29.7	1	7	926.196	926.208	926.208	926.206	926.208	926.223	926.208	926.208	926.212	926.208	926.208	926.208	926.208	926.212	926.208	926.208	926.207	926.208	926.208	926.192	926.208	926.208	926.208	926.207	926.206	926.208	926.208	926.207	926.208	926.208	926.206	926.208	926.208	926.207	926.207	926.208
202.024	0.51	0	4.27	0.08	109572	175	0	100	12	100	0.2	3	3	202.024	202.024	202.024	202.024	202.024	202.024	202.024	202.024	202.024	202.024	202.024	202.024	202.024	202.024	202.024	202.024	202.024	202.024	202.024	202.024	202.024	202.024	202.024	202.024	202.024	202.024	202.024	202.024	202.024	202.024	202.024	202.024	202.024	202.024	202.024	202.024
113.981	4.96	0	5	0.075	101089	175	0	100	31.1	84	24.5	1	4	113.98	113.981	113.981	113.981	113.982	113.981	113.981	113.981	113.981	113.982	113.98	113.981	113.981	113.981	113.981	113.981	113.98	113.981	113.98	113.981	113.981	113.981	113.98	113.981	113.981	113.98	113.981	113.981	113.98	113.98	113.981	113.981	113.981	113.98	113.98	113.981
458.107	0.45	0	3.99	0.007	80342	175	0	100	1.1	99.5	1.2	3	4	458.107	458.107	458.107	458.107	458.107	458.107	458.107	458.107	458.107	458.107	458.107	458.107	458.107	458.107	458.107	458.107	458.107	458.107	458.107	458.107	458.107	458.107	458.107	458.107	458.107	458.107	458.107	458.107	458.107	458.107	458.107	458.107	458.107	458.107	458.107	458.107
658.086	2.02	0	5.08	0.01	151927	175	0	100	2.1	99.5	7.5	4	8	658.087	658.086	658.085	658.087	658.087	658.087	658.083	658.085	658.088	658.083	658.087	658.087	658.085	658.088	658.087	658.087	658.088	658.086	658.087	658.087	658.087	658.087	658.087	658.087	658.087	658.087	658.087	658.087	658.087	658.088	658.087	658.086	658.086	658.086	658.086	658.085
230.163	0.79	0	2.43	0.092	12266	175	0	100	16.7	99.9	7.8	3	4	230.163	230.162	230.163	230.163	230.162	230.163	230.163	230.163	230.163	230.163	230.163	230.163	230.163	230.163	230.163	230.163	230.162	230.163	230.162	230.163	230.162	230.163	230.163	230.163	230.163	230.163	230.163	230.163	230.163	230.163	230.163	230.162	230.163	230.163	230.163	230.163
419.906	6	0	0.56	0.105	330873	175	0			98.6	20.9	3	6	419.908	419.901	419.908	419.909	419.908	419.904	419.91	419.907	419.906	419.91	419.904	419.908	419.908	419.904	419.901	419.908	419.907	419.904	419.901	419.91	419.901	419.908	419.908	419.907	419.904	419.905	419.907	419.904	419.907	419.905	419.906	419.901	419.907	419.906	419.908	419.906
452.225	0.83	0	4.43	0.054	76269	174	1	100	5.1	100	5.2	4	7	452.225	452.225	452.224	452.225	452.225	452.225	452.225	452.224	452.225	452.225	452.225	452.225	452.225	452.225	452.225	452.225	452.225	452.225	452.225	452.225	452.224	452.225	452.225	452.225	452.225	452.224	452.224	452.225	452.225	452.224	452.225	452.225	452.225	452.225	452.225	452.224
760.349	0.5	0	8.42	0.054	35802	175	0	100	5.9	99.9	5.4	5	7	760.349	760.348	760.349	760.35	760.35	760.348	760.348	760.348	760.349	760.349	760.349	760.348	760.349	760.349	760.349	760.348	760.349	760.348	760.349	760.348	760.35	760.349	760.348	760.349	760.348	760.349	760.349	760.349	760.349	760.349	760.348	760.349	760.348	760.349	760.349	760.349
298.25	0.38	0	9.74	0.164	51702	175	0			99.6	4.8	2	4	298.25	298.25	298.25	298.25	298.25	298.25	298.25	298.25	298.25	298.25	298.25	298.25	298.25	298.251	298.25	298.25	298.25	298.25	298.25	298.25	298.25	298.25	298.25	298.25	298.25	298.25	298.25	298.25	298.25	298.25	298.25	298.25	298.25	298.25	298.25	298.25
452.132	5.45	0	3.16	0.284	15419	175	0			100	39	1	6	452.131	452.127	452.135	452.132	452.133	452.135	452.134	452.134	452.133	452.134	452.131	452.133	452.131	452.13	452.133	452.132	452.132	452.131	452.135	452.133	452.136	452.132	452.128	452.131	452.134	452.135	452.132	452.133	452.132	452.135	452.136	452.132	452.133	452.132	452.129	452.131
383.125	1.14	0	3.04	0.119	28931	173	2	100	8.3	99.9	14.6	2	4	383.124	383.125	383.125	383.125	383.125	383.125	383.125	383.125	383.125	383.125	383.125	383.124	383.125	383.125	383.125	383.125	383.125	383.125	383.125	383.124	383.125	383.125	383.124	383.124	383.125	383.125	383.125	383.125	383.125	383.125	383.125	383.125	383.125	383.125	383.125	383.125
195.934	5.96	0	0.77	0.09	23079	174	1	98.8	15.3	87.6	17.8	1	4	195.936	195.934	195.934	195.934	195.936	195.936	195.934	195.934	195.936	195.934	195.934	195.934	195.934	195.936	195.934	195.935	195.934	195.934	195.933	195.934	195.934	195.934	195.933	195.935	195.935	195.934	195.934	195.935	195.934	195.934	195.934	195.934	195.934	195.936	195.934	195.935
253.959	7.52	0	1.01	0.196	30356	175	0	100	20.4	94.3	28.7	3	7	253.959	253.956	253.96	253.959	253.96	253.96	253.957	253.959	253.96	253.958	253.959	253.96	253.96	253.958	253.959	253.957	253.96	253.955	253.959	253.96	253.961	253.96	253.959	253.959	253.96	253.96	253.959	253.96	253.96	253.96	253.959	253.959	253.96	253.96	253.96	253.96
263.962	12.59	0	0.59	0.07	14686	175	0	100	65	88	30.7	1	5	263.961	263.965	263.959	263.963	263.964	263.963	263.961	263.96	263.966	263.957	263.961	263.967	263.959	263.967	263.954	263.964	263.964	263.967	263.964	263.963	263.96	263.962	263.961	263.966	263.965	263.96	263.961	263.957	263.961	263.962	263.961	263.965	263.965	263.967	263.965	263.966
914.152	2.49	0	3.98	0.246	11696	152	23	100	47.7	100	23.7	1	6	914.152	914.152	914.151	914.155	914.154	914.148	914.152	914.153	914.152	914.152	914.152	914.151	914.153	914.15	914.151	914.153	914.152	914.149	914.147	914.15		914.143		914.15	914.149	914.152	914.152	914.151	914.151	914.15	914.152	914.152	914.153	914.152	914.152	914.153
310.181	1.1	0	11.2	0.398	23221	72	103	100	119.8	88.1	6.2	2	2	310.18		310.182	310.18	310.181	310.182				310.181			310.181		310.181	310.18		310.181	310.181	310.181	310.18		310.181	310.181	310.181	310.181	310.18	310.18	310.18	310.181	310.181	310.18		310.181	310.18	310.181
521.866	5.3	0	0.55	0.067	56343	175	0			92.4	18.2	7	25	521.864	521.868	521.866	521.868	521.864	521.866	521.868	521.866	521.868	521.869	521.869	521.87	521.867	521.866	521.865	521.866	521.868	521.869	521.866	521.866	521.864	521.86	521.868	521.866	521.865	521.871	521.865	521.87	521.869	521.866	521.865	521.867	521.868	521.87	521.867	521.868
275.034	1.81	0	0.78	0.056	49762	175	0	99	6.5	83.8	19.8	2	4	275.034	275.034	275.034	275.034	275.034	275.034	275.033	275.034	275.034	275.033	275.034	275.033	275.034	275.034	275.033	275.034	275.034	275.034	275.034	275.034	275.034	275.034	275.034	275.034	275.034	275.034	275.033	275.034	275.032	275.034	275.034	275.034	275.033	275.034	275.032	275.034
820.155	4.25	0	0.71	0.12	29562	175	0	100	8.6	98.2	16.7	1	12	820.152	820.158	820.154	820.152	820.156	820.156	820.154	820.155	820.167	820.156	820.159	820.157	820.155	820.155	820.15	820.156	820.157	820.155	820.153	820.156	820.157	820.151	820.158	820.158	820.155	820.154	820.147	820.156	820.162	820.156	820.155	820.154	820.155	820.158	820.152	820.162
762.086	0.54	0	4.9	0.053	113584	175	0	100	3.3	99.9	0.9	7	8	762.086	762.086	762.086	762.087	762.087	762.086	762.085	762.086	762.085	762.086	762.086	762.086	762.086	762.086	762.087	762.087	762.086	762.086	762.086	762.086	762.086	762.087	762.086	762.088	762.086	762.086	762.086	762.086	762.086	762.086	762.086	762.086	762.086	762.086	762.086	762.086
307.084	1.73	0	3.81	0.229	27689	174	1	100	8	99.3	13.6	3	8	307.084	307.084	307.084	307.085	307.084	307.084	307.083	307.084	307.084	307.084	307.084	307.084	307.085	307.084	307.085	307.084	307.084	307.084	307.084	307.084	307.085	307.084	307.084	307.084	307.084	307.084	307.084	307.085	307.083	307.084	307.084	307.084	307.084	307.084	307.084	307.083
812.34	0.24	0	8.98	0.032	77976	175	0	100	10.3	99.9	0.7	7	7	812.341	812.34	812.34	812.34	812.34	812.34	812.34	812.341	812.341	812.34	812.34	812.34	812.34	812.341	812.34	812.34	812.341	812.341	812.34	812.341	812.341	812.341	812.34	812.341	812.34	812.34	812.341	812.34	812.34	812.341	812.34	812.341	812.34	812.34	812.34	812.341
636.015	2.33	0	0.9	0.162	50431	175	0			99.3	19.4	2	7	636.015	636.016	636.016	636.015	636.012	636.013	636.014	636.013	636.015	636.013	636.016	636.014	636.016	636.015	636.014	636.013	636.015	636.017	636.014	636.016	636.015	636.013	636.014	636.014	636.015	636.015	636.014	636.02	636.011	636.017	636.014	636.016	636.016	636.015	636.014	636.016
401.96	2.91	0	0.77	0.096	44120	173	2	100	8.5	94.5	22	2	4	401.96	401.96	401.96	401.96	401.96	401.96	401.959	401.958	401.962	401.959	401.961	401.959	401.959	401.961	401.958	401.959	401.96	401.96	401.959	401.96	401.96	401.96	401.96	401.961	401.961	401.959	401.96	401.96	401.96	401.959	401.959	401.96	401.961	401.961	401.962	401.962
1068.26	0.25	0	4.2	0.021	68576	175	0	100	0.2	100	1.5	3	5	1068.26	1068.26	1068.26	1068.26	1068.26	1068.26	1068.26	1068.26	1068.26	1068.26	1068.26	1068.26	1068.26	1068.26	1068.26	1068.26	1068.26	1068.26	1068.26	1068.26	1068.26	1068.26	1068.26	1068.26	1068.26	1068.26	1068.26	1068.26	1068.26	1068.26	1068.26	1068.26	1068.26	1068.26	1068.26	1068.26
434.013	0.57	0	1.95	0.109	36521	175	0	100	2.1	99.3	17.5	2	5	434.013	434.013	434.013	434.013	434.013	434.013	434.013	434.012	434.013	434.013	434.013	434.013	434.013	434.013	434.013	434.013	434.012	434.013	434.013	434.013	434.013	434.013	434.013	434.013	434.013	434.013	434.013	434.013	434.013	434.013	434.013	434.013	434.013	434.013	434.013	434.013
342.114	6.77	0	3.94	0.27	39717	170	5	98.3	53.1	98.3	24.2	1	5	342.115	342.115	342.111		342.111	342.115	342.115	342.112	342.115	342.114	342.114	342.113	342.114	342.109	342.109	342.116	342.114	342.115	342.116	342.115	342.116	342.111	342.115	342.116	342.113	342.109	342.107	342.116		342.114	342.115	342.114	342.115	342.115	342.115	342.107
744.354	0.19	0	9.04	0.083	189163	175	0	100	25.4	100	0.2	9	10	744.354	744.354	744.354	744.354	744.354	744.354	744.354	744.354	744.354	744.354	744.354	744.354	744.354	744.354	744.354	744.354	744.354	744.354	744.353	744.354	744.353	744.354	744.354	744.353	744.354	744.353	744.354	744.353	744.354	744.354	744.354	744.353	744.354	744.354	744.354	744.353
418.181	3.44	0	3.47	0.232	36107	175	0	100	17.9	99.8	33.3	2	7	418.18	418.183	418.182	418.18	418.181	418.183	418.182	418.182	418.182	418.182	418.181	418.182	418.182	418.185	418.182	418.182	418.181	418.18	418.181	418.183	418.182	418.182	418.181	418.181	418.181	418.182	418.182	418.182	418.183	418.182	418.182	418.18	418.181	418.177	418.182	418.181
386.128	0.78	0	3.79	0.014	85738	175	0	100	4	98.4	15.4	2	8	386.129	386.128	386.128	386.128	386.128	386.128	386.128	386.129	386.128	386.128	386.128	386.128	386.128	386.128	386.128	386.129	386.128	386.128	386.128	386.129	386.128	386.129	386.128	386.128	386.128	386.128	386.128	386.128	386.128	386.128	386.128	386.128	386.128	386.128	386.128	386.129
628.164	3.95	0	3.21	0.274	4486	166	9	98.6	39.8	87.6	31.5	1	2	628.164	628.166	628.165	628.161	628.163	628.162	628.163	628.163	628.177	628.164	628.165	628.166	628.165	628.163	628.162	628.163	628.163	628.164	628.164	628.165	628.168	628.163	628.154	628.162	628.167	628.169	628.162	628.164	628.163	628.163	628.163	628.164	628.162	628.16	628.163	628.163
219.111	0.38	0	2.16	0.053	37352	175	0	100	3.8	100	0.5	3	3	219.111	219.111	219.111	219.111	219.111	219.111	219.111	219.111	219.111	219.111	219.111	219.111	219.111	219.111	219.111	219.111	219.111	219.111	219.111	219.111	219.111	219.111	219.111	219.111	219.111	219.111	219.111	219.111	219.111	219.111	219.111	219.111	219.111	219.111	219.111	219.111
792.496	0.19	0	5.61	0.022	87695	175	0	100	0	100	0.7	4	4	792.497	792.496	792.497	792.497	792.496	792.497	792.496	792.496	792.496	792.496	792.496	792.496	792.496	792.496	792.496	792.496	792.496	792.496	792.496	792.496	792.496	792.496	792.496	792.496	792.496	792.496	792.496	792.496	792.496	792.496	792.496	792.496	792.496	792.496	792.496	792.496
121.987	1.39	0	4.03	0.107	34748	175	0	80	8.2	96.4	1.1	5	6	121.987	121.987	121.987	121.987	121.987	121.987	121.987	121.987	121.987	121.987	121.987	121.987	121.987	121.987	121.987	121.987	121.987	121.987	121.987	121.987	121.987	121.987	121.987	121.987	121.987	121.987	121.987	121.987	121.987	121.987	121.987	121.987	121.987	121.987	121.987	121.987
434.215	1.71	0	4.53	0.059	412482	175	0	100	26	98.5	8	2	6	434.214	434.215	434.215	434.215	434.215	434.214	434.215	434.214	434.215	434.214	434.214	434.215	434.215	434.215	434.214	434.215	434.214	434.215	434.215	434.215	434.215	434.215	434.215	434.215	434.215	434.215	434.216	434.215	434.215	434.215	434.208	434.215	434.215	434.216	434.215	434.215
394.194	8.36	0	8.89	0.131	46293	175	0	100	14.8	99.5	51	2	12	394.199	394.198	394.195	394.199	394.198	394.199	394.196	394.199	394.198	394.199	394.199	394.196	394.197	394.197	394.198	394.198	394.197	394.198	394.193	394.197	394.194	394.196	394.194	394.194	394.19	394.19	394.193	394.194	394.193	394.193	394.195	394.194	394.197	394.194	394.19	394.193
459.964	4.05	0	0.85	0.149	42491	175	0	100	11.3	99.3	17	3	7	459.962	459.962	459.967	459.964	459.961	459.963	459.965	459.963	459.962	459.962	459.964	459.961	459.964	459.962	459.963	459.963	459.962	459.965	459.962	459.965	459.965	459.965	459.965	459.963	459.965	459.964	459.965	459.966	459.962	459.966	459.964	459.965	459.966	459.966	459.966	459.967
2992.77	0.44	0	5.29	0.015	57634	175	0	100	55.8	100	6.7	2	7	2992.77	2992.77	2992.77	2992.77	2992.77	2992.77	2992.77	2992.77	2992.77	2992.77	2992.77	2992.77	2992.77	2992.77	2992.77	2992.77	2992.77	2992.77	2992.77	2992.77	2992.77	2992.77	2992.77	2992.77	2992.77	2992.77	2992.77	2992.77	2992.77	2992.77	2992.77	2992.77	2992.77	2992.77	2992.77	2992.77
704.36	1.8	0	2.5	0.108	6217	109	66	100	41.3	99.6	23.7	1	4	704.357	704.36	704.357	704.359			704.36	704.36	704.364	704.359		704.358	704.36	704.36	704.36		704.359	704.359		704.359			704.358		704.358	704.36	704.36		704.358		704.359		704.359	704.358	704.359	704.361
244.02	5.12	0	0.79	0.109	52638	175	0	100	10	88	8.7	2	4	244.02	244.02	244.019	244.019	244.021	244.021	244.018	244.018	244.017	244.018	244.02	244.019	244.018	244.02	244.019	244.021	244.019	244.021	244.02	244.019	244.02	244.019	244.02	244.021	244.021	244.019	244.018	244.022	244.015	244.023	244.019	244.019	244.019	244.019	244.02	244.018
404.204	1.15	0	3.46	0.162	121125	175	0	100	19.1	98.7	6.6	6	9	404.204	404.203	404.204	404.204	404.204	404.204	404.204	404.202	404.204	404.204	404.204	404.204	404.204	404.204	404.204	404.204	404.204	404.204	404.204	404.203	404.203	404.204	404.204	404.204	404.204	404.203	404.204	404.204	404.204	404.204	404.204	404.204	404.204	404.204	404.204	404.205
462.116	1.45	0	5.81	0.113	11098	170	5	100	30	100	15.4	1	3	462.116	462.115	462.116	462.117	462.116	462.116	462.117	462.116	462.116	462.117	462.116	462.116	462.116	462.116	462.117	462.116	462.116	462.116	462.117	462.116	462.116	462.116	462.117	462.116	462.116	462.116	462.117	462.117	462.117	462.116	462.117	462.116	462.117	462.116	462.116	462.115
369.109	1.77	0	2.31	0.151	26979	173	2	100	1.2	100	8.7	2	4	369.109	369.109	369.109	369.109	369.109	369.109	369.109	369.109	369.109	369.109	369.109	369.108	369.108	369.109	369.109	369.109	369.109	369.109	369.109	369.109	369.109	369.109	369.108	369.109	369.109	369.109	369.109	369.109	369.109	369.109	369.109	369.109	369.109	369.109	369.109	369.109
514.274	4.62	0	5.15	0.153	12970	173	2	100	35.3	96.4	29.7	1	7	514.273	514.273	514.275	514.275	514.275	514.275	514.267	514.27	514.273	514.276	514.272	514.274	514.274	514.273	514.277	514.272	514.275	514.268	514.274	514.272	514.276	514.276	514.276	514.275	514.274	514.275	514.274	514.274	514.275	514.276	514.274	514.275	514.269	514.275	514.271	514.273
356.078	6.95	0	0.58	0.18	52826	175	0	100	8.8	99.3	20.7	1	11	356.077	356.077	356.079	356.08	356.079	356.076	356.079	356.076	356.077	356.08	356.076	356.079	356.078	356.076	356.078	356.079	356.076	356.077	356.08	356.084	356.078	356.08	356.077	356.078	356.076	356.078	356.077	356.075	356.079	356.076	356.077	356.076	356.075	356.074	356.079	356.078
632.137	0.55	0	4.25	0.014	58236	174	1	100	11.9	99.7	14.3	1	4	632.137	632.137	632.137	632.138	632.137	632.137	632.137	632.138	632.137	632.137	632.137	632.137	632.137	632.137	632.138	632.136	632.138	632.137	632.137	632.137	632.137	632.137	632.137	632.138	632.137	632.137	632.137	632.137	632.137	632.137	632.137	632.137	632.137	632.137	632.137	632.137
251.08	3.76	0	4.61	0.028	21017	175	0	100	11.4	99	11.4	4	9	251.08	251.079	251.079	251.079	251.081	251.078	251.081	251.081	251.08	251.077	251.08	251.078	251.078	251.079	251.08	251.081	251.079	251.08	251.08	251.081	251.082	251.08	251.079	251.079	251.078	251.078	251.08	251.08	251.08	251.08	251.078	251.079	251.077	251.079	251.079	251.08
174.053	0.89	0	4.37	0.01	39752	175	0	100	0.9	88.1	4.8	2	2	174.053	174.053	174.053	174.053	174.053	174.053	174.053	174.053	174.053	174.053	174.053	174.053	174.053	174.053	174.053	174.053	174.053	174.053	174.053	174.052	174.053	174.053	174.053	174.053	174.053	174.053	174.053	174.053	174.053	174.053	174.053	174.053	174.053	174.053	174.053	174.053
294.182	2.87	0	9.2	0.38	39950	175	0			99.9	17.6	2	3	294.181	294.182	294.181	294.181	294.181	294.181	294.181	294.181	294.181	294.181	294.181	294.181	294.181	294.182	294.181	294.182	294.181	294.183	294.183	294.183	294.182	294.183	294.183	294.183	294.183	294.183	294.183	294.183	294.183	294.182	294.182	294.183	294.183	294.183	294.183	294.183
654.382	0.47	0	9.4	0.026	141662	175	0	100	0.2	99.9	0.7	6	8	654.381	654.381	654.382	654.381	654.381	654.381	654.381	654.381	654.381	654.381	654.381	654.381	654.381	654.381	654.381	654.381	654.381	654.381	654.381	654.381	654.381	654.381	654.381	654.381	654.381	654.382	654.381	654.382	654.382	654.381	654.381	654.381	654.381	654.381	654.381	654.381
243.184	0.56	0	8.12	0.021	42697	175	0	100	1.5	100	0.9	3	3	243.183	243.184	243.184	243.184	243.183	243.184	243.184	243.184	243.184	243.184	243.184	243.184	243.184	243.183	243.183	243.184	243.184	243.184	243.184	243.183	243.184	243.184	243.183	243.183	243.184	243.183	243.184	243.184	243.184	243.184	243.184	243.183	243.183	243.184	243.184	243.184
298.09	2.91	0	0.73	0.097	20767	175	0	100	13.7	98	8.8	2	7	298.09	298.09	298.09	298.09	298.091	298.091	298.09	298.091	298.091	298.088	298.091	298.09	298.09	298.091	298.09	298.09	298.091	298.091	298.09	298.09	298.09	298.09	298.091	298.09	298.091	298.091	298.091	298.091	298.085	298.091	298.091	298.091	298.091	298.091	298.09	298.09
199.968	9.46	0	0.55	0.036	66515	174	1	100	14.6	94.3	28.2	1	7	199.971	199.972	199.97	199.97	199.971	199.966	199.967	199.969	199.97	199.966	199.965	199.966	199.966	199.966	199.969	199.966	199.97	199.966	199.967	199.967	199.97	199.966	199.97	199.966	199.966	199.97	199.97	199.966	199.966	199.967	199.969	199.965	199.97	199.969	199.972	199.966
202.132	0.67	0	1.78	0.07	14391	175	0	100	7.8	88.1	2.2	2	2	202.132	202.132	202.132	202.132	202.132	202.132	202.132	202.132	202.132	202.132	202.132	202.132	202.132	202.132	202.132	202.132	202.132	202.132	202.132	202.132	202.132	202.132	202.132	202.132	202.132	202.132	202.132	202.132	202.132	202.132	202.132	202.132	202.132	202.132	202.132	202.132
394.179	0.52	0	10.35	0.283	14350	104	71	100	43.3	99.5	1.7	3	3
452.128	5.32	0	3.44	0.363	15229	91	84	100	58	99.8	30.6	2	6		452.126	452.133	452.128						452.125		452.126	452.129		452.128		452.128		452.125		452.13	452.131						452.128	452.128			452.128	452.128	452.123	452.131	452.131
2970.79	0.58	0	5.29	0.015	48190	175	0	99.7	86.7	100	8.3	3	7	2970.79	2970.79	2970.79	2970.79	2970.79	2970.79	2970.79	2970.79	2970.79	2970.79	2970.79	2970.78	2970.79	2970.79	2970.79	2970.79	2970.79	2970.79	2970.79	2970.79	2970.79	2970.79	2970.78	2970.79	2970.79	2970.79	2970.79	2970.79	2970.79	2970.79	2970.79	2970.79	2970.78	2970.79	2970.78	2970.79
272.112	2.25	0	0.67	0.053	386501	175	0	100	47.1	87.4	20.5	2	6	272.112	272.112	272.111	272.112	272.112	272.112	272.11	272.111	272.112	272.111	272.112	272.111	272.111	272.112	272.111	272.113	272.112	272.112	272.112	272.111	272.112	272.111	272.112	272.113	272.112	272.112	272.112	272.111	272.112	272.112	272.111	272.112	272.111	272.112	272.112	272.112
434.248	3.88	0	4.46	0.341	17309	85	90	100	39.9	96	29.5	2	8	434.25	434.246	434.25					434.245		434.247			434.249	434.249	434.249		434.246				434.25	434.249		434.247			434.249		434.246		434.245	434.249	434.25	434.249		434.248
386.193	1.02	0	5.19	0.137	57241	92	83	100	8.5	94.6	2.9	5	6	386.193			386.193	386.193	386.193	386.193		386.193		386.193	386.193		386.193		386.193			386.193		386.191				386.192		386.193	386.193		386.193	386.193			386.193	386.193	386.193
402.191	3.65	0	3.55	0.224	224193	175	0			95.1	8.9	3	8	402.189	402.192	402.19	402.19	402.19	402.191	402.189	402.192	402.191	402.192	402.19	402.192	402.192	402.192	402.192	402.19	402.191	402.191	402.191	402.19	402.19	402.19	402.191	402.189	402.192	402.19	402.192	402.189	402.19	402.191	402.192	402.191	402.191	402.192	402.193	402.19
328.057	2.54	0	2.5	0.043	16844	129	46	100	12.1	99.7	21.3	2	7	328.055	328.057	328.057	328.057		328.057	328.058	328.057	328.056	328.057		328.057			328.057	328.057	328.056	328.058							328.055		328.059	328.057	328.057	328.058			328.058	328.057	328.057	328.057
487.887	2.26	0	0.54	0.025	108614	175	0	100	2.9	96.3	15.8	4	13	487.887	487.886	487.888	487.887	487.888	487.886	487.889	487.888	487.888	487.889	487.888	487.887	487.888	487.887	487.886	487.889	487.887	487.887	487.888	487.889	487.885	487.888	487.888	487.888	487.888	487.887	487.887	487.888	487.889	487.888	487.887	487.886	487.888	487.888	487.889	487.887
245.137	1.95	0	2.15	0.083	9198	161	14	100	36.9	99.4	16.8	1	3	245.137	245.138	245.137	245.137	245.137	245.137	245.138	245.137	245.137	245.137		245.138	245.137	245.137	245.137	245.137	245.137	245.138	245.137	245.138	245.138	245.137	245.137	245.137	245.138	245.137	245.137		245.136	245.137	245.138	245.137	245.137	245.137	245.137	245.138
484.302	5.63	0	6.86	0.354	11056	134	41	100	46.2	100	40.2	1	6	484.303	484.301	484.303	484.302	484.302	484.306	484.3	484.31	484.3	484.302	484.306		484.303		484.303	484.302	484.303		484.295		484.302	484.304	484.293		484.297	484.304	484.301	484.301	484.303	484.297	484.302	484.304	484.301	484.303	484.296	484.303
250.157	0.54	0	9.97	0.026	148031	175	0			100	1.5	3	3	250.157	250.157	250.157	250.157	250.157	250.157	250.157	250.157	250.157	250.157	250.157	250.157	250.157	250.157	250.157	250.157	250.157	250.157	250.157	250.157	250.157	250.157	250.157	250.157	250.157	250.157	250.157	250.157	250.157	250.157	250.157	250.157	250.157	250.157	250.157	250.157
367.09	0.27	0	2.31	0.062	64839	175	0	100	1.2	90	6.1	2	3	367.09	367.09	367.09	367.09	367.091	367.091	367.09	367.09	367.09	367.09	367.09	367.09	367.09	367.09	367.09	367.091	367.09	367.09	367.09	367.091	367.09	367.09	367.09	367.09	367.09	367.09	367.09	367.09	367.09	367.09	367.09	367.09	367.091	367.09	367.09	367.091
385.979	0.53	0	4.83	0.043	92701	175	0	100	6.7	98.4	6.3	5	9	385.979	385.979	385.979	385.979	385.98	385.979	385.979	385.979	385.979	385.98	385.979	385.979	385.979	385.979	385.979	385.98	385.979	385.979	385.98	385.98	385.979	385.98	385.979	385.98	385.979	385.98	385.98	385.979	385.98	385.98	385.979	385.979	385.979	385.979	385.979	385.979
388.21	2.12	0	3.81	0.367	57562	162	13	100	58.2	99.6	4.7	3	7	388.211	388.21	388.21	388.209	388.211	388.211	388.209	388.21	388.209	388.21	388.209	388.21	388.21	388.21	388.21	388.21	388.21	388.21	388.209	388.21	388.21	388.208		388.209	388.21	388.206		388.21		388.21	388.21	388.21	388.209		388.21	388.21
390.198	5.06	0	3	0.114	6884	54	121	100	50.1	87.8	26	2	3		390.198		390.195			390.198	390.198		390.196		390.2	390.202	390.199	390.199										390.2						390.197		390.193	390.2	390.2
266.041	2.41	0	1.32	0.062	31656	175	0	100	4.1	100	5.2	2	6	266.041	266.041	266.041	266.04	266.041	266.04	266.04	266.041	266.04	266.041	266.041	266.042	266.04	266.04	266.04	266.041	266.041	266.04	266.041	266.042	266.041	266.04	266.041	266.04	266.041	266.04	266.04	266.04	266.04	266.041	266.041	266.041	266.04	266.04	266.041	266.043
294.128	7.64	0	2.69	0.185	36741	175	0			88	10.3	3	7	294.127	294.125	294.13	294.125	294.129	294.13	294.126	294.125	294.128	294.123	294.13	294.126	294.124	294.125	294.127	294.13	294.124	294.129	294.129	294.128	294.129	294.13	294.13	294.129	294.126	294.129	294.126	294.13	294.127	294.13	294.124	294.129	294.127	294.127	294.127	294.124
424.194	2.08	0	3.06	0.145	15829	91	84	100	26.8	99.6	18	4	7	424.193		424.194	424.195				424.191		424.194			424.195		424.193		424.194			424.194	424.194	424.194	424.192				424.193	424.194	424.194		424.193	424.193	424.192	424.194		424.192
222.124	6.61	0	3.55	0.036	32329	175	0	100	16.1	99.6	15.1	2	4	222.126	222.125	222.125	222.123	222.126	222.123	222.122	222.124	222.125	222.125	222.125	222.125	222.125	222.124	222.123	222.123	222.125	222.125	222.124	222.121	222.123	222.122	222.123	222.122	222.125	222.126	222.125	222.122	222.126	222.125	222.124	222.125	222.125	222.123	222.125	222.125
314.064	0.59	0	1.93	0.096	18966	175	0	100	9.3	88.1	2.5	2	2	314.064	314.064	314.064	314.064	314.064	314.064	314.064	314.064	314.064	314.063	314.064	314.064	314.064	314.064	314.064	314.064	314.064	314.064	314.063	314.064	314.064	314.064	314.064	314.064	314.064	314.064	314.064	314.064	314.064	314.064	314.064	314.064	314.064	314.064	314.064	314.064
477.285	1.34	0	9.3	0.328	18117	165	10	100	8.5	100	20.7	1	3	477.286	477.284	477.283	477.284		477.284	477.286	477.282		477.285	477.284	477.287	477.288	477.286	477.286	477.286		477.286	477.284	477.285	477.284	477.284	477.285	477.286	477.285	477.283	477.285	477.285	477.283	477.285	477.284	477.285	477.286	477.283	477.283	477.285
558.163	2.4	0	0.87	0.048	14215	175	0	100	14.2	99.4	24	1	3	558.162	558.163	558.165	558.163	558.162	558.164	558.163	558.163	558.163	558.163	558.163	558.163	558.163	558.161	558.163	558.159	558.164	558.16	558.159	558.168	558.163	558.163	558.162	558.161	558.163	558.164	558.163	558.163	558.161	558.165	558.164	558.163	558.164	558.163	558.163	558.164
136.032	1.07	0	3.66	0.193	107290	169	6	80	4.9	93.7	13.6	3	6	136.031	136.032	136.032	136.032	136.032	136.032	136.032	136.032	136.032	136.032	136.032	136.032	136.031	136.032	136.032	136.032	136.032	136.032	136.032	136.032	136.031	136.032	136.032	136.032	136.032	136.032	136.032	136.032	136.032	136.032	136.032	136.032	136.032	136.032	136.032	136.032
402.19	1.19	0	4.01	0.304	62717	175	0			88	13.5	2	4	402.19	402.19	402.189	402.19	402.189	402.19	402.189	402.19	402.19	402.189	402.191	402.19	402.19	402.189	402.19	402.19	402.19	402.189	402.19	402.189	402.19	402.19	402.19	402.19	402.189	402.189	402.19	402.189	402.19	402.19	402.189	402.19	402.189	402.189	402.189	402.189
436.231	0.62	0	7.11	0.02	37099	171	4	100	7.7	100	6	4	7	436.231	436.231	436.231	436.231	436.231	436.231	436.231	436.231	436.231	436.23	436.231	436.231	436.231	436.231	436.231	436.231	436.231	436.231	436.231	436.231	436.231	436.23	436.231	436.231	436.231	436.231	436.231	436.231	436.231	436.231	436.23	436.231	436.231	436.231	436.231	436.231
571.856	2.86	0	0.58	0.064	85026	175	0	100	12.3	91	10.4	6	19	571.855	571.856	571.858	571.859	571.857	571.854	571.857	571.857	571.856	571.86	571.853	571.855	571.856	571.855	571.857	571.856	571.857	571.854	571.856	571.857	571.857	571.859	571.856	571.855	571.855	571.856	571.859	571.854	571.858	571.856	571.858	571.855	571.856	571.855	571.856	571.857
576.016	5.2	0	0.74	0.169	35010	175	0			98.9	29.5	1	5	576.019	576.019	576.018	576.016	576.019	576.016	576.011	576.013	576.02	576.014	576.017	576.017	576.016	576.019	576.014	576.016	576.016	576.015	576.014	576.019	576.016	576.017	576.014	576.019	576.017	576.017	576.016	576.015	576.014	576.014	576.016	576.018	576.021	576.019	576.019	576.018
418.256	1.56	0	6.45	0.183	21291	106	69	100	25.6	99.9	11	4	7	418.256		418.256	418.256	418.256	418.256				418.256	418.255	418.257	418.256	418.255	418.256	418.255	418.257			418.256	418.256	418.256		418.254			418.254	418.256	418.256			418.256	418.256	418.256		418.254
416.204	0.54	0	5.21	0.063	84831	175	0	100	2.4	99.4	16.8	2	4	416.204	416.204	416.204	416.204	416.204	416.204	416.203	416.204	416.204	416.204	416.204	416.204	416.204	416.204	416.204	416.204	416.204	416.204	416.204	416.204	416.204	416.204	416.204	416.204	416.204	416.204	416.204	416.204	416.204	416.204	416.204	416.204	416.204	416.204	416.204	416.204
136.052	1.18	0	2.23	0.063	36803	174	1	100	10.9	88.1	10.1	1	2	136.052	136.052	136.052	136.052	136.052	136.052	136.052	136.052	136.052	136.052	136.052	136.052	136.052	136.052	136.052	136.052	136.052	136.052	136.052	136.052	136.052	136.052	136.052	136.052	136.052	136.052	136.052	136.052	136.052	136.052	136.052	136.052	136.052	136.052	136.052	136.052
117.057	0.99	0	2.7	0.035	25453	175	0	100	2.3	99.9	4.2	3	4	117.057	117.057	117.057	117.058	117.057	117.057	117.057	117.058	117.057	117.057	117.057	117.057	117.058	117.058	117.057	117.057	117.057	117.057	117.058	117.057	117.057	117.057	117.058	117.058	117.057	117.057	117.058	117.057	117.057	117.057	117.058	117.057	117.058	117.058	117.058	117.058
333.954	6.48	0	0.95	0.092	31629	175	0	100	12.1	98.9	27.5	3	6	333.949	333.956	333.952	333.956	333.954	333.952	333.953	333.954	333.949	333.954	333.956	333.955	333.955	333.95	333.956	333.957	333.952	333.957	333.956	333.954	333.955	333.952	333.956	333.953	333.953	333.955	333.955	333.956	333.952	333.955	333.955	333.953	333.95	333.957	333.955	333.954
303.064	5.77	0	4.69	0.17	16189	175	0	100	7.6	96.3	44	1	5	303.067	303.064	303.065	303.063	303.064	303.064	303.063	303.061	303.064	303.061	303.067	303.065	303.063	303.063	303.064	303.066	303.064	303.065	303.065	303.065	303.064	303.065	303.064	303.062	303.063	303.065	303.061	303.063	303.06	303.066	303.062	303.065	303.064	303.062	303.063	303.063
650.15	2.07	0	3.32	0.17	12700	175	0	100	15.4	97.8	20	1	4	650.15	650.149	650.151	650.15	650.151	650.151	650.15	650.148	650.152	650.149	650.15	650.152	650.147	650.15	650.15	650.151	650.15	650.149	650.15	650.147	650.152	650.152	650.149	650.15	650.152	650.149	650.15	650.15	650.151	650.15	650.15	650.15	650.148	650.147	650.149	650.15
362.194	0.45	0	5.62	0.018	79463	175	0	100	1.6	100	1.4	2	3	362.194	362.194	362.194	362.194	362.194	362.194	362.194	362.194	362.194	362.194	362.194	362.194	362.194	362.194	362.194	362.194	362.194	362.194	362.194	362.194	362.194	362.194	362.194	362.194	362.194	362.194	362.194	362.194	362.194	362.194	362.194	362.194	362.194	362.194	362.194	362.194
147.054	2.5	0	0.67	0.125	53952	175	0			99.9	14.2	1	4	147.056	147.054	147.054	147.054	147.054	147.054	147.053	147.054	147.054	147.054	147.054	147.054	147.054	147.054	147.053	147.054	147.054	147.054	147.056	147.053	147.053	147.053	147.054	147.054	147.054	147.054	147.054	147.054	147.054	147.054	147.053	147.054	147.054	147.054	147.054	147.054
502.273	3.85	0	2.67	0.122	7256	96	79	100	53.1	99.6	31	1	3	502.271	502.272	502.273	502.27		502.273	502.273	502.274	502.274	502.274		502.274	502.273	502.273	502.273	502.275	502.273						502.275				502.27		502.272		502.274		502.272		502.273	502.272
422.138	4.18	0	2.13	0.083	7052	175	0	100	16.6	99.3	19.8	2	6	422.139	422.137	422.138	422.133	422.14	422.139	422.138	422.137	422.138	422.138	422.138	422.139	422.138	422.14	422.138	422.14	422.14	422.139	422.139	422.139	422.14	422.14	422.139	422.139	422.139	422.14	422.139	422.136	422.136	422.138	422.138	422.136	422.137	422.136	422.138	422.138
350.191	3.33	0	3.44	0.235	13262	154	21	100	15.6	99.9	19.3	2	5	350.193	350.189		350.192	350.192	350.192	350.19	350.19	350.191	350.191	350.191			350.192	350.192	350.193	350.191	350.192	350.193	350.192	350.192	350.19		350.19	350.191	350.191	350.192	350.192	350.191	350.192	350.192		350.191	350.19	350.19	350.192
761.382	0.31	0	8.98	0.035	58855	175	0	100	23.7	99.9	2.4	4	5	761.382	761.382	761.382	761.382	761.382	761.382	761.382	761.382	761.382	761.382	761.381	761.382	761.382	761.382	761.382	761.382	761.382	761.382	761.382	761.382	761.382	761.382	761.381	761.382	761.382	761.382	761.382	761.382	761.382	761.382	761.382	761.382	761.382	761.381	761.381	761.382
460.227	3.04	0	2.02	0.19	5133	95	80	100	69.3	99.5	28.7	1	3	460.228	460.228	460.228	460.228			460.226	460.227	460.227	460.227		460.228	460.227	460.227	460.226		460.226	460.226					460.228		460.228	460.227	460.229		460.228		460.227		460.228		460.226	460.227
598.057	2.56	0	4.83	0.01	90354	174	1	100	20.2	99.9	13.6	2	6	598.055	598.056	598.056	598.056	598.059	598.058	598.056	598.055	598.056	598.056	598.057	598.057	598.056	598.057	598.056	598.058	598.056	598.057	598.056	598.056	598.056	598.058	598.057	598.058	598.057	598.056	598.056	598.057	598.056	598.056	598.056	598.055	598.056	598.056	598.057	598.056
940.648	0.18	0	6.05	0.022	85904	175	0	100	0	99.9	0.8	5	5	940.648	940.648	940.648	940.648	940.648	940.648	940.648	940.648	940.648	940.648	940.648	940.648	940.648	940.648	940.648	940.648	940.648	940.648	940.648	940.648	940.648	940.648	940.648	940.648	940.648	940.648	940.648	940.648	940.648	940.648	940.648	940.648	940.648	940.648	940.648	940.648
308.147	0.52	0	4.38	0.011	63032	175	0	100	1.5	99.9	0.9	3	3	308.146	308.147	308.147	308.147	308.147	308.147	308.147	308.147	308.147	308.147	308.147	308.147	308.147	308.147	308.147	308.147	308.147	308.147	308.147	308.147	308.147	308.147	308.147	308.147	308.146	308.147	308.147	308.147	308.147	308.147	308.147	308.147	308.147	308.147	308.147	308.147
434.142	0.41	0	1.94	0.091	36161	175	0	100	4.4	99.8	2.9	5	6	434.142	434.142	434.142	434.143	434.142	434.142	434.142	434.142	434.142	434.142	434.142	434.142	434.142	434.142	434.143	434.143	434.142	434.142	434.142	434.142	434.143	434.142	434.142	434.142	434.142	434.142	434.142	434.142	434.142	434.142	434.142	434.142	434.142	434.142	434.142	434.142
948.088	0.19	0	4.23	0.04	104355	175	0	91.5	15.3	75.2	10.6	1	2	948.088	948.088	948.088	948.088	948.088	948.089	948.088	948.088	948.089	948.088	948.088	948.088	948.088	948.088	948.088	948.088	948.088	948.088	948.088	948.088	948.088	948.088	948.088	948.088	948.088	948.088	948.088	948.088	948.088	948.088	948.088	948.088	948.088	948.088	948.088	948.088
338.1	0.37	0	4.54	0.01	79483	163	12	100	0	94.5	8.8	2	3	338.1		338.1	338.1	338.1	338.1	338.1		338.1	338.1	338.1	338.1	338.1	338.1	338.1	338.101	338.1	338.1	338.1	338.101	338.1	338.101	338.1	338.1	338.1	338.1	338.101	338.1	338.1	338.1	338.101	338.1	338.1		338.101	338.1
516.148	1.91	0	3.73	0.182	31212	175	0	100	16.7	100	14.7	3	7	516.147	516.148	516.148	516.147	516.148	516.147	516.148	516.148	516.148	516.148	516.147	516.148	516.148	516.147	516.148	516.148	516.147	516.149	516.147	516.149	516.148	516.148	516.147	516.144	516.148	516.148	516.148	516.148	516.148	516.148	516.148	516.148	516.148	516.145	516.148	516.148
724.114	2.57	0	5.14	0.298	98506	175	0	100	1.6	100	18.7	2	5	724.116	724.115	724.115	724.111	724.115	724.111	724.115	724.115	724.109	724.115	724.111	724.115	724.115	724.111	724.112	724.11	724.115	724.115	724.116	724.116	724.115	724.116	724.115	724.114	724.112	724.115	724.115	724.112	724.115	724.115	724.11	724.116	724.115	724.115	724.11	724.11
396.199	1.76	0	4.46	0.016	43849	175	0	100	0.9	100	13.1	3	6	396.199	396.198	396.199	396.199	396.198	396.199	396.199	396.199	396.199	396.199	396.197	396.199	396.199	396.199	396.199	396.196	396.199	396.199	396.199	396.199	396.2	396.199	396.199	396.199	396.199	396.199	396.198	396.199	396.199	396.198	396.199	396.199	396.199	396.199	396.197	396.199
301.116	0.74	0	3.01	0.014	41098	175	0	100	0	99.8	3.3	4	5	301.116	301.116	301.116	301.116	301.116	301.116	301.116	301.116	301.116	301.116	301.116	301.117	301.116	301.116	301.116	301.116	301.116	301.117	301.116	301.116	301.116	301.116	301.116	301.116	301.116	301.116	301.116	301.116	301.116	301.116	301.116	301.116	301.117	301.116	301.116	301.116
269.947	6.88	0	0.73	0.072	43839	175	0			99.3	32.6	0	5	269.948	269.944	269.946	269.946	269.949	269.947	269.945	269.943	269.948	269.945	269.949	269.947	269.946	269.95	269.943	269.948	269.948	269.945	269.947	269.947	269.947	269.947	269.948	269.949	269.947	269.947	269.946	269.947	269.946	269.947	269.943	269.948	269.947	269.949	269.948	269.95
434.213	4.33	0	3.81	0.479	73209	175	0			100	17.1	3	5	434.216	434.209	434.214	434.214	434.213	434.215	434.214	434.216	434.215	434.215	434.213	434.213	434.211	434.216	434.21	434.212	434.214	434.214	434.215	434.212	434.214	434.214	434.211	434.214	434.21	434.21	434.214	434.213	434.214	434.214	434.211	434.21	434.213	434.215	434.211	434.214
273.06	6.01	0	4.62	0.205	13922	142	33	100	47.3	88	28.3	1	5	273.06	273.06	273.059	273.06	273.059	273.059	273.06	273.057	273.059	273.06	273.059	273.06	273.06		273.061	273.058	273.057	273.06	273.059	273.06	273.06	273.061	273.063				273.059	273.06	273.059		273.062	273.059	273.057		273.059	273.059
416.229	8.92	0	2.98	0.218	16484	170	5	100	31.2	97.4	27.8	1	5	416.227	416.228	416.226	416.235	416.226	416.226	416.225	416.226	416.229	416.228	416.229	416.23	416.227	416.227	416.231	416.227	416.228	416.227	416.227	416.225	416.228	416.227	416.227	416.228	416.227	416.227	416.226	416.234	416.234	416.229	416.227	416.232	416.233	416.237	416.227	416.227
502.131	2.28	0	3.2	0.176	25390	169	6	100	9.4	97.9	18.6	2	4	502.132	502.132	502.134	502.133	502.132	502.13	502.132	502.132	502.132	502.132	502.132	502.133	502.132	502.132	502.131	502.129	502.132	502.132	502.131	502.132	502.124	502.132	502.134	502.132	502.132	502.131	502.131	502.132	502.13	502.133	502.132	502.132	502.132	502.131	502.132	502.132
592.109	0.8	0	4.2	0.127	21556348	175	0	100	27.3	99.4	2.6	2	4	592.108	592.109	592.109	592.109	592.109	592.109	592.109	592.109	592.109	592.109	592.109	592.109	592.109	592.109	592.109	592.109	592.109	592.109	592.109	592.109	592.109	592.109	592.109	592.108	592.109	592.109	592.109	592.109	592.109	592.109	592.109	592.109	592.109	592.109	592.109	592.109
288.23	0.44	0	8.4	0.025	59714	175	0	100	0.6	100	1.2	3	3	288.23	288.23	288.23	288.23	288.23	288.23	288.23	288.23	288.231	288.23	288.23	288.23	288.23	288.23	288.23	288.23	288.23	288.23	288.23	288.23	288.23	288.23	288.23	288.23	288.23	288.23	288.23	288.23	288.23	288.23	288.23	288.23	288.23	288.23	288.23	288.23
538.334	0.38	0	5.37	0.042	42064	175	0	100	13.7	99.7	2.1	7	9	538.334	538.334	538.334	538.334	538.334	538.334	538.334	538.335	538.335	538.334	538.335	538.335	538.334	538.335	538.334	538.335	538.334	538.335	538.335	538.334	538.335	538.335	538.334	538.335	538.334	538.334	538.334	538.334	538.335	538.335	538.334	538.334	538.334	538.334	538.334	538.335
280.142	1.96	0	1.89	0.125	4915	174	1	100	52.4	88.1	13	1	2	280.142	280.142	280.142	280.142	280.143	280.142	280.143	280.142	280.142	280.142	280.141	280.143	280.142	280.143	280.142	280.142	280.142	280.142	280.142	280.142	280.14	280.141	280.143	280.141	280.142	280.142	280.142	280.143	280.142	280.143	280.142	280.142	280.143	280.143	280.142	280.143
290.01	0.37	0	4.27	0.087	68082	175	0	100	11.5	99.8	0.7	6	6	290.01	290.01	290.01	290.01	290.01	290.01	290.01	290.01	290.01	290.01	290.01	290.01	290.01	290.01	290.01	290.01	290.01	290.01	290.01	290.01	290.01	290.01	290.01	290.01	290.01	290.01	290.011	290.01	290.01	290.01	290.01	290.01	290.01	290.01	290.01	290.01
710.119	0.86	0	0.88	0.015	53020	175	0	100	12.7	99.8	8.1	2	4	710.119	710.119	710.121	710.119	710.119	710.119	710.119	710.119	710.119	710.119	710.119	710.119	710.119	710.119	710.12	710.119	710.119	710.119	710.119	710.12	710.119	710.12	710.119	710.119	710.119	710.119	710.119	710.119	710.118	710.12	710.119	710.119	710.12	710.119	710.119	710.121
405.104	8.77	0	1.06	0.138	20704	175	0	100	18.4	92.8	26.9	2	6	405.096	405.102	405.103	405.101	405.106	405.105	405.099	405.101	405.107	405.105	405.101	405.098	405.109	405.101	405.101	405.104	405.106	405.104	405.108	405.1	405.102	405.099	405.102	405.103	405.099	405.11	405.104	405.108	405.101	405.103	405.101	405.102	405.106	405.101	405.1	405.103
206.047	36.53	0	3.6	0.076	125625	175	0	100	11.6	96.4	20.5	1	5	206.049	206.034	206.034	206.05	206.051	206.053	206.037	206.05	206.033	206.051	206.047	206.051	206.034	206.05	206.05	206.051	206.047	206.053	206.051	206.051	206.05	206.052	206.032	206.05	206.053	206.049	206.053	206.052	206.051	206.052	206.052	206.049	206.05	206.048	206.052	206.032
224.054	1.64	0	0.73	0.037	34242	175	0	100	2.9	99.8	7.8	4	7	224.054	224.053	224.054	224.053	224.053	224.053	224.053	224.054	224.054	224.053	224.054	224.053	224.053	224.054	224.053	224.054	224.053	224.054	224.054	224.053	224.054	224.053	224.054	224.054	224.054	224.054	224.053	224.054	224.053	224.054	224.053	224.053	224.053	224.054	224.054	224.054
560.105	2.38	0	4.95	0.096	51830	175	0			99.9	13.7	0	4	560.105	560.105	560.105	560.105	560.105	560.105	560.105	560.105	560.105	560.105	560.105	560.105	560.105	560.105	560.105	560.106	560.105	560.105	560.105	560.105	560.106	560.105	560.105	560.108	560.105	560.105	560.105	560.106	560.105	560.105	560.105	560.105	560.105	560.105	560.105	560.105
266.095	11.44	0	1.09	0.209	65586	171	4	100	42.8	86.9	54	1	5	266.095	266.094	266.094	266.092	266.095	266.095	266.094	266.093	266.095	266.092	266.093	266.094	266.092	266.093	266.095	266.094	266.094	266.096	266.094	266.094	266.096	266.095	266.094	266.095	266.092	266.105	266.093	266.094	266.095	266.094	266.095	266.095	266.094	266.095	266.093	266.095
344.013	1.11	0	4.83	0.012	68761	175	0	100	7.7	100	6.5	5	8	344.013	344.013	344.013	344.013	344.013	344.013	344.013	344.013	344.013	344.013	344.013	344.013	344.013	344.013	344.013	344.013	344.013	344.013	344.013	344.013	344.013	344.013	344.013	344.012	344.013	344.013	344.013	344.013	344.013	344.013	344.013	344.013	344.013	344.013	344.013	344.013
328.045	8.19	0	3.14	0.387	6615	166	9	100	43.3	100	32.3	1	4	328.043	328.045	328.044	328.051	328.045	328.046	328.05	328.048	328.042	328.044	328.044	328.046	328.041	328.043	328.05	328.044	328.046	328.043	328.046	328.05	328.044	328.05	328.041	328.044	328.048	328.043	328.045	328.044	328.046	328.048	328.043	328.042	328.045	328.044	328.045	328.045
164.032	1.91	0	0.72	0.043	33463	175	0	100	4.2	100	3.4	5	6	164.032	164.032	164.032	164.032	164.032	164.032	164.032	164.032	164.032	164.032	164.032	164.032	164.032	164.032	164.032	164.033	164.032	164.032	164.032	164.032	164.032	164.032	164.032	164.033	164.032	164.032	164.033	164.032	164.032	164.032	164.032	164.032	164.032	164.032	164.032	164.032
454.228	1.34	0	4.86	0.1	57526	175	0			100	5.6	6	7	454.228	454.228	454.227	454.228	454.229	454.228	454.228	454.229	454.228	454.228	454.228	454.228	454.228	454.228	454.228	454.228	454.228	454.228	454.228	454.228	454.228	454.228	454.228	454.229	454.228	454.228	454.228	454.228	454.226	454.228	454.228	454.228	454.228	454.228	454.228	454.227
106.027	2.06	0	0.67	0.025	60684	175	0	100	25.6	99.2	7.3	1	4	106.027	106.027	106.027	106.027	106.027	106.027	106.026	106.027	106.027	106.027	106.027	106.027	106.027	106.027	106.027	106.027	106.027	106.027	106.027	106.027	106.027	106.027	106.027	106.027	106.027	106.027	106.027	106.027	106.027	106.027	106.027	106.027	106.027	106.027	106.027	106.027
385.959	7.2	0	0.96	0.165	28308	175	0	90.4	5.4	98.3	23.6	3	7	385.959	385.958	385.959	385.959	385.956	385.961	385.956	385.961	385.959	385.959	385.962	385.955	385.962	385.954	385.957	385.959	385.961	385.954	385.959	385.958	385.96	385.959	385.96	385.961	385.958	385.961	385.961	385.963	385.957	385.963	385.961	385.961	385.961	385.961	385.954	385.961
373.912	4.75	0	0.6	0.019	73408	175	0	100	21.3	99.6	12.9	6	12	373.912	373.914	373.911	373.914	373.913	373.913	373.913	373.914	373.913	373.914	373.913	373.913	373.913	373.914	373.914	373.911	373.913	373.914	373.913	373.913	373.912	373.913	373.913	373.913	373.914	373.913	373.911	373.912	373.911	373.913	373.913	373.913	373.909	373.912	373.91	373.914
295.116	0.66	0	1.39	0.095	215963	175	0	99.1	41.4	88.1	5	2	2	295.116	295.117	295.116	295.117	295.117	295.116	295.116	295.116	295.116	295.116	295.117	295.116	295.116	295.116	295.116	295.116	295.116	295.117	295.117	295.117	295.116	295.116	295.116	295.116	295.116	295.116	295.116	295.117	295.116	295.116	295.116	295.116	295.116	295.116	295.116	295.117
598.055	0.99	0	4.96	0.13	88656	175	0	100	11	100	4.4	2	4	598.054	598.055	598.055	598.055	598.055	598.055	598.055	598.055	598.055	598.055	598.055	598.054	598.055	598.055	598.055	598.055	598.055	598.055	598.055	598.055	598.055	598.055	598.055	598.057	598.055	598.054	598.055	598.055	598.055	598.055	598.055	598.054	598.055	598.055	598.055	598.055
154.026	2.86	0	1.45	0.13	5966	173	2	100	47.7	99.1	25.2	1	3	154.027	154.026	154.026	154.026	154.026	154.026	154.026	154.026	154.026	154.026	154.027	154.026	154.027	154.027	154.026	154.029	154.026	154.027	154.027	154.026	154.027	154.027	154.026	154.027	154.027	154.027	154.026	154.027	154.026	154.026	154.026	154.027	154.027	154.026	154.026	154.026
354.207	2.13	0	8.91	0.373	17723	134	41	100	38	99.9	17.6	1	4	354.204	354.206			354.205	354.205				354.207			354.205					354.207	354.208	354.205			354.204	354.204	354.208		354.205		354.208		354.206	354.206	354.205
328.225	0.4	0	7.7	0.044	25354	175	0	100	1.2	99.9	3.6	2	3	328.225	328.225	328.225	328.225	328.225	328.225	328.225	328.225	328.225	328.225	328.225	328.225	328.225	328.225	328.225	328.225	328.225	328.225	328.225	328.225	328.225	328.225	328.225	328.225	328.225	328.225	328.225	328.225	328.225	328.225	328.225	328.225	328.225	328.225	328.225	328.225
559.845	1.13	0	0.52	0.033	42221	175	0	100	31.3	93.9	20.4	1	5	559.845	559.844	559.845	559.844	559.845	559.845	559.845	559.845	559.846	559.845	559.845	559.845	559.845	559.845	559.844	559.846	559.845	559.845	559.845	559.845	559.844	559.845	559.845	559.846	559.846	559.845	559.845	559.846	559.845	559.845	559.844	559.844	559.845	559.846	559.845	559.845
150.068	5.5	0	5.08	0.113	102006	173	2	100	8.3	99.9	10.9	2	3	150.067	150.067	150.068	150.067	150.068	150.068	150.068	150.068	150.067	150.068	150.068	150.068	150.066	150.068	150.067	150.067	150.068	150.067	150.067	150.067	150.068	150.068	150.067	150.068	150.068	150.068	150.068	150.067	150.068	150.068	150.068	150.068	150.068	150.067	150.065	150.066
518.148	4.65	0	0.74	0.358	25585	167	8	100	24.5	84.6	21.4	1	7	518.148	518.148	518.148	518.147	518.148	518.148		518.15	518.149		518.149	518.145	518.145	518.149	518.146	518.149	518.148	518.149	518.149	518.147	518.149	518.144	518.149	518.149	518.146	518.15	518.15	518.148	518.149	518.148	518.145	518.149	518.148	518.148	518.147	518.149
218.993	9.52	0	0.88	0.309	25341	175	0			96.9	26.5	4	9	218.992	218.997	218.996	218.992	218.995	218.994	218.993	218.994	218.996	218.994	218.994	218.99	218.991	218.994	218.991	218.992	218.995	218.992	218.992	218.992	218.994	218.99	218.993	218.998	218.996	218.993	218.993	218.994	218.989	218.995	218.99	218.998	218.996	218.996	218.994	218.991
347.122	0.83	0	1.98	0.088	19274	175	0	100	1.6	99.8	9.4	2	3	347.122	347.121	347.121	347.122	347.121	347.121	347.122	347.122	347.121	347.122	347.121	347.122	347.122	347.122	347.122	347.122	347.122	347.121	347.121	347.122	347.121	347.121	347.122	347.122	347.121	347.122	347.122	347.122	347.122	347.121	347.122	347.121	347.122	347.121	347.122	347.122
282.095	3	0	0.71	0.067	13610	171	4	100	13.2	99.1	16.7	3	8	282.095	282.096		282.094	282.096	282.095	282.095	282.096	282.094	282.094	282.095	282.094	282.096	282.095	282.095	282.096	282.096	282.095	282.095	282.095	282.095	282.095	282.095	282.096	282.096	282.095	282.096	282.096	282.095	282.096	282.091	282.096	282.094	282.095	282.096	282.094
557.931	3.53	0	0.86	0.077	28704	175	0	100	5.9	99.6	10.2	3	5	557.929	557.932	557.931	557.929	557.932	557.932	557.929	557.928	557.93	557.93	557.932	557.93	557.93	557.931	557.928	557.931	557.932	557.931	557.93	557.929	557.929	557.928	557.931	557.931	557.931	557.932	557.928	557.932	557.923	557.932	557.93	557.931	557.93	557.932	557.932	557.931
147.973	3.87	0	1.15	0.24	16190	139	36	100	46	85.4	13.9	1	2		147.972	147.973	147.973	147.972		147.973	147.973	147.973	147.973		147.973	147.973	147.973	147.973		147.973	147.972	147.973	147.974	147.972	147.973	147.973		147.972	147.973	147.972	147.972		147.973	147.973	147.973	147.973		147.972
474.046	0.68	0	3.65	0.022	61088	175	0	100	0	100	1.7	5	9	474.046	474.046	474.046	474.046	474.046	474.046	474.046	474.046	474.046	474.046	474.046	474.046	474.046	474.046	474.045	474.046	474.046	474.046	474.045	474.046	474.048	474.047	474.046	474.046	474.046	474.046	474.046	474.045	474.046	474.046	474.046	474.046	474.046	474.046	474.046	474.046
355.983	0.82	0	4.28	0.095	81715	175	0	100	3.4	99.7	3.5	6	8	355.983	355.983	355.983	355.983	355.983	355.982	355.983	355.983	355.983	355.983	355.983	355.983	355.983	355.983	355.983	355.983	355.983	355.983	355.983	355.983	355.983	355.983	355.983	355.983	355.983	355.983	355.983	355.983	355.982	355.983	355.983	355.983	355.983	355.983	355.983	355.983
562.298	2.07	0	6.33	0.131	17959	175	0	100	15.8	94	22	2	8	562.299	562.298	562.298	562.299	562.294	562.298	562.299	562.299	562.296	562.299	562.298	562.299	562.299	562.3	562.299	562.298	562.299	562.297	562.297	562.3	562.299	562.298	562.297	562.295	562.295	562.299	562.298	562.298	562.297	562.299	562.298	562.298	562.298	562.297	562.297	562.298
326.102	7.1	0	3.62	0.537	52128	175	0			98.9	15.4	2	7	326.101	326.106	326.1	326.098	326.102	326.1	326.099	326.101	326.102	326.1	326.1	326.101	326.106	326.104	326.101	326.101	326.101	326.101	326.101	326.101	326.101	326.1	326.106	326.105	326.101	326.099	326.101	326.103	326.098	326.101	326.1	326.1	326.1	326.098	326.107	326.099
268.079	10.51	0	1.08	0.161	7742	172	3	100	36.7	87.8	41.5	1	3	268.09	268.079	268.079	268.082	268.079	268.08	268.08	268.076	268.077	268.076	268.08	268.075	268.079	268.075	268.08	268.081	268.079	268.081	268.077	268.079	268.08	268.079	268.08	268.081	268.079	268.081	268.078	268.079	268.077	268.079	268.078	268.08	268.075	268.079	268.08	268.08
488.188	5.06	0	0.67	0.04	41598	175	0	100	10.5	99.5	37.9	2	7	488.188	488.189	488.19	488.189	488.189	488.189	488.184	488.188	488.19	488.187	488.185	488.189	488.191	488.188	488.18	488.186	488.188	488.186	488.188	488.192	488.186	488.192	488.186	488.186	488.191	488.19	488.189	488.188	488.19	488.186	488.191	488.192	488.191	488.189	488.187	488.19
432.227	2.46	0	8.82	0.248	15746	165	10	100	36	99.9	21.2	1	3	432.226	432.226	432.226	432.226	432.226	432.226	432.226	432.226	432.226	432.226	432.226	432.226	432.226	432.226	432.226	432.226	432.226	432.226	432.226	432.226	432.226	432.226	432.227		432.227	432.227	432.229	432.226		432.226	432.226	432.226	432.226	432.226	432.226	432.226
416.003	0.61	0	5.17	0.037	89411	175	0	100	13.3	99.7	1.2	7	7	416.003	416.003	416.002	416.003	416.003	416.003	416.002	416.002	416.003	416.003	416.003	416.003	416.003	416.003	416.002	416.003	416.003	416.003	416.003	416.003	416.002	416.003	416.003	416.003	416.003	416.003	416.003	416.003	416.003	416.003	416.003	416.003	416.003	416.003	416.003	416.003
498.281	3.15	0	6.5	0.425	9494	175	0			94.3	22	2	8	498.282	498.283	498.281	498.281	498.281	498.285	498.281	498.282	498.282	498.282	498.284	498.282	498.282	498.281	498.28	498.283	498.28	498.283	498.283	498.28	498.283	498.282	498.279	498.281	498.28	498.281	498.283	498.282	498.283	498.281	498.283	498.281	498.283	498.283	498.282	498.283
294.154	4.44	0	2.73	0.214	10865	140	35	100	48.5	88.1	35.8	1	2	294.153	294.154	294.153	294.154			294.154	294.155	294.153	294.156		294.154	294.155	294.154	294.154		294.154	294.152	294.153	294.152					294.153	294.153	294.154		294.154		294.156		294.154	294.153	294.154	294.154
148.028	26.98	0	0.99	0.1	53586	172	3	95	40.5	85.6	58.6	1	5	148.024	148.032	148.027	148.026	148.028	148.028	148.02	148.033	148.025	148.028	148.032	148.026	148.03	148.028	148.024	148.023	148.032	148.03	148.03	148.026	148.024	148.024	148.03	148.024	148.026	148.029	148.028	148.033	148.024	148.032	148.03	148.03	148.024	148.026	148.028	148.028
462.006	3.91	0	5.1	0.046	85056	175	0	100	9.7	99.9	12.6	3	3	462.006	462.006	462.006	462.007	462.007	462.007	462.002	462.005	462.006	461.998	462.007	462.007	462.005	462.008	462.007	462.007	462.007	462.005	462.006	462.007	462.007	462.007	462.007	462.008	462.008	462.006	462.008	462.006	462.007	462.007	462.006	462.007	462.006	462.007	462.003	462.005
174.128	5.19	0	0.62	0.045	140557	174	1			87.3	10.4	0	2	174.124	174.129	174.128	174.128	174.127	174.127	174.127	174.128	174.128	174.128	174.127	174.127	174.127	174.127	174.128	174.127	174.128	174.129	174.125	174.128	174.129	174.128	174.127	174.127	174.129	174.128	174.128	174.126	174.127	174.128	174.128	174.127	174.128	174.126	174.127	174.128
633.062	0.46	0	4.24	0.053	53832	175	0	100	14.2	99.8	3.8	4	5	633.061	633.062	633.061	633.061	633.062	633.061	633.062	633.061	633.062	633.062	633.062	633.062	633.062	633.062	633.062	633.062	633.062	633.062	633.062	633.061	633.061	633.061	633.061	633.061	633.061	633.062	633.062	633.062	633.061	633.062	633.061	633.061	633.062	633.062	633.061	633.061
287.182	4.74	0	3.54	0.081	11888	175	0			99.9	20.7	2	3	287.182	287.183	287.182	287.181	287.182	287.183	287.181	287.183	287.183	287.184	287.181	287.183	287.181	287.182	287.181	287.182	287.182	287.183	287.183	287.181	287.183	287.182	287.181	287.182	287.183	287.18	287.182	287.182	287.181	287.182	287.183	287.182	287.18	287.179	287.183	287.181
732.082	0.8	0	4.51	0.014	30363	173	2	100	11	99.9	9.8	4	7	732.081	732.081	732.082	732.082	732.082	732.082	732.082	732.082	732.082	732.081	732.082	732.081	732.082	732.082	732.082	732.081	732.082	732.081	732.082	732.081	732.083	732.082	732.082	732.08	732.081	732.081	732.081	732.082	732.082	732.082	732.082	732.082	732.082	732.081	732.081	732.082
262.043	6.58	0	5.08	0.061	88924	175	0			100	13.7	3	5	262.043	262.043	262.041	262.044	262.044	262.044	262.037	262.041	262.043	262.044	262.044	262.044	262.039	262.044	262.043	262.044	262.044	262.04	262.043	262.043	262.045	262.044	262.044	262.044	262.044	262.043	262.042	262.044	262.044	262.044	262.042	262.042	262.042	262.043	262.042	262.04
181.98	1.85	0	4.59	0.08	28207	175	0	100	38.8	99.5	5.5	2	3	181.98	181.98	181.98	181.978	181.98	181.98	181.98	181.98	181.98	181.98	181.98	181.98	181.98	181.98	181.98	181.98	181.98	181.98	181.98	181.98	181.979	181.978	181.98	181.979	181.98	181.98	181.98	181.98	181.98	181.979	181.98	181.98	181.98	181.98	181.98	181.98
324.036	7.88	0	0.87	0.243	14424	175	0	100	14.5	88	21.1	4	8	324.034	324.034	324.042	324.034	324.038	324.034	324.039	324.035	324.037	324.037	324.033	324.034	324.04	324.034	324.031	324.038	324.038	324.035	324.037	324.034	324.035	324.037	324.035	324.041	324.036	324.033	324.037	324.034	324.031	324.033	324.038	324.034	324.041	324.036	324.037	324.037
262.041	8.37	0	5.08	0.057	89752	175	0			99.6	27.6	3	5	262.041	262.042	262.039	262.042	262.043	262.043	262.036	262.04	262.042	262.037	262.043	262.043	262.037	262.043	262.042	262.043	262.043	262.039	262.042	262.041	262.043	262.043	262.042	262.043	262.043	262.042	262.041	262.042	262.043	262.043	262.041	262.041	262.04	262.042	262.041	262.039
486.184	0.65	0	3.86	0.012	64689	175	0	100	5.8	99.5	5.8	5	7	486.185	486.184	486.184	486.185	486.184	486.184	486.184	486.184	486.184	486.184	486.184	486.185	486.185	486.184	486.185	486.184	486.184	486.185	486.185	486.184	486.185	486.185	486.184	486.184	486.184	486.184	486.184	486.183	486.185	486.184	486.185	486.184	486.185	486.185	486.184	486.184
556.194	7.01	0	5.92	0.345	32689	160	15	100	32.5	100	46.3	1	7	556.199	556.193	556.196		556.199	556.189	556.193	556.193	556.195	556.201	556.193	556.193	556.192	556.197	556.193	556.2	556.193	556.193	556.192		556.193	556.202	556.193	556.177	556.193	556.199		556.193	556.193	556.192	556.196	556.193	556.193	556.193	556.2	556.195
604.07	0.38	0	4.83	0.009	94297	175	0	100	8.3	99.9	6.7	2	4	604.07	604.07	604.07	604.07	604.07	604.07	604.07	604.07	604.07	604.07	604.07	604.07	604.07	604.07	604.07	604.07	604.07	604.07	604.07	604.07	604.07	604.07	604.07	604.069	604.07	604.07	604.07	604.07	604.07	604.07	604.07	604.07	604.07	604.07	604.07	604.07
386.194	1.14	0	4.43	0.286	291528	175	0	100	12.2	88.1	1.1	4	5	386.194	386.194	386.194	386.194	386.194	386.194	386.194	386.194	386.194	386.194	386.194	386.194	386.194	386.195	386.194	386.194	386.194	386.194	386.194	386.194	386.194	386.194	386.194	386.194	386.194	386.193	386.194	386.195	386.194	386.194	386.195	386.194	386.194	386.193	386.195	386.194
438.048	1.38	0	3.65	0.017	46076	175	0	100	4	99.9	20.1	2	5	438.047	438.048	438.047	438.049	438.048	438.048	438.047	438.048	438.047	438.047	438.048	438.048	438.048	438.048	438.049	438.048	438.048	438.048	438.047	438.047	438.048	438.049	438.048	438.047	438.048	438.048	438.048	438.048	438.048	438.048	438.048	438.049	438.048	438.047	438.048	438.048
658.085	0.76	0	5.17	0.019	81960	175	0	100	0	100	6.4	3	5	658.084	658.086	658.085	658.084	658.085	658.084	658.086	658.086	658.085	658.085	658.084	658.085	658.086	658.085	658.084	658.085	658.085	658.085	658.085	658.084	658.085	658.085	658.085	658.084	658.085	658.085	658.086	658.085	658.085	658.085	658.084	658.084	658.085	658.085	658.085	658.085
356.095	2.04	0	0.72	0.051	29216	175	0	100	3.7	99.8	9.7	4	6	356.095	356.095	356.095	356.096	356.095	356.095	356.095	356.095	356.095	356.095	356.096	356.095	356.096	356.096	356.095	356.096	356.096	356.096	356.096	356.096	356.096	356.096	356.096	356.095	356.095	356.095	356.095	356.095	356.096	356.094	356.095	356.096	356.095	356.095	356.095	356.096
330.095	1.84	0	1.25	0.055	15669	175	0	100	5.3	88	8.6	1	2	330.095	330.095	330.095	330.095	330.096	330.095	330.095	330.095	330.096	330.095	330.096	330.095	330.095	330.095	330.094	330.095	330.095	330.095	330.095	330.095	330.096	330.096	330.096	330.095	330.095	330.096	330.096	330.095	330.095	330.094	330.095	330.095	330.096	330.094	330.096	330.096
404.204	1.15	0	6	0.171	31303	140	35	100	11.4	100	13.6	2	3	404.204	404.204	404.204	404.204	404.204	404.205	404.203	404.204	404.204	404.204	404.204	404.204		404.204	404.205	404.202	404.204	404.204	404.204			404.204	404.204	404.204	404.204	404.204	404.204	404.204	404.204	404.204	404.205	404.204	404.204	404.204	404.204
390.208	8.7	0	4.65	0.316	768586	175	0	100	31.7	98.9	26.2	1	8	390.208	390.207	390.209	390.205	390.202	390.207	390.207	390.202	390.209	390.201	390.206	390.208	390.205	390.205	390.209	390.213	390.207	390.203	390.204	390.211	390.2	390.212	390.208	390.209	390.208	390.21	390.207	390.213	390.208	390.212	390.207	390.21	390.205	390.205	390.207	390.211
333.153	4.7	0	1.4	0.19	5659	173	2	100	38.5	99.6	25.9	1	4	333.154	333.153	333.152	333.154	333.152	333.152	333.153	333.154	333.154	333.153	333.152	333.153	333.154	333.154	333.152	333.152	333.153	333.152	333.155	333.155	333.154	333.153	333.154	333.154	333.152	333.153	333.153	333.158	333.153	333.152	333.154	333.154	333.152	333.154	333.152	333.153
347.168	5.28	0	1.45	0.261	17162	175	0			99.9	20.8	0	3	347.169	347.169	347.169	347.167	347.169	347.169	347.169	347.169	347.169	347.169	347.168	347.169	347.169	347.169	347.166	347.169	347.169	347.169	347.169	347.164	347.163	347.169	347.169	347.169	347.169	347.169	347.169	347.166	347.169	347.169	347.169	347.169	347.164	347.169	347.169	347.163
651.984	1.9	0	0.88	0.037	30775	175	0	100	5.3	99.2	12.5	3	5	651.983	651.985	651.985	651.984	651.987	651.989	651.984	651.982	651.985	651.984	651.984	651.984	651.985	651.985	651.983	651.987	651.984	651.986	651.985	651.984	651.984	651.983	651.985	651.985	651.986	651.984	651.983	651.985	651.981	651.985	651.983	651.984	651.985	651.984	651.985	651.985
188.105	0.71	0	5.76	0.021	54716	175	0	100	0	99.9	4.2	3	4	188.105	188.105	188.105	188.105	188.105	188.105	188.105	188.105	188.105	188.105	188.105	188.105	188.105	188.105	188.104	188.105	188.105	188.105	188.105	188.105	188.105	188.105	188.105	188.105	188.105	188.105	188.104	188.104	188.104	188.105	188.104	188.105	188.104	188.105	188.105	188.105
349.113	6.16	0	1.62	0.387	4813	169	6	100	49.6	87.9	36.3	1	5	349.114	349.114	349.113	349.113		349.111	349.113	349.113	349.116	349.113	349.115	349.113	349.114	349.115	349.113	349.107	349.112	349.115	349.114	349.113	349.106	349.113	349.114	349.112	349.112	349.111	349.114	349.124	349.115	349.112	349.114	349.111	349.112	349.115	349.114	349.112
677.806	2.55	0	0.55	0.041	31453	175	0	100	9.7	87.8	18.7	4	22	677.806	677.807	677.808	677.807	677.805	677.803	677.81	677.807	677.806	677.809	677.807	677.809	677.807	677.807	677.805	677.807	677.808	677.808	677.805	677.806	677.805	677.807	677.805	677.803	677.808	677.807	677.805	677.806	677.808	677.807	677.805	677.805	677.807	677.806	677.807	677.807
283.106	1.02	0	2.78	0.078	13678	175	0	100	11.9	99.9	11.5	2	3	283.106	283.106	283.106	283.106	283.105	283.106	283.106	283.106	283.106	283.106	283.106	283.105	283.105	283.105	283.105	283.105	283.106	283.106	283.106	283.105	283.105	283.106	283.106	283.105	283.106	283.106	283.106	283.106	283.106	283.106	283.106	283.106	283.106	283.106	283.106	283.105
193.939	5.43	0	0.77	0.09	22663	173	2	100	12.8	86.1	24.8	1	3	193.939	193.938	193.938	193.938	193.94	193.94	193.938	193.937	193.939	193.937	193.94	193.938	193.938	193.94	193.938	193.94	193.939	193.939	193.938	193.94	193.939	193.939	193.939	193.94	193.939	193.939	193.938	193.939	193.938	193.938	193.938	193.939	193.938	193.94	193.941	193.94
520.324	0.27	0	6.43	0.03	51133	175	0	100	0.7	99	2.9	7	7	520.324	520.324	520.324	520.324	520.324	520.324	520.324	520.324	520.324	520.324	520.324	520.325	520.324	520.324	520.324	520.324	520.324	520.324	520.324	520.324	520.324	520.324	520.324	520.324	520.324	520.324	520.324	520.324	520.324	520.324	520.324	520.324	520.324	520.324	520.324	520.324
178.027	0.67	0	3.82	0.013	37182	175	0	100	0.7	88.1	1.8	2	2	178.027	178.027	178.027	178.027	178.027	178.027	178.027	178.027	178.027	178.027	178.027	178.027	178.027	178.027	178.027	178.027	178.027	178.027	178.027	178.027	178.027	178.027	178.027	178.027	178.027	178.027	178.027	178.027	178.027	178.027	178.027	178.027	178.027	178.027	178.027	178.027
201.104	4.2	0	1.43	0.081	20179	175	0	100	35.9	87.8	24.6	1	4	201.104	201.104	201.105	201.105	201.104	201.105	201.105	201.104	201.104	201.104	201.105	201.104	201.104	201.104	201.105	201.104	201.104	201.105	201.105	201.105	201.105	201.104	201.105	201.104	201.104	201.105	201.105	201.105	201.104	201.104	201.104	201.104	201.105	201.104	201.104	201.105
415.053	4.61	0	3.54	0.031	20715	174	1	100	18.2	99.3	35.3	1	3	415.052	415.055	415.052	415.052	415.051	415.052	415.052	415.054	415.054	415.055	415.053	415.055	415.054	415.055	415.051	415.051	415.053	415.054	415.054	415.052	415.052	415.051	415.054	415.051	415.055	415.053	415.055	415.054	415.051	415.053	415.055	415.053	415.052	415.05	415.055	415.053
385.951	6.05	0	0.94	0.122	30347	175	0	88.1	3.9	95.4	16.5	4	7	385.95	385.949	385.948	385.948	385.953	385.952	385.947	385.947	385.951	385.949	385.953	385.951	385.947	385.945	385.948	385.949	385.952	385.95	385.948	385.949	385.95	385.95	385.952	385.951	385.949	385.951	385.953	385.952	385.951	385.947	385.952	385.951	385.952	385.951	385.951	385.952
222.12	11.96	0	3.55	0.077	31625	171	4	100	20.3	99.4	38.2	1	4	222.115	222.122	222.122	222.121	222.115	222.122	222.119	222.124	222.122	222.12	222.124	222.121	222.123	222.121	222.118	222.118	222.121	222.122	222.123	222.12	222.118	222.121	222.121	222.123	222.121	222.116	222.12	222.12	222.116	222.121	222.124	222.119	222.122	222.117	222.121	222.117
443.989	3.79	0	0.91	0.17	72168	175	0			99.1	13.7	4	12	443.988	443.989	443.989	443.987	443.988	443.989	443.987	443.988	443.987	443.988	443.99	443.989	443.989	443.988	443.987	443.99	443.989	443.991	443.99	443.987	443.988	443.986	443.988	443.988	443.988	443.988	443.987	443.991	443.984	443.991	443.987	443.99	443.988	443.988	443.991	443.987
498.277	7.16	0	5.98	0.366	10015	158	17	100	39.8	86.7	32.8	1	5	498.279	498.279	498.279	498.278	498.279	498.274	498.28	498.275	498.277	498.28	498.277	498.28	498.28	498.272	498.28	498.279	498.277	498.272	498.282	498.273	498.28	498.279	498.273	498.281	498.276		498.281	498.278	498.281	498.275	498.275		498.278	498.278	498.278	498.279
472.192	1.49	0	4.13	0.109	53277	175	0	100	12	99.9	16.9	2	7	472.192	472.192	472.192	472.192	472.192	472.192	472.192	472.192	472.192	472.192	472.192	472.192	472.192	472.192	472.192	472.192	472.192	472.192	472.192	472.192	472.192	472.192	472.192	472.189	472.192	472.192	472.19	472.192	472.192	472.192	472.189	472.192	472.192	472.191	472.191	472.192
356.031	1.73	0	2.69	0.028	34580	174	1	100	6.3	99.9	6.2	6	9	356.03	356.031	356.03	356.031	356.03	356.03	356.03	356.031	356.031	356.031	356.031	356.032	356.031	356.031	356.031	356.031	356.03	356.03	356.031	356.031	356.031	356.03	356.029	356.03	356.03	356.031	356.031	356.031	356.031	356.031	356.031	356.031	356.031	356.031	356.031	356.031
354.09	4.66	0	3.38	0.068	45682	175	0	100	8.4	98.3	13.4	3	6	354.092	354.089	354.09	354.088	354.091	354.092	354.089	354.085	354.092	354.088	354.091	354.091	354.087	354.091	354.089	354.092	354.088	354.09	354.092	354.089	354.092	354.091	354.087	354.09	354.092	354.086	354.091	354.091	354.09	354.09	354.09	354.088	354.087	354.089	354.088	354.089
968.153	0.29	0	5.08	0.009	87722	175	0	100	20.9	100	5	1	4	968.152	968.152	968.153	968.152	968.153	968.152	968.153	968.153	968.153	968.153	968.153	968.152	968.153	968.153	968.152	968.153	968.152	968.152	968.153	968.152	968.152	968.152	968.153	968.152	968.152	968.153	968.152	968.153	968.153	968.153	968.153	968.153	968.152	968.152	968.153	968.153
616.139	0.64	0	5.29	0.03	55823	175	0	100	0.7	100	1.6	13	16	616.139	616.139	616.139	616.14	616.139	616.139	616.139	616.139	616.139	616.139	616.139	616.139	616.139	616.139	616.139	616.139	616.139	616.139	616.14	616.139	616.14	616.139	616.139	616.139	616.139	616.139	616.139	616.139	616.139	616.139	616.139	616.139	616.139	616.139	616.139	616.139
542.038	3.72	0	4.28	0.138	5419	174	1	100	51.5	99.8	31.4	1	5	542.037	542.035	542.04	542.041	542.038	542.037	542.038	542.037	542.036	542.037	542.038	542.037	542.038	542.04	542.035	542.039	542.039	542.037	542.038	542.039	542.039	542.038	542.037	542.038	542.04	542.038	542.039	542.037	542.038	542.036	542.037	542.037	542.037	542.037	542.035	542.036
680.066	1.61	0	5.08	0.014	115525	175	0	100	1.5	99.9	2.2	4	7	680.066	680.066	680.065	680.066	680.067	680.067	680.064	680.066	680.067	680.064	680.067	680.067	680.065	680.067	680.067	680.067	680.067	680.065	680.067	680.067	680.067	680.067	680.066	680.067	680.067	680.066	680.066	680.066	680.067	680.067	680.066	680.066	680.066	680.066	680.065	680.065
204.028	1.71	0	0.75	0.102	57813	175	0	100	12.1	99.4	3.1	2	6	204.028	204.028	204.028	204.028	204.027	204.028	204.027	204.028	204.027	204.027	204.028	204.027	204.027	204.028	204.027	204.028	204.028	204.028	204.028	204.028	204.028	204.028	204.028	204.028	204.028	204.028	204.027	204.028	204.028	204.028	204.027	204.028	204.028	204.028	204.028	204.028
298.15	2.03	0	2.77	0.054	15910	175	0	100	14.8	99.8	10.5	2	3	298.15	298.15	298.149	298.15	298.149	298.15	298.15	298.15	298.15	298.15	298.148	298.149	298.15	298.15	298.15	298.148	298.15	298.149	298.148	298.15	298.15	298.149	298.15	298.15	298.15	298.15	298.15	298.148	298.15	298.149	298.15	298.149	298.15	298.15	298.15	298.15
268.103	2.18	0	2.16	0.056	7846	162	13	100	7.7	88.1	13.5	1	3	268.102	268.103	268.102	268.103	268.104	268.103	268.104	268.103	268.103	268.104		268.103	268.103	268.103	268.103	268.103	268.104	268.103	268.103	268.103		268.101	268.104	268.103	268.103	268.103	268.103		268.104	268.103	268.104	268.102	268.103	268.103	268.104	268.104
503.996	3	0	0.87	0.065	22254	175	0	100	6.8	99.3	21.6	2	4	503.997	503.997	503.997	503.995	503.996	503.995	503.996	503.994	503.998	503.995	503.996	503.995	503.996	503.995	503.994	503.995	503.996	503.993	503.995	503.997	503.996	503.995	503.995	503.994	503.994	503.996	503.996	503.997	503.994	503.994	503.994	503.995	503.997	503.997	503.996	504.003
259.94	4.08	0	0.6	0.025	103592	175	0	100	5.3	99.6	11	2	6	259.939	259.942	259.941	259.941	259.94	259.94	259.94	259.941	259.94	259.94	259.94	259.94	259.94	259.941	259.941	259.94	259.941	259.942	259.941	259.941	259.942	259.941	259.94	259.939	259.942	259.941	259.94	259.939	259.94	259.941	259.94	259.94	259.94	259.939	259.94	259.941
264.146	2.27	0	3.42	0.046	28078	175	0	100	1.5	100	7.6	3	4	264.146	264.147	264.146	264.146	264.146	264.147	264.146	264.146	264.146	264.146	264.146	264.146	264.146	264.146	264.146	264.147	264.146	264.146	264.146	264.146	264.147	264.146	264.146	264.146	264.146	264.146	264.146	264.146	264.146	264.146	264.146	264.146	264.146	264.146	264.146	264.146
345.19	2.18	0	3.78	0.209	12453	175	0	100	28.9	100	11.6	2	5	345.189	345.189	345.19	345.189	345.189	345.189	345.189	345.19	345.19	345.19	345.19	345.19	345.189	345.19	345.19	345.189	345.189	345.19	345.19	345.19	345.19	345.191	345.189	345.188	345.189	345.189	345.189	345.191	345.19	345.191	345.19	345.188	345.19	345.19	345.19	345.189
282.119	1.51	0	2.06	0.067	8922	173	2	100	10.7	99.9	13.3	1	4	282.119	282.12	282.12	282.119	282.119	282.12	282.119	282.119	282.12	282.119	282.121	282.119	282.119	282.119	282.119	282.12	282.119	282.12	282.119	282.12		282.119	282.119	282.12	282.119	282.119	282.12	282.12	282.119	282.12	282.12	282.118	282.119	282.119	282.119	282.119
216.146	4.74	0	1.21	0.1	9109	175	0	100	16.7	88	14	1	4	216.145	216.146	216.144	216.146	216.148	216.145	216.145	216.146	216.145	216.145	216.145	216.144	216.146	216.146	216.144	216.145	216.145	216.145	216.145	216.145	216.145	216.146	216.145	216.145	216.146	216.148	216.147	216.149	216.146	216.145	216.146	216.145	216.146	216.147	216.146	216.145
294.132	0.97	0	2.69	0.066	32865	175	0	100	7.4	90.7	7.1	2	6	294.131	294.131	294.131	294.131	294.132	294.131	294.131	294.132	294.132	294.133	294.131	294.131	294.132	294.131	294.131	294.131	294.131	294.131	294.131	294.132	294.131	294.131	294.131	294.132	294.131	294.131	294.131	294.131	294.131	294.131	294.132	294.131	294.132	294.132	294.132	294.131
470.173	4.66	0	3.55	0.013	29871	175	0	100	13	99.4	21.3	3	7	470.172	470.177	470.173	470.172	470.171	470.174	470.17	470.174	470.174	470.175	470.173	470.175	470.175	470.173	470.173	470.171	470.172	470.174	470.177	470.173	470.172	470.171	470.173	470.172	470.175	470.172	470.174	470.173	470.173	470.174	470.174	470.171	470.173	470.169	470.175	470.172
598.186	4.29	0	5.05	0.02	17975	175	0	100	23	100	22.2	2	4	598.185	598.186	598.188	598.186	598.188	598.187	598.182	598.183	598.186	598.181	598.187	598.188	598.183	598.19	598.188	598.187	598.188	598.183	598.183	598.185	598.186	598.186	598.189	598.188	598.188	598.186	598.185	598.186	598.187	598.183	598.184	598.184	598.183	598.188	598.185	598.183
528.017	0.46	0	2.85	0.066	56937	175	0	100	3.1	100	1.3	5	9	528.017	528.017	528.016	528.016	528.017	528.016	528.016	528.017	528.017	528.017	528.016	528.017	528.016	528.017	528.017	528.017	528.017	528.016	528.016	528.017	528.017	528.017	528.016	528.017	528.017	528.017	528.016	528.016	528.017	528.016	528.017	528.016	528.017	528.017	528.017	528.016
244.068	4.79	0	0.93	0.046	33482	175	0	100	13.7	98.7	15.1	3	9	244.067	244.069	244.068	244.069	244.068	244.069	244.066	244.068	244.067	244.068	244.068	244.068	244.067	244.069	244.067	244.066	244.069	244.069	244.069	244.069	244.069	244.069	244.068	244.068	244.068	244.067	244.067	244.068	244.065	244.067	244.069	244.069	244.068	244.069	244.068	244.068
259.928	4.82	0	0.6	0.03	120461	175	0	100	16.8	92.3	9.6	4	7	259.927	259.929	259.928	259.928	259.927	259.927	259.928	259.928	259.928	259.928	259.928	259.928	259.927	259.929	259.928	259.927	259.928	259.929	259.928	259.928	259.929	259.928	259.927	259.927	259.929	259.928	259.928	259.927	259.928	259.928	259.927	259.927	259.928	259.927	259.927	259.928
310.118	8.11	0	1.09	0.27	57604	175	0	100	23.9	98.3	35.4	1	5	310.118	310.12	310.12	310.12	310.117	310.118	310.113	310.114	310.117	310.12	310.12	310.114	310.12	310.121	310.115	310.118	310.116	310.115	310.119	310.121	310.116	310.115	310.12	310.12	310.12	310.118	310.117	310.118	310.117	310.116	310.113	310.117	310.12	310.12	310.115	310.115
384.177	6	0	3.56	0.037	37508	175	0	100	15.9	99.8	24.3	2	4	384.173	384.181	384.175	384.176	384.176	384.177	384.174	384.179	384.178	384.179	384.179	384.179	384.177	384.177	384.176	384.175	384.175	384.178	384.179	384.176	384.177	384.175	384.177	384.175	384.18	384.176	384.177	384.176	384.175	384.178	384.178	384.176	384.176	384.172	384.178	384.177
115.997	1.53	0	4.95	0.013	70813	175	0	100	2.4	99.9	4	2	3	115.997	115.997	115.997	115.997	115.998	115.998	115.997	115.997	115.997	115.997	115.997	115.998	115.997	115.997	115.997	115.998	115.997	115.997	115.997	115.997	115.997	115.998	115.998	115.998	115.997	115.997	115.997	115.997	115.997	115.997	115.997	115.997	115.997	115.998	115.997	115.997
456.198	2.61	0	4.53	0.205	19466	175	0	100	26.9	99.9	18.4	3	7	456.2	456.196	456.197	456.197	456.198	456.199	456.197	456.197	456.198	456.197	456.196	456.199	456.197	456.197	456.199	456.198	456.199	456.197	456.199	456.198	456.2	456.198	456.199	456.197	456.198	456.198	456.197	456.198	456.2	456.199	456.197	456.197	456.197	456.197	456.197	456.198
692.259	1.46	0	6.25	0.019	30702	173	2	100	2.7	99.9	13.9	4	7	692.257	692.258	692.259	692.263	692.258	692.26	692.258	692.258	692.259	692.259	692.258	692.258	692.26	692.258	692.259	692.26	692.259	692.258	692.259	692.26	692.259	692.259	692.258	692.259	692.258	692.26	692.26	692.259	692.26	692.258	692.26	692.258	692.258	692.258	692.258	692.261
1100.23	2.35	0	2.85	0.174	9846	141	34	100	113.6	99.9	27.7	1	11	1100.23	1100.23	1100.23	1100.23	1100.23	1100.23	1100.23	1100.23	1100.23	1100.23	1100.23		1100.23	1100.23		1100.23	1100.23	1100.23					1100.23	1100.23	1100.24	1100.23	1100.22	1100.23	1100.23	1100.23	1100.23	1100.23	1100.23	1100.23	1100.23	1100.23
680.398	0.59	0	9.42	0.028	43818	175	0	100	25.4	100	2.9	5	7	680.398	680.397	680.398	680.398	680.397	680.398	680.397	680.398	680.399	680.398	680.398	680.398	680.399	680.397	680.398	680.398	680.398	680.398	680.398	680.398	680.398	680.398	680.398	680.398	680.398	680.398	680.399	680.398	680.398	680.398	680.398	680.398	680.398	680.397	680.398	680.398
785.77	2.03	0	0.56	0.034	40521	175	0	100	4.3	95.2	19.4	5	20	785.771	785.768	785.771	785.77	785.77	785.768	785.771	785.77	785.768	785.768	785.769	785.773	785.768	785.773	785.769	785.772	785.771	785.774	785.768	785.769	785.77	785.771	785.769	785.768	785.771	785.769	785.769	785.77	785.771	785.77	785.77	785.768	785.769	785.769	785.771	785.769
350.18	3.38	0	3.44	0.12	14247	159	16	100	10.3	99.8	17.6	2	6	350.181	350.177		350.18	350.182	350.181	350.178	350.179	350.178	350.18		350.182		350.18	350.18	350.181	350.179	350.181	350.181	350.18	350.18	350.18	350.18	350.18	350.18	350.178	350.18	350.18	350.18	350.18	350.18		350.178		350.179	350.18
878.117	2.57	0	4.95	0.028	57175	174	1	100	41.1	100	18.6	1	6	878.118	878.117	878.118	878.118	878.115	878.117	878.117	878.118	878.118	878.118	878.117	878.117	878.118	878.118	878.118	878.117	878.117	878.118	878.118	878.118	878.117	878.117	878.117	878.104	878.117	878.117	878.117	878.117	878.117	878.117	878.117	878.117	878.118	878.117	878.117	878.118
370.051	5.64	0	0.77	0.138	18347	175	0	100	19.6	99.4	23.6	2	8	370.052	370.051	370.05	370.051	370.052	370.051	370.05	370.047	370.052	370.049	370.05	370.051	370.049	370.054	370.05	370.052	370.052	370.052	370.052	370.053	370.053	370.051	370.052	370.055	370.053	370.051	370.051	370.05	370.049	370.05	370.049	370.05	370.052	370.054	370.053	370.054
406.22	0.57	0	3.27	0.009	44012	125	50	100	12.9	99.9	6.6	5	6	406.219		406.22			406.22	406.219	406.219	406.22	406.219			406.219	406.22	406.22		406.219	406.22	406.219			406.22		406.22	406.219	406.22	406.22		406.22	406.22	406.219		406.22	406.22	406.219	406.22
418.09	0.57	0	5.75	0.017	27798	175	0	100	0.7	100	3.1	2	3	418.09	418.09	418.089	418.09	418.09	418.089	418.09	418.089	418.09	418.09	418.089	418.09	418.089	418.09	418.09	418.09	418.09	418.09	418.089	418.09	418.09	418.09	418.09	418.09	418.089	418.089	418.089	418.089	418.09	418.09	418.089	418.089	418.089	418.09	418.09	418.089
504.182	2.66	0	3.41	0.015	42009	175	0	100	0.5	99.9	15.5	4	7	504.182	504.179	504.184	504.182	504.183	504.183	504.183	504.178	504.184	504.182	504.183	504.183	504.183	504.182	504.182	504.182	504.183	504.183	504.183	504.181	504.183	504.183	504.182	504.18	504.183	504.179	504.182	504.183	504.183	504.182	504.181	504.182	504.182	504.18	504.181	504.181
648.108	4.68	0	0.74	0.099	21139	175	0	100	5.5	87.4	27.6	1	8	648.106	648.105	648.103	648.108	648.119	648.118	648.104	648.106	648.106	648.104	648.106	648.106	648.105	648.11	648.107	648.108	648.108	648.114	648.107	648.105	648.106	648.106	648.109	648.114	648.106	648.107	648.106	648.11	648.107	648.107	648.107	648.107	648.105	648.108	648.115	648.106
878.117	3.24	0	4.83	0.143	43280	174	1	100	61.3	100	20.7	1	9	878.116	878.116	878.117	878.117	878.122	878.117	878.117	878.117	878.117	878.117	878.117	878.116	878.117	878.117	878.117	878.116	878.117	878.117	878.116	878.116	878.117	878.117	878.116	878.107	878.118	878.117	878.117	878.117	878.117	878.117	878.117	878.116	878.116	878.117	878.117	878.116
398.059	0.88	0	2.85	0.051	45397	175	0	100	0.1	99.9	7.8	5	11	398.059	398.058	398.059	398.058	398.058	398.059	398.058	398.058	398.058	398.059	398.059	398.059	398.059	398.059	398.059	398.059	398.058	398.058	398.059	398.058	398.059	398.058	398.058	398.059	398.058	398.058	398.058	398.059	398.058	398.059	398.059	398.058	398.058	398.058	398.058	398.058
610.132	1.02	0	1.89	0.112	10222	54	121	100	55.3	97.6	15.2	2	3	610.132	610.133		610.132			610.133	610.132	610.131	610.133		610.132			610.133			610.133										610.133					610.133	610.132
172.11	1.24	0	6.36	0.031	17394	175	0	100	20.9	99.5	6.2	4	6	172.11	172.11	172.109	172.11	172.11	172.11	172.11	172.11	172.11	172.11	172.11	172.11	172.11	172.11	172.111	172.11	172.11	172.11	172.11	172.11	172.11	172.11	172.11	172.11	172.11	172.11	172.11	172.11	172.11	172.11	172.11	172.11	172.11	172.11	172.11	172.11
370.005	10.41	0	1.01	0.104	14998	175	0	100	19.4	95.3	32.4	2	5	370	370.01	370.001	370.01	370.001	370.004	370.006	370.008	370.005	370.008	370.007	370.001	370.012	369.997	370	369.999	370.006	369.997	370.005	370.006	370.007	370.001	370.005	370.007	370.001	370.001	370.009	370.006	370.003	370.009	370.005	370.004	370.003	370.005	369.998	370.008
824.168	0.99	0	4.68	0.022	70019	175	0	100	0	99.5	1.8	5	7	824.168	824.167	824.168	824.166	824.168	824.168	824.167	824.167	824.167	824.167	824.169	824.168	824.167	824.167	824.168	824.169	824.168	824.168	824.168	824.168	824.168	824.169	824.168	824.167	824.167	824.168	824.167	824.169	824.166	824.168	824.166	824.168	824.167	824.166	824.167	824.168
174.053	1.05	0	3.65	0.011	49681	175	0	100	4.3	99.8	7	1	3	174.053	174.053	174.052	174.053	174.053	174.053	174.053	174.053	174.053	174.053	174.053	174.052	174.053	174.053	174.053	174.053	174.053	174.053	174.052	174.053	174.052	174.053	174.053	174.053	174.053	174.053	174.053	174.053	174.053	174.053	174.053	174.053	174.053	174.053	174.053	174.053
400.037	3.32	0	5.09	0.043	62806	175	0	100	11.9	99.9	5.7	3	3	400.037	400.038	400.037	400.038	400.038	400.038	400.033	400.036	400.038	400.037	400.038	400.038	400.035	400.038	400.038	400.038	400.038	400.036	400.038	400.037	400.038	400.039	400.038	400.039	400.038	400.037	400.038	400.038	400.038	400.038	400.038	400.035	400.036	400.038	400.037	400.037
701.81	2.01	0	0.57	0.056	42006	175	0	100	5.6	97.4	9.9	5	21	701.809	701.809	701.813	701.81	701.812	701.809	701.812	701.812	701.81	701.813	701.81	701.81	701.811	701.809	701.812	701.81	701.81	701.81	701.811	701.811	701.81	701.812	701.809	701.809	701.809	701.81	701.811	701.809	701.813	701.809	701.811	701.81	701.811	701.811	701.808	701.811
380.163	0.56	0	11.15	0.38	17278	152	23	96.6	30.9	99.8	5.2	2	3																		380.163	380.163	380.163			380.163	380.163	380.163	380.163	380.163		380.163			380.163	380.163	380.163	380.163	380.163
620.036	0.75	0	4.83	0.01	88694	175	0	100	8.1	99.9	4.3	3	5	620.036	620.036	620.036	620.036	620.037	620.036	620.036	620.036	620.036	620.036	620.036	620.036	620.036	620.036	620.036	620.037	620.036	620.036	620.036	620.036	620.036	620.037	620.036	620.037	620.036	620.037	620.036	620.036	620.036	620.036	620.036	620.035	620.036	620.036	620.036	620.036
276.175	1.59	0	10.41	0.369	8927	137	38	100	27.4	99.8	17.4	2	4																			276.175							276.176	276.175		276.175							276.175
283.084	5.57	0	1.06	0.142	52547	174	1	99.5	14.2	99.7	18.6	1	5	283.083	283.084	283.084	283.085	283.085	283.085	283.083	283.084	283.084	283.084	283.084	283.085	283.083	283.083	283.086	283.085	283.085	283.086	283.085	283.085	283.086	283.085	283.085	283.084	283.082	283.085	283.084	283.087	283.086	283.085	283.085	283.084	283.084	283.086	283.084	283.086
457.878	3.83	0	0.59	0.028	72633	175	0	100	3.4	97.4	14.3	6	11	457.877	457.878	457.879	457.878	457.88	457.877	457.882	457.876	457.881	457.877	457.877	457.88	457.88	457.878	457.878	457.88	457.88	457.878	457.878	457.88	457.879	457.882	457.88	457.88	457.879	457.877	457.878	457.877	457.877	457.877	457.879	457.877	457.878	457.876	457.88	457.878
223.929	13.32	0	1.02	0.122	17262	175	0	95.8	24.3	87.7	31.1	1	4	223.925	223.925	223.923	223.931	223.93	223.927	223.931	223.931	223.924	223.93	223.928	223.931	223.932	223.931	223.932	223.923	223.926	223.929	223.925	223.924	223.924	223.93	223.93	223.927	223.926	223.928	223.928	223.931	223.926	223.929	223.931	223.929	223.93	223.931	223.924	223.923
566.164	2.62	0	0.74	0.054	17329	175	0	100	10.2	99.9	16.9	2	4	566.165	566.163	566.164	566.162	566.165	566.165	566.164	566.162	566.164	566.165	566.166	566.163	566.166	566.165	566.164	566.165	566.165	566.166	566.164	566.164	566.165	566.164	566.163	566.166	566.163	566.164	566.165	566.165	566.164	566.164	566.161	566.165	566.163	566.165	566.165	566.165
933.126	0.51	0	4.23	0.042	76981	175	0	100	7.5	99.9	2.9	2	4	933.125	933.125	933.125	933.125	933.125	933.125	933.125	933.125	933.125	933.125	933.125	933.125	933.125	933.125	933.125	933.125	933.125	933.124	933.125	933.125	933.125	933.125	933.125	933.125	933.125	933.125	933.125	933.125	933.125	933.125	933.125	933.125	933.125	933.125	933.125	933.125
224.116	1	0	6.83	0.061	57197	175	0	100	9.6	99.8	1.3	7	9	224.116	224.116	224.116	224.116	224.116	224.116	224.115	224.116	224.116	224.116	224.115	224.115	224.115	224.116	224.116	224.116	224.116	224.116	224.116	224.116	224.116	224.116	224.116	224.115	224.116	224.116	224.116	224.116	224.115	224.116	224.115	224.115	224.116	224.116	224.116	224.116
175.948	1.82	0	4.87	0.1	121300	175	0	80	58.7	94.6	8.7	1	3	175.948	175.948	175.948	175.948	175.949	175.949	175.949	175.948	175.948	175.948	175.949	175.949	175.948	175.948	175.948	175.949	175.948	175.948	175.949	175.948	175.948	175.949	175.948	175.949	175.949	175.948	175.948	175.948	175.948	175.948	175.948	175.948	175.948	175.948	175.948	175.948
288.063	0.91	0	6	0.037	18991	175	0	100	9.1	100	7.2	2	3	288.064	288.063	288.063	288.063	288.063	288.063	288.063	288.063	288.063	288.063	288.063	288.064	288.063	288.064	288.064	288.063	288.064	288.063	288.064	288.063	288.063	288.063	288.064	288.063	288.064	288.063	288.063	288.064	288.063	288.064	288.063	288.063	288.063	288.063	288.063	288.063
315.18	1.24	0	2.79	0.043	8933	175	0	100	37.4	99.5	11.7	3	5	315.18	315.18	315.181	315.18	315.18	315.18	315.18	315.18	315.18	315.18	315.179	315.18	315.18	315.18	315.181	315.18	315.18	315.18	315.181	315.18	315.18	315.18	315.18	315.18	315.18	315.18	315.18	315.18	315.18	315.18	315.18	315.18	315.18	315.18	315.18	315.18
446.129	5.01	0	2.7	0.176	10917	173	2	100	40.8	94.7	28.2	2	8	446.129	446.127	446.127	446.127	446.129	446.136	446.128	446.126	446.13	446.127	446.131	446.127	446.129	446.125	446.128	446.128	446.128	446.128	446.129	446.129	446.13	446.127	446.13	446.128	446.128	446.13	446.128	446.128	446.127	446.127	446.127	446.128	446.128	446.127	446.126	446.129
394.021	0.73	0	5.17	0.035	49870	175	0	100	13.3	100	3.7	3	3	394.021	394.021	394.021	394.021	394.021	394.021	394.021	394.021	394.021	394.022	394.021	394.021	394.021	394.021	394.021	394.021	394.021	394.021	394.021	394.021	394.021	394.021	394.021	394.021	394.021	394.021	394.021	394.021	394.021	394.021	394.021	394.021	394.021	394.021	394.021	394.021
615.991	3.26	0	0.56	0.066	64482	175	0	100	8.5	99.1	11.5	5	18	615.987	615.99	615.993	615.991	615.991	615.99	615.993	615.992	615.992	615.994	615.988	615.991	615.992	615.989	615.991	615.991	615.991	615.989	615.99	615.991	615.99	615.992	615.987	615.992	615.992	615.992	615.993	615.99	615.992	615.991	615.992	615.991	615.992	615.991	615.994	615.991
288.194	0.48	0	8.88	0.026	93776	175	0	100	0	99.9	0.7	6	7	288.194	288.194	288.194	288.194	288.194	288.194	288.194	288.194	288.194	288.194	288.194	288.194	288.194	288.194	288.194	288.194	288.194	288.194	288.194	288.194	288.194	288.194	288.194	288.194	288.194	288.194	288.194	288.194	288.194	288.194	288.194	288.194	288.194	288.194	288.194	288.194
181.073	3.58	0	0.93	0.045	22103	175	0	100	27.5	100	12	2	4	181.073	181.073	181.073	181.073	181.073	181.073	181.071	181.073	181.072	181.073	181.073	181.073	181.072	181.074	181.074	181.074	181.073	181.073	181.073	181.074	181.073	181.073	181.073	181.073	181.073	181.074	181.074	181.073	181.072	181.074	181.073	181.073	181.073	181.074	181.073	181.074
219.007	11.03	0	0.89	0.076	22165	175	0	80	17.7	98.2	32.2	1	5	219.007	219.01	219.006	219.007	219.004	218.998	219.005	219.005	219.009	219.007	219.011	219.005	219.008	219.008	219.007	219.006	219.009	219.001	219.01	219.005	219.007	219.005	219.009	219	219.01	219.007	219.007	218.999	219.003	219.007	219.007	219.01	219.009	219.009	219.01	219.009
538.334	1.77	0	5.21	0.316	46656	175	0			96.4	10.7	7	10	538.333	538.335	538.333	538.333	538.335	538.334	538.334	538.335	538.335	538.334	538.335	538.335	538.334	538.335	538.332	538.335	538.335	538.335	538.335	538.335	538.332	538.333	538.335	538.334	538.333	538.335	538.333	538.335	538.335	538.335	538.335	538.335	538.335	538.335	538.334	538.333
262.095	0.67	0	3.78	0.053	18868	175	0	100	5.3	99.8	3.8	3	5	262.096	262.095	262.095	262.095	262.095	262.096	262.096	262.096	262.095	262.095	262.096	262.095	262.095	262.095	262.095	262.096	262.095	262.095	262.095	262.095	262.096	262.095	262.096	262.095	262.095	262.095	262.095	262.095	262.095	262.095	262.095	262.095	262.095	262.095	262.095	262.096
425.913	3.24	0	0.53	0.035	66308	175	0	100	1.8	96.3	11.4	8	14	425.914	425.912	425.914	425.914	425.914	425.912	425.915	425.912	425.914	425.916	425.913	425.913	425.913	425.911	425.913	425.916	425.914	425.912	425.914	425.915	425.914	425.916	425.914	425.914	425.912	425.914	425.911	425.912	425.913	425.913	425.911	425.911	425.913	425.913	425.914	425.911
476.095	0.6	0	5.38	0.027	17367	173	2	100	7.8	99.9	8.4	2	3	476.095	476.095	476.095	476.095	476.095	476.095	476.095	476.095	476.095	476.095	476.095	476.095	476.095	476.095	476.095	476.095	476.095	476.096	476.096	476.095	476.095	476.095	476.095	476.095	476.095	476.095	476.095	476.095	476.095	476.095	476.095	476.095	476.095	476.095	476.095	476.095
360.083	1.16	0	3.9	0.068	239565	175	0	100	0.6	99.9	7.8	5	9	360.083	360.083	360.083	360.084	360.083	360.083	360.083	360.083	360.083	360.083	360.083	360.083	360.083	360.083	360.083	360.083	360.083	360.084	360.084	360.083	360.084	360.083	360.083	360.083	360.084	360.083	360.083	360.083	360.083	360.083	360.082	360.083	360.083	360.083	360.083	360.083
684.127	0.31	0	5.3	0.056	87687	175	0	100	5.9	99.9	0.7	6	10	684.127	684.127	684.127	684.127	684.127	684.127	684.127	684.127	684.127	684.127	684.127	684.127	684.127	684.127	684.127	684.127	684.127	684.127	684.128	684.127	684.127	684.127	684.127	684.127	684.127	684.127	684.127	684.127	684.127	684.127	684.127	684.127	684.127	684.127	684.127	684.127
438.247	0.83	0	7.99	0.032	19438	174	1	100	7.8	100	7	4	7	438.247	438.246	438.247	438.247	438.247	438.247	438.246	438.247	438.247	438.247	438.247	438.247	438.246	438.246	438.247	438.246	438.246	438.247	438.247	438.247	438.247	438.246	438.247	438.247	438.246	438.247	438.247	438.247	438.246	438.247	438.245	438.247	438.247	438.247	438.247	438.246
374.031	5.48	0	3.6	0.05	19657	131	44	100	46.1	98.6	24.5	1	6	374.029	374.033	374.032	374.029	374.033		374.031	374.033	374.032	374.032	374.032	374.033	374.033		374.032		374.03					374.032		374.03	374.033			374.031	374.029		374.034	374.032	374.03	374.029	374.034	374.033
620.036	0.45	0	4.96	0.017	87942	175	0	100	10.9	99.9	3.2	2	4	620.036	620.036	620.036	620.037	620.037	620.037	620.036	620.036	620.036	620.036	620.036	620.036	620.036	620.036	620.036	620.036	620.036	620.036	620.036	620.036	620.036	620.037	620.036	620.037	620.036	620.036	620.036	620.036	620.036	620.036	620.036	620.036	620.036	620.036	620.036	620.036
296.235	0.5	0	9.89	0.048	23927	175	0	100	6.3	88.1	0.9	2	3	296.235	296.235	296.234	296.235	296.235	296.235	296.235	296.235	296.235	296.235	296.235	296.235	296.235	296.235	296.235	296.235	296.235	296.235	296.235	296.235	296.235	296.235	296.235	296.235	296.235	296.235	296.235	296.235	296.235	296.235	296.235	296.235	296.235	296.235	296.235	296.235
226.002	15.07	0	1.02	0.163	12191	175	0	100	25	86.1	34.9	2	8	225.998	226.001	226.001	226.006	226.004	226.005	225.998	226.005	225.998	226.008	226	225.999	226.01	225.997	226	225.997	226.007	225.997	225.998	226.002	226.006	226.003	226.003	225.997	225.998	226.006	226.007	226.006	226	226.005	226.006	226.001	226.001	226.003	225.997	225.999
277.941	8.92	0	0.53	0.036	44975	175	0	100	5.2	96.2	13.6	5	10	277.944	277.94	277.939	277.939	277.945	277.943	277.94	277.939	277.944	277.946	277.944	277.94	277.94	277.944	277.936	277.946	277.94	277.944	277.944	277.94	277.938	277.939	277.94	277.945	277.943	277.939	277.939	277.943	277.943	277.94	277.938	277.939	277.94	277.94	277.945	277.939
406.087	0.59	0	4.14	0.014	54158	175	0	100	15.1	98.9	9.3	2	4	406.087	406.087	406.087	406.087	406.087	406.087	406.088	406.088	406.087	406.087	406.087	406.087	406.088	406.088	406.087	406.087	406.087	406.087	406.088	406.087	406.087	406.087	406.087	406.087	406.088	406.088	406.088	406.087	406.087	406.087	406.088	406.087	406.087	406.087	406.088	406.088
431.985	3.23	0	4.97	0.256	10288	175	0	100	17.2	99.5	26.8	1	4	431.986	431.984	431.985	431.988	431.987	431.983	431.984	431.984	431.986	431.984	431.986	431.983	431.984	431.984	431.984	431.985	431.987	431.985	431.984	431.984	431.985	431.984	431.984	431.99	431.983	431.985	431.986	431.984	431.984	431.981	431.983	431.984	431.983	431.984	431.985	431.984
317.995	3.87	0	0.81	0.145	38666	175	0	100	34.4	99.6	8.8	4	7	317.995	317.996	317.997	317.994	317.995	317.995	317.993	317.992	317.995	317.994	317.997	317.993	317.995	317.995	317.993	317.995	317.994	317.995	317.994	317.995	317.993	317.994	317.995	317.995	317.995	317.994	317.993	317.996	317.99	317.996	317.993	317.995	317.997	317.995	317.996	317.996
324.047	1.06	0	4.22	0.056	35916	175	0	100	10.8	91.4	4.6	2	5	324.047	324.047	324.047	324.047	324.047	324.047	324.047	324.047	324.047	324.047	324.047	324.047	324.047	324.047	324.046	324.047	324.047	324.046	324.047	324.047	324.047	324.047	324.047	324.048	324.048	324.047	324.047	324.047	324.047	324.047	324.047	324.047	324.047	324.047	324.048	324.047
468.138	0.83	0	5.46	0.077	26689	174	1	100	0.8	99.9	6.5	2	3	468.138	468.138	468.138	468.138	468.138	468.138	468.137	468.137	468.137	468.137	468.138	468.138	468.137	468.139	468.138	468.139	468.137	468.138	468.138	468.138	468.137	468.138	468.137	468.138	468.138	468.138	468.138	468.138	468.138	468.138	468.137	468.137	468.138	468.138	468.138	468.137
258.036	0.97	0	4.96	0.028	77306	175	0	100	3.1	99.9	1.6	3	3	258.036	258.036	258.035	258.036	258.037	258.036	258.036	258.036	258.036	258.035	258.036	258.035	258.035	258.036	258.036	258.036	258.036	258.036	258.036	258.036	258.036	258.036	258.036	258.037	258.036	258.036	258.036	258.036	258.036	258.036	258.036	258.035	258.036	258.036	258.035	258.036
458.179	0.98	0	5.61	0.023	22506	175	0	100	12.7	100	10.3	4	7	458.178	458.179	458.179	458.179	458.179	458.179	458.18	458.179	458.179	458.178	458.179	458.179	458.179	458.179	458.179	458.179	458.179	458.179	458.179	458.179	458.179	458.179	458.178	458.178	458.179	458.179	458.178	458.179	458.178	458.179	458.179	458.178	458.179	458.179	458.179	458.179
722.371	1.05	0	9.17	0.152	71596	175	0	100	23.2	100	12.3	2	8	722.371	722.371	722.371	722.371	722.371	722.371	722.372	722.371	722.371	722.371	722.371	722.371	722.371	722.371	722.371	722.371	722.371	722.371	722.37	722.371	722.371	722.371	722.37	722.37	722.37	722.371	722.371	722.371	722.371	722.371	722.371	722.37	722.371	722.371	722.37	722.371
210.073	2.3	0	0.69	0.061	17513	175	0	100	9.1	97.8	10.5	2	6	210.073	210.073	210.073	210.072	210.073	210.074	210.073	210.074	210.073	210.073	210.074	210.073	210.073	210.073	210.073	210.074	210.073	210.074	210.074	210.073	210.073	210.073	210.073	210.074	210.073	210.073	210.074	210.073	210.073	210.074	210.073	210.074	210.073	210.073	210.074	210.073
438.108	3.56	0	2.13	0.258	6362	144	31	100	14.1	99.7	24.3	2	7	438.107	438.108		438.108	438.107	438.109	438.107	438.108	438.107	438.109	438.108	438.109		438.108	438.107	438.107	438.107	438.108	438.112	438.107	438.106	438.108		438.111	438.109	438.109	438.109	438.106	438.108		438.108	438.111	438.108	438.108	438.111	438.107
136.052	1.07	0	2.84	0.163	24959	175	0			88.1	2.4	3	4	136.052	136.052	136.052	136.052	136.052	136.052	136.052	136.052	136.052	136.052	136.052	136.052	136.052	136.052	136.052	136.052	136.052	136.052	136.052	136.052	136.052	136.052	136.052	136.052	136.052	136.052	136.052	136.052	136.052	136.052	136.052	136.052	136.052	136.052	136.052	136.052
494.104	1.06	0	3.9	0.008	40500	175	0	100	5.9	99.9	13.8	3	7	494.103	494.104	494.103	494.104	494.104	494.104	494.104	494.103	494.104	494.104	494.103	494.104	494.105	494.103	494.105	494.104	494.103	494.103	494.103	494.104	494.104	494.104	494.104	494.104	494.104	494.105	494.104	494.103	494.104	494.103	494.104	494.104	494.104	494.104	494.103	494.104
406.217	3.91	0	3.52	0.18	49578	136	39	100	14.4	99.9	11.2	5	7	406.216	406.216	406.216	406.216	406.216	406.215	406.216	406.218	406.217	406.219	406.218	406.218			406.215	406.215	406.216	406.218	406.218	406.216	406.218	406.216	406.215		406.215	406.215		406.217	406.216	406.218		406.217	406.216			406.215
801.745	2.39	0	0.57	0.054	38992	175	0	100	23.5	87.6	14.1	4	26	801.745	801.743	801.745	801.745	801.744	801.746	801.747	801.745	801.746	801.746	801.745	801.745	801.745	801.743	801.744	801.747	801.747	801.745	801.745	801.745	801.746	801.747	801.746	801.75	801.746	801.745	801.745	801.74	801.745	801.747	801.744	801.745	801.746	801.746	801.742	801.746
154.026	1.5	0	2.48	0.078	10038	175	0	100	13.9	88	15.6	1	2	154.026	154.026	154.026	154.027	154.027	154.027	154.026	154.027	154.026	154.026	154.027	154.026	154.026	154.027	154.026	154.027	154.026	154.027	154.026	154.026	154.027	154.027	154.026	154.027	154.027	154.027	154.026	154.026	154.026	154.027	154.027	154.026	154.026	154.026	154.026	154.026
324.007	0.8	0	4.83	0.045	46885	175	0	100	8.4	99.9	2.1	3	5	324.006	324.007	324.006	324.007	324.007	324.007	324.006	324.007	324.007	324.007	324.007	324.007	324.006	324.007	324.007	324.007	324.007	324.006	324.007	324.007	324.006	324.007	324.007	324.007	324.007	324.007	324.007	324.007	324.007	324.007	324.007	324.007	324.007	324.007	324.007	324.007
884.135	1.84	0	4.95	0.015	53699	174	1	100	39.5	99.9	13	1	4	884.136	884.134	884.135	884.135	884.134	884.134	884.135	884.135	884.134	884.135	884.135	884.134	884.135	884.134	884.134	884.135	884.135	884.135	884.135	884.135	884.135	884.134	884.135	884.136	884.135	884.134	884.135	884.135	884.135	884.135	884.134	884.134	884.134	884.134	884.134	884.134
278.163	0.88	0	4.11	0.056	14978	175	0	100	27.5	100	7.5	2	3	278.163	278.163	278.163	278.163	278.162	278.163	278.163	278.163	278.162	278.163	278.162	278.163	278.163	278.163	278.163	278.163	278.163	278.163	278.163	278.163	278.163	278.164	278.163	278.163	278.163	278.163	278.163	278.163	278.163	278.163	278.163	278.163	278.163	278.163	278.163	278.163
331.174	0.69	0	2.74	0.059	17410	175	0	100	2.9	88.1	3.1	2	3	331.174	331.174	331.174	331.174	331.175	331.174	331.174	331.174	331.174	331.174	331.174	331.174	331.174	331.174	331.174	331.174	331.174	331.174	331.174	331.174	331.174	331.174	331.174	331.174	331.174	331.174	331.175	331.174	331.174	331.174	331.174	331.174	331.174	331.174	331.174	331.174
418.001	3.39	0	2.71	0.051	18724	175	0	100	2.1	88.5	22.2	1	7	418.001	418	418.001	418.001	418.001	417.999	418	418	418.001	418.001	418.001	417.999	418	418	418.001	418.001	418	418	418	418	418.001	418	418	418.002	418	418	417.999	418.002	417.999	418.001	418	418.001	418.001	418	418.001	418.001
436.23	0.82	0	5.88	0.189	27031	175	0			100	10.7	5	8	436.23	436.23	436.23	436.231	436.23	436.231	436.23	436.231	436.23	436.23	436.23	436.23	436.229	436.23	436.23	436.23	436.23	436.231	436.23	436.23	436.23	436.23	436.23	436.23	436.23	436.23	436.229	436.23	436.23	436.231	436.231	436.231	436.23	436.23	436.23	436.23
409.186	4.11	0	4.13	0.039	7045	168	7	100	69.7	99.9	39.9	1	3	409.186	409.186	409.187	409.188	409.187	409.185	409.187	409.186	409.186	409.186		409.186	409.186	409.185	409.186	409.189	409.186	409.188	409.187	409.187	409.186	409.188	409.186	409.188	409.186	409.186	409.186	409.189	409.186	409.195	409.186	409.188	409.185	409.185	409.186	409.186
418.219	0.79	0	5.19	0.022	74835	175	0	100	1.4	96.8	7.6	3	7	418.22	418.219	418.219	418.219	418.219	418.219	418.218	418.219	418.219	418.219	418.219	418.22	418.22	418.219	418.219	418.22	418.219	418.219	418.22	418.219	418.219	418.22	418.22	418.22	418.219	418.22	418.219	418.22	418.219	418.219	418.219	418.22	418.219	418.219	418.219	418.219
253.968	17.24	0	1.05	0.144	31030	167	8	100	25	96.3	50	1	7	253.968	253.965	253.966	253.972	253.963	253.97	253.966	253.971	253.971	253.971	253.969	253.969	253.971	253.968	253.959	253.966	253.968	253.966	253.966		253.968	253.956	253.97	253.977	253.965	253.971	253.971	253.97	253.966	253.969	253.971	253.961	253.972	253.963	253.955	253.969
1162.27	3.83	0	0.73	0.219	12410	174	1	100	21.5	99.9	29.7	1	5	1162.27	1162.27	1162.27	1162.27	1162.27	1162.27	1162.27	1162.27	1162.27	1162.26	1162.27	1162.27	1162.29	1162.27	1162.27	1162.27	1162.27	1162.27	1162.27	1162.27	1162.27	1162.27	1162.27	1162.27	1162.27	1162.27	1162.27	1162.27	1162.27	1162.27	1162.27	1162.27	1162.27	1162.27	1162.27	1162.27
410.101	5.39	0	1.2	0.151	12536	175	0	95.6	20.4	98.9	23.3	2	6	410.101	410.097	410.099	410.102	410.101	410.102	410.101	410.097	410.102	410.1	410.102	410.095	410.096	410.102	410.099	410.103	410.099	410.1	410.103	410.102	410.099	410.101	410.102	410.102	410.094	410.102	410.102	410.102	410.1	410.102	410.097	410.101	410.102	410.098	410.094	410.103
322.067	2.02	0	3.24	0.034	13521	144	31	100	36.3	88.1	12.3	1	2	322.067	322.066	322.067	322.067	322.067		322.065	322.066	322.066	322.067	322.067	322.064	322.067	322.067	322.066	322.066	322.066			322.067	322.067	322.066		322.066		322.066	322.067	322.067	322.066		322.066	322.067	322.067	322.066	322.066	322.067
496.063	2.98	0	2.7	0.191	15736	52	123	100	24.4	99.8	22.3	1	5	496.063						496.063	496.063	496.064	496.063		496.065																496.063			496.063		496.063	496.063	496.065
815.402	0.81	0	2.78	0.037	14970	175	0	100	25.7	99.4	9.4	2	4	815.402	815.402	815.402	815.402	815.401	815.401	815.402	815.401	815.403	815.402	815.403	815.402	815.402	815.401	815.402	815.402	815.402	815.401	815.401	815.402	815.402	815.402	815.401	815.403	815.402	815.401	815.402	815.402	815.403	815.4	815.402	815.401	815.401	815.401	815.402	815.402
434.241	5.14	0	5.01	0.061	21897	175	0			98.2	17.4	3	7	434.242	434.245	434.238	434.243	434.245	434.24	434.243	434.244	434.245	434.238	434.239	434.244	434.238	434.242	434.239	434.242	434.242	434.242	434.243	434.241	434.243	434.24	434.242	434.243	434.244	434.24	434.237	434.24	434.241	434.235	434.242	434.238	434.242	434.243	434.243	434.238
214.023	0.71	0	7.17	0.106	17256	175	0	100	4.7	88.1	1.2	2	2	214.023	214.023	214.023	214.023	214.022	214.022	214.023	214.023	214.023	214.023	214.023	214.022	214.023	214.022	214.023	214.023	214.023	214.023	214.023	214.023	214.023	214.022	214.023	214.023	214.023	214.023	214.023	214.023	214.023	214.022	214.023	214.023	214.023	214.023	214.023	214.023
412.134	0.41	0	9.92	0.02	84082	175	0	100	0.2	100	0.7	3	4	412.134	412.134	412.133	412.134	412.134	412.133	412.133	412.134	412.134	412.134	412.134	412.133	412.134	412.134	412.134	412.134	412.134	412.133	412.133	412.134	412.134	412.133	412.133	412.133	412.134	412.134	412.134	412.134	412.133	412.133	412.134	412.133	412.134	412.133	412.133	412.134
474.137	0.78	0	2.65	0.033	24544	175	0	100	7.5	99.8	9.5	2	5	474.137	474.137	474.137	474.137	474.137	474.137	474.137	474.137	474.137	474.136	474.137	474.137	474.138	474.137	474.137	474.137	474.138	474.137	474.137	474.137	474.137	474.137	474.138	474.137	474.137	474.137	474.137	474.137	474.138	474.137	474.137	474.137	474.136	474.138	474.137	474.138
386.119	4.87	0	4.64	0.213	44709	96	79	100	25.5	97.8	23.1	1	3		386.115			386.119				386.118	386.119	386.121	386.118	386.117	386.116		386.121	386.118		386.119	386.119	386.121	386.121	386.119		386.114			386.121		386.121	386.116	386.119				386.119
234.137	2.3	0	2.35	0.213	7369	94	81	100	27.6	99.9	17.6	1	4			234.136	234.137	234.137			234.137		234.137			234.137		234.136	234.137	234.137		234.137		234.136	234.137		234.137		234.137	234.137	234.137	234.137		234.136	234.136		234.135	234.138	234.137
702.157	1.61	0	7.14	0.058	8910	170	5	100	27.1	99.9	18	1	5	702.158	702.156	702.156	702.162	702.157	702.157	702.162	702.157	702.157	702.156	702.156	702.158	702.158	702.157	702.154	702.157	702.157	702.157	702.157	702.161	702.155	702.158	702.158	702.157	702.157	702.157	702.16	702.157	702.157	702.157	702.158	702.157	702.157	702.158	702.157	702.157
350.187	5.16	0	5.21	0.352	71826	175	0	100	50.5	96.6	9.3	2	7	350.188	350.188	350.187	350.184	350.188	350.188	350.187	350.188	350.187	350.187	350.188	350.188	350.187	350.188	350.183	350.19	350.188	350.181	350.183	350.184	350.188	350.188	350.188	350.188	350.188	350.187	350.186	350.188	350.185	350.187	350.188	350.188	350.187	350.188	350.188	350.188
393.215	1.49	0	7.26	0.034	12908	161	14	100	29.1	100	21.1	1	3	393.215	393.215	393.215	393.215	393.215	393.215	393.215	393.215	393.215	393.215	393.215	393.215	393.215	393.215	393.215	393.215	393.215	393.215	393.216	393.215	393.215	393.215	393.216		393.215	393.215	393.215	393.215	393.213	393.215	393.215	393.214	393.215	393.215	393.215	393.215
188.967	7.15	0	0.7	0.034	43265	175	0	100	19.2	88.1	34.1	1	3	188.968	188.968	188.966	188.966	188.968	188.969	188.965	188.965	188.969	188.966	188.968	188.967	188.967	188.968	188.964	188.968	188.967	188.967	188.967	188.966	188.965	188.966	188.967	188.969	188.968	188.967	188.966	188.968	188.966	188.967	188.965	188.967	188.968	188.968	188.968	188.968
778.193	0.41	0	4.42	0.036	35205	175	0	100	10.5	99.7	1.8	3	5	778.193	778.192	778.192	778.192	778.192	778.192	778.193	778.192	778.193	778.192	778.193	778.192	778.192	778.192	778.192	778.193	778.193	778.193	778.192	778.192	778.193	778.192	778.192	778.192	778.193	778.192	778.192	778.192	778.192	778.192	778.192	778.193	778.192	778.192	778.192	778.192
438.048	0.98	0	2.72	0.146	17459	175	0	100	6.6	99.8	16.2	1	3	438.048	438.048	438.048	438.048	438.047	438.047	438.048	438.048	438.048	438.048	438.047	438.048	438.048	438.048	438.048	438.048	438.047	438.048	438.048	438.047	438.048	438.047	438.048	438.048	438.048	438.047	438.048	438.048	438.047	438.048	438.047	438.047	438.048	438.047	438.047	438.047
327.213	5.29	0	3.52	0.226	4566	146	29	100	58.8	99.3	34.2	1	5	327.213	327.215	327.214	327.213	327.216	327.211	327.211	327.214	327.212	327.215		327.216	327.215	327.214	327.212		327.21	327.215	327.21	327.212		327.212	327.213	327.212	327.213	327.212	327.214		327.212		327.215	327.213	327.215	327.213	327.216	327.213
347.03	1.2	0	1.44	0.076	17144	170	5	100	14.8	84.1	23.1	1	3	347.03	347.03	347.03	347.029	347.03	347.03	347.03	347.03	347.03	347.029	347.03	347.03	347.03	347.03	347.03	347.03	347.03	347.03	347.03	347.031	347.031	347.03	347.031	347.029	347.03	347.03	347.031	347.031	347.03	347.03	347.03	347.03	347.03	347.03	347.03	347.031
393.163	2.09	0	3.43	0.045	33188	175	0	100	13.7	99.4	14.3	3	7	393.162	393.161	393.163	393.163	393.163	393.163	393.164	393.163	393.163	393.163	393.162	393.163	393.163	393.163	393.163	393.164	393.163	393.16	393.163	393.163	393.164	393.163	393.161	393.161	393.163	393.163	393.163	393.163	393.164	393.162	393.163	393.163	393.164	393.163	393.161	393.163
473.857	5.67	0	0.59	0.027	43585	175	0	100	11	93.7	24.1	3	9	473.859	473.854	473.86	473.86	473.856	473.852	473.86	473.859	473.86	473.86	473.855	473.859	473.859	473.857	473.858	473.858	473.86	473.853	473.859	473.859	473.86	473.86	473.858	473.856	473.856	473.86	473.859	473.854	473.86	473.853	473.86	473.855	473.86	473.854	473.856	473.86
436.057	6.22	0	0.74	0.088	24242	175	0	100	30.5	99.3	24.7	4	9	436.058	436.056	436.058	436.057	436.06	436.057	436.059	436.051	436.059	436.063	436.058	436.056	436.053	436.058	436.053	436.058	436.057	436.056	436.055	436.055	436.056	436.058	436.056	436.06	436.057	436.057	436.058	436.057	436.057	436.054	436.057	436.056	436.058	436.059	436.06	436.064
294.128	8.04	0	3.35	0.23	39982	175	0	100	9.1	99.4	21.7	3	7	294.13	294.125	294.127	294.125	294.13	294.131	294.126	294.131	294.131	294.126	294.13	294.13	294.124	294.129	294.127	294.13	294.125	294.128	294.13	294.127	294.13	294.13	294.125	294.128	294.13	294.127	294.128	294.129	294.128	294.127	294.128	294.125	294.126	294.126	294.125	294.126
594.141	14.53	0	3.38	0.286	13123	157	18	100	22.7	97.5	97.9	1	5	594.122	594.139	594.139	594.135	594.152	594.146	594.151	594.121	594.142	594.136	594.141	594.141	594.144	594.131	594.139	594.144	594.155	594.126		594.128	594.155	594.143	594.122	594.13	594.145	594.148	594.143	594.139		594.146	594.153	594.148	594.139	594.136		594.141
410.214	1	0	6.1	0.018	20513	171	4	100	9	99.9	9	3	6	410.214	410.214	410.213	410.214	410.214	410.214	410.213	410.214	410.214	410.214	410.214	410.214	410.213	410.214	410.214	410.214	410.214	410.214	410.214	410.214	410.215	410.214	410.214	410.214	410.214	410.214	410.213	410.213	410.215	410.214	410.213	410.214	410.214	410.214	410.214	410.214
1898.18	0.31	0	4.23	0.047	67750	175	0	100	10.3	99.4	2.9	2	9	1898.18	1898.18	1898.18	1898.18	1898.18	1898.18	1898.18	1898.18	1898.18	1898.18	1898.18	1898.18	1898.18	1898.18	1898.18	1898.18	1898.18	1898.18	1898.18	1898.18	1898.18	1898.18	1898.18	1898.18	1898.18	1898.18	1898.18	1898.18	1898.18	1898.18	1898.18	1898.18	1898.18	1898.18	1898.18	1898.18
866.205	4.58	0	4.36	0.177	7388	119	56	100	40.2	99.9	42.8	1	4	866.206	866.205	866.203	866.205				866.206	866.207	866.205		866.207	866.204		866.207		866.206			866.206		866.202		866.208			866.209	866.205	866.204		866.205	866.205	866.207	866.205	866.208	866.205
327.924	3.36	0	0.6	0.031	70823	175	0	100	9.4	99.7	10.5	2	6	327.923	327.925	327.924	327.924	327.923	327.923	327.923	327.924	327.924	327.924	327.923	327.923	327.923	327.925	327.924	327.923	327.924	327.925	327.924	327.924	327.925	327.924	327.923	327.923	327.925	327.924	327.924	327.923	327.923	327.924	327.923	327.923	327.923	327.922	327.923	327.924
601.87	2.37	0	0.55	0.022	72539	175	0	100	4.9	97.4	12.7	7	15	601.869	601.869	601.873	601.872	601.871	601.869	601.872	601.871	601.872	601.873	601.87	601.87	601.872	601.869	601.871	601.872	601.871	601.869	601.871	601.872	601.87	601.873	601.87	601.871	601.869	601.871	601.87	601.87	601.872	601.87	601.87	601.87	601.87	601.868	601.871	601.87
591.847	2.54	0	0.54	0.042	44418	175	0	100	3.1	94	14.6	3	11	591.847	591.846	591.849	591.848	591.849	591.846	591.85	591.847	591.846	591.849	591.848	591.848	591.848	591.848	591.847	591.848	591.847	591.846	591.849	591.846	591.846	591.848	591.848	591.847	591.848	591.849	591.847	591.848	591.848	591.847	591.846	591.845	591.847	591.846	591.847	591.848
294.06	1.81	0	2.7	0.036	21311	175	0	100	1.5	88.1	5.3	5	7	294.059	294.06	294.06	294.059	294.06	294.061	294.06	294.06	294.06	294.059	294.06	294.061	294.06	294.06	294.06	294.06	294.06	294.06	294.061	294.061	294.061	294.06	294.06	294.061	294.061	294.06	294.06	294.06	294.06	294.061	294.06	294.06	294.06	294.06	294.059	294.06
408.2	1.4	0	4.04	0.05	19485	168	7	100	15.2	100	19.9	1	3	408.2	408.2	408.2	408.2	408.201	408.2	408.201	408.2	408.2	408.2	408.2	408.2	408.201	408.2	408.201	408.2	408.2	408.201	408.2	408.2	408.201	408.2	408.2	408.198	408.2	408.2	408.2	408.199	408.199	408.2	408.2	408.201	408.201	408.2	408.2	408.2
967.667	0.19	0	6.05	0.026	58854	175	0	100	1.6	99.9	0.7	3	4	967.667	967.667	967.667	967.667	967.667	967.668	967.667	967.668	967.667	967.667	967.667	967.667	967.667	967.667	967.667	967.667	967.667	967.667	967.667	967.667	967.667	967.667	967.667	967.667	967.667	967.667	967.667	967.667	967.667	967.667	967.667	967.667	967.667	967.667	967.667	967.667
393.189	4.17	0	5.17	0.384	6340	170	5	100	50	100	35.4	1	3	393.191	393.191	393.188	393.19	393.192	393.192	393.188	393.189	393.19	393.189	393.185	393.189	393.19	393.19	393.189	393.188	393.189	393.189	393.191	393.189	393.179	393.194	393.191	393.189	393.189	393.19	393.189	393.184	393.189	393.192	393.189	393.19	393.19	393.189	393.19	393.19
150.068	1.56	0	5.16	0.012	64741	175	0	100	9.6	88.1	0.8	2	2	150.067	150.068	150.067	150.068	150.068	150.068	150.067	150.067	150.068	150.068	150.068	150.068	150.068	150.068	150.067	150.068	150.068	150.068	150.068	150.068	150.067	150.068	150.068	150.068	150.068	150.068	150.068	150.068	150.068	150.068	150.068	150.068	150.068	150.068	150.068	150.068
342.099	5.15	0	3.96	0.027	60572	161	14	100	30.3	95.1	28.3	1	4	342.099	342.101	342.1	342.101	342.098	342.098	342.1	342.1	342.1	342.1		342.098	342.098	342.098	342.099		342.099			342.103	342.1	342.101	342.099	342.098	342.1	342.098	342.098	342.098	342.099	342.099	342.099	342.099	342.1	342.1	342.099	342.103
700.142	0.74	0	7.55	0.045	17269	175	0	100	15.7	99.8	12.4	2	4	700.142	700.142	700.143	700.143	700.142	700.142	700.143	700.143	700.142	700.142	700.142	700.142	700.143	700.142	700.144	700.142	700.142	700.142	700.142	700.142	700.142	700.142	700.142	700.142	700.142	700.142	700.143	700.142	700.142	700.142	700.143	700.142	700.142	700.142	700.143	700.142
229.071	2.93	0	4.62	0.025	14725	175	0	100	26.1	88	9.8	2	5	229.071	229.071	229.071	229.07	229.071	229.072	229.071	229.071	229.071	229.071	229.07	229.07	229.07	229.072	229.071	229.073	229.071	229.071	229.071	229.071	229.071	229.071	229.072	229.071	229.071	229.071	229.071	229.071	229.071	229.07	229.072	229.071	229.07	229.072	229.07	229.071
181.98	0.86	0	4.01	0.014	51520	175	0	100	15.9	99.9	2.1	2	3	181.98	181.98	181.98	181.98	181.981	181.98	181.98	181.98	181.98	181.98	181.98	181.98	181.98	181.98	181.981	181.98	181.98	181.98	181.98	181.98	181.98	181.98	181.98	181.98	181.98	181.98	181.98	181.98	181.98	181.98	181.98	181.98	181.981	181.98	181.98	181.98
508.252	1.33	0	5.67	0.154	17406	175	0	100	9.3	99.8	10.4	2	4	508.252	508.251	508.252	508.253	508.252	508.252	508.252	508.252	508.251	508.252	508.252	508.252	508.25	508.252	508.252	508.251	508.252	508.252	508.253	508.252	508.252	508.251	508.252	508.252	508.251	508.251	508.251	508.252	508.251	508.252	508.251	508.253	508.252	508.252	508.252	508.251
564.313	1.74	0	6.26	0.035	27261	175	0	100	9.5	99.8	15.5	2	7	564.313	564.313	564.311	564.312	564.312	564.313	564.313	564.313	564.313	564.313	564.313	564.313	564.313	564.311	564.311	564.314	564.311	564.314	564.311	564.313	564.312	564.311	564.314	564.313	564.313	564.311	564.312	564.314	564.313	564.314	564.313	564.314	564.314	564.312	564.314	564.309
678.382	0.46	0	9.24	0.033	45548	175	0	100	2.6	99.9	3.4	5	7	678.381	678.382	678.381	678.382	678.381	678.382	678.382	678.382	678.383	678.382	678.382	678.382	678.382	678.381	678.381	678.381	678.381	678.381	678.381	678.381	678.381	678.381	678.381	678.381	678.381	678.381	678.381	678.381	678.381	678.381	678.381	678.382	678.382	678.381	678.381	678.381
380.163	0.54	0	10.93	0.399	18048	118	57	86.3	28.8	99.9	5	2	3	380.163	380.163		380.163		380.163					380.163			380.163		380.163		380.163	380.163	380.163	380.163	380.163	380.163	380.163	380.163	380.163	380.163	380.163	380.163	380.163	380.163	380.163	380.163	380.163	380.163	380.163
454.18	1.7	0	4.59	0.161	26799	175	0	100	15.9	98.4	17.8	2	8	454.18	454.18	454.18	454.18	454.181	454.178	454.18	454.178	454.18	454.18	454.18	454.18	454.18	454.18	454.18	454.179	454.18	454.179	454.18	454.179	454.181	454.179	454.18	454.18	454.18	454.18	454.18	454.18	454.18	454.18	454.18	454.18	454.179	454.18	454.181	454.179
774.163	2.67	0	5.09	0.016	34640	175	0	100	30	100	11.7	2	4	774.164	774.161	774.164	774.159	774.16	774.165	774.162	774.163	774.164	774.162	774.162	774.16	774.163	774.166	774.16	774.165	774.164	774.163	774.164	774.165	774.166	774.165	774.165	774.164	774.164	774.164	774.166	774.159	774.165	774.165	774.164	774.164	774.163	774.162	774.164	774.163
339.974	1.02	0	4.97	0.036	74574	175	0	100	5.5	99.9	1.7	4	5	339.973	339.974	339.974	339.973	339.974	339.974	339.973	339.973	339.973	339.973	339.974	339.974	339.974	339.974	339.973	339.974	339.974	339.973	339.974	339.974	339.974	339.973	339.974	339.974	339.973	339.974	339.973	339.974	339.973	339.973	339.973	339.973	339.974	339.974	339.974	339.973
974.169	0.33	0	5.08	0.009	83763	175	0	100	8.3	99.9	3	3	4	974.169	974.168	974.168	974.168	974.168	974.168	974.168	974.169	974.169	974.169	974.169	974.169	974.169	974.169	974.169	974.169	974.168	974.169	974.169	974.168	974.168	974.168	974.169	974.168	974.168	974.169	974.168	974.169	974.169	974.169	974.169	974.169	974.168	974.168	974.169	974.169
362.169	1.56	0	8.95	0.033	71242	175	0	100	4.9	99.9	7	4	6	362.169	362.169	362.168	362.168	362.17	362.169	362.168	362.17	362.169	362.169	362.168	362.168	362.168	362.168	362.168	362.169	362.169	362.169	362.169	362.169	362.169	362.17	362.169	362.169	362.169	362.169	362.169	362.169	362.168	362.169	362.169	362.169	362.169	362.168	362.169	362.169
373.918	5.62	0	0.59	0.023	78963	175	0	100	14	99.3	18.9	5	12	373.915	373.916	373.92	373.92	373.916	373.916	373.919	373.918	373.917	373.92	373.919	373.917	373.919	373.92	373.92	373.916	373.92	373.917	373.916	373.92	373.918	373.92	373.919	373.917	373.916	373.92	373.92	373.918	373.917	373.916	373.92	373.919	373.92	373.914	373.919	373.92
785.155	1.38	0	3.55	0.085	18578	175	0	100	7.6	99.9	8.1	1	3	785.154	785.156	785.156	785.155	785.155	785.156	785.154	785.156	785.154	785.155	785.156	785.155	785.156	785.156	785.155	785.155	785.153	785.155	785.156	785.155	785.156	785.153	785.156	785.155	785.156	785.155	785.155	785.155	785.155	785.155	785.156	785.155	785.154	785.154	785.156	785.154
462.162	4.16	0	0.68	0.117	37838	175	0	100	10	99.9	16.4	2	6	462.162	462.162	462.162	462.159	462.165	462.164	462.159	462.157	462.161	462.163	462.162	462.16	462.163	462.159	462.163	462.163	462.163	462.164	462.16	462.16	462.161	462.163	462.159	462.163	462.163	462.162	462.164	462.162	462.164	462.163	462.165	462.164	462.159	462.163	462.162	462.161
327.135	7.54	0	1.6	0.215	4408	174	1	100	60.4	86.8	39.1	1	5	327.132	327.133	327.138	327.132	327.135	327.135	327.135	327.133	327.134	327.134	327.133	327.133	327.135	327.132	327.134	327.132	327.133		327.135	327.134	327.129	327.135	327.134	327.141	327.132	327.133	327.134	327.133	327.131	327.134	327.133	327.132	327.133	327.135	327.132	327.128
327.936	9.78	0	0.84	0.27	49870	175	0			99	36.7	0	5	327.935	327.935	327.932	327.935	327.94	327.932	327.933	327.934	327.936	327.933	327.939	327.932	327.935	327.941	327.933	327.94	327.933	327.939	327.939	327.926	327.933	327.93	327.933	327.932	327.936	327.937	327.934	327.935	327.938	327.939	327.934	327.939	327.937	327.937	327.937	327.938
464.116	4.99	0	1.36	0.206	9684	171	4	100	22.1	98.1	23.3	2	5	464.116	464.117	464.117	464.115	464.114	464.115	464.116	464.119	464.115	464.115	464.118	464.117	464.117	464.109	464.117	464.115	464.118	464.116	464.114	464.115	464.11	464.118	464.115	464.111	464.115	464.119	464.116	464.115	464.12	464.117	464.117	464.116	464.117	464.116	464.115	464.114
2478.57	0.69	0	4.9	0.024	36813	175	0	100	83.9	99.9	5.3	6	9	2478.57	2478.57	2478.57	2478.57	2478.57	2478.57	2478.58	2478.57	2478.58	2478.57	2478.57	2478.57	2478.57	2478.57	2478.57	2478.57	2478.57	2478.57	2478.57	2478.57	2478.57	2478.57	2478.57	2478.57	2478.57	2478.57	2478.57	2478.57	2478.57	2478.57	2478.57	2478.57	2478.57	2478.57	2478.57	2478.57
447.897	6.53	0	0.85	0.32	15970	175	0			98.5	19.9	2	3	447.897	447.895	447.897	447.894	447.898	447.898	447.89	447.893	447.9	447.895	447.898	447.896	447.896	447.896	447.893	447.896	447.897	447.896	447.895	447.894	447.897	447.895	447.897	447.897	447.896	447.898	447.898	447.898	447.893	447.897	447.895	447.897	447.899	447.9	447.901	447.903
680.066	0.49	0	5.17	0.015	65838	175	0	100	1.5	99.9	4.3	2	4	680.066	680.067	680.066	680.066	680.066	680.066	680.067	680.066	680.066	680.066	680.066	680.067	680.067	680.066	680.066	680.066	680.066	680.067	680.066	680.066	680.066	680.066	680.066	680.066	680.066	680.067	680.067	680.066	680.066	680.067	680.066	680.066	680.067	680.067	680.066	680.066
806.335	2.41	0	6.82	0.112	8523	175	0	100	6.5	99.9	24.3	2	5	806.337	806.337	806.335	806.336	806.335	806.334	806.334	806.335	806.336	806.338	806.338	806.334	806.338	806.334	806.335	806.335	806.337	806.337	806.335	806.33	806.334	806.336	806.329	806.335	806.331	806.335	806.335	806.338	806.336	806.336	806.337	806.336	806.336	806.334	806.337	806.337
269.928	10.07	0	1.02	0.145	16368	174	1	99.1	43.8	96.6	29.6	2	6	269.928	269.925	269.927	269.929	269.929	269.928	269.926	269.932	269.928	269.927	269.926	269.928	269.93	269.927	269.928	269.925	269.931	269.924	269.927	269.927	269.93	269.926	269.93	269.927	269.927	269.928	269.927	269.927	269.926	269.926	269.928	269.926	269.927	269.928	269.928	269.929
402.116	0.68	0	2.17	0.061	23541	175	0	100	2.1	100	5.2	2	3	402.116	402.116	402.116	402.116	402.116	402.116	402.116	402.117	402.116	402.117	402.116	402.116	402.116	402.116	402.116	402.116	402.116	402.116	402.117	402.116	402.116	402.116	402.116	402.116	402.116	402.116	402.116	402.116	402.116	402.116	402.117	402.116	402.117	402.116	402.117	402.116
289.163	2.46	0	1.82	0.09	6098	175	0	100	31.6	88	8.9	2	3	289.164	289.163	289.163	289.164	289.163	289.164	289.164	289.164	289.164	289.164	289.163	289.163	289.163	289.164	289.162	289.164	289.164	289.164	289.165	289.164	289.164	289.164	289.164	289.164	289.164	289.164	289.163	289.163	289.162	289.163	289.164	289.164	289.164	289.162	289.163	289.163
380.064	1.66	0	1.4	0.081	19657	175	0	100	10.7	99.5	13.6	3	5	380.063	380.063	380.064	380.064	380.064	380.063	380.065	380.063	380.062	380.064	380.064	380.063	380.063	380.063	380.064	380.063	380.063	380.064	380.063	380.064	380.065	380.064	380.063	380.064	380.063	380.063	380.063	380.064	380.063	380.063	380.062	380.064	380.065	380.064	380.063	380.064
607.829	2.64	0	0.55	0.048	39266	175	0	100	32.7	96.3	17.7	4	15	607.83	607.827	607.829	607.83	607.832	607.83	607.831	607.828	607.827	607.831	607.827	607.827	607.83	607.83	607.828	607.831	607.828	607.829	607.827	607.828	607.826	607.83	607.828	607.829	607.83	607.828	607.83	607.827	607.832	607.829	607.829	607.827	607.828	607.83	607.83	607.829
189.064	1.56	0	1.44	0.088	18670	172	3	100	17	83.2	25.3	1	2	189.064	189.064	189.063	189.063	189.064	189.064	189.064	189.064	189.064	189.063	189.063	189.063	189.064	189.064	189.064	189.064	189.063	189.063	189.064	189.064	189.064	189.063	189.063	189.064	189.064	189.063	189.064	189.064	189.064	189.063	189.063	189.064	189.063	189.063	189.063	189.064
363.023	1.5	0	1.54	0.056	25331	175	0	100	4.1	99.7	5	3	5	363.023	363.023	363.024	363.023	363.023	363.023	363.023	363.022	363.023	363.023	363.024	363.023	363.024	363.024	363.023	363.024	363.023	363.023	363.024	363.024	363.024	363.024	363.024	363.024	363.023	363.024	363.023	363.024	363.024	363.023	363.023	363.023	363.023	363.024	363.023	363.024
370.09	2.65	0	3.62	0.041	49162	175	0	100	19.8	98.3	12.5	3	4	370.09	370.091	370.089	370.089	370.09	370.09	370.089	370.091	370.09	370.09	370.091	370.09	370.09	370.09	370.089	370.089	370.089	370.09	370.09	370.089	370.09	370.089	370.091	370.089	370.091	370.091	370.09	370.089	370.089	370.09	370.091	370.089	370.09	370.087	370.091	370.087
404.204	0.77	0	2.92	0.017	28420	32	143	100	15.1	87.9	1.8	3	5					404.204													404.204	404.204					404.204			404.204								404.202
610.285	2.53	0	6.37	0.04	17022	172	3	100	14.7	99.9	25.6	1	4	610.285	610.285	610.284	610.284	610.284	610.285	610.285	610.291	610.286	610.287	610.284	610.284	610.284	610.285	610.284	610.284	610.284	610.285	610.285	610.285	610.288	610.284	610.284	610.284	610.284	610.285	610.284		610.284	610.284	610.285	610.285	610.284	610.284	610.283	610.284
406.219	0.71	0	3.03	0.009	42060	70	105	100	4.6	99.8	6.2	4	7						406.22			406.219				406.219	406.22		406.22			406.219					406.22			406.219				406.219			406.219	406.219	406.219
560.275	5.59	0	5.04	0.157	10710	174	1	100	30.8	98.9	45.3	1	5	560.274	560.276	560.271	560.28	560.278	560.277	560.28	560.279	560.281	560.272	560.28	560.275	560.271	560.28	560.276	560.278	560.276	560.273	560.272	560.278	560.276	560.277	560.271	560.276	560.279	560.278	560.272	560.275	560.278	560.274	560.28	560.273	560.276	560.277	560.275	560.272
354.095	1.69	0	3.5	0.009	69754	175	0	100	2	99.7	5.4	4	5	354.094	354.095	354.095	354.094	354.095	354.095	354.095	354.095	354.095	354.095	354.095	354.095	354.095	354.095	354.094	354.093	354.095	354.095	354.096	354.095	354.094	354.095	354.095	354.094	354.095	354.095	354.095	354.095	354.095	354.095	354.095	354.095	354.095	354.094	354.095	354.095
291.042	2.67	0	4.62	0.021	14990	175	0	100	20.6	99.7	13.4	1	3	291.042	291.042	291.042	291.041	291.042	291.042	291.042	291.043	291.042	291.043	291.042	291.042	291.041	291.04	291.042	291.042	291.042	291.042	291.042	291.042	291.041	291.042	291.042	291.041	291.042	291.043	291.042	291.042	291.04	291.042	291.04	291.042	291.04	291.041	291.042	291.042
524.354	0.4	0	6.18	0.02	58998	175	0	100	11.9	100	1	6	7	524.354	524.354	524.354	524.354	524.355	524.354	524.354	524.354	524.354	524.354	524.354	524.354	524.354	524.355	524.354	524.354	524.354	524.355	524.354	524.354	524.354	524.354	524.354	524.354	524.354	524.354	524.354	524.355	524.354	524.354	524.354	524.355	524.354	524.354	524.355	524.354
422.05	5.09	0	3.36	0.027	123770	175	0			99.7	22.5	3	6	422.053	422.047	422.051	422.049	422.051	422.052	422.051	422.046	422.053	422.05	422.051	422.053	422.048	422.051	422.051	422.051	422.048	422.05	422.053	422.05	422.053	422.052	422.048	422.05	422.052	422.048	422.051	422.051	422.051	422.05	422.051	422.049	422.047	422.046	422.048	422.05
403.011	3.68	0	0.86	0.047	31772	175	0	100	10.4	91.4	21.3	3	7	403.011	403.011	403.012	403.012	403.01	403.012	403.012	403.01	403.011	403.011	403.011	403.011	403.011	403.011	403.01	403.012	403.011	403.011	403.011	403.013	403.01	403.009	403.012	403.01	403.009	403.01	403.012	403.012	403.009	403.014	403.011	403.013	403.011	403.011	403.012	403.014
374.031	2.69	0	4.14	0.186	12581	174	1	100	33.2	100	16.7	1	5	374.032	374.031	374.031	374.031	374.032	374.028	374.032	374.031	374.031	374.031	374.031	374.031	374.031		374.031	374.029	374.031	374.032	374.031	374.034	374.031	374.033	374.032	374.031	374.031	374.03	374.03	374.031	374.031	374.03	374.032	374.031	374.03	374.031	374.031	374.031
472.119	3.66	0	3.33	0.009	42046	175	0	100	1.1	99.8	15.8	3	4	472.121	472.116	472.118	472.117	472.12	472.121	472.117	472.117	472.121	472.118	472.12	472.121	472.115	472.12	472.119	472.121	472.117	472.119	472.121	472.119	472.121	472.12	472.118	472.119	472.121	472.118	472.119	472.121	472.119	472.119	472.121	472.117	472.116	472.116	472.117	472.119
300.13	0.7	0	1.81	0.073	18500	175	0	100	1.9	99.7	8.3	2	3	300.13	300.13	300.129	300.13	300.13	300.13	300.13	300.13	300.13	300.13	300.129	300.13	300.13	300.13	300.13	300.13	300.13	300.13	300.13	300.13	300.13	300.13	300.13	300.13	300.13	300.13	300.13	300.13	300.13	300.13	300.13	300.13	300.13	300.13	300.13	300.13
472.146	3.08	0	0.73	0.042	17217	175	0	100	7.6	99.8	18.7	3	7	472.146	472.145	472.148	472.145	472.145	472.146	472.147	472.145	472.146	472.145	472.144	472.145	472.146	472.145	472.145	472.15	472.146	472.146	472.148	472.147	472.147	472.147	472.144	472.144	472.146	472.144	472.145	472.146	472.148	472.147	472.146	472.145	472.147	472.144	472.145	472.145
364.002	2.94	0	0.81	0.122	38066	175	0	100	17.8	94.9	17.7	3	5	364.002	364.003	364.002	364.001	364.002	364.002	364.001	364.001	364.002	364.002	364.003	364.002	364.002	364.003	364	364.002	364.002	364.003	364.002	364.003	364	364.002	364.002	364.003	364.003	364.002	364.001	364.004	364	364.004	364.001	364.002	364.002	364.002	364.003	364.002
237.113	0.57	0	8.95	0.029	84071	175	0	100	3	99.9	1	3	3	237.113	237.112	237.112	237.113	237.113	237.112	237.112	237.113	237.113	237.112	237.112	237.113	237.113	237.113	237.113	237.112	237.112	237.113	237.113	237.112	237.112	237.112	237.113	237.112	237.113	237.113	237.113	237.112	237.112	237.113	237.113	237.113	237.113	237.112	237.112	237.112
327.966	8.74	0	1.11	0.224	12358	173	2	94.7	35.2	97.6	42.8	1	6	327.964	327.957	327.965	327.967	327.962	327.964	327.961	327.966	327.966	327.967	327.966	327.965	327.967	327.968	327.968	327.964	327.963	327.961		327.958	327.952	327.96	327.967	327.966	327.965	327.969	327.969	327.965	327.965	327.965	327.964	327.963	327.967	327.966	327.966	327.967
540.348	2.45	0	5.11	0.036	35616	175	0			99.8	10.5	4	6	540.348	540.348	540.348	540.348	540.348	540.349	540.346	540.347	540.348	540.346	540.349	540.349	540.346	540.348	540.348	540.349	540.349	540.347	540.345	540.346	540.349	540.349	540.347	540.349	540.347	540.348	540.348	540.348	540.349	540.35	540.348	540.347	540.348	540.349	540.346	540.347
483.99	0.47	0	5.18	0.082	47269	175	0	100	5	100	0.5	6	7	483.99	483.99	483.99	483.99	483.99	483.99	483.99	483.989	483.99	483.99	483.99	483.99	483.99	483.99	483.99	483.99	483.99	483.99	483.99	483.99	483.99	483.99	483.99	483.99	483.99	483.99	483.99	483.99	483.99	483.99	483.99	483.99	483.99	483.99	483.99	483.989
133.064	1.6	0	2.19	0.223	13331	175	0	100	15.6	88.1	13.9	1	2	133.064	133.064	133.064	133.064	133.064	133.064	133.064	133.064	133.064	133.064	133.064	133.064	133.064	133.064	133.064	133.064	133.064	133.064	133.064	133.064	133.064	133.064	133.064	133.064	133.064	133.064	133.064	133.064	133.064	133.064	133.064	133.064	133.064	133.063	133.064	133.064
474.209	6.7	0	3.66	0.394	10886	93	82	100	27.9	99.9	32.7	2	6		474.208	474.209	474.21					474.207		474.2	474.209			474.204	474.209	474.209		474.206	474.209	474.208	474.208			474.207	474.21			474.208	474.209		474.208			474.214	474.211
344.112	1.61	0	1.91	0.09	13117	171	4	100	5.7	99.6	7.7	2	3	344.112	344.112	344.112	344.111		344.112	344.111	344.112	344.112	344.111	344.112	344.111	344.112	344.112	344.111	344.113	344.112	344.113	344.112	344.112	344.112	344.112	344.112	344.113	344.111	344.112	344.112	344.112	344.111	344.113	344.111	344.112	344.111	344.112	344.112	344.112
390.027	2.93	0	2.5	0.057	10751	127	48	100	25.1	99.9	23.6	2	6	390.026	390.027	390.027	390.027	390.027	390.026	390.027	390.027	390.027	390.027	390.028	390.027			390.027		390.027	390.027						390.026	390.024		390.027	390.027	390.027	390.023	390.026	390.027	390.027	390.027	390.026	390.026
187.048	1.75	0	7.26	0.039	13835	166	9	100	23.9	99.9	18.2	1	3	187.048	187.048	187.048	187.048	187.047	187.048	187.048	187.048	187.048	187.048	187.048	187.048	187.048	187.048	187.048	187.048	187.048	187.048	187.048	187.048	187.048	187.048	187.048		187.048	187.048	187.048	187.048	187.048	187.048	187.048	187.048	187.048	187.048	187.048	187.048
434.214	3.46	0	6.42	0.195	24869	175	0	100	5.7	99.9	9.7	4	8	434.216	434.215	434.213	434.213	434.212	434.215	434.215	434.213	434.215	434.214	434.216	434.216	434.214	434.214	434.213	434.214	434.215	434.215	434.216	434.214	434.213	434.214	434.215	434.216	434.214	434.213	434.213	434.215	434.215	434.214	434.213	434.214	434.214	434.214	434.214	434.212
332.075	2.99	0	1.7	0.285	36066	175	0			99.8	15.7	2	4	332.075	332.074	332.075	332.075	332.075	332.077	332.075	332.075	332.075	332.075	332.075	332.076	332.075	332.077	332.075	332.075	332.074	332.076	332.076	332.076	332.073	332.075	332.079	332.077	332.079	332.076	332.075	332.075	332.075	332.075	332.075	332.075	332.076	332.077	332.075	332.075
1210.3	0.54	0	5.15	0.158	120651	175	0	100	70.1	100	5.7	3	4	1210.3	1210.3	1210.3	1210.3	1210.3	1210.3	1210.3	1210.3	1210.3	1210.3	1210.3	1210.3	1210.3	1210.3	1210.3	1210.3	1210.3	1210.3	1210.3	1210.3	1210.3	1210.3	1210.3	1210.3	1210.3	1210.3	1210.3	1210.3	1210.3	1210.3	1210.3	1210.3	1210.3	1210.3	1210.3	1210.3
768.12	1.17	0	2.85	0.027	34917	175	0	100	27.8	100	13.1	2	7	768.121	768.119	768.121	768.119	768.119	768.119	768.119	768.12	768.12	768.12	768.12	768.122	768.12	768.119	768.12	768.119	768.119	768.12	768.123	768.122	768.12	768.12	768.119	768.119	768.119	768.119	768.12	768.12	768.12	768.119	768.12	768.119	768.119	768.12	768.119	768.12
416.204	0.55	0	5.42	0.02	46623	175	0	100	7.1	95	8.1	2	4	416.204	416.204	416.204	416.204	416.204	416.204	416.204	416.204	416.204	416.204	416.204	416.204	416.204	416.204	416.204	416.205	416.204	416.204	416.204	416.204	416.204	416.204	416.204	416.204	416.204	416.204	416.204	416.204	416.204	416.204	416.204	416.204	416.204	416.204	416.204	416.204
224.057	10.17	0	3.55	0.312	12021	164	11	100	70.2	93.9	28.6	2	7	224.055	224.059	224.056	224.056	224.057	224.057	224.056	224.059	224.058	224.06	224.058	224.058	224.058	224.059	224.055	224.055	224.055	224.06	224.058	224.055	224.057	224.057	224.058	224.057	224.059	224.056	224.06	224.055	224.058	224.057	224.057	224.058	224.059	224.054	224.06	224.059
614.088	0.87	0	4.04	0.178	28516	175	0	100	19	98.5	10.3	2	3	614.088	614.089	614.088	614.088	614.087	614.088	614.088	614.089	614.089	614.089	614.088	614.087	614.088	614.088	614.089	614.087	614.088	614.088	614.088	614.088	614.088	614.088	614.088	614.087	614.088	614.088	614.088	614.088	614.088	614.088	614.088	614.088	614.088	614.088	614.089	614.088
232.131	1.66	0	5.95	0.025	17031	175	0	100	5.7	99.2	12.6	4	6	232.131	232.131	232.131	232.131	232.131	232.131	232.13	232.131	232.131	232.131	232.131	232.131	232.131	232.131	232.131	232.131	232.131	232.131	232.131	232.131	232.131	232.131	232.131	232.131	232.131	232.131	232.13	232.13	232.131	232.131	232.131	232.132	232.131	232.131	232.131	232.131
893.736	2.49	0	0.55	0.052	21542	175	0	100	27.8	94.7	20.7	3	18	893.738	893.735	893.737	893.734	893.734	893.739	893.74	893.739	893.74	893.74	893.732	893.737	893.735	893.734	893.734	893.737	893.736	893.733	893.739	893.736	893.735	893.736	893.736	893.729	893.735	893.736	893.735	893.736	893.739	893.736	893.735	893.736	893.735	893.737	893.737	893.736
537.204	1.85	0	2.54	0.133	7030	147	28	100	33	98.7	25.6	1	3	537.205	537.203	537.202	537.204	537.203		537.204	537.204	537.203	537.205	537.204	537.204	537.204	537.205	537.203	537.203	537.204	537.204		537.204			537.204	537.205	537.205	537.204	537.204	537.206	537.204	537.206	537.205		537.204	537.203	537.204	537.203
450.223	3.73	0	4.64	0.022	46877	159	16	100	26.4	86.8	22	1	7	450.225	450.221	450.222	450.224	450.223	450.224	450.219	450.221	450.223	450.224	450.226	450.23	450.223	450.222	450.221	450.225	450.223	450.223		450.221	450.223	450.224	450.223	450.226	450.221	450.223	450.225	450.225			450.224	450.223	450.224	450.224	450.223	450.224
434.248	3.32	0	4.6	0.232	17319	165	10	100	33.5	92.8	17.2	2	6	434.247	434.245	434.248	434.247	434.249	434.249	434.243	434.246	434.248	434.248			434.249	434.249	434.248	434.249	434.248	434.25	434.248	434.249	434.249	434.25	434.25	434.249		434.249	434.25	434.25	434.247	434.248	434.25	434.246	434.245	434.25	434.249	434.248
180.063	2.85	0	4.59	0.138	24655	175	0	100	14.2	88	10.7	3	5	180.063	180.064	180.062	180.063	180.063	180.063	180.063	180.064	180.063	180.064	180.063	180.063	180.063	180.064	180.063	180.063	180.063	180.062	180.063	180.062	180.063	180.063	180.062	180.063	180.063	180.063	180.064	180.064	180.063	180.063	180.064	180.064	180.063	180.064	180.062	180.063
418.183	4.76	0	3.69	0.169	27385	172	3	100	12.9	98.4	27.3	3	7	418.189	418.183	418.184	418.185	418.185	418.184	418.183	418.186	418.183	418.183	418.182	418.183	418.185	418.182	418.184	418.183	418.183	418.183	418.183	418.184	418.184	418.183	418.184	418.18	418.184	418.184	418.181	418.183	418.184	418.184	418.182	418.184	418.184	418.176	418.19
359.206	1.28	0	2.07	0.101	4968	125	50	100	34.4	99.4	19.3	1	3	359.206	359.206	359.206	359.206	359.206		359.205	359.206	359.206	359.206		359.206	359.206	359.206	359.206		359.205	359.205	359.207				359.205	359.205	359.206	359.206	359.205		359.206	359.205	359.205		359.206	359.206	359.206	359.206
292.115	3.15	0	4.63	0.015	34742	174	1	100	1.3	99.8	24.2	1	3	292.113	292.115	292.113	292.114	292.113	292.115	292.115	292.113	292.115	292.115	292.115	292.114	292.113	292.113	292.115	292.115	292.115	292.113	292.115	292.115	292.115	292.115	292.113	292.114	292.114	292.115	292.115	292.115	292.112	292.114	292.113	292.115	292.113	292.115	292.113	292.115
3094.76	1.25	0	4.9	0.019	25671	175	0	100	98.2	99.6	12.2	2	8	3094.76	3094.76	3094.76	3094.76	3094.76	3094.76	3094.77	3094.76	3094.77	3094.75	3094.76	3094.76	3094.76	3094.76	3094.76	3094.76	3094.76	3094.76	3094.76	3094.76	3094.76	3094.76	3094.76	3094.74	3094.76	3094.76	3094.76	3094.76	3094.76	3094.76	3094.76	3094.76	3094.76	3094.76	3094.76	3094.76
580.292	2.36	0	9.55	0.37	28541	166	9	100	9	99.5	24.7	1	3	580.295	580.297	580.291		580.297		580.296	580.293	580.288	580.291	580.292	580.294	580.292	580.293	580.294	580.292		580.291	580.291	580.292	580.292	580.295	580.294	580.29	580.291	580.291	580.293	580.294	580.291	580.295	580.29	580.294	580.296	580.292	580.292	580.291
352.136	3.06	0	4.06	0.1	17495	93	82	100	7.7	95.5	13.2	1	3					352.136				352.136	352.136	352.136	352.136	352.136	352.136		352.136	352.136		352.136	352.136	352.136	352.136	352.137					352.136		352.136	352.137	352.136				352.136
756.211	0.53	0	3.79	0.174	24257	175	0	100	0.1	99.8	4.1	3	4	756.21	756.211	756.21	756.21	756.211	756.211	756.211	756.211	756.21	756.211	756.211	756.212	756.211	756.21	756.212	756.21	756.211	756.21	756.21	756.211	756.211	756.21	756.21	756.21	756.211	756.211	756.211	756.21	756.211	756.211	756.21	756.211	756.21	756.21	756.211	756.21
244.131	4.58	0	6.29	0.032	14575	171	4	100	13.6	100	8.9	3	5	244.136	244.131	244.131	244.131	244.131	244.131	244.131	244.131	244.131	244.13	244.129	244.131	244.13	244.131	244.13	244.131	244.131	244.131	244.131	244.13		244.131	244.131	244.13	244.131	244.131	244.131	244.131	244.131	244.131	244.131	244.13	244.131	244.131	244.13	244.131
731.823	1.78	0	0.55	0.019	46159	175	0	100	9.8	97.3	12.6	7	16	731.824	731.821	731.823	731.825	731.824	731.826	731.824	731.822	731.822	731.824	731.822	731.824	731.824	731.824	731.822	731.825	731.824	731.823	731.823	731.823	731.823	731.824	731.824	731.825	731.821	731.822	731.823	731.822	731.824	731.825	731.822	731.821	731.822	731.822	731.823	731.82
498.909	4.77	0	0.6	0.064	23320	175	0	100	18	95.5	18.5	6	16	498.91	498.91	498.91	498.912	498.909	498.909	498.907	498.908	498.911	498.912	498.913	498.908	498.908	498.905	498.904	498.909	498.91	498.906	498.908	498.91	498.908	498.909	498.908	498.908	498.909	498.91	498.912	498.909	498.912	498.908	498.908	498.91	498.914	498.911	498.913	498.91
730.114	1.8	0	4.26	0.171	13095	129	46	100	51.8	99.9	20.1	2	5	730.114	730.115	730.116	730.114	730.115	730.115	730.113	730.113	730.114	730.114	730.113	730.114		730.116	730.114	730.112	730.114							730.114	730.114	730.114	730.115	730.114	730.114	730.113	730.114	730.114	730.114	730.113	730.114	730.114
596.173	1.34	0	4.01	0.036	16631	156	19	100	4.1	99.7	18.8	1	5	596.173	596.174		596.172	596.174	596.173	596.174	596.173	596.173	596.173	596.174	596.173	596.174	596.172	596.174	596.173	596.174		596.174	596.173		596.172	596.172	596.173	596.173			596.174	596.173		596.173	596.173	596.174	596.173	596.173	596.174
520.194	1.18	0	5.37	0.139	49836	175	0	100	9.9	99.7	11.8	1	9	520.194	520.194	520.193	520.194	520.194	520.194	520.194	520.194	520.193	520.192	520.194	520.193	520.194	520.194	520.194	520.195	520.194	520.194	520.194	520.194	520.195	520.194	520.194	520.194	520.194	520.194	520.194	520.195	520.195	520.194	520.193	520.193	520.194	520.194	520.194	520.195
252.115	15.36	0	1.05	0.266	9867	175	0	98.9	40.6	83.6	34.1	2	5	252.108	252.111	252.112	252.114	252.118	252.12	252.109	252.116	252.119	252.112	252.121	252.109	252.118	252.109	252.11	252.109	252.116	252.117	252.112	252.111	252.117	252.111	252.12	252.12	252.112	252.117	252.116	252.117	252.116	252.117	252.117	252.109	252.111	252.11	252.109	252.121
354.005	0.32	0	7.86	0.027	54847	174	1	100	1.1	100	0.4	5	6	354.005	354.005	354.005	354.005	354.005	354.005	354.005	354.005	354.005	354.005	354.005	354.005	354.005	354.005	354.005	354.005	354.005	354.005	354.005	354.005	354.005	354.005	354.005	354.005	354.005	354.005	354.005	354.005	354.005	354.005	354.005	354.005	354.005	354.005	354.005	354.005
268.167	2.09	0	6.15	0.031	8015	79	96	100	49.2	88	16.7	1	2	268.167		268.167	268.167				268.169		268.167			268.166		268.167		268.167				268.167	268.167					268.167	268.167	268.167			268.167	268.166	268.167	268.167
174.052	1.55	0	3.96	0.011	45572	175	0	100	7.6	88.1	3.4	2	2	174.052	174.052	174.052	174.053	174.053	174.052	174.052	174.052	174.053	174.052	174.052	174.052	174.052	174.052	174.053	174.052	174.052	174.052	174.052	174.052	174.053	174.052	174.052	174.052	174.052	174.052	174.052	174.052	174.052	174.053	174.051	174.053	174.053	174.053	174.052	174.052
388.135	1.57	0	3.47	0.009	55324	175	0	100	3.2	97.3	5.6	5	8	388.135	388.135	388.136	388.136	388.135	388.136	388.136	388.135	388.136	388.136	388.135	388.135	388.136	388.136	388.136	388.135	388.135	388.135	388.136	388.135	388.136	388.136	388.135	388.136	388.136	388.135	388.135	388.135	388.136	388.135	388.136	388.135	388.136	388.135	388.135	388.136
464.091	6.47	0	5.11	0.199	59618	175	0			99.6	26.5	2	5	464.094	464.091	464.092	464.09	464.089	464.095	464.091	464.092	464.094	464.091	464.093	464.09	464.092	464.096	464.091	464.095	464.094	464.091	464.094	464.095	464.091	464.095	464.09	464.094	464.095	464.09	464.091	464.09	464.092	464.091	464.084	464.087	464.084	464.093	464.093	464.092
498.019	2.52	0	0.82	0.1	22878	175	0	100	5.2	99.2	12.2	3	5	498.019	498.021	498.021	498.019	498.021	498.021	498.018	498.019	498.019	498.019	498.021	498.019	498.019	498.019	498.019	498.02	498.02	498.023	498.02	498.02	498.02	498.019	498.018	498.018	498.017	498.021	498.019	498.02	498.017	498.021	498.02	498.02	498.022	498.02	498.02	498.021
469.975	0.37	0	4.29	0.107	43787	175	0	100	5.8	99.9	1	6	6	469.975	469.975	469.975	469.975	469.975	469.974	469.975	469.975	469.975	469.975	469.975	469.975	469.975	469.975	469.975	469.975	469.975	469.975	469.975	469.975	469.975	469.975	469.975	469.975	469.975	469.975	469.975	469.975	469.975	469.975	469.975	469.975	469.975	469.975	469.975	469.975
426.092	5.9	0	2.69	0.241	9423	175	0	100	62	96.8	22.7	1	7	426.091	426.089	426.086	426.094	426.09	426.091	426.091	426.091	426.093	426.092	426.089	426.091	426.094	426.092	426.092	426.089	426.091	426.089	426.09	426.088	426.088	426.091	426.093	426.093	426.085	426.09	426.09	426.093	426.09	426.091	426.094	426.092	426.092	426.092	426.091	426.09
536.317	1.85	0	5.15	0.147	28819	175	0	100	12.3	95	24.4	4	8	536.317	536.316	536.317	536.317	536.318	536.317	536.314	536.315	536.318	536.317	536.318	536.317	536.317	536.317	536.318	536.318	536.318	536.316	536.317	536.317	536.318	536.318	536.318	536.318	536.317	536.316	536.318	536.318	536.317	536.317	536.318	536.318	536.317	536.318	536.317	536.317
670.111	1.09	0	4.51	0.021	22786	173	2	100	8.1	99.7	12.8	3	7	670.111	670.111	670.11	670.111	670.111	670.11	670.111	670.111	670.11	670.111	670.111	670.111	670.111	670.109	670.111	670.11	670.111	670.111	670.112	670.111	670.112	670.111	670.109	670.108	670.112	670.111	670.109	670.11	670.111	670.111	670.111	670.111	670.111	670.11	670.11	670.111
300.085	1.55	0	2.54	0.059	18944	175	0	100	8.6	99.7	16.7	2	5	300.085	300.085	300.085	300.085	300.085	300.085	300.086	300.086	300.085	300.086	300.085	300.086	300.085	300.085	300.085	300.085	300.085	300.085	300.085	300.086	300.086	300.085	300.085	300.085	300.085	300.085	300.085	300.085	300.085	300.085	300.085	300.085	300.085	300.085	300.085	300.085
364.095	5.82	0	0.65	0.063	23312	170	5	100	15.7	86.7	23.6	2	9	364.095	364.093	364.094	364.095	364.096	364.094	364.095	364.094	364.095	364.093	364.095	364.093	364.093	364.094	364.096	364.094	364.092	364.093	364.086		364.094	364.097	364.093	364.094	364.096	364.099	364.099	364.094	364.096	364.093	364.098	364.096	364.095	364.095	364.093	364.096
226.086	6.94	0	0.62	0.04	63782	175	0	100	29.7	99.8	20	1	5	226.083	226.087	226.086	226.085	226.085	226.085	226.085	226.086	226.087	226.085	226.085	226.087	226.085	226.085	226.087	226.085	226.086	226.088	226.088	226.087	226.088	226.085	226.085	226.085	226.087	226.085	226.085	226.084	226.085	226.086	226.086	226.085	226.086	226.085	226.085	226.087
359.122	11.13	0	0.63	0.051	47992	174	1	98.9	50.9	88.1	45.1	1	3	359.121	359.116	359.123	359.118	359.115	359.123	359.123	359.123	359.125	359.123	359.116	359.123	359.125	359.118	359.123	359.125	359.123	359.116	359.124	359.125	359.125	359.121	359.115	359.128	359.123	359.123	359.123	359.13	359.122	359.114	359.124	359.122	359.125	359.123	359.117	359.12
379.922	1.17	0	0.46	0.082	27208	175	0	100	27.6	87.9	3.9	5	6	379.922	379.922	379.922	379.922	379.924	379.923	379.921	379.922	379.923	379.922	379.922	379.922	379.922	379.922	379.922	379.922	379.921	379.921	379.922	379.923	379.921	379.922	379.922	379.922	379.922	379.922	379.922	379.922	379.922	379.922	379.922	379.922	379.923	379.922	379.922	379.922
409.147	0.71	0	1.99	0.198	30533	173	2	80	19.9	99.9	4.6	3	6	409.147	409.147	409.147	409.147	409.147	409.147	409.147	409.148	409.147	409.148	409.147	409.147	409.148	409.147	409.147	409.147	409.147	409.147	409.147	409.147	409.147	409.147	409.147	409.147	409.147	409.147	409.147	409.147	409.147	409.147	409.148	409.147	409.147	409.147	409.147	409.147
278.1	2.96	0	1.27	0.32	10083	175	0	100	15.8	99.5	13.9	2	5	278.101	278.099	278.1	278.1	278.101	278.101	278.1	278.099	278.101	278.1	278.101	278.1	278.101	278.101	278.101	278.101	278.099	278.1	278.1	278.1	278.1	278.1	278.101	278.1	278.1	278.1	278.1	278.1	278.1	278.101	278.101	278.101	278.1	278.097	278.101	278.1
382.06	5.55	0	3.36	0.024	83233	175	0			99.8	19.1	4	6	382.062	382.055	382.06	382.058	382.062	382.063	382.06	382.056	382.062	382.058	382.062	382.063	382.057	382.061	382.059	382.062	382.058	382.061	382.062	382.06	382.063	382.062	382.058	382.06	382.063	382.058	382.061	382.062	382.062	382.06	382.061	382.058	382.057	382.056	382.058	382.06
652.035	0.32	0	4.17	0.042	167934	175	0	100	35.7	100	0.3	3	3	652.035	652.035	652.036	652.035	652.035	652.035	652.035	652.035	652.035	652.035	652.035	652.035	652.036	652.035	652.035	652.035	652.035	652.035	652.035	652.035	652.035	652.035	652.035	652.035	652.035	652.035	652.035	652.035	652.035	652.035	652.035	652.035	652.035	652.035	652.036	652.035
506.092	2.41	0	2.13	0.099	4848	167	8	100	46.7	100	21.3	2	6	506.092	506.095	506.094	506.091	506.092	506.093	506.093	506.094	506.092	506.094	506.092	506.093	506.093	506.093	506.093	506.094	506.092	506.095	506.092	506.092	506.093	506.09	506.092		506.091	506.092	506.09	506.091	506.091	506.092	506.091	506.091	506.092	506.092	506.092	506.092
359.206	0.99	0	4.46	0.043	19347	174	1	100	33.7	100	13.7	2	3	359.205	359.205	359.206	359.205	359.206	359.206	359.205	359.206	359.205	359.206	359.207	359.206	359.206	359.205	359.206	359.206	359.205	359.206	359.205	359.205	359.206	359.206	359.206	359.206	359.205	359.206	359.206	359.206	359.206	359.205	359.206	359.206	359.205	359.206	359.206	359.205
482.104	3.54	0	1.53	0.047	14718	172	3	100	11	99.3	27.4	2	6	482.105	482.105	482.105	482.103	482.104	482.105	482.105	482.105	482.104	482.106	482.103	482.104	482.106	482.105	482.103	482.105	482.105	482.106	482.104	482.106	482.099	482.103	482.104	482.104	482.105	482.105	482.105	482.104	482.105	482.103	482.105	482.104	482.103	482.103	482.104	482.1
528.344	0.51	0	10.79	0.035	75559	175	0	100	2.8	99.8	4.4	3	4	528.344	528.344	528.344	528.344	528.343	528.344	528.344	528.344	528.344	528.344	528.344	528.344	528.344	528.344	528.344	528.344	528.344	528.344	528.345	528.344	528.344	528.345	528.344	528.344	528.344	528.344	528.344	528.344	528.343	528.344	528.344	528.344	528.344	528.344	528.344	528.344
631.977	2.09	0	0.57	0.094	35514	175	0	100	5.6	97.1	14.5	4	13	631.977	631.976	631.978	631.978	631.977	631.976	631.978	631.977	631.978	631.979	631.976	631.976	631.977	631.976	631.977	631.979	631.977	631.977	631.978	631.979	631.978	631.979	631.975	631.977	631.976	631.976	631.977	631.976	631.977	631.977	631.977	631.976	631.979	631.977	631.979	631.976
407.172	3.07	0	3.84	0.039	18677	175	0	100	12.7	96.2	26.9	1	4	407.173	407.172	407.173	407.172	407.172	407.172	407.172	407.172	407.171	407.172	407.171	407.173	407.173	407.172	407.173	407.171	407.172	407.172	407.173	407.17	407.17	407.17	407.171	407.171	407.172	407.171	407.172	407.172	407.171	407.172	407.172	407.171	407.172	407.172	407.172	407.173
342.101	9.83	0	3.43	0.193	68242	171	4	100	40.4	87.5	37.8	1	4	342.099	342.107	342.099	342.101	342.095	342.099	342.1	342.105	342.099	342.101	342.097	342.1	342.101	342.1	342.1	342.099	342.1	342.1	342.103	342.098	342.1	342.1	342.099	342.097	342.103	342.105	342.099	342.1	342.105	342.099	342.105	342.099	342.096	342.095	342.106	342.101
186.014	1.14	0	4.83	0.028	69142	175	0	100	0.9	99.8	2	4	6	186.014	186.014	186.014	186.014	186.014	186.014	186.013	186.014	186.014	186.014	186.014	186.014	186.014	186.014	186.014	186.014	186.014	186.014	186.014	186.014	186.014	186.014	186.014	186.014	186.014	186.014	186.014	186.014	186.014	186.014	186.014	186.014	186.014	186.014	186.014	186.014
556.118	5.41	0	0.93	0.28	24262	174	1	100	18.1	84	30.8	2	9	556.115	556.116	556.115	556.115	556.117	556.118	556.118	556.12	556.118	556.118	556.12	556.117	556.121	556.117	556.12	556.118	556.121	556.119	556.118	556.117	556.121	556.12	556.119	556.116	556.117	556.113	556.119	556.127	556.112	556.121	556.123	556.117	556.121	556.121	556.113	556.115
496.265	3.14	0	6.23	0.346	12929	124	51	100	47.7	99.2	30.2	1	6	496.264	496.265		496.266	496.266		496.265		496.264	496.265	496.262	496.266	496.266	496.264	496.266	496.265	496.266				496.266	496.266			496.26	496.26	496.265	496.265	496.266		496.266	496.265	496.266	496.266	496.263	496.266
525.987	3.67	0	0.9	0.061	22335	175	0	100	4.5	96.4	19.5	1	3	525.987	525.986	525.986	525.985	525.987	525.989	525.982	525.985	525.986	525.984	525.989	525.986	525.986	525.985	525.986	525.989	525.988	525.989	525.989	525.985	525.988	525.985	525.987	525.988	525.987	525.986	525.986	525.989	525.982	525.988	525.986	525.988	525.987	525.987	525.986	525.988
637.259	6.68	0	4.39	0.211	12452	155	20	100	34	100	53.9	1	4	637.256	637.259	637.261	637.259	637.254		637.261	637.259	637.259	637.259		637.26	637.259	637.259	637.259	637.263	637.259	637.259	637.271	637.26	637.252	637.265	637.26		637.257	637.256	637.259	637.265	637.259	637.265	637.259	637.256	637.259	637.257	637.258	637.261
714.15	3.02	0	3.36	0.015	21377	175	0	100	27.9	99.9	27.1	2	5	714.149	714.147	714.149	714.148	714.151	714.152	714.148	714.146	714.151	714.148	714.151	714.149	714.147	714.15	714.149	714.153	714.149	714.15	714.15	714.148	714.151	714.151	714.148	714.153	714.151	714.149	714.151	714.149	714.152	714.149	714.151	714.147	714.146	714.148	714.148	714.151
224.049	7.65	0	3.35	0.215	20681	175	0			90.6	32.8	2	7	224.052	224.046	224.049	224.048	224.051	224.051	224.049	224.046	224.051	224.048	224.051	224.051	224.046	224.05	224.048	224.05	224.048	224.051	224.053	224.048	224.049	224.05	224.048	224.05	224.049	224.046	224.049	224.051	224.05	224.051	224.049	224.048	224.047	224.045	224.051	224.049
416.06	4.65	0	1.41	0.083	18665	175	0	100	9.4	96.6	24.9	1	6	416.06	416.059	416.059	416.06	416.061	416.06	416.058	416.06	416.06	416.06	416.06	416.06	416.059	416.06	416.058	416.061	416.06	416.059	416.06	416.062	416.052	416.061	416.06	416.061	416.061	416.06	416.058	416.052	416.06	416.06	416.06	416.06	416.052	416.061	416.059	416.063
660.332	4.82	0	5.48	0.299	7662	129	46	100	44.3	87.8	31	1	5	660.332	660.327	660.332	660.333	660.333	660.337	660.335		660.333	660.334	660.331	660.329	660.333	660.327	660.33	660.331	660.337		660.324	660.329	660.334	660.333				660.323	660.332	660.333	660.333	660.333	660.325	660.335	660.332	660.332	660.334	660.334
452.458	1.34	0	9.88	0.024	17653	161	14	100	46.8	99.8	17.7	1	3		452.458									452.457			452.458		452.458		452.458	452.459	452.458	452.458	452.458	452.458	452.458	452.458	452.458	452.458	452.459	452.458	452.458	452.458	452.458	452.458	452.458	452.458	452.458
530.308	1.02	0	8.52	0.275	26553	175	0	100	32.4	100	11.3	3	7	530.309	530.308	530.309	530.308	530.309	530.309	530.309	530.308	530.308	530.308	530.309	530.309	530.308	530.309	530.309	530.308	530.308	530.309	530.308	530.308	530.308	530.309	530.308	530.308	530.308	530.308	530.308	530.309	530.309	530.308	530.308	530.308	530.309	530.307	530.308	530.307
210.957	12.61	0	0.68	0.086	9770	175	0	100	71.3	99.8	44.2	1	5	210.954	210.96	210.955	210.958	210.958	210.962	210.957	210.957	210.955	210.957	210.954	210.959	210.956	210.952	210.956	210.96	210.958	210.959	210.959	210.956	210.961	210.958	210.952	210.957	210.962	210.958	210.957	210.965	210.952	210.963	210.956	210.958	210.957	210.958	210.957	210.956
276.11	2.1	0	2.77	0.135	8939	175	0	100	20.1	87.8	21.4	1	6	276.11	276.11	276.11	276.11	276.109	276.11	276.109	276.109	276.111	276.109	276.11	276.11	276.108	276.111	276.11	276.11	276.109	276.11	276.11	276.111	276.11	276.11	276.109	276.109	276.111	276.109	276.11	276.108	276.108	276.109	276.109	276.109	276.11	276.11	276.111	276.109
610.149	3.04	0	4.73	0.222	267528	175	0	100	8.7	96	20.3	2	4	610.15	610.146	610.15	610.145	610.148	610.149	610.145	610.148	610.147	610.145	610.152	610.148	610.146	610.148	610.149	610.152	610.148	610.149	610.152	610.149	610.151	610.151	610.148	610.148	610.148	610.149	610.146	610.151	610.144	610.151	610.146	610.148	610.146	610.144	610.146	610.151
486.036	3.44	0	0.57	0.07	43448	175	0	100	11.4	99.4	12.2	2	12	486.035	486.036	486.036	486.036	486.037	486.035	486.037	486.036	486.036	486.038	486.035	486.035	486.036	486.034	486.033	486.037	486.037	486.036	486.037	486.033	486.032	486.037	486.035	486.036	486.036	486.036	486.036	486.035	486.036	486.035	486.035	486.035	486.036	486.035	486.038	486.036
662.139	1.71	0	5	0.017	34406	175	0	100	6.1	99.3	9.6	2	5	662.138	662.138	662.138	662.139	662.141	662.139	662.138	662.138	662.138	662.137	662.139	662.139	662.138	662.139	662.138	662.141	662.138	662.138	662.136	662.137	662.139	662.137	662.139	662.142	662.139	662.139	662.138	662.138	662.138	662.137	662.137	662.138	662.138	662.14	662.138	662.139
636.069	0.27	0	4.26	0.075	447244	175	0	80.3	30	87.9	1.8	5	5	636.069	636.069	636.069	636.069	636.069	636.069	636.069	636.069	636.069	636.069	636.069	636.069	636.069	636.069	636.069	636.069	636.069	636.069	636.069	636.069	636.069	636.069	636.069	636.069	636.069	636.069	636.069	636.069	636.069	636.069	636.069	636.069	636.069	636.069	636.069	636.069
830.184	1.2	0	4.68	0.021	51816	175	0	100	0	99.9	2.8	6	6	830.184	830.183	830.184	830.182	830.184	830.184	830.183	830.183	830.183	830.182	830.185	830.184	830.183	830.182	830.184	830.185	830.184	830.184	830.184	830.184	830.185	830.185	830.183	830.183	830.184	830.184	830.183	830.185	830.183	830.185	830.182	830.183	830.183	830.182	830.182	830.184
224.036	1.16	0	5.75	0.032	15678	175	0	100	2.7	100	6.9	3	4	224.036	224.036	224.036	224.036	224.036	224.036	224.036	224.036	224.036	224.036	224.035	224.035	224.035	224.036	224.036	224.035	224.035	224.035	224.036	224.036	224.036	224.036	224.036	224.036	224.036	224.035	224.035	224.035	224.035	224.035	224.035	224.035	224.035	224.035	224.036	224.035
102.032	5.45	0	0.88	0.059	46373	175	0	100	35.2	98.7	8.1	2	4	102.031	102.032	102.032	102.032	102.032	102.032	102.03	102.032	102.031	102.031	102.032	102.031	102.031	102.032	102.032	102.032	102.032	102.032	102.032	102.031	102.032	102.032	102.032	102.032	102.032	102.032	102.032	102.032	102.031	102.032	102.032	102.032	102.032	102.032	102.032	102.032
914.192	6.99	0	2.62	0.344	5027	144	31	100	30.8	99.9	40	1	6	914.192	914.188	914.191	914.189	914.19	914.178	914.191	914.189	914.197	914.19	914.191	914.188	914.205	914.212	914.189		914.189			914.19	914.192	914.196		914.187	914.191		914.188	914.192	914.192	914.191	914.192	914.189	914.189	914.191	914.193	914.189
250.122	2.7	0	8.57	0.028	17413	175	0	100	26.5	99.9	11	2	3	250.121	250.121	250.121	250.121	250.121	250.12	250.121	250.121	250.121	250.121	250.121	250.121	250.121	250.121	250.122	250.121	250.121	250.121	250.121	250.121	250.122	250.121	250.121	250.121	250.121	250.121	250.121	250.121	250.121	250.121	250.121	250.121	250.121	250.121	250.121	250.121
747.801	1.76	0	0.56	0.027	34117	175	0	100	18.9	87.9	10.5	3	11	747.801	747.8	747.803	747.802	747.802	747.799	747.803	747.802	747.801	747.803	747.8	747.802	747.802	747.8	747.801	747.802	747.803	747.801	747.803	747.803	747.801	747.803	747.803	747.804	747.802	747.801	747.801	747.803	747.801	747.802	747.8	747.802	747.801	747.799	747.802	747.799
406.05	2.36	0	1.89	0.084	17916	34	141	100	28.4	99.8	23.9	3	5					406.054																406.05	406.05										406.05			406.051
900.101	2.88	0	4.83	0.145	35493	174	1	100	57.8	100	20.1	1	3	900.101	900.101	900.101	900.101	900.101	900.101	900.101	900.101	900.101	900.101	900.101	900.101	900.101	900.101	900.101	900.1	900.101	900.1	900.1	900.1	900.101	900.102	900.1	900.097	900.101	900.101	900.1	900.101	900.101	900.101	900.101	900.1	900.101	900.1	900.101	900.101
670.067	4.46	0	0.79	0.099	26884	175	0			94.3	20.7	3	8	670.065	670.069	670.07	670.065	670.064	670.069	670.066	670.063	670.073	670.065	670.067	670.066	670.068	670.067	670.062	670.066	670.065	670.066	670.062	670.067	670.063	670.064	670.066	670.072	670.066	670.065	670.066	670.07	670.063	670.064	670.065	670.066	670.068	670.069	670.071	670.074
416.157	5.41	0	0.66	0.115	92935	175	0	100	17.6	90.3	18.6	1	9	416.157	416.157	416.161	416.157	416.155	416.155	416.157	416.157	416.155	416.156	416.157	416.155	416.156	416.156	416.16	416.156	416.155	416.154	416.163	416.157	416.157	416.163	416.156	416.153	416.157	416.16	416.155	416.156	416.157	416.156	416.158	416.164	416.156	416.156	416.153	416.155
283.08	6.45	0	1.05	0.149	52054	174	1	100	39.5	98.9	21.6	1	5	283.079	283.077	283.081	283.08	283.081	283.081	283.079	283.08	283.079	283.079	283.08	283.081	283.079	283.079	283.08	283.079	283.081	283.081	283.08	283.081	283.082	283.081	283.08	283.08	283.081	283.081	283.081	283.082	283.079	283.08	283.08	283.08	283.08	283.081	283.08	283.081
296.053	0.82	0	3.66	0.198	38161	166	9	100	16.4	99.5	6.2	2	5	296.053	296.054	296.053	296.054	296.054	296.053	296.053	296.054	296.053	296.054	296.053	296.053	296.053	296.053	296.054	296.053	296.053		296.054	296.053	296.053	296.053	296.053	296.054	296.053	296.053	296.053	296.054	296.054	296.053	296.053	296.053	296.053	296.053	296.053	296.053
173.069	4.54	0	0.77	0.249	7604	175	0	100	20.9	88.1	15.6	2	4	173.069	173.069	173.069	173.07	173.069	173.07	173.068	173.07	173.069	173.07	173.069	173.069	173.071	173.07	173.068	173.068	173.07	173.069	173.069	173.068	173.068	173.067	173.069	173.07	173.07	173.069	173.07	173.069	173.069	173.069	173.071	173.069	173.069	173.069	173.07	173.07
166.046	14	0	1.11	0.109	15279	175	0	99	48.3	96.5	17.8	1	8	166.048	166.039	166.044	166.042	166.046	166.045	166.042	166.041	166.042	166.04	166.043	166.04	166.046	166.045	166.045	166.045	166.042	166.041	166.048	166.049	166.046	166.049	166.046	166.045	166.042	166.048	166.044	166.046	166.047	166.044	166.043	166.046	166.048	166.047	166.043	166.048
522.174	1.3	0	6.76	0.03	16775	174	1	100	29.5	99.8	17.1	2	7	522.174	522.173	522.174	522.174	522.173	522.174	522.174	522.174	522.174	522.174	522.174	522.174	522.174	522.175	522.174	522.174	522.174	522.173	522.175	522.174	522.173	522.174		522.174	522.174	522.174	522.174	522.173	522.174	522.176	522.175	522.174	522.174	522.174	522.175	522.173
467.2	1.39	0	4.13	0.023	31444	175	0	100	15.2	100	18.6	1	3	467.2	467.199	467.2	467.2	467.2	467.2	467.2	467.2	467.2	467.2	467.2	467.2	467.2	467.202	467.2	467.2	467.2	467.2	467.2	467.2	467.2	467.2	467.2	467.2	467.2	467.2	467.2	467.2	467.2	467.2	467.203	467.2	467.2	467.2	467.2	467.2
620.042	3.78	0	0.9	0.038	18579	175	0	100	3.8	94.6	26.6	1	5	620.043	620.042	620.042	620.042	620.053	620.048	620.039	620.039	620.041	620.038	620.042	620.039	620.039	620.04	620.042	620.042	620.044	620.041	620.042	620.04	620.04	620.038	620.041	620.047	620.043	620.041	620.04	620.043	620.036	620.044	620.041	620.043	620.041	620.04	620.043	620.04
488.155	1.46	0	3.87	0.015	25411	175	0	100	9	99.8	15.9	2	3	488.156	488.155	488.155	488.155	488.153	488.154	488.154	488.156	488.154	488.154	488.154	488.154	488.154	488.154	488.154	488.155	488.154	488.155	488.154	488.157	488.155	488.155	488.154	488.154	488.154	488.154	488.154	488.154	488.154	488.154	488.155	488.154	488.154	488.154	488.154	488.155
551.258	3.62	0	4.6	0.228	13837	161	14	100	26.2	100	32.3	1	5	551.259	551.257	551.258	551.26	551.256	551.259	551.255	551.256	551.257	551.255	551.263	551.258	551.255	551.255	551.258	551.259	551.257	551.258		551.258	551.26	551.26	551.258		551.257	551.258	551.259	551.259	551.259	551.261	551.256	551.258	551.256	551.261	551.257	551.261
468.022	4.6	0	1.89	0.181	8893	147	28	100	29.2	99.8	30.9	2	6	468.019	468.021	468.022	468.021	468.022		468.021	468.021	468.022	468.023		468.022	468.023	468.027	468.022	468.024	468.021		468.025	468.023	468.02	468.021	468.021	468.024	468.026	468.023	468.02		468.02		468.021	468.02	468.022		468.02	468.021
373.221	1.26	0	3.05	0.053	8962	174	1	100	34.5	87.9	16.6	1	2	373.221	373.221	373.222	373.221	373.221	373.222	373.222	373.221	373.221	373.221	373.222	373.221	373.221	373.222	373.221	373.221	373.221	373.222	373.221	373.222	373.222	373.222	373.221	373.221	373.222	373.222	373.221	373.221	373.221	373.221	373.221	373.221	373.222	373.221	373.221	373.222
279.922	1.32	0	0.52	0.031	41282	175	0	100	66.9	99.9	6.8	3	6	279.923	279.922	279.922	279.922	279.922	279.922	279.922	279.922	279.923	279.922	279.922	279.922	279.922	279.922	279.922	279.923	279.922	279.922	279.923	279.922	279.922	279.922	279.922	279.923	279.923	279.922	279.922	279.923	279.922	279.922	279.922	279.922	279.922	279.923	279.923	279.922
774.17	4	0	3.65	0.02	13755	170	5	100	110.6	99.9	28.2	1	6	774.17	774.168	774.168	774.168	774.17	774.17	774.168	774.167	774.17	774.169	774.171	774.172	774.168	774.169	774.169	774.166	774.169	774.17				774.168	774.168	774.169	774.169	774.167	774.178	774.169	774.169	774.169	774.169	774.169	774.169	774.167	774.169	774.169
537.288	2.49	0	2.95	0.269	10009	158	17	100	43	100	20.6	1	5	537.288	537.289	537.288	537.288	537.287	537.291	537.288	537.288	537.287	537.288	537.289	537.288	537.288	537.288	537.288	537.289	537.288	537.288	537.288	537.288			537.289	537.288	537.289	537.287	537.287	537.289	537.287	537.287	537.289	537.288	537.288	537.288	537.288	537.287
174.053	0.96	0	4.15	0.009	52752	175	0	100	9.3	88.1	2.2	2	2	174.053	174.053	174.053	174.053	174.053	174.053	174.053	174.053	174.053	174.053	174.053	174.053	174.053	174.053	174.053	174.053	174.053	174.053	174.053	174.053	174.052	174.053	174.053	174.053	174.053	174.053	174.053	174.052	174.053	174.053	174.053	174.053	174.053	174.053	174.053	174.053
188.116	1.13	0	1.59	0.066	10972	175	0	100	13.8	87.7	5.6	2	2	188.116	188.116	188.116	188.116	188.116	188.116	188.116	188.116	188.117	188.116	188.117	188.116	188.116	188.116	188.116	188.116	188.116	188.116	188.116	188.117	188.117	188.116	188.116	188.116	188.117	188.116	188.116	188.116	188.116	188.116	188.116	188.117	188.116	188.116	188.117	188.117
462.246	1.15	0	5.39	0.038	50316	175	0	100	26.5	98.7	12.7	3	6	462.246	462.246	462.245	462.245	462.246	462.247	462.246	462.245	462.246	462.246	462.247	462.247	462.246	462.246	462.245	462.245	462.246	462.247	462.246	462.246	462.246	462.245	462.248	462.246	462.246	462.245	462.246	462.246	462.246	462.246	462.245	462.246	462.247	462.246	462.246	462.246
654.109	0.8	0	4.9	0.05	63543	175	0	100	7.8	99.9	1.4	6	7	654.109	654.108	654.108	654.109	654.109	654.109	654.107	654.108	654.107	654.108	654.109	654.108	654.108	654.108	654.109	654.109	654.109	654.108	654.109	654.109	654.108	654.109	654.109	654.11	654.108	654.109	654.108	654.108	654.108	654.108	654.109	654.108	654.108	654.108	654.108	654.109
400.175	4.91	0	3.55	0.222	177967	175	0			87.9	15.6	4	8	400.171	400.175	400.174	400.174	400.174	400.172	400.17	400.175	400.176	400.177	400.178	400.178	400.177	400.177	400.175	400.174	400.175	400.176	400.175	400.175	400.175	400.175	400.175	400.176	400.176	400.174	400.177	400.175	400.173	400.176	400.176	400.175	400.174	400.171	400.178	400.172
388.035	4.55	0	0.59	0.195	77895	175	0	100	2.9	86.8	21.8	2	9	388.033	388.034	388.036	388.036	388.037	388.035	388.039	388.034	388.036	388.036	388.035	388.036	388.035	388.034	388.036	388.037	388.036	388.034	388.034	388.037	388.037	388.036	388.033	388.036	388.034	388.036	388.036	388.035	388.036	388.033	388.033	388.032	388.034	388.035	388.036	388.036
601.953	3	0	0.59	0.063	39988	175	0	100	4.7	98	21.8	4	18	601.951	601.952	601.956	601.955	601.953	601.956	601.954	601.954	601.956	601.955	601.952	601.953	601.953	601.955	601.952	601.954	601.954	601.953	601.955	601.95	601.955	601.955	601.955	601.951	601.956	601.953	601.953	601.953	601.953	601.949	601.955	601.954	601.953	601.954	601.953	601.954
2488.28	0.85	0	4.22	0.043	50120	175	0	100	10.8	99.9	7.7	2	5	2488.28	2488.28	2488.28	2488.28	2488.28	2488.28	2488.28	2488.28	2488.28	2488.28	2488.28	2488.28	2488.28	2488.28	2488.28	2488.28	2488.28	2488.28	2488.28	2488.28	2488.28	2488.28	2488.28	2488.28	2488.28	2488.28	2488.28	2488.28	2488.28	2488.28	2488.28	2488.28	2488.28	2488.28	2488.28	2488.28
2500.56	0.69	0	4.9	0.034	39907	175	0	100	66.1	99.7	3.7	5	6	2500.56	2500.55	2500.56	2500.55	2500.55	2500.56	2500.56	2500.56	2500.56	2500.56	2500.56	2500.55	2500.56	2500.56	2500.56	2500.55	2500.56	2500.56	2500.55	2500.56	2500.56	2500.55	2500.55	2500.55	2500.55	2500.56	2500.56	2500.56	2500.56	2500.56	2500.55	2500.55	2500.56	2500.56	2500.56	2500.56
442.088	4.83	0	0.75	0.075	29170	175	0	100	34.1	87.9	27.5	3	6	442.089	442.089	442.085	442.086	442.089	442.088	442.087	442.086	442.086	442.085	442.089	442.087	442.085	442.089	442.085	442.088	442.088	442.087	442.087	442.087	442.087	442.087	442.088	442.091	442.088	442.088	442.087	442.087	442.085	442.087	442.087	442.087	442.087	442.089	442.089	442.091
458.081	1.71	0	4.37	0.187	16058	175	0	100	9.1	99.1	12.3	2	7	458.082	458.081	458.082	458.083	458.081	458.082	458.082	458.082	458.082	458.083	458.081	458.082	458.08	458.081	458.082	458.082	458.081	458.081	458.08	458.084	458.084	458.08	458.081	458.08	458.081	458.081	458.08	458.082	458.081	458.081	458.081	458.081	458.082	458.081	458.081	458.081
520.324	0.32	0	6.25	0.027	50256	175	0	100	1.2	88.1	0.5	5	5	520.324	520.324	520.324	520.324	520.324	520.324	520.324	520.324	520.324	520.324	520.324	520.324	520.324	520.324	520.324	520.324	520.324	520.324	520.324	520.324	520.324	520.325	520.324	520.325	520.324	520.324	520.324	520.324	520.324	520.324	520.324	520.324	520.324	520.324	520.324	520.325
410.215	0.81	0	5.31	0.021	24083	175	0	100	0.9	99.9	6.9	4	5	410.215	410.214	410.215	410.215	410.215	410.214	410.214	410.215	410.215	410.215	410.214	410.214	410.215	410.215	410.214	410.214	410.215	410.215	410.215	410.215	410.215	410.215	410.215	410.214	410.215	410.214	410.214	410.215	410.215	410.214	410.214	410.215	410.214	410.215	410.215	410.214
242.127	1.73	0	4.08	0.028	16921	175	0	100	15.1	88.1	8.2	3	4	242.127	242.127	242.127	242.127	242.127	242.127	242.127	242.127	242.127	242.127	242.127	242.127	242.127	242.127	242.126	242.127	242.127	242.127	242.127	242.127	242.126	242.126	242.127	242.126	242.127	242.127	242.127	242.126	242.127	242.127	242.127	242.125	242.127	242.127	242.127	242.127
359.199	7.41	0	4.68	0.037	9999	153	22	100	12.7	99.9	64	1	3	359.198	359.196	359.2	359.197	359.201	359.199	359.195	359.197	359.197	359.196		359.2	359.197	359.197	359.201		359.198	359.201	359.2	359.202		359.204	359.199	359.2	359.201	359.201	359.196		359.197	359.202	359.196	359.198	359.198	359.197	359.197	359.199
341.948	4.83	0	0.55	0.019	74193	175	0	100	9.4	96	21.7	5	6	341.947	341.949	341.951	341.949	341.95	341.948	341.95	341.946	341.946	341.95	341.947	341.947	341.947	341.949	341.948	341.951	341.947	341.949	341.949	341.951	341.948	341.95	341.947	341.949	341.947	341.947	341.948	341.947	341.948	341.948	341.947	341.948	341.948	341.945	341.949	341.947
2436.56	0.37	0	5.29	0.016	49825	175	0	100	35.1	100	2.4	5	6	2436.56	2436.56	2436.56	2436.56	2436.56	2436.56	2436.56	2436.56	2436.56	2436.56	2436.56	2436.56	2436.56	2436.56	2436.56	2436.56	2436.56	2436.56	2436.56	2436.56	2436.56	2436.56	2436.56	2436.56	2436.56	2436.56	2436.56	2436.56	2436.56	2436.56	2436.56	2436.56	2436.56	2436.56	2436.56	2436.56
251.153	1.43	0	9.91	0.02	76655	175	0	100	13.7	88.1	1.9	2	2	251.153	251.153	251.153	251.153	251.153	251.153	251.154	251.153	251.153	251.153	251.153	251.153	251.152	251.153	251.153	251.153	251.153	251.152	251.153	251.153	251.153	251.153	251.153	251.152	251.152	251.152	251.153	251.153	251.153	251.153	251.153	251.152	251.153	251.152	251.152	251.153
316.116	0.43	0	2.54	0.035	33705	175	0	100	6.1	100	1.3	3	4	316.116	316.116	316.116	316.116	316.116	316.116	316.116	316.116	316.116	316.116	316.116	316.116	316.116	316.116	316.115	316.116	316.116	316.116	316.116	316.116	316.116	316.116	316.116	316.116	316.116	316.115	316.116	316.116	316.116	316.116	316.116	316.115	316.116	316.116	316.116	316.116
433.122	0.94	0	3.8	0.052	47862	175	0	100	0.6	100	7.2	5	7	433.123	433.123	433.122	433.123	433.122	433.122	433.122	433.122	433.122	433.122	433.122	433.122	433.122	433.122	433.122	433.122	433.122	433.122	433.122	433.122	433.122	433.122	433.122	433.122	433.122	433.122	433.122	433.122	433.122	433.122	433.122	433.122	433.122	433.122	433.122	433.122
3088.71	2.33	0	4.91	0.02	19661	175	0	100	35.2	98.5	24.7	1	6	3088.72	3088.73	3088.71	3088.72	3088.71	3088.71	3088.72	3088.71	3088.72	3088.72	3088.72	3088.71	3088.71	3088.71	3088.72	3088.7	3088.71	3088.71	3088.71	3088.72	3088.74	3088.71	3088.71	3088.71	3088.71	3088.72	3088.72	3088.71	3088.72	3088.71	3088.71	3088.71	3088.71	3088.71	3088.72	3088.72
416.135	10.06	0	3.99	0.285	9372	156	19	100	45.4	99.9	48.5	1	7	416.136	416.144	416.136	416.141	416.125	416.137	416.141	416.137	416.137	416.139		416.135	416.141		416.134	416.134	416.143			416.134	416.134	416.14		416.135	416.135		416.137	416.136	416.139	416.134		416.142	416.134			416.135
334.14	4.42	0	8.76	0.385	3566	161	14	100	104.3	98.3	33.6	1	3	334.14	334.141		334.141		334.141		334.14	334.142	334.141	334.142			334.142	334.142	334.141		334.142	334.141	334.141	334.142	334.142	334.141	334.142	334.142	334.141	334.142	334.142	334.142	334.142	334.142	334.14	334.142	334.142	334.141	334.141
258.079	5.96	0	0.93	0.079	20310	172	3	100	16	93	24	2	8		258.079	258.077	258.077	258.08	258.078	258.081	258.078	258.079	258.077	258.079	258.077	258.076	258.078	258.079	258.076	258.079	258.079	258.079	258.078	258.078	258.077	258.078	258.078	258.079	258.078	258.077	258.08		258.077	258.08	258.082	258.078	258.079	258.077	258.078
430.219	3.75	0	6.13	0.356	9990	173	2	100	24.3	87.2	23.2	2	7	430.218	430.219	430.219	430.22	430.219	430.218	430.218	430.219	430.218	430.219	430.219	430.217	430.219	430.215	430.218	430.22	430.218	430.218	430.218	430.216		430.219	430.22	430.221	430.219	430.222	430.217	430.217	430.219	430.218	430.218	430.218	430.219	430.219	430.217	430.215
192.063	1.66	0	3.49	0.154	53395	175	0			99.5	6	2	3	192.063	192.063	192.063	192.063	192.064	192.063	192.064	192.063	192.063	192.064	192.064	192.064	192.064	192.064	192.062	192.062	192.063	192.063	192.064	192.063	192.064	192.063	192.063	192.063	192.063	192.064	192.063	192.064	192.064	192.064	192.063	192.063	192.063	192.062	192.063	192.064
458.208	4.51	0	4.65	0.191	26717	171	4	100	8.9	99.5	26	2	7	458.209	458.205	458.207	458.206	458.209	458.208	458.206	458.205	458.205	458.205	458.211	458.208	458.206		458.208	458.211	458.207	458.208	458.209	458.21	458.21	458.21	458.206	458.211	458.206	458.208	458.211	458.211	458.204	458.21		458.208	458.207	458.203	458.205	458.209
278.136	0.74	0	3.22	0.01	64579	175	0	100	36.5	99.9	1.5	4	4	278.136	278.136	278.136	278.136	278.136	278.136	278.137	278.136	278.136	278.136	278.136	278.136	278.137	278.137	278.136	278.137	278.136	278.137	278.137	278.136	278.137	278.136	278.136	278.136	278.137	278.136	278.136	278.136	278.136	278.136	278.136	278.136	278.137	278.136	278.136	278.136
324.008	1.5	0	4.97	0.033	64111	175	0	100	12.1	99.9	3.5	5	5	324.008	324.008	324.007	324.008	324.009	324.008	324.008	324.007	324.008	324.007	324.008	324.008	324.007	324.008	324.007	324.008	324.008	324.007	324.008	324.007	324.007	324.008	324.008	324.009	324.008	324.007	324.008	324.008	324.008	324.008	324.008	324.008	324.008	324.008	324.008	324.008
155.085	5.45	0	0.62	0.046	31394	174	1	100	34.1	87.9	10.2	1	2	155.084	155.086	155.085	155.085	155.084	155.084	155.085	155.085	155.086	155.085	155.084	155.084	155.084	155.085	155.085	155.084	155.085	155.086	155.085	155.087	155.086	155.085	155.084	155.084	155.086	155.085	155.085	155.084	155.084	155.085	155.085	155.085	155.085	155.083	155.084	155.086
279.075	1.66	0	3.75	0.019	14748	175	0	100	12.3	87.9	7.7	4	6	279.075	279.075	279.075	279.075	279.076	279.075	279.076	279.076	279.076	279.075	279.075	279.076	279.076	279.075	279.076	279.076	279.075	279.075	279.075	279.076	279.076	279.076	279.076	279.075	279.075	279.075	279.075	279.075	279.076	279.076	279.076	279.075	279.076	279.075	279.075	279.076
278.044	2.3	0	0.77	0.091	23346	175	0	100	8.6	99.4	17.3	2	4	278.045	278.044	278.046	278.044	278.044	278.044	278.043	278.044	278.043	278.043	278.044	278.043	278.044	278.044	278.043	278.044	278.043	278.044	278.043	278.043	278.043	278.044	278.044	278.044	278.044	278.044	278.043	278.044	278.042	278.044	278.043	278.044	278.043	278.044	278.044	278.043
614.158	3.58	0	1.43	0.222	11308	62	113	100	40.4	99.3	29.6	2	4				614.161										614.159	614.16				614.161	614.16	614.157					614.16		614.156				614.162	614.153			614.157
136.025	19.82	0	1.08	0.247	20818	156	19	99	46.6	97	38.9	1	5	136.024	136.023	136.024	136.023	136.025	136.024	136.024	136.023		136.023	136.032	136.024	136.022	136.023	136.024	136.024	136.024	136.025		136.024	136.025	136.024		136.024	136.025		136.032	136.024	136.025	136.024	136.024	136.024	136.023	136.024	136.024	136.025
401.987	0.24	0	4.28	0.1	86175	175	0	100	15.8	99.8	2.7	4	5	401.987	401.987	401.987	401.987	401.987	401.987	401.987	401.987	401.987	401.987	401.988	401.987	401.987	401.987	401.987	401.987	401.987	401.987	401.987	401.987	401.987	401.987	401.987	401.987	401.987	401.987	401.987	401.987	401.987	401.987	401.987	401.987	401.988	401.987	401.987	401.987
334.116	0.72	0	6.1	0.02	18251	175	0	100	7.8	100	5	2	3	334.116	334.116	334.116	334.116	334.116	334.116	334.116	334.116	334.117	334.117	334.116	334.116	334.116	334.116	334.116	334.116	334.117	334.116	334.116	334.116	334.116	334.116	334.117	334.117	334.116	334.116	334.116	334.116	334.116	334.117	334.117	334.116	334.116	334.116	334.116	334.116
235.99	5.53	0	0.91	0.073	17048	175	0	100	27.9	78.8	24.9	1	4	235.991	235.99	235.991	235.991	235.99	235.992	235.989	235.991	235.988	235.991	235.993	235.991	235.99	235.992	235.991	235.991	235.992	235.99	235.992	235.992	235.991	235.992	235.989	235.991	235.989	235.991	235.991	235.992	235.99	235.99	235.991	235.991	235.992	235.992	235.993	235.991
454.078	2.14	0	2.14	0.152	4256	162	13	100	28.3	99.2	21	1	3	454.077	454.079	454.076	454.079	454.077	454.077	454.078	454.081	454.079	454.079	454.077	454.077	454.078	454.077	454.078	454.077	454.077	454.077	454.077	454.079	454.078	454.078		454.076	454.077	454.078	454.08	454.077	454.08	454.078	454.081	454.078	454.078	454.078	454.079	454.077
434.121	1.12	0	6.16	0.051	10306	175	0	100	39.9	96.1	12.1	1	4	434.121	434.121	434.121	434.121	434.121	434.121	434.121	434.121	434.121	434.121	434.121	434.122	434.121	434.121	434.122	434.122	434.121	434.121	434.121	434.121	434.122	434.121	434.12	434.122	434.122	434.122	434.121	434.121	434.121	434.121	434.121	434.121	434.121	434.121	434.122	434.121
242.126	1.73	0	2.06	0.094	5041	171	4	100	30	88.1	13.7	1	2	242.126	242.126	242.126	242.126	242.127	242.126	242.127	242.126	242.126	242.126	242.126	242.126	242.126	242.126	242.126	242.126	242.126	242.127	242.126	242.127		242.126	242.126	242.126	242.126	242.126	242.126	242.126	242.126	242.126	242.127	242.126	242.127	242.126	242.126	242.126
730.172	1.3	0	2.85	0.241	151030	175	0			100	8.1	3	4	730.173	730.172	730.172	730.172	730.172	730.172	730.172	730.172	730.172	730.172	730.172	730.172	730.172	730.172	730.172	730.172	730.172	730.172	730.181	730.173	730.173	730.173	730.172	730.172	730.172	730.169	730.172	730.172	730.172	730.172	730.172	730.172	730.172	730.172	730.172	730.172
382.184	0.44	0	4.29	0.011	86992	175	0	100	0	100	0.7	6	8	382.184	382.184	382.184	382.184	382.184	382.184	382.184	382.184	382.184	382.184	382.184	382.184	382.184	382.184	382.184	382.184	382.184	382.184	382.184	382.184	382.184	382.184	382.184	382.184	382.184	382.184	382.184	382.184	382.185	382.184	382.184	382.184	382.184	382.184	382.184	382.184
572.295	0.7	0	10.89	0.274	6909	119	56	98.8	26.4	98.8	6.4	2	3
279.121	3.81	0	2.72	0.348	5631	150	25	100	41.9	88	30.2	1	2	279.122	279.122	279.12	279.122	279.121	279.121	279.121	279.122	279.121	279.122		279.122	279.122	279.122	279.121	279.12	279.122	279.122	279.122	279.121		279.121	279.122	279.12	279.122	279.122	279.122		279.121	279.118	279.122	279.122	279.121	279.122	279.122	279.121
452.221	4.11	0	4.63	0.017	30316	96	79	100	35.3	96.9	23.4	2	6			452.221	452.219	452.219	452.221	452.217		452.218	452.219			452.221	452.219				452.221		452.221			452.222	452.219		452.221	452.219	452.223			452.219		452.22	452.217	452.219
230.163	1.54	0	2.07	0.088	4852	166	9	100	41.5	88.1	11.9	1	2	230.163	230.163	230.163	230.163	230.163	230.163	230.163	230.163	230.163	230.163		230.163	230.163	230.163	230.163	230.163	230.163	230.163	230.163	230.163	230.163	230.163	230.163		230.163	230.163	230.163		230.163	230.162	230.163	230.163	230.163	230.163	230.163	230.163
194.06	11.31	0	3.31	0.142	13276	165	10	100	29.3	98.3	16.9	3	8	194.061	194.059		194.06	194.061	194.062	194.059	194.064	194.061	194.058	194.059	194.06	194.055	194.06	194.065	194.059	194.06	194.059	194.06	194.059	194.06	194.059	194.057	194.059	194.058	194.059	194.062	194.058		194.059	194.059	194.06	194.06	194.06	194.06	194.06
464.219	4.69	0	4.74	0.052	18508	175	0	100	13.3	98.2	20.4	4	6	464.22	464.218	464.22	464.216	464.22	464.219	464.216	464.217	464.219	464.217	464.221	464.221	464.218	464.219	464.219	464.223	464.217	464.219	464.219	464.22	464.221	464.22	464.219	464.22	464.22	464.218	464.217	464.22	464.218	464.218	464.216	464.219	464.216	464.217	464.219	464.22
456.198	5.2	0	4.72	0.32	39658	167	8	100	25.5	96.7	21.9	3	6	456.199	456.196	456.199	456.194	456.198	456.199	456.195	456.196	456.197	456.195	456.201	456.199	456.196	456.2	456.2	456.201	456.197	456.198	456.2	456.197	456.197	456.201	456.196	456.2	456.198	456.199	456.201	456.201	456.194	456.199	456.192	456.199	456.195	456.2	456.201	456.199
336.046	1.04	0	1.92	0.106	11126	174	1	100	10.2	99.6	11.2	2	3	336.047	336.046	336.046	336.046	336.046	336.046	336.046	336.046	336.046	336.046	336.046	336.046	336.046	336.046	336.046	336.046	336.046	336.046	336.046	336.046	336.046	336.046	336.046	336.045	336.046	336.046	336.046	336.046	336.046	336.046	336.046	336.046	336.046	336.046	336.046	336.046
452.111	7.93	0	5.72	0.216	5450	161	14	100	35.5	99.9	48.6	1	5	452.11	452.115	452.112	452.112	452.111	452.112	452.104	452.112	452.116	452.111	452.123	452.113	452.118	452.113	452.112	452.111	452.112	452.117	452.11	452.11	452.111	452.112		452.112	452.11	452.11	452.105	452.111				452.106	452.114	452.112	452.117	452.11
548.01	3.15	0	0.57	0.09	35007	175	0	100	10.6	83.3	23.2	1	4	548.009	548.008	548.012	548.013	548.012	548.007	548.012	548.009	548.009	548.013	548.009	548.008	548.01	548.007	548.01	548.012	548.009	548.007	548.013	548.01	548.012	548.012	548.009	548.011	548.007	548.009	548.011	548.007	548.01	548.01	548.009	548.009	548.009	548.008	548.011	548.009
366.148	0.74	0	9.4	0.25	12196	134	41	100	5.5	98.8	15.2	2	3																								366.149
338.085	2.42	0	0.73	0.213	36632	175	0			99.1	9.8	2	5	338.085	338.085	338.086	338.085	338.085	338.085	338.084	338.085	338.085	338.084	338.085	338.084	338.086	338.085	338.085	338.085	338.084	338.084	338.082	338.085	338.085	338.085	338.085	338.085	338.085	338.085	338.085	338.085	338.083	338.085	338.085	338.085	338.085	338.085	338.085	338.085
408.095	1.33	0	3.43	0.012	60984	175	0	100	0.7	98.9	7.4	4	7	408.094	408.093	408.095	408.095	408.094	408.094	408.095	408.094	408.095	408.095	408.094	408.095	408.095	408.095	408.095	408.095	408.094	408.095	408.095	408.094	408.095	408.094	408.094	408.095	408.094	408.094	408.095	408.095	408.095	408.095	408.094	408.094	408.095	408.092	408.094	408.095
462.171	3.33	0	3.6	0.014	57913	175	0	100	35	97.5	23	2	4	462.17	462.173	462.169	462.169	462.173	462.172	462.171	462.172	462.173	462.173	462.173	462.172	462.173	462.173	462.171	462.171	462.169	462.172	462.173	462.172	462.171	462.169	462.172	462.171	462.172	462.17	462.173	462.172	462.169	462.173	462.173	462.172	462.17	462.17	462.173	462.17
222.074	1.41	0	0.69	0.06	14907	175	0	100	9	99.4	7	3	4	222.074	222.075	222.074	222.075	222.074	222.075	222.074	222.074	222.074	222.074	222.075	222.074	222.074	222.074	222.074	222.075	222.074	222.075	222.075	222.074	222.074	222.074	222.075	222.075	222.074	222.075	222.074	222.074	222.074	222.074	222.074	222.074	222.074	222.074	222.074	222.075
131.96	3.46	0	5.01	0.056	71563	175	0	100	58.5	99.1	7.5	2	4	131.96	131.959	131.96	131.96	131.96	131.96	131.96	131.96	131.959	131.961	131.96	131.959	131.959	131.959	131.96	131.959	131.959	131.959	131.96	131.96	131.96	131.959	131.959	131.96	131.96	131.959	131.959	131.959	131.96	131.959	131.96	131.959	131.96	131.959	131.959	131.96
120.046	19.7	0	4.69	0.259	72138	132	43	100	74.9	87.8	55.5	1	3			120.042	120.048	120.044			120.05		120.049	120.044		120.05			120.044		120.047	120.041	120.048	120.044	120.044	120.046	120.047	120.046	120.047	120.048	120.044	120.047	120.044	120.05	120.041	120.045		120.046	120.044
344.111	2.62	0	3.48	0.02	20715	175	0	100	8.7	88	12.2	1	3	344.111	344.111	344.108	344.111	344.111	344.111	344.11	344.111	344.11	344.111	344.113	344.112	344.11	344.112	344.112	344.111	344.11	344.111	344.11	344.111	344.11	344.108	344.111	344.11	344.11	344.112	344.112	344.108	344.111	344.112	344.111	344.11	344.11	344.109	344.11	344.111
343.903	4.41	0	0.6	0.025	41513	175	0	100	5.7	94.7	16.5	3	6	343.902	343.904	343.902	343.903	343.902	343.902	343.904	343.904	343.904	343.904	343.902	343.902	343.904	343.904	343.904	343.902	343.903	343.904	343.899	343.905	343.904	343.904	343.901	343.902	343.904	343.904	343.903	343.901	343.904	343.903	343.903	343.903	343.902	343.901	343.902	343.903
610.048	0.61	0	4.21	0.05	48304	175	0	100	7.4	99.9	3.5	3	5	610.048	610.048	610.048	610.048	610.048	610.048	610.047	610.048	610.048	610.048	610.048	610.048	610.048	610.049	610.048	610.048	610.048	610.048	610.048	610.048	610.048	610.048	610.048	610.048	610.048	610.048	610.048	610.048	610.048	610.048	610.048	610.048	610.048	610.048	610.048	610.048
180.042	3.03	0	3.65	0.136	57139	102	73	100	14.9	88.1	4.4	3	5	180.043		180.043		180.042	180.042	180.042		180.042		180.042	180.042		180.041	180.042	180.042		180.042	180.041	180.041	180.042	180.042		180.042		180.042	180.042	180.043	180.042	180.042	180.042	180.042		180.042	180.042	180.042
446.127	4.36	0	0.69	0.079	14384	173	2	100	18.2	87.7	21.5	1	4	446.127	446.128	446.126	446.127	446.128	446.127	446.121	446.127	446.127	446.132	446.127	446.124	446.129	446.128	446.124	446.127	446.127	446.127	446.128	446.128	446.127	446.126	446.127	446.128	446.129	446.128	446.128	446.127	446.126	446.128	446.126	446.127	446.127	446.127	446.126	446.128
490.208	1.94	0	4.11	0.05	30876	175	0	100	2.4	98.8	12	4	8	490.208	490.209	490.208	490.207	490.207	490.207	490.209	490.208	490.207	490.208	490.208	490.208	490.207	490.207	490.208	490.208	490.208	490.207	490.207	490.209	490.208	490.207	490.208	490.206	490.208	490.207	490.206	490.206	490.207	490.209	490.207	490.207	490.209	490.207	490.209	490.208
332.11	0.75	0	2.25	0.061	13511	175	0	100	3	99.9	4.7	2	3	332.11	332.11	332.111	332.11	332.111	332.11	332.11	332.11	332.11	332.11	332.111	332.11	332.111	332.111	332.111	332.111	332.111	332.111	332.111	332.111	332.111	332.111	332.11	332.11	332.11	332.111	332.111	332.11	332.11	332.111	332.11	332.11	332.11	332.11	332.11	332.111
427.864	5.38	0	0.61	0.025	38779	175	0	100	12.4	90.8	18.5	2	9	427.859	427.862	427.866	427.862	427.863	427.863	427.865	427.869	427.865	427.866	427.861	427.865	427.862	427.864	427.867	427.861	427.865	427.862	427.86	427.865	427.866	427.865	427.86	427.863	427.865	427.865	427.864	427.861	427.865	427.861	427.866	427.864	427.863	427.863	427.861	427.866
432.229	6.77	0	4.72	0.348	6738	132	43	100	29.9	87	35.7	1	4	432.229		432.234	432.226	432.228	432.229	432.225	432.226	432.229	432.226	432.232	432.231	432.225		432.231	432.233	432.229	432.227	432.23	432.233	432.228	432.233				432.231	432.233		432.224	432.231						432.229
432.236	1.87	0	7.54	0.156	14639	175	0			100	18.4	1	3	432.236	432.236	432.236	432.236	432.236	432.235	432.235	432.236	432.236	432.233	432.236	432.233	432.231	432.236	432.236	432.235	432.236	432.236	432.234	432.236	432.235	432.236	432.236	432.236	432.236	432.235	432.236	432.236	432.236	432.236	432.236	432.236	432.235	432.236	432.236	432.232
402.116	1.29	0	1.32	0.069	14997	175	0	100	2.8	99.5	18.1	1	3	402.116	402.116	402.117	402.116	402.116	402.116	402.117	402.118	402.116	402.117	402.116	402.115	402.117	402.116	402.116	402.116	402.116	402.116	402.116	402.116	402.116	402.117	402.116	402.116	402.116	402.116	402.116	402.116	402.116	402.116	402.116	402.116	402.116	402.116	402.114	402.116
441.902	3.92	0	0.59	0.029	70281	175	0	100	13.9	97.9	10.1	5	9	441.902	441.901	441.904	441.903	441.903	441.901	441.904	441.903	441.905	441.905	441.901	441.902	441.905	441.9	441.903	441.904	441.903	441.901	441.904	441.904	441.904	441.904	441.902	441.902	441.9	441.903	441.903	441.9	441.904	441.902	441.903	441.899	441.903	441.901	441.903	441.902
761.925	2.85	0	0.57	0.07	31251	175	0	100	6.9	95.9	18.4	5	13	761.924	761.923	761.928	761.93	761.927	761.923	761.926	761.925	761.926	761.925	761.923	761.924	761.928	761.924	761.925	761.924	761.924	761.924	761.926	761.924	761.924	761.926	761.924	761.92	761.928	761.924	761.925	761.924	761.927	761.925	761.925	761.923	761.928	761.924	761.927	761.926
326.1	1.22	0	3.88	0.075	26203	110	65	100	5.4	94.8	9.2	3	5	326.1		326.099	326.099	326.101		326.1	326.1	326.1	326.1	326.1	326.1	326.1	326.101	326.1	326.1	326.1			326.1	326.1	326.1				326.099	326.1	326.101	326.1	326.101	326.101	326.101	326.1	326.1		326.101
448.231	0.46	0	6.74	0.02	81244	175	0	100	10.1	99.7	1.3	5	9	448.231	448.231	448.231	448.231	448.229	448.231	448.231	448.231	448.231	448.231	448.231	448.231	448.231	448.231	448.231	448.231	448.231	448.231	448.231	448.231	448.231	448.231	448.231	448.231	448.231	448.231	448.231	448.231	448.231	448.231	448.231	448.231	448.231	448.231	448.231	448.231
252.111	1.06	0	2.37	0.06	10974	174	1	100	5.4	99.4	6.6	2	4	252.111	252.111	252.111	252.111	252.111	252.111	252.111	252.111	252.111	252.111	252.111	252.111	252.111	252.111	252.111	252.111	252.111	252.112	252.111	252.111	252.111	252.111	252.111	252.111	252.111	252.111	252.111	252.111	252.111	252.111	252.111	252.111	252.111	252.111	252.111	252.111
563.996	3.51	0	0.57	0.036	19215	173	2	100	38.5	96.9	25.9	2	4	563.994	563.993	563.998	563.998	563.994	563.995	563.998	563.997	563.994	563.998	563.996	563.995	563.998	563.995	563.997	563.998	563.995	563.994	564	563.996	563.997	563.999	563.995	563.994	563.992	563.995	563.997	563.996	563.996	563.995	563.995	563.995	563.996	563.994	563.997	563.994
154.063	1.1	0	1.88	0.084	12088	173	2	100	5.3	88	9.5	2	2	154.063	154.063	154.063	154.063	154.063	154.063	154.063	154.063	154.063	154.063	154.063	154.063	154.063	154.063	154.063	154.063	154.063	154.063	154.063	154.063	154.063	154.063	154.063	154.063	154.063	154.063	154.063	154.063	154.063	154.063	154.063	154.063	154.063	154.063	154.064	154.063
214.133	6.43	0	1.74	0.097	6390	159	16	99	53.1	86.6	20.6	1	3	214.132	214.133	214.132	214.135	214.137	214.133	214.136	214.133	214.132	214.133	214.13	214.133	214.132	214.133	214.132	214.132	214.134	214.133	214.132	214.132		214.132	214.131	214.133	214.132	214.133	214.133		214.133	214.133	214.133	214.133	214.134	214.132	214.134	214.135
516.207	3.27	0	2.24	0.07	5259	175	0	100	11	99.6	22.9	1	5	516.206	516.207	516.209	516.208	516.207	516.207	516.207	516.214	516.207	516.209	516.211	516.208	516.212	516.208	516.207	516.206	516.206	516.206	516.206	516.207	516.206	516.206	516.211	516.207	516.207	516.208	516.209	516.206	516.211	516.209	516.215	516.209	516.207	516.207	516.208	516.208
234.162	1.15	0	10.19	0.194	12716	90	85	100	26.3	87.9	3.3	4	5	234.162	234.162	234.162	234.162	234.162	234.162	234.162	234.162	234.162	234.162	234.162	234.162	234.162	234.162	234.162	234.162	234.161	234.162	234.162	234.162					234.162	234.162						234.162		234.161
692.126	1.02	0	5.29	0.019	45107	175	0	100	4.4	99.1	3.3	4	6	692.128	692.125	692.126	692.126	692.126	692.126	692.127	692.127	692.126	692.127	692.127	692.127	692.125	692.125	692.126	692.127	692.127	692.126	692.127	692.127	692.126	692.126	692.125	692.126	692.127	692.125	692.127	692.126	692.126	692.126	692.126	692.128	692.126	692.127	692.127	692.127
134.058	2.69	0	1.13	0.295	17660	175	0	95.6	42	78.5	19.2	2	4	134.058	134.059	134.058	134.059	134.059	134.058	134.058	134.059	134.059	134.059	134.059	134.058	134.058	134.059	134.059	134.059	134.059	134.058	134.059	134.058	134.058	134.059	134.058	134.058	134.058	134.059	134.058	134.058	134.059	134.059	134.059	134.059	134.059	134.058	134.058	134.059
625.238	0.95	0	5.19	0.041	18443	175	0	100	0.4	99.9	13.1	1	3	625.237	625.238	625.238	625.238	625.238	625.237	625.237	625.237	625.237	625.237	625.237	625.237	625.238	625.237	625.238	625.239	625.238	625.238	625.237	625.237	625.238	625.238	625.239	625.237	625.239	625.237	625.237	625.238	625.239	625.238	625.237	625.238	625.238	625.237	625.237	625.236
745.946	3.27	0	0.57	0.072	43703	175	0	100	6.1	97.2	19.8	7	18	745.942	745.947	745.947	745.948	745.941	745.943	745.948	745.947	745.946	745.949	745.943	745.945	745.945	745.944	745.944	745.944	745.946	745.942	745.948	745.947	745.947	745.946	745.942	745.945	745.948	745.947	745.949	745.946	745.947	745.943	745.947	745.947	745.947	745.948	745.947	745.949
454.111	4.58	0	0.72	0.361	49428	175	0			99.9	22.3	1	4	454.112	454.114	454.109	454.114	454.109	454.11	454.114	454.117	454.115	454.114	454.11	454.11	454.117	454.111	454.11	454.11	454.11	454.11	454.11	454.11	454.109	454.109	454.11	454.11	454.111	454.11	454.11	454.109	454.11	454.11	454.113	454.109	454.11	454.11	454.11	454.11
568.215	0.69	0	4.5	0.018	35801	175	0	100	4.1	83.1	2.3	3	5	568.215	568.215	568.215	568.215	568.215	568.215	568.215	568.215	568.215	568.215	568.215	568.215	568.215	568.215	568.215	568.215	568.215	568.215	568.215	568.215	568.215	568.215	568.215	568.215	568.215	568.215	568.215	568.215	568.215	568.215	568.215	568.215	568.215	568.215	568.215	568.215
351.077	6.39	0	1.11	0.085	8857	175	0	100	23	97.3	31.5	1	5	351.077	351.074	351.076	351.078	351.075	351.077	351.074	351.077	351.075	351.076	351.079	351.074	351.078	351.077	351.074	351.077	351.075	351.075	351.075	351.076	351.073	351.072	351.077	351.076	351.074	351.077	351.078	351.074	351.077	351.074	351.075	351.078	351.079	351.078	351.073	351.076
596.293	6.69	0	9.06	0.334	13347	170	5	100	5.3	100	42.6	1	3		596.286	596.288	596.288	596.29	596.289	596.287	596.289	596.288	596.288	596.292	596.288	596.288	596.278	596.287	596.288	596.287	596.305	596.291	596.287	596.288	596.289	596.288	596.289	596.293	596.287	596.288	596.28	596.294	596.286	596.286	596.291	596.278	596.288	596.287
480.088	3.57	0	3.59	0.189	29604	175	0	100	11	99.7	14.1	2	6	480.086	480.091	480.089	480.089	480.088	480.088	480.087	480.091	480.089	480.093	480.089	480.091	480.091	480.09	480.089	480.086	480.089	480.089	480.09	480.088	480.087	480.087	480.088	480.087	480.089	480.087	480.091	480.088	480.087	480.088	480.091	480.088	480.089	480.086	480.091	480.087
134.048	1.79	0	3.7	0.013	34858	175	0	100	4.7	87.9	15.6	1	3	134.047	134.047	134.047	134.048	134.048	134.047	134.047	134.047	134.047	134.048	134.048	134.048	134.047	134.048	134.048	134.048	134.047	134.048	134.048	134.048	134.047	134.048	134.048	134.047	134.048	134.047	134.047	134.048	134.048	134.047	134.047	134.047	134.048	134.047	134.047	134.047
814.085	0.28	0	5.31	0.061	62370	175	0	100	5.8	99.9	0.8	8	10	814.085	814.084	814.085	814.085	814.085	814.085	814.085	814.085	814.085	814.085	814.084	814.084	814.085	814.084	814.085	814.085	814.085	814.085	814.085	814.085	814.085	814.085	814.085	814.084	814.084	814.084	814.084	814.085	814.084	814.084	814.085	814.085	814.085	814.084	814.084	814.085
474.047	1.24	0	2.85	0.034	25526	175	0	100	1.5	99.9	9.9	3	4	474.047	474.046	474.047	474.047	474.047	474.047	474.047	474.046	474.048	474.047	474.046	474.047	474.046	474.047	474.046	474.047	474.047	474.047	474.048	474.046	474.046	474.047	474.046	474.047	474.047	474.046	474.047	474.047	474.047	474.047	474.046	474.046	474.047	474.047	474.047	474.047
386.184	9.43	0	4.86	0.509	67223	175	0			97.9	31.7	1	6	386.185	386.187	386.18	386.184	386.188	386.18	386.178	386.183	386.178	386.185	386.19	386.181	386.18	386.189	386.18	386.181	386.184	386.187	386.18	386.187	386.181	386.185	386.187	386.189	386.188	386.18	386.181	386.18	386.181	386.186	386.184	386.183	386.186	386.18	386.18	386.189
434.085	0.95	0	5.26	0.021	10928	175	0	100	32.2	99.9	7.3	2	3	434.084	434.085	434.085	434.085	434.084	434.084	434.084	434.084	434.084	434.084	434.085	434.084	434.084	434.084	434.084	434.085	434.085	434.084	434.085	434.084	434.085	434.085	434.084	434.084	434.084	434.084	434.084	434.085	434.085	434.084	434.085	434.085	434.085	434.085	434.084	434.085
760.319	0.36	0	8.98	0.033	49679	175	0	100	17.9	99.8	1.3	7	8	760.319	760.319	760.319	760.319	760.319	760.319	760.319	760.319	760.319	760.319	760.318	760.319	760.319	760.319	760.319	760.319	760.319	760.319	760.319	760.319	760.319	760.319	760.319	760.319	760.319	760.319	760.319	760.319	760.319	760.319	760.319	760.319	760.319	760.319	760.319	760.319
417.149	1.42	0	2.13	0.097	8757	175	0	100	9.4	99	15.7	1	3	417.148	417.149	417.148	417.149	417.149	417.15	417.148	417.149	417.149	417.148	417.148	417.148	417.148	417.149	417.149	417.148	417.149	417.149	417.148	417.148	417.148	417.148	417.15	417.149	417.149	417.149	417.149	417.148	417.148	417.149	417.149	417.148	417.149	417.148	417.152	417.149
223.976	2.01	0	4.83	0.049	26627	175	0	100	4.3	99.3	4	6	8	223.976	223.976	223.976	223.976	223.977	223.977	223.976	223.976	223.976	223.976	223.977	223.977	223.976	223.976	223.976	223.976	223.976	223.976	223.976	223.976	223.976	223.976	223.976	223.976	223.976	223.976	223.976	223.976	223.975	223.976	223.976	223.976	223.976	223.976	223.976	223.976
559.102	2.48	0	1.45	0.075	17187	175	0	100	1.4	96.3	8.7	3	6	559.102	559.102	559.103	559.102	559.103	559.103	559.103	559.102	559.103	559.103	559.103	559.103	559.103	559.102	559.103	559.103	559.103	559.103	559.103	559.098	559.106	559.103	559.103	559.103	559.103	559.103	559.102	559.1	559.103	559.103	559.103	559.103	559.1	559.102	559.102	559.098
564.168	0.46	0	2.02	0.117	12901	175	0	100	3.2	99.7	6.2	2	3	564.168	564.168	564.168	564.168	564.169	564.168	564.169	564.168	564.168	564.168	564.168	564.168	564.168	564.168	564.169	564.168	564.169	564.168	564.168	564.169	564.168	564.169	564.169	564.168	564.168	564.169	564.168	564.169	564.169	564.168	564.169	564.168	564.168	564.168	564.169	564.169
594.137	5.41	0	3.03	0.27	8687	175	0			99.7	45.3	0	3	594.139	594.138	594.138	594.137	594.136	594.14	594.136	594.139	594.138	594.138	594.137	594.138	594.138	594.125	594.138	594.125	594.139	594.135	594.133	594.138	594.134	594.135	594.13	594.136	594.138	594.138	594.146	594.138	594.139	594.139	594.139	594.138	594.138	594.137	594.139	594.138
416.168	1.49	0	4.52	0.109	35844	172	3	100	4.3	99.9	11.4	4	7	416.167	416.167	416.167	416.168	416.167	416.167	416.168	416.168	416.166	416.165	416.167	416.168	416.166	416.167	416.168	416.168	416.168	416.168	416.168	416.168	416.167	416.168	416.166	416.167	416.167	416.168	416.168	416.168	416.167	416.168	416.168	416.167	416.168	416.168	416.168	416.165
692.153	2.04	0	5.37	0.018	24765	175	0	100	10.3	99.8	13.5	2	3	692.154	692.154	692.154	692.154	692.155	692.151	692.152	692.152	692.15	692.154	692.153	692.154	692.154	692.153	692.155	692.151	692.153	692.154	692.151	692.151	692.153	692.154	692.154	692.155	692.154	692.153	692.153	692.154	692.151	692.152	692.152	692.154	692.15	692.153	692.153	692.153
866.203	6.02	0	3.68	0.384	12099	128	47	100	33.5	99.6	46.1	1	4	866.206	866.206	866.202	866.205			866.196	866.208	866.205	866.205		866.204	866.202		866.205		866.205				866.19	866.207		866.194	866.207	866.187		866.205	866.21		866.204	866.203	866.205	866.204		866.204
653.813	2.65	0	0.58	0.059	26221	175	0	100	42.3	97	15.8	4	18	653.812	653.812	653.813	653.812	653.815	653.813	653.815	653.814	653.814	653.814	653.811	653.813	653.815	653.81	653.813	653.814	653.813	653.814	653.811	653.811	653.812	653.815	653.812	653.812	653.812	653.814	653.815	653.811	653.815	653.815	653.814	653.812	653.812	653.811	653.813	653.813
459.957	8.79	0	0.93	0.24	29049	174	1	100	21	93.4	48.6	1	7	459.954	459.959	459.956	459.958	459.957	459.953	459.954	459.953	459.956	459.956	459.949	459.957	459.957	459.958	459.948	459.962	459.954	459.956	459.96	459.954	459.955	459.953	459.957	459.952	459.953	459.955	459.958	459.964	459.955	459.958	459.959	459.959	459.957	459.956	459.958	459.955
452.063	1.71	0	2.85	0.02	19521	173	2	100	3.1	99.9	14.6	2	4	452.064	452.063	452.063	452.063	452.063	452.063	452.064	452.063	452.063	452.063	452.063	452.063	452.064	452.064	452.063	452.063	452.063	452.063	452.063	452.064	452.063	452.064	452.063	452.063	452.063	452.063	452.064	452.063	452.063	452.063	452.063	452.063	452.063	452.063	452.063	452.063
285.169	1.45	0	2.41	0.23	4926	102	73	100	46.4	88.1	12.1	1	2	285.169	285.169		285.168	285.168		285.169	285.169	285.169	285.169		285.169	285.168	285.169	285.168		285.169	285.169					285.167		285.17	285.168	285.169		285.169		285.169		285.168	285.168	285.169	285.168
116.011	1.73	0	5.17	0.016	53968	175	0	100	8.1	88.1	0.8	2	2	116.01	116.011	116.01	116.011	116.011	116.011	116.01	116.01	116.01	116.011	116.01	116.011	116.01	116.011	116.01	116.011	116.01	116.011	116.011	116.01	116.01	116.011	116.011	116.011	116.011	116.011	116.011	116.011	116.01	116.011	116.01	116.01	116.01	116.011	116.01	116.011
514.116	8.78	0	2.7	0.205	10791	167	8	100	41.4	100	49.6	1	6	514.113	514.112	514.113	514.114	514.112	514.123	514.114	514.113	514.116	514.113	514.125	514.114	514.115	514.112	514.113	514.115	514.112	514.124	514.123	514.125	514.124	514.115	514.112	514.123	514.112	514.112	514.113	514.113	514.113	514.119	514.113	514.115	514.114	514.113	514.112	514.114
744.365	0.7	0	2.23	0.066	8977	175	0	100	17.2	99.9	7.6	2	3	744.365	744.364	744.365	744.365	744.365	744.364	744.365	744.365	744.365	744.365	744.363	744.364	744.365	744.365	744.365	744.365	744.365	744.366	744.364	744.364	744.365	744.364	744.365	744.365	744.365	744.365	744.364	744.365	744.364	744.365	744.365	744.365	744.365	744.365	744.365	744.365
626.053	0.38	0	4.96	0.019	60198	174	1	100	11	99.9	3.4	2	4	626.053	626.052	626.052	626.053	626.052	626.053	626.052	626.053	626.052	626.052	626.053	626.052	626.052	626.053	626.052	626.052	626.052	626.052	626.053	626.052	626.052	626.053	626.052	626.052	626.052	626.052	626.052	626.052	626.052	626.052	626.052	626.052	626.052	626.053	626.052	626.053
432.2	1.85	0	4.3	0.531	1203592	175	0			98.5	22.4	4	6	432.199	432.2	432.201	432.2	432.201	432.201	432.199	432.201	432.199	432.2	432.201	432.201	432.201	432.199	432.199	432.199	432.201	432.201	432.201	432.201	432.201	432.201	432.201	432.199	432.199	432.201	432.199	432.199	432.199	432.199	432.199	432.201	432.199	432.199	432.199	432.199
320.089	1.59	0	5.28	0.027	28996	175	0	100	2	99.9	3.6	3	4	320.089	320.089	320.089	320.089	320.089	320.089	320.088	320.089	320.089	320.088	320.089	320.089	320.088	320.089	320.088	320.089	320.089	320.089	320.087	320.088	320.088	320.089	320.089	320.089	320.089	320.089	320.088	320.089	320.088	320.089	320.088	320.088	320.088	320.089	320.089	320.09
408.004	0.44	0	4.29	0.111	36605	175	0	100	7.1	99.9	0.9	5	7	408.004	408.004	408.004	408.004	408.004	408.004	408.004	408.004	408.004	408.004	408.004	408.004	408.004	408.004	408.004	408.004	408.004	408.004	408.004	408.004	408.004	408.004	408.004	408.004	408.004	408.004	408.004	408.004	408.004	408.004	408.004	408.004	408.004	408.004	408.004	408.004
588.093	6.28	0	0.72	0.054	14470	174	1	100	15.2	99.2	35	1	7	588.093	588.095	588.096	588.095	588.094	588.096	588.097	588.085	588.094	588.093	588.096	588.097	588.091	588.095	588.088	588.095	588.092	588.094	588.095	588.092	588.093	588.094	588.095	588.095	588.093	588.095	588.094	588.093	588.091	588.094	588.087	588.094	588.097	588.096	588.093	588.096
877.762	1.98	0	0.55	0.038	31089	175	0	100	31.2	93.7	16.4	4	24	877.761	877.761	877.762	877.764	877.76	877.763	877.762	877.762	877.762	877.762	877.765	877.764	877.765	877.764	877.761	877.762	877.762	877.763	877.762	877.763	877.761	877.763	877.764	877.76	877.759	877.762	877.76	877.762	877.764	877.762	877.76	877.763	877.761	877.763	877.762	877.762
301.2	1.11	0	4.42	0.058	9438	175	0	100	42.3	88.1	10.8	1	2	301.2	301.2	301.2	301.2	301.2	301.2	301.2	301.2	301.2	301.2	301.201	301.2	301.2	301.2	301.2	301.2	301.2	301.2	301.201	301.2	301.2	301.201	301.2	301.2	301.2	301.2	301.2	301.2	301.2	301.199	301.2	301.201	301.2	301.2	301.2	301.2
120.032	15.3	0	1.03	0.146	22767	174	1	98.9	62.7	86.2	33	1	6	120.032	120.03	120.033	120.033	120.034	120.034	120.032	120.033	120.034	120.033	120.032	120.033	120.028	120.031	120.034	120.03	120.034	120.029	120.032	120.034	120.034	120.035	120.033	120.032	120.033	120.036	120.033	120.033	120.031	120.033	120.033	120.032	120.032	120.033	120.033	120.035
384.177	5.14	0	4.49	0.318	16759	175	0	100	17	88	18.3	3	5	384.178	384.179	384.178	384.178	384.175	384.177	384.178	384.171	384.178	384.178	384.178	384.178	384.178	384.179	384.178	384.177	384.177	384.178	384.175	384.178	384.177	384.178	384.178	384.178	384.178	384.178	384.178	384.178	384.178	384.178	384.178	384.178	384.171	384.178	384.178	384.178
349.926	6.78	0	0.94	0.111	21539	175	0	100	21.1	98.9	27.3	2	5	349.927	349.926	349.924	349.928	349.923	349.928	349.927	349.927	349.924	349.927	349.928	349.924	349.927	349.923	349.926	349.927	349.927	349.931	349.927	349.922	349.929	349.923	349.926	349.929	349.924	349.922	349.927	349.928	349.922	349.928	349.929	349.927	349.92	349.923	349.926	349.925
134.022	9.25	0	4.82	0.396	22090	123	52	99.5	45.1	88	23.5	1	3	134.022	134.022	134.022	134.018		134.021	134.022	134.022		134.022	134.022	134.022	134.022	134.022	134.022	134.02	134.023	134.022	134.022	134.022	134.022	134.023			134.022		134.022	134.022			134.022	134.022	134.022		134.022	134.022
116.011	1.98	0	8.79	0.041	24454	175	0	100	26.4	88.1	10.3	1	2	116.011	116.011	116.011	116.011	116.011	116.011	116.011	116.011	116.011	116.011	116.011	116.011	116.011	116.011	116.011	116.011	116.011	116.011	116.011	116.011	116.011	116.011	116.011	116.011	116.01	116.011	116.011	116.011	116.011	116.01	116.011	116.011	116.011	116.011	116.011	116.011
426.187	1.28	0	6.21	0.021	22027	158	17	100	27	99.9	16.2	2	4	426.187	426.187	426.187	426.187	426.187	426.187		426.186	426.186		426.187	426.187	426.188	426.187	426.187	426.186	426.186	426.187	426.187			426.187	426.187	426.187	426.187	426.186	426.187	426.187	426.186	426.187	426.188	426.187	426.186	426.186	426.187	426.188
612.06	5.57	0	0.73	0.036	26412	175	0	100	6.7	96.9	31.3	3	8	612.061	612.06	612.059	612.059	612.065	612.06	612.058	612.052	612.062	612.056	612.062	612.059	612.058	612.063	612.054	612.061	612.06	612.06	612.059	612.056	612.057	612.059	612.059	612.07	612.061	612.06	612.058	612.062	612.059	612.055	612.057	612.058	612.061	612.062	612.065	612.062
1498.29	3.73	0	2.85	0.24	11806	165	10	100	78.8	98.9	34.6	1	8	1498.29	1498.29	1498.29	1498.28	1498.29	1498.29	1498.28	1498.29	1498.29	1498.29	1498.28	1498.29	1498.29	1498.28	1498.3	1498.29	1498.29	1498.29		1498.29		1498.3	1498.29	1498.29	1498.28	1498.29	1498.28	1498.29	1498.29	1498.29	1498.28	1498.29	1498.29	1498.29	1498.29	1498.29
276.175	1.88	0	10.53	0.291	5983	128	47	100	43.8	99.6	16.9	1	3																									276.174
392.269	1.72	0	4.58	0.029	21766	175	0	100	9.2	99.8	8.1	4	6	392.269	392.267	392.27	392.267	392.27	392.269	392.267	392.27	392.27	392.269	392.269	392.27	392.27	392.269	392.27	392.27	392.27	392.27	392.27	392.27	392.269	392.27	392.27	392.27	392.269	392.27	392.27	392.27	392.268	392.27	392.269	392.269	392.266	392.267	392.27	392.27
409.94	6.48	0	0.81	0.334	13368	175	0			98.7	32.5	0	5	409.939	409.937	409.94	409.939	409.94	409.94	409.942	409.936	409.945	409.939	409.942	409.938	409.939	409.94	409.937	409.94	409.942	409.938	409.936	409.941	409.941	409.939	409.938	409.94	409.938	409.94	409.941	409.941	409.938	409.939	409.939	409.941	409.94	409.943	409.938	409.945
317.195	1.64	0	1.41	0.106	3630	149	26	100	53.1	87.6	13.5	1	2	317.196	317.195	317.195	317.195	317.194	317.195	317.195	317.195	317.195	317.195		317.195	317.195	317.195	317.195	317.196	317.195	317.195	317.195	317.197		317.194	317.196	317.195	317.195	317.196	317.195		317.195	317.194	317.195	317.194	317.195	317.194	317.195	317.195
416.003	0.66	0	4.25	0.055	27448	175	0	100	20.3	99.8	1.9	3	3	416.003	416.002	416.003	416.003	416.003	416.003	416.003	416.003	416.003	416.003	416.003	416.003	416.003	416.003	416.003	416.003	416.003	416.003	416.003	416.003	416.003	416.003	416.003	416.003	416.003	416.003	416.003	416.003	416.003	416.003	416.003	416.003	416.003	416.003	416.003	416.003
387.04	3.71	0	0.86	0.038	19809	175	0	100	5.4	97.5	19.1	2	4	387.04	387.04	387.041	387.039	387.039	387.04	387.039	387.038	387.038	387.037	387.04	387.04	387.038	387.038	387.039	387.04	387.041	387.041	387.041	387.039	387.044	387.038	387.04	387.04	387.039	387.039	387.039	387.04	387.035	387.044	387.04	387.041	387.039	387.039	387.039	387.039
116	10.64	0	0.98	0.157	32301	171	4	98.8	45	86.5	23.2	1	3	115.999	115.999	116	116.001	116	116	115.998		116	115.999	116	116	116	115.999	116	115.999	116	115.992	116.001	116	116	116	116	116	116	116	116	116	116.001	116	115.999	116	116.001	116	116	116
370.202	6.07	0	0.59	0.05	17167	153	22	100	32.5	96.7	33.6	1	5	370.201	370.203	370.204	370.202	370.203	370.201	370.204	370.2	370.203	370.204	370.203	370.2	370.202	370.196	370.202	370.199	370.202	370.2	370.198			370.206	370.203	370.205	370.198	370.203	370.201	370.202	370.202	370.203	370.204	370.201	370.203	370.201	370.203	370.204
752.114	0.47	0	5.3	0.069	57217	175	0	100	7.1	99.4	1	5	10	752.114	752.114	752.113	752.114	752.114	752.114	752.113	752.114	752.113	752.113	752.114	752.114	752.114	752.114	752.114	752.114	752.115	752.114	752.114	752.113	752.113	752.114	752.113	752.113	752.113	752.114	752.114	752.114	752.114	752.114	752.114	752.114	752.114	752.114	752.114	752.114
618.289	5.02	0	3.42	0.374	11538	107	68	100	4.9	100	32.1	1	3	618.29		618.274	618.287	618.289	618.29				618.289		618.295	618.287		618.287	618.29	618.289			618.288	618.29	618.287		618.289		618.287	618.293		618.289	618.287	618.284					618.289
400.172	1.14	0	4.03	0.359	12453	175	0			88	6.3	3	4	400.171	400.172	400.172	400.171	400.172	400.172	400.173	400.173	400.172	400.172	400.173	400.173	400.172	400.173	400.172	400.172	400.172	400.173	400.173	400.172	400.173	400.172	400.173	400.173	400.172	400.172	400.172	400.173	400.172	400.172	400.172	400.172	400.172	400.173	400.172	400.171
784.071	0.5	0	4.9	0.064	50962	175	0	100	1.8	99.9	2.1	7	9	784.071	784.071	784.071	784.071	784.071	784.071	784.071	784.071	784.07	784.071	784.071	784.071	784.072	784.071	784.071	784.071	784.071	784.071	784.071	784.071	784.071	784.071	784.071	784.072	784.071	784.071	784.071	784.071	784.071	784.071	784.071	784.071	784.071	784.07	784.071	784.071
380.097	0.59	0	3.05	0.01	30624	175	0	100	0.6	100	4.7	2	3	380.097	380.096	380.097	380.097	380.097	380.096	380.097	380.097	380.097	380.097	380.097	380.097	380.097	380.097	380.097	380.097	380.096	380.097	380.096	380.097	380.097	380.097	380.097	380.097	380.097	380.096	380.097	380.097	380.097	380.097	380.097	380.097	380.097	380.096	380.096	380.097
525.211	0.36	0	6.42	0.018	54811	175	0	100	0	100	1	3	3	525.211	525.211	525.211	525.211	525.211	525.211	525.211	525.211	525.211	525.211	525.211	525.211	525.211	525.211	525.211	525.211	525.211	525.211	525.211	525.211	525.211	525.21	525.211	525.211	525.211	525.211	525.211	525.211	525.211	525.211	525.211	525.211	525.211	525.211	525.211	525.211
638.252	1.32	0	2.92	0.027	12377	174	1	100	17.4	99.5	15.6	1	3	638.252	638.252	638.253	638.252	638.252	638.253	638.252	638.252	638.252	638.253	638.251	638.252	638.253	638.252	638.253	638.252	638.252	638.252	638.251	638.252	638.245	638.253	638.251	638.252	638.252	638.252	638.252	638.253	638.252	638.252	638.252	638.251	638.252	638.252	638.252	638.252
580.292	1.89	0	9.89	0.294	7672	135	40	100	19.9	99.5	20	1	3					580.297																			580.29	580.293	580.293						580.295		580.292		580.292
534.267	0.77	0	4.4	0.015	36290	175	0	100	0.5	99.8	6.3	4	7	534.268	534.267	534.267	534.268	534.267	534.267	534.267	534.267	534.267	534.267	534.267	534.267	534.267	534.267	534.267	534.268	534.267	534.267	534.267	534.267	534.267	534.267	534.267	534.267	534.267	534.268	534.267	534.267	534.267	534.267	534.267	534.267	534.267	534.268	534.268	534.267
224.115	1.88	0	6.42	0.209	14850	165	10	100	50.1	100	14.1	4	7	224.115	224.116	224.115	224.115	224.116	224.116	224.115	224.115	224.115	224.115	224.115	224.115	224.115	224.115	224.115		224.115	224.115	224.115	224.115	224.116	224.116	224.115	224.116	224.115	224.116		224.115	224.115	224.116	224.114	224.115	224.116	224.116	224.114	224.115
200.178	0.72	0	9.9	0.024	21723	175	0	100	7.6	88.1	1.6	2	2	200.178	200.178	200.178	200.177	200.178	200.178	200.178	200.178	200.178	200.178	200.178	200.178	200.178	200.178	200.178	200.178	200.178	200.178	200.178	200.178	200.178	200.178	200.178	200.178	200.178	200.178	200.178	200.178	200.178	200.178	200.178	200.178	200.178	200.177	200.178	200.178
376.282	0.53	0	5.87	0.039	14879	175	0	100	11.7	99.9	3.7	6	7	376.282	376.282	376.282	376.282	376.282	376.282	376.282	376.282	376.283	376.282	376.283	376.282	376.282	376.282	376.282	376.282	376.282	376.282	376.282	376.282	376.282	376.282	376.283	376.282	376.283	376.283	376.282	376.283	376.282	376.282	376.282	376.282	376.282	376.282	376.282	376.282
318.06	8.08	0	0.74	0.08	10562	175	0	100	16	97.3	20.1	2	5	318.058	318.064	318.06	318.063	318.065	318.058	318.061	318.058	318.06	318.06	318.06	318.062	318.058	318.061	318.054	318.059	318.059	318.058	318.059	318.062	318.059	318.062	318.062	318.063	318.06	318.057	318.057	318.062	318.061	318.058	318.061	318.059	318.061	318.06	318.061	318.06
558.028	2.95	0	3.36	0.027	40653	175	0	100	0.2	90.8	24.4	3	7	558.029	558.025	558.028	558.025	558.029	558.03	558.028	558.024	558.03	558.026	558.029	558.029	558.025	558.029	558.028	558.029	558.026	558.028	558.029	558.028	558.03	558.029	558.026	558.028	558.03	558.026	558.029	558.029	558.028	558.028	558.029	558.027	558.025	558.024	558.026	558.028
782.207	3.8	0	0.73	0.164	12259	175	0	100	23.1	98.9	29.1	1	4	782.207	782.207	782.207	782.208	782.208	782.208	782.204	782.205	782.208	782.208	782.208	782.205	782.207	782.208	782.204	782.207	782.206	782.206	782.206	782.206	782.207	782.207	782.206	782.208	782.208	782.208	782.206	782.208	782.204	782.206	782.205	782.207	782.207	782.208	782.208	782.208
774.199	1.49	0	4.63	0.083	12346	175	0	100	26.1	99.3	20.1	2	3	774.198	774.2	774.199	774.198	774.198	774.199	774.197	774.198	774.199	774.198	774.2	774.198	774.198	774.196	774.199	774.2	774.198	774.199	774.202	774.199	774.199	774.199	774.199	774.2	774.199	774.198	774.198	774.2	774.198	774.2	774.198	774.199	774.198	774.198	774.199	774.199
462.208	9.37	0	5.51	0.295	20026	89	86	100	19.8	99	35.8	1	7		462.209				462.21										462.21	462.21	462.207		462.197		462.209	462.209					462.207								462.201
394.022	5.12	0	5.08	0.033	57831	175	0	100	13.5	98.8	12.9	2	3	394.021	394.022	394.022	394.023	394.023	394.023	394.019	394.021	394.022	394.018	394.023	394.023	394.02	394.023	394.022	394.023	394.023	394.017	394.023	394.021	394.022	394.023	394.023	394.023	394.023	394.022	394.022	394.022	394.023	394.023	394.021	394.021	394.021	394.022	394.02	394.019
529.238	2.95	0	2.68	0.083	4817	121	54	100	47.7	95.2	24.9	1	4	529.24	529.237	529.241	529.239		529.24	529.239	529.237	529.239	529.237		529.237	529.238	529.236	529.237		529.238	529.237		529.238			529.237		529.239	529.236	529.239		529.239	529.24	529.237		529.239	529.239	529.238	529.238
596.296	1.65	0	8.61	0.394	11245	150	25	100	6	99.6	17.4	1	3	596.297	596.291	596.296	596.295	596.296	596.296	596.295	596.296	596.296	596.296	596.296	596.296	596.296	596.293	596.296	596.296		596.296		596.29	596.296	596.294					596.294	596.291		596.296	596.295	596.293	596.293
548.245	3.13	0	4.4	0.27	14695	168	7	100	33	99	28.9	3	6	548.244	548.246	548.245	548.246	548.241	548.245	548.245	548.246	548.246	548.248	548.244	548.245	548.248	548.242	548.245	548.246	548.246	548.247	548.245	548.244	548.246	548.245	548.245	548.246	548.244	548.245	548.245		548.246	548.243	548.248	548.245	548.247		548.248	548.246
529.995	2.83	0	5.11	0.052	45669	175	0	100	11.4	99.8	5.5	4	4	529.995	529.995	529.994	529.995	529.996	529.996	529.991	529.995	529.996	529.993	529.996	529.996	529.993	529.996	529.996	529.996	529.996	529.994	529.995	529.996	529.996	529.996	529.996	529.996	529.996	529.995	529.996	529.995	529.996	529.996	529.995	529.995	529.994	529.996	529.995	529.994
430.036	7.76	0	0.99	0.173	11241	175	0	100	44.2	98.4	36.6	1	5	430.035	430.038	430.035	430.036	430.035	430.035	430.035	430.037	430.035	430.037	430.038	430.04	430.04	430.027	430.037	430.042	430.038	430.033	430.037	430.037	430.038	430.03	430.039	430.034	430.033	430.04	430.036	430.039	430.032	430.039	430.04	430.037	430.035	430.035	430.034	430.033
197.032	0.81	0	6.02	0.131	10270	175	0	97.1	20.7	88	3	2	2	197.032	197.032	197.032	197.032	197.032	197.032	197.032	197.032	197.032	197.032	197.032	197.032	197.032	197.032	197.032	197.032	197.033	197.032	197.032	197.032	197.032	197.032	197.032	197.032	197.032	197.032	197.032	197.032	197.032	197.032	197.032	197.032	197.032	197.032	197.032	197.032
522.185	1.85	0	4.35	0.355	16536	175	0			99.1	12.3	2	3	522.184	522.184	522.186	522.185	522.186	522.185	522.186	522.184	522.185	522.183	522.185	522.186	522.184	522.183	522.185	522.185	522.185	522.183	522.186	522.189	522.187	522.186	522.185	522.184	522.185	522.185	522.184	522.186	522.186	522.186	522.183	522.185	522.183	522.185	522.182	522.186
402.062	4.35	0	3.36	0.034	22247	175	0	100	3.4	93.8	17.2	5	11	402.061	402.06	402.061	402.061	402.062	402.061	402.062	402.06	402.063	402.06	402.062	402.057	402.06	402.062	402.062	402.065	402.062	402.061	402.06	402.06	402.064	402.061	402.06	402.065	402.063	402.061	402.064	402.062	402.066	402.062	402.066	402.061	402.06	402.06	402.059	402.063
374.266	0.78	0	5.91	0.05	11721	175	0	100	12.3	88	2.7	3	5	374.266	374.266	374.266	374.266	374.266	374.267	374.266	374.266	374.266	374.266	374.266	374.266	374.266	374.266	374.267	374.266	374.265	374.266	374.266	374.266	374.267	374.267	374.266	374.266	374.266	374.266	374.266	374.265	374.266	374.266	374.266	374.266	374.266	374.266	374.266	374.266
366.203	2.17	0	6.95	0.178	5419	70	105	100	76.5	88.1	14.9	1	2	366.203		366.204	366.204					366.203	366.204			366.204			366.203	366.203				366.202							366.204	366.204				366.204	366.204
244.13	3.43	0	5.92	0.188	13675	175	0	100	6.7	99.9	7.1	3	6	244.13	244.13	244.13	244.13	244.13	244.131	244.127	244.129	244.13	244.131	244.131	244.129	244.13	244.131	244.128	244.131	244.13	244.13	244.131	244.13	244.131	244.128	244.13	244.13	244.131	244.13	244.13	244.13	244.13	244.13	244.131	244.13	244.13	244.131	244.131	244.129
942.179	13.25	0	5.15	0.238	27241	157	18	100	3.1	94.6	72.5	1	4	942.198	942.172	942.171	942.152	942.173	942.201	942.172	942.171		942.173	942.171	942.173	942.171	942.201	942.18	942.2	942.172	942.173		942.202	942.173	942.196	942.172	942.202		942.172	942.171	942.197	942.173	942.172			942.173	942.172		942.195
280.17	1	0	10.71	0.399	7547	65	110	100	37.1	99.9	9	2	3																		280.171	280.171	280.171	280.171	280.171	280.171	280.171	280.171	280.171	280.17	280.17	280.17	280.17	280.171	280.17	280.171	280.171	280.171	280.171
402.189	0.74	0	4.59	0.017	28710	135	40	100	18.3	87.9	23.5	1	4	402.189	402.189	402.188				402.189	402.189	402.189	402.188			402.188	402.189	402.188	402.189	402.189	402.189				402.189	402.189	402.188		402.189	402.189	402.189			402.189	402.188	402.189	402.189	402.188	402.19
774.371	1.1	0	5.18	0.047	12796	175	0	100	38.8	99.8	14.9	1	4	774.372	774.371	774.371	774.371	774.372	774.37	774.372	774.372	774.371	774.371	774.372	774.372	774.371	774.371	774.371	774.369	774.372	774.373	774.371	774.372	774.371	774.371	774.371	774.371	774.371	774.372	774.371	774.37	774.372	774.371	774.372	774.371	774.371	774.372	774.372	774.371
368.058	8.64	0	0.75	0.088	16398	175	0	100	33.4	86.6	29.5	1	7	368.06	368.057	368.058	368.056	368.059	368.067	368.057	368.055	368.057	368.053	368.059	368.056	368.053	368.062	368.057	368.057	368.058	368.058	368.057	368.053	368.059	368.059	368.057	368.062	368.063	368.055	368.057	368.056	368.054	368.056	368.057	368.057	368.059	368.065	368.058	368.062
342.105	13.79	0	3.43	0.125	97478	175	0	100	26	87.4	20	2	5	342.097	342.106	342.096	342.1	342.109	342.106	342.104	342.104	342.106	342.103	342.111	342.111	342.1	342.097	342.107	342.108	342.111	342.108	342.112	342.105	342.105	342.106	342.111	342.111	342.102	342.105	342.111	342.096	342.105	342.11	342.105	342.11	342.108	342.108	342.105	342.105
764.22	1.6	0	0.9	0.044	14735	175	0	100	8.9	99	8.9	2	4	764.22	764.22	764.221	764.22	764.22	764.22	764.218	764.217	764.221	764.219	764.221	764.219	764.219	764.218	764.218	764.22	764.22	764.22	764.222	764.221	764.219	764.219	764.221	764.22	764.22	764.22	764.219	764.22	764.218	764.221	764.219	764.221	764.22	764.218	764.22	764.219
990.135	0.34	0	5.08	0.009	59524	175	0	100	12.5	100	4	2	4	990.134	990.135	990.135	990.134	990.134	990.134	990.135	990.135	990.135	990.135	990.135	990.135	990.135	990.134	990.134	990.135	990.134	990.135	990.134	990.135	990.134	990.134	990.135	990.134	990.134	990.135	990.134	990.135	990.134	990.135	990.135	990.135	990.134	990.134	990.135	990.135
295.042	7.1	0	4.62	0.039	11803	161	14	100	42.1	86.7	25.6	3	6	295.043	295.042	295.042	295.042	295.042		295.045	295.04	295.04	295.043	295.042	295.046	295.043	295.044	295.043	295.042	295.042		295.038	295.04	295.042	295.043	295.04	295.043	295.038		295.043	295.044	295.041		295.043	295.043	295.043	295.042	295.04	295.044
900.101	3.25	0	4.95	0.019	34880	175	0	100	32.2	99.9	18.2	1	4	900.101	900.1	900.101	900.101	900.1	900.1	900.101	900.101	900.101	900.101	900.101	900.101	900.101	900.101	900.101	900.099	900.101	900.101	900.101	900.101	900.101	900.101	900.101	900.1	900.101	900.1	900.101	900.1	900.101	900.1	900.101	900.101	900.101	900.101	900.101	900.101
440.172	1.88	0	3.46	0.018	22991	175	0	100	6.9	99.9	16.5	3	9	440.17	440.171	440.171	440.17	440.173	440.172	440.172	440.169	440.172	440.171	440.171	440.172	440.171	440.172	440.171	440.173	440.172	440.17	440.172	440.172	440.172	440.172	440.171	440.171	440.172	440.172	440.171	440.171	440.172	440.172	440.171	440.171	440.172	440.171	440.171	440.173
404.204	2.68	0	3.84	0.338	46449	175	0			91.6	12.6	2	9	404.205	404.204	404.204	404.205	404.204	404.204	404.202	404.203	404.204	404.201	404.203	404.204	404.202	404.203	404.204	404.204	404.205	404.203	404.203	404.205	404.205	404.205	404.204	404.205	404.205	404.205	404.205	404.205	404.205	404.205	404.202	404.204	404.203	404.203	404.201	404.204
347.17	1.21	0	2.64	0.114	7163	173	2	100	26.3	99.9	13.5	1	3	347.17	347.17	347.169	347.17	347.17	347.169	347.169	347.17	347.17	347.17	347.17	347.17	347.17	347.17	347.17	347.169	347.169	347.17	347.17	347.17	347.168	347.17	347.17	347.17	347.17	347.17	347.17	347.168	347.17	347.17	347.17	347.169	347.17	347.169	347.169	347.17
321.053	3.52	0	1.62	0.195	2861	127	48	100	57	87.6	22	1	2	321.053	321.054		321.053		321.053	321.053	321.053	321.052	321.053		321.053	321.053	321.053	321.054	321.053	321.053	321.053		321.053		321.05	321.052		321.053	321.052	321.053		321.054	321.053	321.053	321.055	321.053	321.053	321.053	321.053
644.232	1.16	0	4.57	0.046	23412	175	0	100	1.6	96	11.2	3	5	644.231	644.232	644.231	644.232	644.232	644.231	644.231	644.232	644.231	644.232	644.231	644.232	644.232	644.231	644.232	644.232	644.231	644.231	644.232	644.231	644.232	644.231	644.231	644.232	644.231	644.233	644.231	644.232	644.233	644.232	644.232	644.231	644.232	644.23	644.231	644.231
590.299	2.19	0	9.4	0.036	9670	168	7	100	95.6	99.9	24.5	1	3	590.298	590.299	590.298	590.298	590.298	590.299	590.297	590.298	590.298	590.298	590.299	590.298	590.299	590.298	590.299	590.298	590.299	590.298	590.298	590.298	590.299	590.298	590.298	590.298	590.295	590.299	590.299	590.299	590.298	590.298	590.298	590.297	590.298	590.299	590.3	590.298
253.97	7.02	0	0.78	0.227	25901	174	1	100	4.9	95.2	21.2	2	4	253.971	253.97	253.969	253.969	253.972	253.971	253.967	253.966	253.971	253.967	253.97	253.97	253.967	253.971	253.968	253.971	253.97	253.97	253.97	253.97	253.97	253.968	253.97	253.973	253.97	253.97	253.971	253.971	253.966	253.969	253.967	253.97	253.969	253.971	253.97	253.971
180.042	1.74	0	4.18	0.334	1681963	175	0			96.7	21.2	2	4	180.042	180.041	180.042	180.042	180.042	180.042	180.041	180.042	180.041	180.042	180.042	180.041	180.042	180.041	180.042	180.042	180.042	180.041	180.042	180.041	180.042	180.042	180.042	180.042	180.042	180.042	180.042	180.042	180.042	180.041	180.042	180.042	180.042	180.041	180.042	180.042
429.996	6.34	0	0.94	0.094	11000	175	0	100	28.1	95.4	41.7	1	5	429.998	429.995	429.993	429.994	429.99	429.993	429.993	429.999	429.994	429.997	429.995	429.996	429.999	429.991	429.995	429.992	429.996	429.997	430	429.994	429.998	429.996	429.995	429.994	429.992	429.998	429.996	429.993	429.992	429.995	429.998	429.995	429.992	429.997	429.995	429.995
312.208	1.24	0	9.98	0.079	79525	175	0			99.8	1.4	3	4	312.207	312.207	312.208	312.207	312.208	312.209	312.208	312.209	312.209	312.209	312.207	312.207	312.208	312.207	312.209	312.207	312.209	312.207	312.207	312.207	312.207	312.207	312.208	312.208	312.208	312.208	312.207	312.207	312.207	312.207	312.207	312.207	312.208	312.207	312.207	312.208
624.278	0.93	0	11.37	0.387	8597	138	37	100	8.7	99.9	10.6	2	3	624.279	624.277		624.278		624.278					624.278			624.277		624.276		624.278	624.277	624.281	624.279	624.278	624.278	624.278	624.278	624.278	624.278	624.277	624.277	624.278	624.278	624.278	624.278	624.277	624.277	624.278
136.052	1.49	0	3.89	0.275	116806	175	0			99.9	2.4	3	5	136.052	136.052	136.052	136.052	136.052	136.052	136.052	136.053	136.052	136.052	136.052	136.052	136.052	136.053	136.052	136.052	136.052	136.052	136.053	136.052	136.052	136.053	136.053	136.053	136.052	136.052	136.052	136.052	136.052	136.052	136.052	136.053	136.052	136.052	136.052	136.052
283.091	6.61	0	1.08	0.424	57452	175	0			85	25.8	2	6	283.092	283.086	283.093	283.089	283.091	283.089	283.089	283.092	283.09	283.092	283.09	283.09	283.092	283.091	283.099	283.092	283.091	283.09	283.091	283.091	283.091	283.088	283.091	283.092	283.088	283.092	283.091	283.09	283.091	283.091	283.09	283.089	283.089	283.09	283.09	283.088
360.082	0.69	0	4.54	0.03	36316	175	0			99.9	3.8	3	4	360.082	360.082	360.082	360.082	360.082	360.082	360.082	360.082	360.082	360.082	360.082	360.082	360.082	360.082	360.082	360.082	360.082	360.082	360.082	360.082	360.082	360.082	360.082	360.082	360.082	360.082	360.082	360.082	360.082	360.082	360.082	360.082	360.082	360.082	360.082	360.082
614.171	1.14	0	3.47	0.024	21820	175	0	100	13.7	99.8	8.2	2	4	614.169	614.171	614.172	614.171	614.171	614.171	614.17	614.171	614.17	614.17	614.172	614.172	614.17	614.17	614.172	614.172	614.171	614.171	614.17	614.17	614.171	614.171	614.171	614.171	614.17	614.171	614.171	614.17	614.171	614.171	614.17	614.171	614.171	614.17	614.171	614.171
340.207	0.68	0	9.89	0.021	22084	160	15	100	17	99.5	7	2	3	340.207			340.207			340.207	340.207	340.207			340.207	340.207				340.207	340.207	340.207	340.207	340.207	340.207	340.207	340.207	340.207	340.208	340.207	340.207	340.208		340.207	340.207	340.207	340.207	340.207	340.207
727.807	1.76	0	0.55	0.036	33016	175	0	100	4.5	97.7	13.9	5	15	727.806	727.806	727.808	727.807	727.806	727.805	727.809	727.807	727.805	727.808	727.805	727.806	727.808	727.806	727.806	727.809	727.807	727.803	727.806	727.808	727.807	727.808	727.805	727.805	727.807	727.805	727.807	727.804	727.808	727.807	727.805	727.804	727.807	727.807	727.805	727.805
674.177	0.72	0	2.09	0.139	9563	175	0	100	13.6	100	8.2	2	3	674.177	674.178	674.177	674.177	674.177	674.177	674.177	674.177	674.177	674.177	674.177	674.177	674.177	674.177	674.177	674.177	674.178	674.177	674.177	674.177	674.177	674.176	674.178	674.177	674.177	674.177	674.177	674.177	674.177	674.177	674.177	674.176	674.177	674.177	674.177	674.177
374.158	1.33	0	3.95	0.014	34173	150	25	100	9.7	98.9	18	3	6	374.158	374.157	374.157	374.158	374.158	374.158	374.157	374.159	374.159			374.158	374.158	374.157	374.158	374.158	374.158		374.158	374.158	374.158	374.157			374.157	374.158	374.158	374.157	374.158	374.158	374.157	374.158	374.158	374.158	374.158	374.157
548.282	1.97	0	5.54	0.047	14807	175	0	100	6.2	99.7	18.2	2	6	548.281	548.282	548.282	548.283	548.28	548.281	548.283	548.282	548.281	548.282	548.281	548.282	548.283	548.28	548.283	548.281	548.282	548.282	548.281	548.279	548.282	548.283	548.281	548.28	548.281	548.28	548.282	548.285	548.285	548.281	548.282	548.282	548.282	548.28	548.28	548.282
658.052	0.46	0	4.27	0.076	58816	175	0	100	8.2	99.4	2.3	3	4	658.052	658.051	658.052	658.052	658.052	658.052	658.052	658.052	658.052	658.052	658.052	658.052	658.051	658.052	658.051	658.052	658.052	658.052	658.051	658.052	658.052	658.052	658.052	658.051	658.052	658.052	658.052	658.052	658.051	658.052	658.052	658.052	658.052	658.052	658.052	658.052
244.058	1.24	0	2.89	0.024	32716	175	0	100	0.4	99.9	3.1	4	7	244.058	244.058	244.058	244.058	244.058	244.058	244.058	244.059	244.058	244.06	244.058	244.058	244.058	244.058	244.058	244.058	244.058	244.058	244.058	244.058	244.058	244.058	244.059	244.058	244.058	244.058	244.058	244.058	244.058	244.058	244.058	244.058	244.058	244.058	244.058	244.058
278.035	3.66	0	0.77	0.089	22852	175	0	100	8.4	99.4	10.7	2	5	278.035	278.037	278.037	278.035	278.037	278.037	278.034	278.034	278.036	278.034	278.036	278.034	278.034	278.036	278.036	278.036	278.035	278.036	278.036	278.035	278.035	278.035	278.037	278.036	278.036	278.036	278.034	278.036	278.033	278.036	278.034	278.036	278.035	278.036	278.036	278.035
280.116	1.02	0	2.08	0.246	7721	172	3	100	9.3	97.2	17.9	2	3	280.116	280.116	280.116	280.116	280.116	280.116	280.116	280.116	280.116	280.116	280.116	280.116	280.116	280.116	280.116	280.116	280.116	280.116	280.115	280.116	280.116	280.116	280.115	280.116	280.116	280.116	280.116	280.116	280.116	280.116	280.116	280.116	280.116	280.116	280.116	280.116
1250.16	0.65	0	4.23	0.04	48452	175	0	100	12.6	99.7	4.2	3	5	1250.16	1250.16	1250.16	1250.16	1250.16	1250.15	1250.16	1250.16	1250.16	1250.16	1250.16	1250.16	1250.16	1250.16	1250.16	1250.16	1250.15	1250.16	1250.15	1250.15	1250.16	1250.16	1250.15	1250.16	1250.16	1250.16	1250.15	1250.16	1250.16	1250.15	1250.16	1250.16	1250.16	1250.15	1250.16	1250.15
462.138	1.13	0	3.63	0.018	16329	175	0	100	40.4	99.9	14.7	1	3	462.138	462.139	462.138	462.138	462.138	462.138	462.138	462.138	462.139	462.139	462.137	462.138	462.138	462.138	462.138	462.138	462.139	462.138	462.138	462.138	462.138	462.138	462.138	462.138	462.138	462.138	462.139	462.137	462.138	462.138	462.139	462.138	462.138	462.138	462.139	462.138
470.147	0.93	0	4.01	0.015	28723	175	0	100	0	98	9.7	4	8	470.148	470.148	470.148	470.148	470.148	470.147	470.147	470.147	470.147	470.147	470.147	470.147	470.148	470.147	470.147	470.147	470.147	470.148	470.147	470.147	470.147	470.147	470.147	470.146	470.147	470.147	470.147	470.147	470.148	470.147	470.147	470.148	470.147	470.147	470.148	470.147
312.165	3.33	0	3.51	0.082	11613	175	0	100	38.9	99.9	15	1	3	312.165	312.166	312.162	312.162	312.166	312.163	312.163	312.164	312.164	312.166	312.163	312.165	312.165	312.165	312.164	312.164	312.166	312.166	312.164	312.162	312.163	312.161	312.164	312.164	312.166	312.166	312.166	312.165	312.163	312.163	312.164	312.165	312.164	312.164	312.166	312.166
356.075	1.22	0	2.66	0.152	8488	174	1	100	14.1	93.6	9.7	1	3	356.074	356.075	356.074	356.075	356.075	356.075	356.074	356.075	356.075	356.075	356.075	356.074	356.075	356.074	356.075	356.075	356.074	356.075	356.075	356.075	356.075	356.074	356.075	356.074	356.075	356.075	356.075	356.075	356.075	356.075	356.075	356.075	356.075	356.075	356.075	356.075
695.799	5.5	0	0.54	0.101	18283	175	0	100	17.7	98.4	25.7	3	11	695.797	695.802	695.801	695.797	695.786	695.794	695.803	695.797	695.797	695.8	695.796	695.797	695.804	695.797	695.796	695.8	695.801	695.792	695.802	695.8	695.801	695.799	695.798	695.797	695.788	695.801	695.8	695.785	695.803	695.8	695.799	695.799	695.801	695.804	695.799	695.803
686.066	4.71	0	0.72	0.048	26775	175	0	100	8.5	89.8	25.2	3	11	686.067	686.065	686.066	686.067	686.072	686.063	686.066	686.068	686.067	686.065	686.064	686.067	686.067	686.065	686.065	686.071	686.065	686.061	686.063	686.066	686.064	686.066	686.063	686.068	686.065	686.066	686.066	686.061	686.066	686.062	686.069	686.064	686.067	686.067	686.066	686.067
390.048	7.62	0	0.81	0.073	16278	175	0	100	11.3	92.4	16.8	3	11	390.047	390.047	390.05	390.046	390.046	390.045	390.048	390.045	390.05	390.047	390.045	390.047	390.047	390.046	390.047	390.046	390.046	390.044	390.043	390.044	390.046	390.05	390.046	390.046	390.046	390.053	390.048	390.045	390.05	390.047	390.051	390.047	390.052	390.047	390.046	390.054
706.11	3.18	0	0.79	0.093	16234	175	0	100	9.4	99.9	19.7	1	4	706.107	706.11	706.111	706.109	706.115	706.113	706.109	706.106	706.109	706.11	706.111	706.109	706.106	706.109	706.111	706.108	706.109	706.116	706.109	706.108	706.109	706.109	706.11	706.11	706.1	706.111	706.111	706.114	706.108	706.106	706.109	706.11	706.111	706.111	706.111	706.112
269.946	10.51	0	0.73	0.072	44116	175	0			98.4	38.3	2	4	269.949	269.948	269.946	269.943	269.949	269.945	269.944	269.941	269.949	269.942	269.947	269.945	269.943	269.95	269.942	269.949	269.945	269.948	269.946	269.947	269.945	269.947	269.944	269.949	269.948	269.947	269.943	269.946	269.946	269.946	269.942	269.946	269.948	269.95	269.949	269.95
568.179	3.89	0	6.03	0.11	13045	174	1	100	49.9	99.9	26.8	1	5	568.178	568.177	568.179	568.177	568.178	568.182	568.177	568.179	568.18	568.18	568.179	568.18	568.18	568.175	568.177	568.179	568.178	568.183	568.183	568.179	568.178	568.177	568.18	568.181	568.184	568.177	568.177	568.18	568.179	568.178	568.177	568.177	568.178	568.177	568.179	568.177
356.038	0.95	0	2.7	0.179	29519	173	2	80	0	99.7	6.6	5	9	356.038	356.038	356.038	356.038	356.038	356.038	356.038	356.038	356.038	356.038	356.038	356.038	356.038	356.038	356.038	356.038	356.038	356.038	356.038	356.039	356.039	356.038	356.038	356.038	356.038	356.038	356.038	356.038	356.038	356.038	356.038	356.038	356.038	356.038	356.038	356.038
478.243	4.48	0	4.66	0.34	10799	175	0			84.4	37.6	1	4	478.242	478.249	478.243	478.235	478.243	478.241	478.24	478.244	478.241	478.242	478.243	478.242	478.241	478.243	478.244	478.248	478.243	478.241	478.245	478.244	478.248	478.245	478.243	478.243	478.245	478.242	478.24	478.246	478.243	478.242	478.241	478.244	478.245	478.246	478.245	478.242
176.03	3.62	0	4.76	0.018	21915	158	17	100	76	99.7	8.6	2	3	176.03	176.03	176.03	176.028	176.03	176.03	176.029	176.027	176.03			176.03	176.029	176.03		176.03	176.03	176.03	176.03	176.03		176.028	176.03	176.03	176.03	176.03	176.029		176.03	176.03	176.03		176.03	176.03	176.03	176.03
470.176	1.4	0	3.2	0.018	22901	175	0	100	3.5	99.9	12.3	2	5	470.175	470.174	470.176	470.176	470.175	470.176	470.177	470.176	470.176	470.176	470.177	470.176	470.176	470.176	470.177	470.176	470.176	470.175	470.176	470.175	470.176	470.176	470.177	470.176	470.176	470.176	470.176	470.174	470.176	470.176	470.177	470.175	470.174	470.175	470.174	470.176
406.22	0.55	0	2.45	0.029	20696	34	141	100	1.4	99.9	2.8	5	6														406.22										406.22			406.22				406.22			406.22
708.115	0.88	0	4.91	0.029	42710	175	0	100	1.3	99.7	2.7	4	6	708.115	708.114	708.115	708.115	708.115	708.115	708.113	708.114	708.114	708.115	708.115	708.114	708.115	708.115	708.114	708.115	708.115	708.114	708.115	708.115	708.115	708.115	708.114	708.116	708.114	708.114	708.114	708.115	708.115	708.115	708.114	708.115	708.115	708.115	708.114	708.115
476.096	1.06	0	4.2	0.029	39829	175	0			99.9	2.8	3	4	476.096	476.095	476.096	476.096	476.095	476.096	476.096	476.095	476.095	476.095	476.096	476.096	476.096	476.095	476.096	476.096	476.096	476.095	476.096	476.095	476.095	476.096	476.095	476.095	476.095	476.095	476.095	476.095	476.096	476.095	476.096	476.096	476.096	476.095	476.096	476.096
336.072	9.33	0	4.67	0.027	29192	175	0	100	5.1	97.9	27.9	2	4	336.074	336.067	336.073	336.068	336.072	336.073	336.067	336.068	336.071	336.068	336.077	336.074	336.068	336.068	336.074	336.077	336.071	336.072	336.074	336.074	336.076	336.076	336.07	336.071	336.07	336.073	336.07	336.078	336.069	336.076	336.069	336.074	336.066	336.068	336.068	336.074
376.077	1.83	0	3.5	0.011	37377	175	0	100	1.7	99	8.4	4	8	376.078	376.077	376.076	376.077	376.077	376.077	376.077	376.076	376.077	376.076	376.077	376.077	376.077	376.077	376.074	376.076	376.077	376.077	376.078	376.075	376.077	376.077	376.077	376.077	376.077	376.077	376.077	376.077	376.077	376.077	376.077	376.077	376.077	376.076	376.077	376.077
298.055	1.09	0	8.57	0.027	18107	175	0	100	41.2	99.9	6.9	2	3	298.054	298.054	298.055	298.055	298.055	298.055	298.054	298.055	298.055	298.055	298.054	298.054	298.055	298.054	298.055	298.054	298.054	298.055	298.054	298.054	298.054	298.054	298.055	298.054	298.055	298.055	298.054	298.054	298.055	298.054	298.054	298.054	298.054	298.054	298.055	298.054
566.189	1.31	0	4.93	0.028	34188	175	0	100	4.4	99.2	20.6	2	5	566.188	566.189	566.189	566.192	566.189	566.19	566.187	566.188	566.188	566.189	566.191	566.189	566.189	566.189	566.189	566.189	566.189	566.19	566.189	566.189	566.19	566.189	566.189	566.191	566.189	566.188	566.189	566.19	566.189	566.189	566.188	566.189	566.189	566.189	566.188	566.19
303.13	7.14	0	3.33	0.024	15056	175	0	100	6.8	92.6	24.8	2	5	303.133	303.128	303.129	303.128	303.132	303.133	303.13	303.127	303.133	303.129	303.131	303.134	303.126	303.132	303.13	303.132	303.128	303.131	303.131	303.13	303.133	303.133	303.128	303.13	303.133	303.129	303.131	303.132	303.131	303.131	303.132	303.129	303.128	303.126	303.129	303.129
450.21	0.56	0	2.93	0.019	28505	83	92	100	13.9	99.7	7.1	3	4					450.21	450.21	450.209	450.21	450.21			450.21		450.21	450.21	450.21	450.21	450.21	450.211							450.209	450.21				450.21			450.209	450.209	450.21
416.166	5.6	0	0.63	0.057	72225	175	0			96.5	10	4	8	416.166	416.164	416.167	416.165	416.165	416.165	416.171	416.166	416.168	416.166	416.167	416.171	416.171	416.164	416.166	416.165	416.166	416.164	416.163	416.172	416.167	416.166	416.163	416.164	416.164	416.166	416.169	416.164	416.171	416.164	416.168	416.165	416.171	416.165	416.164	416.166
690.345	0.32	0	8.42	0.155	101569	175	0			99.5	7	3	5	690.345	690.346	690.345	690.345	690.346	690.346	690.345	690.346	690.345	690.345	690.345	690.345	690.345	690.345	690.345	690.346	690.345	690.345	690.345	690.346	690.345	690.345	690.345	690.345	690.345	690.345	690.345	690.346	690.345	690.346	690.346	690.345	690.346	690.345	690.345	690.345
552.185	0.95	0	4.43	0.016	29325	175	0	100	1.5	99.9	9	2	3	552.184	552.184	552.185	552.185	552.184	552.184	552.184	552.185	552.184	552.184	552.184	552.184	552.184	552.184	552.186	552.185	552.184	552.184	552.185	552.185	552.185	552.185	552.184	552.184	552.184	552.184	552.186	552.184	552.185	552.184	552.185	552.184	552.185	552.184	552.184	552.184
378.033	9.44	0	0.76	0.153	10876	175	0	100	30.6	98.5	35.9	2	6	378.037	378.036	378.035	378.029	378.029	378.033	378.034	378.033	378.031	378.03	378.034	378.034	378.037	378.034	378.031	378.031	378.034	378.037	378.031	378.032	378.033	378.034	378.03	378.046	378.031	378.036	378.032	378.041	378.035	378.034	378.03	378.03	378.031	378.036	378.035	378.034
574.08	2.12	0	2.13	0.076	7660	64	111	100	60.7	99.3	17.4	4	7	574.079			574.079	574.081		574.077			574.081				574.081	574.078	574.076	574.08			574.078	574.079	574.078												574.082		574.079
641.993	2.77	0	0.56	0.097	28567	175	0	100	13.8	98.8	11.6	4	7	641.992	641.994	641.995	641.996	641.992	641.991	641.995	641.993	641.994	641.995	641.992	641.995	641.996	641.99	641.995	641.995	641.993	641.992	641.992	641.993	641.994	641.994	641.994	641.991	641.995	641.994	641.993	641.994	641.994	641.993	641.993	641.992	641.993	641.992	641.995	641.993
317.195	1.8	0	3.49	0.053	11655	175	0	100	26.2	99.8	9	2	3	317.195	317.195	317.193	317.193	317.195	317.193	317.193	317.193	317.193	317.195	317.194	317.195	317.195	317.195	317.193	317.193	317.193	317.195	317.195	317.193	317.193	317.195	317.195	317.194	317.194	317.195	317.194	317.195	317.195	317.195	317.195	317.195	317.195	317.193	317.195	317.195
417.073	1.44	0	1.71	0.077	8508	175	0	100	8.2	99.8	12.4	1	3	417.073	417.074	417.073	417.074	417.073	417.072	417.073	417.073	417.074	417.075	417.073	417.073	417.073	417.074	417.073	417.073	417.073	417.073	417.073	417.074	417.073	417.073	417.073	417.073	417.073	417.074	417.073	417.073	417.073	417.073	417.074	417.073	417.073	417.074	417.073	417.073
746.126	0.57	0	4.9	0.034	45748	170	5	100	10.8	99.8	2	5	6	746.127	746.126	746.126	746.126	746.126	746.126	746.125		746.124	746.126	746.126	746.125	746.126	746.126	746.126	746.126	746.126	746.126	746.126	746.126	746.126	746.126	746.126	746.127	746.126	746.126	746.126	746.126	746.126	746.126	746.126	746.126	746.126	746.126	746.126	746.127
386.193	5.66	0	0.61	0.04	12349	161	14	100	26.5	97.8	30	1	3	386.194	386.193	386.193	386.19	386.195	386.195	386.195	386.192	386.194	386.196	386.19	386.195	386.195	386.193	386.196	386.194	386.193	386.197	386.194		386.197	386.192	386.196	386.194	386.196	386.193	386.192	386.191	386.195	386.19	386.196	386.195	386.193	386.192	386.192	386.193
644.179	1.03	0	0.78	0.082	13566	175	0	100	5.5	99.3	15.9	2	4	644.181	644.18	644.179	644.18	644.179	644.179	644.178	644.18	644.179	644.179	644.179	644.179	644.179	644.179	644.18	644.179	644.179	644.179	644.179	644.179	644.18	644.179	644.178	644.179	644.179	644.178	644.179	644.179	644.179	644.179	644.179	644.179	644.181	644.179	644.179	644.18
402.19	1.22	0	3.12	0.258	62955	175	0			99.5	12.7	3	9	402.189	402.189	402.189	402.19	402.189	402.19	402.19	402.189	402.19	402.189	402.189	402.19	402.19	402.19	402.19	402.19	402.19	402.19	402.19	402.19	402.19	402.19	402.189	402.189	402.19	402.189	402.19	402.189	402.19	402.19	402.189	402.19	402.189	402.19	402.19	402.19
632.137	1.09	0	3.88	0.272	12874	174	1	100	21.6	99.2	20.7	1	5	632.137	632.138	632.137	632.137	632.137	632.137	632.137	632.136	632.136	632.137	632.137	632.138	632.138	632.137	632.137	632.137	632.136	632.136	632.134	632.138	632.137	632.137	632.137	632.137	632.136	632.137	632.137	632.137	632.137	632.138	632.136	632.138	632.137	632.137	632.136	632.137
412.229	3.3	0	4.36	0.091	9940	175	0	100	6	96.6	21	2	5	412.228	412.227	412.229	412.229	412.228	412.229	412.23	412.228	412.229	412.228	412.228	412.228	412.23	412.229	412.23	412.228	412.23	412.23	412.228	412.223	412.225	412.229	412.23	412.231	412.231	412.228	412.229	412.23	412.228	412.229	412.229	412.229	412.228	412.228	412.229	412.225
464.094	4.22	0	3.45	0.064	12573	175	0	100	21.9	99.1	22.2	2	7	464.094	464.093	464.094	464.094	464.091	464.093	464.094	464.094	464.095	464.094	464.095	464.094	464.094	464.095	464.094	464.094	464.094	464.095	464.096	464.094	464.093	464.094	464.094	464.09	464.097	464.092	464.093	464.094	464.093	464.094	464.096	464.094	464.095	464.094	464.089	464.094
464.094	0.97	0	3.67	0.017	27942	173	2	100	1.9	99.8	12.2	3	6	464.094	464.094	464.093	464.093	464.094	464.093	464.094	464.094	464.094	464.094	464.093	464.094	464.093	464.094	464.094	464.094	464.093	464.093	464.094	464.093	464.093	464.094	464.093	464.094	464.093	464.093	464.094	464.093	464.094	464.094	464.094	464.094	464.094	464.094	464.092	464.094
918.123	3.78	0	0.74	0.056	24186	175	0	100	11.3	99.4	31.4	3	6	918.125	918.122	918.122	918.121	918.126	918.123	918.12	918.118	918.126	918.124	918.125	918.121	918.121	918.125	918.119	918.123	918.122	918.122	918.12	918.12	918.121	918.122	918.12	918.126	918.123	918.123	918.123	918.122	918.122	918.12	918.122	918.122	918.125	918.125	918.127	918.128
406.217	5.16	0	4.01	0.359	39554	137	38	100	8.5	99.7	31.5	4	8	406.216	406.216		406.216	406.216	406.216	406.215	406.22	406.22		406.216	406.215		406.216		406.215	406.216	406.216			406.22	406.215	406.216	406.219	406.216	406.215	406.22	406.215	406.215		406.22	406.215	406.216	406.22	406.216	406.22
367.951	0.33	0	7.92	0.077	26977	174	1	100	13.2	99.8	1.2	5	5	367.951	367.951	367.951	367.951	367.951	367.951	367.952	367.952	367.952	367.952	367.951	367.951	367.951	367.951	367.951	367.951	367.952	367.951	367.951	367.951	367.951	367.951	367.951	367.951	367.952	367.952	367.951	367.951	367.951	367.952	367.951	367.951	367.951	367.951	367.951	367.952
192.063	1.07	0	4.54	0.013	33129	173	2	100	5.6	91.6	14.1	2	3	192.064	192.063	192.063	192.063	192.063	192.063	192.063	192.063	192.063	192.063	192.063	192.064	192.063	192.064	192.063	192.063	192.063	192.063	192.064	192.063	192.063	192.064	192.063	192.063	192.064	192.063	192.064	192.063	192.063	192.064	192.064	192.063	192.063	192.064	192.063	192.064
176.068	3.49	0	3.24	0.213	25199	173	2	100	44.3	100	9.6	1	4	176.069	176.068	176.069	176.068	176.068	176.068	176.068	176.068	176.069	176.069	176.069	176.069	176.068	176.068	176.068		176.068	176.069	176.068	176.068	176.068	176.069	176.068	176.068	176.069	176.069	176.069	176.069	176.068	176.068	176.068	176.069	176.069	176.068	176.069	176.068
314.064	0.5	0	2.23	0.069	15677	175	0	100	7.7	88.1	4	1	2	314.064	314.064	314.064	314.064	314.064	314.064	314.064	314.064	314.064	314.064	314.064	314.064	314.064	314.064	314.064	314.064	314.064	314.064	314.064	314.064	314.064	314.064	314.064	314.064	314.063	314.064	314.064	314.064	314.064	314.064	314.064	314.064	314.064	314.064	314.064	314.064
522.061	2.3	0	2.14	0.085	5163	160	15	100	39.1	95.3	22.8	2	4	522.061	522.061	522.062	522.061	522.061	522.063	522.061	522.062	522.062	522.062	522.061	522.061	522.062	522.062	522.061	522.061	522.061	522.06	522.061	522.061	522.061	522.061		522.062	522.065	522.062	522.061	522.061	522.06	522.061	522.061	522.061	522.061	522.062	522.062	522.061
[truncated: 3,086 more rows]
[truncated: 1,014 more columns]
