# Supplementary material for: Untargeted and targeted metabolomics approaches to characterise, select and advance cassava pre‐breeding populations with enhanced whitefly tolerance
Source: Plant J. 2025 May 27;122(4):e70233. doi: 10.1111/tpj.70233 (PMC12109377; doi:10.1111/tpj.70233)
Supplement: Supplementary file 7 — Data S6. Untargeted chemical features extracted from the LC–MS analysis of F1 GM8586. Processed data after QC correction and internal standard normalisation and used as input for multivariate and statistical analysis. [file TPJ-122-0-s009.xlsx]

## Sheet: Sheet1
sample code	0.81_102.0317	0.88_102.0318	1.54_104.0622	0.67_106.027	0.62_111.0931	0.88_112.0182	5_113.9807	4.01_113.9927	0.52_113.9929	4.59_113.9937	0.66_114.0331	2.66_115.0631	4.95_115.9974	0.98_115.9999	5.08_116.0097	5.17_116.0106	4.24_116.0107	8.79_116.0107	0.74_116.0114	1.43_116.0458	1.43_116.0469	2.7_117.0574	2.78_117.0789	0.74_118.0265	4.95_118.0271	4.83_118.0275	5.08_118.039	5.08_118.0416	4.79_120.0313	1.03_120.0324	5_120.0325	4.83_120.0437	4.95_120.0437	4.69_120.0457	4.04_121.9827	4.03_121.987	4.83_122.0224	4.95_122.0225	3.84_122.0365	2.65_122.0368	2.83_122.037	3.28_126.0319	0.66_129.0428	0.61_129.9818	0.61_129.9823	8.88_130.0995	0.82_131.058	4_131.0948	5.01_131.9597
ECU72T0G2_lot0101	0.962263	0.813221	0.875788	1.46511	0.541258	1.06074	0.467437	0.90714	1.13095	0.774278	0.825	0.698275	0.984729	5.66169	0.705454	0.712192	0.836612	1.16081	1.48478	1.18434	1.31081	0.902642	2.48439	2.73143	1.06014	1.1921	0.867748	0.703742	0.941673	1.98152	0.679525	1.19062	1.07201	0.00800086	0.936212	0.936212	1.22936	0.815266	1.312	1.37042	0.881255	1.23079	0.860465	1.05536	1.07792	1.15026	1.42448	0.937717	1.30943
GM03_lot0102	1.26247	0.987867	0.574165	0.994426	0.945268	0.930977	0.352859	0.647144	1.07463	0.248394	1.26245	1.18145	1.02717	1.71945	0.876991	0.811676	0.943362	1.05383	0.91839	0.600411	0.595763	0.880435	1.36338	1.25041	1.00672	0.906324	0.907866	0.977801	0.847785	0.486147	0.440127	0.909603	1.00465	0.00691006	0.544264	0.544264	0.964385	1.34563	1.04678	0.022191	0.428641	0.760889	1.74815	0.862374	0.825318	0.9041	0.812976	0.966299	0.95991
WFS-GM142_lot0103	5.56853	0.139124	0.880124	0.329493	0.466614	0.156175	0.493334	0.862628	0.943907	0.365175	0.525905	1.01653	1.84752	3.08104	0.319066	0.83322	1.09657	0.562037	0.769762	1.01659	1.13631	1.11941	2.28543	0.252037	1.86292	1.95045	0.451074	0.580143	0.779766	0.566472	0.908108	1.91101	1.78215	1.28811	0.670067	0.670067	1.87915	2.26539	1.27285	1.18556	1.10882	0.875521	0.785631	0.775925	0.814535	1.05828	0.24373	2.0138	1.21223
GM152_lot0104	22.0512	1.5665	2.01114	1.09734	1.01773	1.67928	0.701325	1.08156	1.32888	0.647847	1.07631	3.28514	1.71337	1.38073	1.06871	1.14793	1.50116	1.25605	1.18332	1.9777	2.99711	4.15878	3.95061	1.77628	1.68084	1.34445	1.11924	0.9641	1.169	1.66414	1.31287	1.27875	1.6081	3.53087	2.6832	2.6832	1.56073	2.67995	7.47888	1.9863	1.99262	1.88304	1.621	1.10942	1.09906	1.28613	1.29779	1.71688	1.38699
GM154_lot0105	1.91769	0.615008	0.985324	3.89208	2.14057	0.630697	0.433288	1.23145	1.56814	1.25148	1.11511	0.72322	0.700333	7.72931	1.26184	1.38174	1.34982	2.41424	1.86174	0.790047	0.549432	0.907016	4.65798	9.56155	0.807566	0.629901	0.980443	1.23502	2.25914	1.41326	1.74737	0.666164	0.708848	0.945992	0.771447	0.771447	0.735788	2.02858	1.1681	1.02695	0.911819	0.314459	1.82299	1.72994	1.30123	1.43367	2.74896	1.42155	1.57193
WFR-GM157_lot0106	1.77071	0.563397	0.581381	1.65999	1.45238	0.448811	0.850599	1.04198	1.09741	0.877448	0.973079	0.25868	0.655601	2.37176	0.849134	0.881681	1.04545	0.809254	0.746259	0.770614	0.634641	0.430547	1.20762	5.4339	0.657528	0.654472	0.729262	0.762265	0.858974	2.30065	0.931052	0.707849	0.666462	0.00710213	1.3825	1.55664	0.753042	0.739368	0.982101	0.942786	0.910083	0.239562	1.41705	1.14192	1.05338	0.943667	2.19143	0.643994	1.02363
WFS-GM165_lot0107	4.55431	0.105249	0.290582	0.120165	0.175735	0.511521	0.385983	0.623292	0.579688	0.605505	0.425642	0.627035	1.39948	2.1149	0.188774	0.673071	0.735819	0.320671	0.484228	0.592475	0.570024	0.61297	1.18771	0.158495	1.48284	1.68833	0.161464	0.506025	1.17209	0.388121	0.61922	1.67633	1.37701	0.00517054	0.672917	0.672917	1.45532	1.57554	0.754358	1.80391	1.65223	1.07847	0.482464	0.417216	0.43773	0.786578	0.444511	0.870863	0.765533
WFS-GM20_lot0108	7.12695	0.973633	1.13883	0.391994	0.164979	1.05894	0.516339	0.731629	0.887806	0.222541	0.661546	2.4705	1.50595	0.0114302	0.176105	0.74883	0.84187	1.29958	0.850999	0.990102	1.04707	1.09484	1.54704	0.412593	1.5472	1.50438	0.416424	0.254407	0.763888	0.334099	0.836532	1.45755	1.51785	2.6207	0.458566	0.458566	1.35757	2.11435	0.9148	1.17211	0.753685	1.74446	0.719949	0.544	0.604809	0.880504	0.293404	1.35523	0.973511
GM22_lot0109	13.4927	1.37085	0.680952	0.719688	2.28348	1.42502	0.609741	1.55034	1.12575	1.32625	0.812401	1.19914	1.73582	4.27866	2.01535	2.20876	1.56698	2.3751	1.70399	1.48187	1.73416	1.24559	2.98758	1.03823	1.6809	1.57007	1.65479	2.44245	1.17937	2.74207	1.31855	1.49104	1.6289	0.0100634	2.25154	2.25154	1.65947	2.36386	0.865803	0.967916	0.90755	0.0331493	0.673455	1.41997	1.5329	1.41217	0.561104	2.0427	1.18729
WFS-GM35_lot0110	3.70426	1.06178	2.56592	0.283127	0.342923	1.08147	0.463476	0.767246	0.962862	1.0066	0.837932	2.77548	2.48085	0.847088	0.280693	1.00118	1.08088	1.39423	0.735403	1.05971	1.06264	1.46789	1.70682	0.189353	2.59282	2.343	0.375172	0.487327	2.25011	0.380318	1.29226	2.28999	2.399	3.07792	0.638259	0.638259	2.14508	3.35093	0.988901	1.12277	1.0119	1.24129	0.78223	0.615299	0.633254	0.974944	0.512344	1.49588	1.38574
GM38_lot0111	9.5491	0.737649	0.102492	1.7048	0.892654	0.697932	0.867176	0.724153	0.997615	0.361459	1.12855	0.183017	0.734202	0.963125	1.09165	1.10816	1.01964	1.10569	0.978693	0.784942	0.764906	0.49741	1.75752	6.29146	0.769082	0.76456	0.898485	1.1107	0.76037	1.37086	0.55001	0.781676	0.756544	1.06491	0.540008	0.540008	0.744108	0.955187	0.762621	0.414202	0.454076	0.202598	1.55259	0.947098	0.916563	0.827853	0.831743	0.748847	1.01761
GM51_lot0112	4.27356	0.764388	1.68143	1.9539	2.05792	1.96183	2.32643	2.36045	2.09016	1.17516	0.866142	2.32244	1.68413	14.9912	2.3381	2.17069	2.24988	1.83561	2.16175	1.57673	1.80513	1.33874	5.08476	1.80764	1.65118	1.34302	2.11318	2.31354	1.98157	5.35605	2.82928	1.46854	1.67978	0.0165454	4.62827	4.62827	1.45681	2.62918	0.86011	1.52027	1.25635	1.33637	2.39208	2.20095	2.27538	2.30802	1.60918	1.80166	2.54134
GM68_lot0113	8.65601	0.997202	1.17024	0.442947	0.489903	1.03566	0.597018	1.07236	0.895104	1.04417	0.851123	3.96908	2.34871	0.990675	0.493133	1.13351	1.41127	1.47783	0.932606	0.656183	1.15972	1.34225	2.55861	0.283861	2.33429	2.25382	0.611887	0.945813	1.22964	0.541571	1.15671	2.23842	2.25761	2.98082	2.60929	2.60929	2.16823	3.01399	0.83373	2.29353	1.45393	0.551906	1.23433	1.07216	1.12575	1.30076	0.633167	1.29831	1.20817
GM75_lot0114	1.63664	0.412817	1.21022	1.11585	0.951455	0.783544	0.364138	0.995821	1.20606	1.02086	0.989741	1.63578	0.900908	2.5957	1.11411	1.16059	1.09681	0.975352	0.941995	0.792805	0.751763	0.795048	2.15458	1.58446	0.86075	0.741596	0.778524	1.02581	0.942476	1.47157	1.01016	0.771968	0.822263	0.00729132	1.34464	1.34464	0.874131	0.946299	0.794197	0.361956	0.522937	0.0240179	1.00216	1.09328	1.10922	1.10226	1.86615	0.758676	1.13934
GM93_lot0115	11.1904	0.772416	0.486703	0.504228	0.346093	0.755738	0.522947	0.960909	1.0288	0.928195	0.00899313	0.844834	1.76332	2.5526	0.715494	0.789032	1.11692	1.05394	1.24762	1.72452	2.68512	1.04921	2.54439	0.617909	1.74438	1.56625	0.719759	0.742463	0.874102	2.1375	0.918222	1.52686	1.67561	0.00736465	0.86001	0.86001	1.56368	1.9703	0.720953	2.14031	2.11749	0.0242595	0.546974	0.647	0.657545	0.918999	1.0429	1.48409	1.19395
GM99_lot0116	1.58175	0.628704	1.16476	2.0408	0.639788	0.479669	0.717642	0.991969	0.774643	0.484905	1.02802	0.0163554	0.494852	1.6724	1.07674	1.28162	0.898871	1.58379	0.332799	0.737041	0.696639	1.16951	3.12585	2.70117	0.502694	0.408537	0.68983	1.1055	0.678576	0.682752	1.37877	0.434384	0.468923	1.29914	0.698393	0.698393	0.442801	1.15284	0.302411	0.853878	0.939446	0.0201994	0.719538	0.974914	0.85683	0.870281	1.66871	1.20431	0.816876
GM07_lot0201	1.49273	0.843266	1.37751	1.8646	0.798456	0.719847	0.818109	1.12126	1.26539	1.44454	1.72364	0.312374	1.3478	0.0956437	0.597632	1.62548	1.33837	1.46219	1.13218	1.38956	1.3608	0.705601	0.725751	4.87927	1.23666	1.54548	0.603922	0.747835	1.19993	0.536482	1.16668	1.50018	1.33634	0.374474	0.841041	0.841859	1.52189	1.30025	1.05459	0.463844	0.473856	0.0653695	2.29572	1.2435	1.13459	1.25045	4.19824	0.758586	0.842218
GM08_lot0202	0.471718	1.20314	0.731334	1.80271	0.366937	1.04286	2.02315	1.71571	1.32969	2.78844	1.33723	0.0315102	1.07545	0.366836	1.77902	1.85687	1.36729	0.349832	1.32899	2.02809	2.09981	0.683805	1.72925	6.58478	1.04337	1.13463	1.31037	1.66455	1.62942	2.36461	2.19968	1.16468	1.10509	0.866955	2.16645	2.16856	1.16419	1.14913	0.983901	1.11279	1.5635	0.0819243	1.0084	1.37038	1.30718	1.33019	2.79725	1.34331	1.33838
GM109_lot0203	1.61971	0.959511	0.359851	0.301323	0.949474	0.91331	0.624177	0.88058	1.07893	0.414752	0.933818	1.21644	1.50684	0.643079	0.725999	0.6826	0.927166	0.881349	0.555431	0.717597	1.07842	0.355549	1.34474	1.06323	1.48792	1.47932	0.77072	0.394533	0.904143	1.57057	1.48927	1.42656	1.52283	0.323638	2.84954	1.82747	1.32598	2.05187	0.636273	1.43303	1.61041	1.17851	0.36117	0.935904	0.982943	0.984677	0.864214	0.830023	0.835393
GM120_lot0204	1.2229	1.27758	0.345908	1.26022	0.748827	1.5559	1.47127	2.05614	1.46893	2.16426	1.66599	0.486143	1.94481	1.00748	1.10125	0.945315	1.48459	0.724831	1.3068	3.23639	3.85554	0.919427	3.91937	1.57332	1.98275	1.92083	0.911879	0.692321	1.45198	1.85351	2.33801	1.88598	2.05219	1.21187	1.73243	1.73411	1.86106	2.36888	0.628751	4.33861	3.96954	1.65496	1.40787	1.26205	1.26822	1.37377	2.58403	2.36355	1.21987
GM122_lot0205	0.184289	1.5731	1.45886	0.66298	1.43631	1.41345	1.67635	1.8389	1.31586	1.60037	0.887632	0.519242	0.90507	1.68587	1.46141	1.53407	1.4946	1.63446	1.32592	1.1816	1.14772	2.74949	3.13657	1.57512	0.901756	0.871888	1.11928	1.34594	1.44062	2.27299	2.21884	0.935101	0.969229	0.662382	1.63356	1.63515	1.02488	1.21906	0.599392	1.52811	1.85078	1.20217	0.87362	1.21472	1.27156	1.53586	1.6135	0.796522	1.00635
GM140_lot0206	0.00627409	1.08247	1.10026	2.25118	0.643866	0.974192	2.1262	1.55223	1.2935	0.928051	2.5755	1.36066	1.22421	0.971514	1.77953	1.64768	1.54211	0.432747	0.70923	1.03678	0.839293	0.909765	0.711547	4.21576	1.18705	1.17768	1.62898	1.6266	1.36186	1.09837	2.19192	1.23084	1.20392	0.656732	7.91666	7.92436	1.23979	1.32754	1.09268	1.18309	0.942878	0.0808487	2.89795	1.31972	1.23281	1.5666	1.99558	1.10426	1.1252
GM150_lot0207	0.873843	0.818301	0.422407	3.73544	1.55312	0.618189	1.36225	1.32213	1.23236	2.5117	1.95228	0.41765	0.352137	1.78241	0.965281	1.15858	1.12486	0.335515	2.12397	0.732732	0.339874	0.512349	1.03113	3.8859	0.390444	0.359791	0.819514	1.00387	7.44004	2.50355	2.38323	0.380629	0.355913	1.21211	2.30516	2.3074	0.529398	1.87762	1.48482	0.779184	0.516227	0.0752502	2.16597	1.51088	1.30837	1.33131	2.19013	0.901725	1.31133
GM160_lot0208	0.405458	0.748298	1.7516	1.19705	1.48366	0.753723	1.75308	1.00552	1.45871	0.790884	1.39071	1.21321	0.909632	1.91305	1.07379	1.24192	1.30165	0.201181	1.21679	1.08322	0.98875	0.774028	0.833078	1.16973	0.913171	0.890415	0.911361	1.0288	1.03672	2.12382	0.985864	0.9229	0.973018	1.22567	1.78339	1.78513	0.966519	0.973701	0.943685	0.0297818	0.778565	0.871908	1.77324	1.28818	1.22229	1.37075	4.16604	0.586619	1.12018
WFS-GM169_lot0209	4.1165	1.19345	0.627844	1.15169	1.2618	1.15153	0.81248	1.23184	1.14309	0.977723	1.48136	1.08764	1.36813	1.40561	1.3559	1.27583	1.18523	0.189691	0.687925	1.49262	1.48989	0.855312	0.822925	1.81249	1.2841	1.18789	1.1573	0.39497	1.29082	1.89307	1.22849	1.16506	1.36936	0.480431	3.06377	3.06675	1.17545	1.90961	0.634014	1.69111	1.21	1.57894	1.42371	1.08118	1.0988	1.22155	1.51961	1.21165	0.88444
WFR-GM177_lot0210	4.61853	1.21549	1.61471	1.77368	1.22625	1.15456	0.881235	1.38094	1.45131	2.15248	1.19431	1.20088	1.5935	0.817524	1.26199	1.11657	1.18176	0.257021	1.46361	1.15148	1.01182	1.7933	1.47833	0.718446	1.63822	1.5758	1.13556	0.876438	1.04088	0.497417	0.86425	1.56976	1.70752	2.54494	1.44634	1.44774	1.58981	2.20409	0.351515	2.89796	2.98391	0.0671239	1.41902	0.908544	0.921127	1.34065	0.839547	1.27323	1.0689
GM178_lot0211	0.456219	0.996021	0.348657	1.90417	1.96348	1.04868	1.33678	2.04514	1.68042	1.2933	2.02726	0.409653	1.43855	0.65198	1.68906	1.82983	1.63928	0.644639	0.706263	2.25766	2.66683	1.01723	1.54492	1.47822	1.39821	1.50919	1.43598	0.696269	1.68724	1.39855	2.4668	1.52768	1.46153	1.02916	1.67293	1.67456	1.72556	1.94067	1.19601	1.18988	1.32249	2.25851	3.61209	1.68051	1.36518	1.68945	4.74297	1.47018	1.17358
GM194_lot0212	1.52239	0.8656	2.05622	1.3472	1.20174	1.74892	1.78504	1.62921	0.992319	0.631153	0.921982	1.6253	1.19318	1.0625	1.32294	1.10853	1.10846	0.410979	1.05966	1.12433	1.0844	3.43685	2.00911	0.81154	1.24351	1.09649	1.25678	1.19233	4.02471	0.65271	1.36448	1.08417	1.28938	4.07092	2.57214	2.57464	1.14751	2.11408	2.58946	2.17089	2.46391	3.64234	0.653605	0.922151	0.971885	1.3653	0.575125	1.50198	1.27326
GM24_lot0213	2.99979	0.870899	0.453905	2.90339	1.12754	0.748264	1.73562	1.92212	1.38882	1.86616	1.92831	0.434803	1.64262	0.407536	1.67584	1.52213	1.43972	0.653221	1.18867	1.78071	1.80273	0.667428	1.20694	3.72294	1.67244	1.67351	1.40585	2.12209	1.53597	1.45109	4.01645	1.69169	1.68323	78.9942	2.89784	2.90066	1.78183	1.70931	0.53838	1.84253	1.91859	1.71756	3.03355	1.50799	1.4194	1.5054	0.736109	0.996732	1.47004
GM36_lot0214	4.9154	1.41262	5.80816	0.703852	1.91133	1.5362	1.3672	1.74259	1.30197	3.35502	0.997385	3.52251	2.13209	1.32534	1.42668	1.61758	1.51646	1.16688	1.66437	1.79026	1.9355	2.69272	1.03863	0.636849	2.05856	1.88916	1.1207	0.436069	1.50013	1.55586	1.47583	1.85549	2.21303	4.87944	7.4307	7.43791	1.9983	2.76131	0.823218	0.0355006	1.39592	3.94285	0.854069	0.907134	0.960227	1.62127	2.57798	2.63756	1.25428
GM39_lot0215	1.6287	1.19068	1.07942	0.864334	1.6008	1.17076	0.773128	1.06542	1.26567	0.769669	0.0134709	0.516616	1.55654	0.625766	0.692962	1.40994	1.17645	0.290797	1.15211	1.46656	1.52389	1.07447	0.727159	1.49427	1.54649	1.58015	0.703491	0.904613	2.49736	0.988038	1.3431	1.54994	1.61119	2.66598	6.96844	6.97522	1.53624	1.79436	0.823361	0.84641	0.60789	1.61552	1.09966	1.23152	1.28294	1.32332	2.57475	0.459365	0.931224
GM66_lot0216	4.09783	1.20511	2.34944	1.0152	1.52991	1.05064	0.930946	1.18035	1.39055	1.37585	1.16103	2.64658	2.22198	1.15904	0.247034	1.30276	1.43905	1.85263	1.54572	1.44393	1.62329	1.65812	1.15633	1.78563	2.17234	2.12612	0.588146	0.530373	1.39685	0.561458	1.56194	2.09448	2.32	3.00747	3.0295	3.0255	2.03773	2.93262	1.21093	1.93049	0.995199	4.333	1.49435	1.31658	1.40522	1.33919	2.10521	1.82395	1.07689
GM69_lot0217	0.431252	1.18304	0.736439	2.04144	1.28164	1.00358	1.78794	1.6812	1.3062	2.14059	1.85657	1.67075	0.972518	1.67834	1.06885	0.935326	1.14777	0.221393	1.64177	1.20615	1.23296	0.998954	1.03382	1.65152	0.981646	0.940741	1.00027	1.28175	1.29826	0.971866	2.09317	0.946863	1.02792	0.00899696	5.11948	5.12446	1.12584	1.33475	1.35258	0.0302261	0.949711	3.83382	1.71262	1.25789	1.13237	1.36741	3.20135	0.883979	1.16626
GM79_lot0218	0.293669	1.36609	2.62783	2.00276	2.01946	1.16153	2.00826	0.924266	1.19357	1.34842	1.21095	1.55543	1.30672	1.71483	1.27567	1.3776	1.38272	0.186067	1.32793	1.21249	1.19437	1.40866	1.29742	2.02502	1.22624	1.3332	1.44452	1.03149	1.32614	1.25648	1.20371	1.28107	1.31753	2.13177	2.34716	2.34944	1.32223	1.3531	0.73605	0.0300247	0.646208	2.29883	3.20891	1.10217	1.07129	1.20227	4.51197	1.64834	1.03574
WFS-GM90_lot0219	1.22325	0.901772	0.731278	1.81101	1.89627	0.818515	1.31305	1.84983	1.48296	1.13322	1.38077	0.590418	2.0229	2.12144	0.47863	1.79511	1.30912	0.424937	1.64135	1.9969	2.36747	1.40445	2.45909	2.16032	2.09584	2.11297	1.25356	1.09969	1.5761	2.60999	1.5464	2.0251	2.13416	1.29943	1.90009	1.90156	1.97966	2.81531	0.614014	2.05102	2.41445	3.4088	1.94151	1.28522	1.30118	1.46574	5.91432	1.96032	1.21591
GM01_lot0301	0.145204	1.12342	0.337301	1.63861	1.18744	0.958795	2.67006	0.82031	1.40961	1.49247	3.06588	0.196441	0.642087	0.475685	1.70918	1.59343	1.32824	0.177597	1.27589	0.895233	0.621517	0.46598	0.971421	9.51532	0.602365	0.59493	1.29825	1.11545	1.5126	0.640457	1.7241	0.630844	0.576712	1.01806	1.15585	1.15585	0.743629	2.5254	2.1217	0.0405057	0.404861	0.0517147	1.38058	1.62812	1.56976	1.25816	1.39179	0.823391	1.2926
GM10_lot0302	1.38962	1.70272	2.64123	0.429088	1.90918	1.89585	4.04859	1.50162	1.19902	1.70424	1.12092	1.40282	1.22237	0.951264	1.42584	1.45075	1.4301	0.35172	1.15238	1.54448	1.58139	1.46041	1.07578	0.36141	1.26558	1.23245	1.36792	1.08483	2.50393	0.362371	1.92284	1.20716	1.17243	0.00957345	0.849032	0.849032	1.2729	3.41699	3.15335	0.042561	1.38959	0.0543388	0.693649	1.23221	1.30254	1.33828	1.15168	1.26226	1.28773
GM110_lot0303	0.161184	0.819664	1.1433	0.714127	1.17321	0.972354	0.897815	0.888868	1.47429	0.635206	1.76739	0.924211	0.913507	0.827538	1.09505	0.987182	1.13293	0.256996	1.11428	0.873933	0.634665	0.649509	0.729844	1.04086	0.904865	0.797139	1.02562	0.667653	1.82289	0.324417	1.66859	0.843661	0.827179	0.00812983	0.682115	0.682115	0.934697	1.05465	1.19064	0.72915	0.815829	0.0461448	1.63743	1.234	1.10218	1.22077	0.8887	0.44446	0.937945
WFS-GM115_lot0304	0.588364	1.60729	1.53997	1.37282	1.53575	1.70503	3.68326	1.689	0.889476	1.67285	0.0254776	0.382472	1.1344	1.95119	1.13944	1.33297	1.30123	0.202308	1.37671	1.72252	2.52022	5.83455	2.70635	0.668794	1.23911	0.998999	1.13961	0.838818	3.00925	1.90419	1.83257	1.00848	1.1985	2.78167	1.21924	1.21855	1.22696	1.68182	6.68382	3.70558	2.56549	4.69201	0.903768	0.834448	0.810029	1.23662	1.43303	2.6259	0.968548
GM141_lot0305	1.0965	1.03209	1.5101	0.77343	1.73632	1.12227	4.20613	0.950812	1.3378	1.8153	2.55685	1.35278	1.59391	0.669569	1.40822	1.4337	1.31419	0.244588	1.32328	0.64863	0.342808	1.07289	0.780538	0.43823	1.66833	1.57111	1.40794	0.30486	1.41219	0.719935	1.77312	1.53251	1.61199	2.74367	0.589987	0.589987	1.53463	3.02429	1.39922	0.0404401	0.510451	0.051631	2.38734	1.22809	1.09457	1.27258	1.09089	1.50827	1.20427
GM155_lot0306	1.17194	1.17239	0.844631	0.759413	0.486731	1.2951	2.42717	1.15019	0.862891	1.54795	1.71758	0.743755	1.35758	1.24081	1.42976	1.25295	1.35941	0.0425869	1.10243	2.55769	3.60821	1.37161	1.32559	0.495768	1.35212	1.39808	1.47139	0.845172	1.4014	0.556071	1.19178	1.42798	1.31141	0.553822	1.54858	1.54858	1.67819	2.34324	2.81701	2.37246	1.61855	0.740457	0.859443	0.946163	0.972487	1.35445	0.270037	1.11254	1.21877
GM17_lot0307	0.363891	1.34443	3.32077	0.321123	1.09029	1.64639	1.85372	1.27876	0.87192	1.90405	1.10532	4.40349	2.60118	0.502861	2.96656	1.54637	1.26506	0.244289	0.871785	0.579689	1.15418	1.47381	1.45505	0.503117	2.69949	2.55291	0.692083	0.644541	1.22035	0.626214	1.59441	2.52599	2.58575	2.79931	1.19848	1.19848	2.52879	3.91496	2.21292	2.96339	0.896983	0.0481428	1.05646	0.604245	0.623161	1.21039	0.535108	0.994353	1.3976
WFR-GM173_lot0308	0.2233	1.07247	0.869808	3.5969	0.850323	1.03422	2.00308	1.86803	1.34925	1.47446	3.43869	0.505754	2.50759	2.24649	0.902677	0.919715	1.25826	0.156733	1.8306	1.40954	1.3333	0.990338	0.783621	0.8643	2.51387	2.2803	1.36944	0.356643	1.2829	2.26599	1.51826	2.32782	2.40635	0.782285	1.25242	1.25242	2.25504	4.2015	2.25326	3.01958	6.01551	0.516413	2.64957	1.04267	0.882065	1.46219	1.27892	2.13917	1.25003
GM182_lot0309	0.133003	1.36384	2.10895	0.546731	0.132329	1.44765	5.70959	1.37632	0.899523	2.23435	1.01909	2.92674	2.57528	1.4333	0.223226	1.11527	1.43908	0.188634	0.790208	1.19499	1.25992	0.770714	1.07079	0.51302	2.80457	3.11072	0.503259	0.849432	1.182	0.815884	1.85112	3.02712	2.71245	2.67041	2.02642	2.02642	3.01149	3.67484	1.58882	4.31937	4.12235	0.800207	0.610658	0.720938	0.763306	1.33731	0.714175	1.02039	1.51591
WFR-GM183_lot0310	0.153309	0.981702	1.11445	1.10137	1.26358	1.31623	1.39097	1.82014	1.25772	1.78044	2.09833	0.774837	1.19614	2.21023	1.27541	1.18881	1.42737	0.135578	1.54184	1.17522	1.75883	1.22354	0.842726	2.92948	1.12939	1.03441	1.22162	0.928909	1.41731	1.47679	1.43817	1.08626	1.09024	1.821	3.0293	3.02594	1.15521	1.32596	2.77486	0.0419339	1.24944	1.77479	1.25077	1.15953	1.15681	1.34916	0.431905	0.923072	0.99586
GM185_lot0311	0.876337	0.862562	1.01473	1.85541	1.30436	0.938728	2.33551	1.27398	0.928412	1.06779	2.37422	1.08864	2.33561	1.16023	0.290264	1.47228	1.3754	0.393566	2.00632	1.33535	1.34005	1.4139	1.52183	3.56607	2.53395	2.32961	0.323333	0.226804	1.24496	1.29604	2.48647	2.30785	2.30988	1.47074	2.71688	2.71688	2.57911	3.68477	1.90747	3.17415	3.01503	0.051145	1.56844	1.16218	1.18515	1.2847	1.97558	2.06139	1.31286
GM188_lot0312	1.44827	1.40636	1.15145	1.7013	1.0037	1.36965	2.69893	2.31447	1.0364	4.01415	2.47807	0.976071	1.87099	2.88971	0.549197	1.33157	1.5732	0.20356	1.87705	1.75862	1.87555	0.952493	0.449704	1.29745	1.82997	1.74809	0.455141	0.412123	1.26783	1.2995	1.36392	1.74972	1.76478	3.24666	2.51254	2.51254	1.91212	2.93349	0.937842	4.47714	2.74604	1.58853	1.059	0.957354	0.988653	1.37752	0.560282	1.16073	1.31737
GM37_lot0313	0.368766	1.23612	2.11879	0.908618	0.703953	1.78334	6.29352	1.01727	1.03223	1.22587	2.51848	3.34247	2.62539	0.595575	0.424331	1.5128	1.3596	0.0912166	1.00027	1.90254	2.21144	3.80444	2.34344	1.58779	2.82114	2.64046	1.12747	0.586959	1.35134	0.431108	1.61088	2.50993	2.64822	0.00883035	0.785623	0.785623	2.55994	4.72951	4.80089	2.38449	2.43609	1.64728	1.30033	0.991929	0.968442	1.19744	0.845609	1.92246	1.43391
GM46_lot0314	1.31924	1.38038	2.70907	0.160804	0.359833	1.58589	2.00429	0.996178	0.96308	1.95609	1.50798	8.57733	1.83169	0.589597	0.397956	1.67109	1.51271	0.10607	1.2467	1.01163	1.62806	3.74435	1.37155	0.352699	1.86937	1.99282	0.505331	0.46893	1.42097	0.379703	1.3374	1.94168	1.84127	7.88765	1.06969	1.06969	2.02692	2.85061	2.10785	1.14123	1.56686	1.62054	0.688539	0.798066	0.882544	1.3602	0.98972	2.16068	1.19088
GM53_lot0315	1.43869	1.11751	4.74055	0.737081	1.69999	1.6517	5.88655	1.5639	1.11093	1.12632	3.01696	3.67764	2.63858	1.78889	4.40299	2.10437	1.46855	0.160459	1.37759	1.58045	1.53497	3.0061	2.10849	0.648648	2.71381	2.73861	0.498884	0.136943	1.35902	2.08676	1.27255	2.6423	2.61377	2.72863	0.518289	0.518289	2.77975	5.22291	3.72569	3.76635	2.77153	3.6125	1.84396	0.933755	0.980033	1.2686	0.954667	2.51049	1.57518
WFS-GM56_lot0316	0.393653	0.967565	5.21139	0.449802	1.40539	1.59268	2.7316	1.14701	1.10941	1.29577	1.60538	5.76593	2.68186	0.671476	0.420279	1.91884	1.33694	0.267534	1.14243	0.768212	1.13062	2.95333	1.64073	0.577185	2.77307	2.43729	0.680673	0.506256	1.36312	0.370627	1.8636	2.38811	2.57611	5.32024	2.10326	2.10326	2.4295	4.25593	3.65736	2.81123	1.79047	2.86635	1.26259	0.793947	0.843152	1.32526	1.47986	3.5879	1.55466
GM71_lot0317	0.619881	1.45118	1.66779	0.748399	2.28385	1.70737	1.65391	1.28817	1.35218	1.41351	2.40647	0.864396	2.16893	0.166655	4.40929	2.29842	1.32711	0.233686	1.2069	0.987905	0.931853	2.21393	1.27295	0.584742	2.24581	2.15251	0.466877	0.516788	1.40515	0.216246	1.36637	2.12362	2.10583	0.00941028	1.06866	1.06866	2.13928	3.30779	0.0425887	0.964478	1.89063	1.35732	1.81154	1.0309	1.08452	1.30843	0.320866	2.44459	1.56545
GM102_lot0401	2.1298	0.696829	0.498442	2.01529	0.861642	0.726276	0.252612	1.11416	0.91209	0.457676	1.39957	0.0237363	0.733469	0.506716	1.15066	1.29493	1.29879	0.170587	1.43215	0.588007	0.589769	0.455305	0.980574	3.70026	0.710668	0.695561	0.989095	4.58274	1.29455	3.30172	0.776364	0.720132	0.719205	1.0209	0.67128	0.67114	0.72785	1.31439	2.09277	0.495035	0.936102	0.0399719	2.052	1.48521	1.2507	1.25705	1.61895	1.0517	1.69917
WFR-GM108_lot0402	5.58722	0.671309	0.384535	0.539305	1.65027	0.656113	1.25065	0.858125	0.992042	0.718813	0.00974906	0.192066	1.0024	1.30949	0.824957	0.761358	0.96801	0.123725	0.737089	1.35542	1.65593	1.99141	2.17418	1.14339	1.0024	1.2665	0.89531	3.60725	1.08322	3.60325	0.313341	1.29933	0.930601	0.707194	0.245159	0.245159	1.45914	1.70897	3.31471	0.0236942	2.34041	2.69424	0.481322	1.09618	1.11756	1.17519	1.3109	1.6881	1.39908
GM119_lot0403	1.24197	0.883593	0.707631	0.705778	0.439579	0.902292	1.22018	1.22852	0.87652	1.23728	0.652532	0.262278	0.734789	0.633022	0.796409	1.01142	1.04295	0.187865	0.909486	0.602922	0.439676	0.497479	0.458399	1.38026	0.723308	0.566621	0.908969	3.73894	0.91977	0.936924	1.68086	0.582184	0.604406	0.658138	0.343686	0.343686	0.593343	2.40578	1.03226	0.329962	0.838152	0.204187	1.04084	1.07114	0.973797	0.632806	0.727011	0.700029	1.25178
WFS-GM123_lot0404	8.94366	0.995159	1.19386	0.972741	0.89342	1.06912	0.352602	1.02484	0.654199	0.881501	0.782091	0.8921	1.56285	1.43088	0.50232	1.17212	1.0565	0.275674	1.18087	0.836466	0.816963	0.636743	0.463389	0.530247	1.50544	1.39793	0.724163	2.54691	0.930169	2.67873	0.720423	1.40419	1.41722	0.480075	0.310467	0.310467	1.35499	1.75585	1.15782	0.503846	2.60281	0.472621	1.1718	0.881249	0.844981	1.09963	1.75393	0.902583	1.05188
WFS-GM124_lot0405	1.46323	1.20642	0.794644	0.37116	0.733427	1.26414	0.362762	1.00484	0.921463	1.06291	0.47308	0.0216368	1.61977	0.8043	1.05675	1.10311	1.23172	0.265804	1.07139	0.466986	0.498111	0.463282	0.632352	1.14985	1.58862	1.52042	0.965808	1.7418	1.14957	2.59761	0.788236	1.56288	1.49125	0.674285	0.544639	0.544639	1.46314	1.73851	1.87215	0.884612	2.00296	0.362467	0.639364	1.0076	1.03797	0.720528	0.611323	1.02475	1.45855
GM133_lot0406	1.35146	1.01299	0.853973	1.04575	0.957158	0.949227	1.58709	1.69612	0.969633	1.39782	0.662697	0.388033	1.1459	1.2847	1.32447	1.32433	1.43621	0.201736	0.71249	0.553389	0.557017	0.51498	0.594748	0.543323	1.13866	0.988819	0.981196	4.66739	1.14901	1.47195	0.840544	1.04419	1.04023	1.45729	0.242215	0.250958	0.945733	2.05478	1.78203	0.785276	1.01019	0.0422559	1.40747	1.44709	1.4122	1.3492	1.52978	0.587682	1.78399
GM136_lot0407	1.1347	0.768961	0.806525	2.02219	0.558521	0.735911	1.11082	0.86956	0.891229	0.578094	1.38759	0.0202723	0.884475	0.779932	1.28068	1.34852	1.09688	0.272991	1.27955	0.69944	0.299195	0.46164	0.476538	3.99278	0.905656	0.922404	1.04945	5.67373	1.07853	2.37845	0.690517	0.927109	0.849172	0.389395	0.560897	0.560897	0.977961	2.53516	1.55524	0.569008	1.13877	0.601179	2.42164	1.01844	0.767403	0.903267	1.22566	0.570691	1.3179
GM144_lot0408	1.57383	0.806614	0.927085	1.42922	1.28512	0.98141	1.22855	1.04066	1.23249	0.882042	1.08062	1.31387	0.937821	0.619115	0.840053	1.5268	1.3193	0.201117	1.7674	0.697259	0.590546	1.00153	0.992155	3.5641	1.03082	0.927244	0.67563	2.07502	2.88822	3.00916	0.777803	0.948578	0.995381	2.30677	0.994562	0.994562	1.01774	1.51098	2.21977	1.32425	2.07594	0.827267	1.11509	1.30447	1.30917	1.26862	4.96889	1.02946	1.49836
WFR-GM146_lot0409	3.74828	0.579731	0.37726	3.42287	0.650417	0.580788	1.05002	1.20438	1.24462	0.45005	0.965476	0.531852	0.833775	2.43844	1.17926	1.11879	1.01225	0.270032	1.64595	0.525199	0.448733	0.462017	0.734029	6.7357	0.810422	0.804869	1.04765	4.80147	1.07749	1.57716	0.820586	0.837482	0.807339	0.00592539	0.808936	0.808936	0.826628	0.916742	3.06112	1.02306	1.96955	0.0333694	1.24291	1.18797	0.929223	0.75438	1.53898	0.770047	1.14466
GM167_lot0410	5.78345	0.612133	0.488684	2.88743	1.45937	0.908239	1.02696	1.24213	0.909376	1.17006	1.20224	0.201875	0.845027	1.95613	1.11581	1.10198	1.27468	0.303086	1.40497	1.09277	0.742746	0.549481	1.06111	2.67224	0.809852	0.800961	1.17784	4.58388	1.15281	5.59197	1.08482	0.863746	0.799085	0.754515	0.692985	0.692985	0.879541	1.33171	1.25707	0.689282	1.85341	0.0414784	2.02505	1.40319	1.24973	1.31137	1.10677	1.71745	1.25827
GM170_lot0411	10.2677	1.26452	1.19982	1.58027	1.2102	1.2157	0.631774	1.48675	1.14715	1.44417	0.941334	0.858271	1.60946	0.802591	0.167053	1.13338	0.994802	0.12309	1.19494	1.17497	1.04469	0.68315	0.323918	1.42112	1.6427	1.44271	0.386394	1.24341	2.02712	1.77434	1.05844	1.43295	1.58313	0.316665	1.1785	1.1785	1.2679	2.35173	1.94316	1.40666	4.29616	0.0342949	1.48823	0.89938	0.881361	0.607306	0.881981	1.56576	1.0937
WFS-GM29_lot0412	2.02271	1.29216	0.648187	3.66837	0.765556	1.15556	1.17886	2.61372	1.02999	1.72972	2.03725	0.738988	0.577464	0.888193	1.42123	1.73939	1.14064	0.159498	1.4102	0.961487	0.892747	0.62877	1.34417	2.40059	0.636788	0.511402	1.17383	5.87289	2.6621	4.47595	0.785282	0.539498	0.577802	19.2917	0.472573	0.472573	0.599577	2.08584	1.0257	0.614074	2.03416	0.507796	2.20222	1.30393	1.29246	1.35412	1.56909	1.9424	1.79527
GM48_lot0413	2.26366	1.13931	3.98345	0.31195	0.350704	1.76003	0.333384	1.05775	0.650166	0.78249	0.941476	3.90734	2.01954	0.00574627	0.902906	0.954404	1.30754	0.190556	1.10626	1.1466	1.07397	1.42235	0.535226	0.588699	2.09574	1.99624	1.34182	3.77433	1.12677	0.73565	0.816267	2.01474	1.97077	0.006842	1.01484	1.01484	1.84124	2.60257	1.69515	1.23214	1.48494	0.880366	0.830544	0.909944	0.990623	1.25445	0.43964	0.870073	1.67816
WFS-GM76_lot0414	4.31442	0.443104	0.449562	0.779311	0.289084	0.777142	0.394797	1.4496	1.03391	0.658143	0.334559	0.557703	0.739935	1.2214	0.969285	1.06237	1.05661	0.130974	0.59079	0.836641	0.744441	0.39904	0.308864	1.81294	0.785271	0.679688	0.944792	4.27847	1.17057	3.14299	0.93674	0.723562	0.750871	0.478061	0.998698	0.998698	0.704652	2.63293	0.62729	0.855015	0.756344	0.229257	1.00843	0.844737	0.84685	0.577377	0.838421	0.671552	1.30058
WFS-GM80_lot0415	1.57623	0.685581	0.381153	2.54015	0.496775	0.625576	0.70556	1.319	1.0975	0.869818	1.56839	0.196386	0.186586	1.7683	0.722711	0.828081	0.709632	0.210722	1.4374	0.754901	0.406938	0.407065	0.928893	4.80303	0.236602	0.145537	0.831818	2.78127	4.4445	3.68222	1.23217	0.156691	0.000512012	1.34607	0.316848	0.207089	0.232288	1.11985	1.30051	0.529824	0.0631757	0.0357759	1.18452	1.13815	1.06735	0.614106	2.18731	1.25325	1.24709
WFR-GM87_lot0416	2.59191	0.62084	0.884422	1.11534	1.03058	0.738949	1.35689	1.1749	0.816636	0.455725	0.827972	0.274729	1.13493	0.511518	0.642589	0.673715	0.86558	0.149103	0.691652	0.980411	1.63285	3.75714	2.22286	0.763578	1.19138	0.967096	1.08598	2.22854	2.27153	4.04254	0.676136	0.986286	1.13315	1.14185	0.817461	0.817461	1.01534	1.55104	6.88383	0.0239698	3.41091	1.82477	0.881702	0.777598	0.72877	0.65199	0.482025	2.58158	1.13122
GM88_lot0417	2.02803	1.1316	0.157654	1.53438	0.673187	1.10125	1.09635	1.44891	0.927728	0.774926	0.879638	0.263398	0.89077	0.469351	0.976006	0.863453	0.899607	0.123326	1.11566	1.15671	1.41497	0.434215	0.571398	2.40527	0.944456	0.850248	1.02441	3.93686	1.2054	4.76964	0.744313	0.893499	0.88398	0.901618	0.679518	0.679518	0.852684	0.931361	1.72936	0.366399	1.19247	0.885161	1.74605	1.09732	1.05563	0.731512	0.810742	0.354122	1.22631
TMS60444T0G2_lot0418	4.92215	0.971971	0.469849	0.383096	0.316898	1.06181	0.515244	1.50454	0.844013	0.706845	0.0106818	0.53422	0.242635	1.13087	0.664852	0.465372	0.405278	0.551147	1.31776	0.949961	0.88669	0.211109	1.11495	1.91113	0.361973	0.333447	0.903703	2.32284	1.25103	1.88997	0.662193	0.336598	0.375174	1.56919	0.55774	0.55774	0.419601	0.871975	3.50275	0.0259611	0.0663196	4.83537	0.487043	0.677841	0.716648	0.794807	0.129523	1.67019	0.958814
GM05_lot0501	0.911562	0.830456	1.16352	1.02752	1.40228	0.820528	2.77794	1.28925	0.675292	1.72921	0.74827	0.584787	0.636844	1.33902	2.98633	1.22811	0.995481	0.0788924	0.690856	0.503393	0.39464	0.531045	1.74829	1.14642	0.616268	0.59564	2.04277	1.34796	0.517128	2.88503	1.5767	0.645282	0.616073	0.473615	0.261726	0.261726	0.619649	1.7833	1.47885	1.17559	0.606608	0.217791	0.566667	1.33191	1.32434	0.98377	0.604891	1.38842	0.819614
GM06_lot0502	0.505014	0.967378	0.33394	0.914021	2.04151	0.922685	2.88908	1.17934	0.671371	2.51082	0.505697	0.0255517	0.747167	1.00283	2.34606	1.02359	1.06768	0.0506413	1.01653	0.823553	0.741225	0.298208	1.20483	0.983911	0.699409	0.819437	2.06808	0.753661	0.494599	1.50546	1.06196	0.878527	0.717477	1.44329	0.401357	0.401357	0.849334	1.98737	1.5124	1.07502	0.396922	0.0261388	0.327387	1.37046	1.46266	1.09997	1.06001	0.828562	0.851848
GM101_lot0503	9.15815	1.00733	0.990932	0.386195	0.799742	1.08623	2.66633	1.38884	0.728145	1.60694	0.243332	0.607511	0.974634	1.30038	1.39748	1.33571	0.938594	0.129177	0.423991	0.691792	0.603586	0.657999	1.06697	0.340887	0.969026	0.906787	0.939747	1.48751	0.525062	1.77101	1.8515	0.916708	0.940744	0.893862	0.6936	0.6936	0.833659	2.53395	0.841392	0.818883	0.664833	0.806718	0.476961	0.959636	1.01114	0.977112	0.700499	0.98688	1.00616
GM105_lot0504	0.814238	0.403657	0.290834	1.87524	2.23694	0.406681	2.50627	1.2202	0.75166	0.800302	0.542667	0.0255529	0.400924	3.32416	2.08986	0.975807	0.801381	0.411533	1.7848	0.373662	0.587905	0.327802	1.51197	3.52781	0.376745	0.373344	1.71066	1.69078	0.566424	2.83357	1.54585	0.370609	0.334013	16.3934	0.435564	0.382916	0.373364	2.91941	1.03686	0.47094	0.505822	0.02614	0.695834	1.13186	1.27087	1.01441	2.34817	1.10441	0.969865
GM114_lot0505	4.8185	0.400267	0.522196	0.850232	1.22321	0.488693	2.0673	1.0195	0.771459	0.962962	0.472599	1.24721	1.466	0.743735	6.32922	1.46969	1.00762	0.207155	0.89136	1.09364	1.18344	1.00163	1.93891	0.388172	1.55547	1.56814	0.934784	0.746203	0.429942	0.882802	0.483343	1.53582	1.49089	0.00676925	0.772973	0.772973	1.58889	3.02864	1.66227	2.43822	1.4928	1.75829	0.387179	0.950081	1.04975	1.05498	0.314143	2.34517	1.07565
GM125_lot0506	0.818371	0.948677	1.50851	1.29628	1.29664	0.889586	3.2569	1.58019	0.727925	1.91014	0.871245	0.463064	0.917978	1.08915	2.16533	1.10398	1.01665	0.508351	1.56592	1.04382	1.17233	1.23023	2.03255	1.0928	0.836335	0.784655	2.01069	2.10621	0.493872	1.6711	1.04832	0.815433	0.865123	0.993204	0.19813	0.19813	0.896706	1.89949	2.23796	0.0331036	0.600964	1.56966	0.827155	1.10235	1.11713	1.01478	1.26478	1.82063	0.723406
GM149_lot0507	0.503005	0.489989	0.894341	1.35427	0.47356	0.655233	3.09032	0.991505	0.685604	0.526421	0.695498	0.705356	0.792042	0.448143	2.53772	1.04193	0.98485	0.290255	1.4044	0.398372	0.250752	0.441959	0.817081	2.32825	0.728635	0.665188	1.85634	2.03572	0.501165	1.39557	1.01451	0.728024	0.75485	0.00649337	0.301086	0.301086	0.600942	0.910399	1.22938	1.59611	0.660571	0.0239626	1.10369	0.946865	0.868439	0.982363	0.426719	0.545137	0.763643
GM175_lot0508	2.42334	1.01561	1.48473	0.614509	0.717498	1.08857	2.07118	1.50317	0.71488	1.14028	0.307119	1.48496	1.40472	1.0509	0.9237	1.10761	1.02023	0.104915	0.945265	1.6792	2.68244	0.93779	1.44569	0.291295	1.37215	1.56289	0.979619	1.18285	0.482956	1.32538	0.959128	1.5229	1.41756	1.54759	0.954106	0.954957	1.5006	2.01458	0.88358	3.06493	1.55583	1.31389	0.88413	0.754432	0.760664	1.06543	0.418578	1.45862	0.888644
WFR-GM176_lot0509	5.13632	0.597222	0.993194	0.992966	1.00603	1.11198	2.76973	0.98815	0.688651	1.28436	0.00678412	0.900672	2.03301	0.402117	5.1264	1.19039	1.04271	0.0826492	1.04519	0.925637	0.876037	0.516158	1.19981	0.365293	2.034	2.33705	0.830133	0.894209	0.48654	0.931533	1.30676	2.32528	2.01111	0.919065	0.917478	0.917478	2.02867	3.67671	0.842492	4.17109	3.04043	0.848905	0.477241	0.935252	0.993313	0.963369	0.254803	0.795791	1.01699
GM187_lot0510	1.94133	0.900627	1.77083	0.520454	1.85323	1.17916	1.36309	1.06572	0.574481	1.65771	0.464392	1.75225	1.77591	0.73844	4.4649	1.03678	0.952419	0.0962683	0.94775	0.948067	1.46075	1.21466	1.67882	0.327604	1.73647	1.98594	0.992749	1.53911	0.912951	1.02434	1.05919	2.00129	1.73065	3.12557	0.986318	0.986318	1.85289	2.71369	0.81806	3.79285	2.42993	1.70765	0.553983	0.857504	0.909825	0.848488	0.469704	2.39343	0.762529
GM195_lot0511	6.3332	0.733217	2.03471	0.724925	0.56033	0.829304	1.43436	1.14924	0.626504	0.781523	0.432676	2.67402	0.933878	0.43843	2.307	1.04519	1.03829	0.305372	1.18501	0.755863	0.648535	0.805871	0.834496	0.716114	0.932729	0.826372	2.21815	2.22739	0.557576	1.13358	0.569262	0.85998	0.881846	0.00669883	0.191391	0.191391	0.784306	3.12976	0.640195	0.458088	0.165683	0.0247208	0.68659	0.950845	0.986361	0.983374	0.682558	0.537501	0.946392
GM23_lot0512	0.876333	0.856617	1.44502	1.1045	1.90372	0.913655	3.16663	1.01153	0.748635	1.59868	0.723489	1.0214	0.777147	0.00516879	1.48557	1.18343	1.0822	0.16514	1.17773	0.752938	0.6009	0.593231	1.76515	2.82817	0.725672	0.703031	1.51113	0.82241	0.546291	1.4173	1.42591	0.771929	0.774844	1.02863	0.300061	0.300061	0.753068	3.47277	1.41994	0.62682	0.573509	0.285031	0.856993	1.25356	1.27462	1.06156	2.07085	1.63432	0.954772
GM40_lot0513	4.92161	1.30328	0.499992	1.11059	1.10685	1.37107	1.44981	1.24161	0.726709	1.18644	0.933853	0.463406	1.13378	0.375867	0.946006	0.94185	0.807216	0.229943	0.936796	1.90026	2.21213	0.563658	1.11461	1.11593	1.06406	1.17483	1.1542	1.36145	0.498258	1.43427	1.09516	1.16401	1.08725	0.372373	0.466207	0.466207	1.02465	3.13412	0.938836	1.49325	0.729179	1.97188	1.4448	0.888698	0.87167	0.912412	0.175496	1.26821	0.822261
GM57_lot0514	0.593496	1.00375	4.44296	0.227641	2.40713	1.07523	2.35749	0.814831	0.787701	1.50328	0.569775	5.45824	1.20466	0.723197	2.22439	0.877215	0.960483	0.184449	1.00213	0.969288	0.958569	1.55746	1.56372	0.230611	1.17875	1.09365	2.12275	1.21043	0.484497	0.0706737	0.953728	1.15135	1.20602	3.69173	0.22346	0.22346	1.15794	2.16597	1.21248	1.21986	0.501997	1.44526	0.722044	0.95492	1.02607	0.97435	0.78038	2.27819	1.01258
GM64_lot0515	8.31391	0.942165	2.46447	0.391283	0.82692	1.08362	1.82243	0.958732	0.641028	0.480435	0.535672	2.3217	0.900118	0.375895	2.27819	0.924306	1.06659	0.154225	0.986629	0.837772	0.862181	1.13458	1.20308	0.315288	0.845858	0.762716	2.33749	2.04376	0.451432	0.485489	1.00305	0.793506	0.85867	1.22854	0.728277	0.728277	0.735467	1.56323	1.36645	0.0323269	0.811414	0.369515	0.732086	0.821223	0.845966	0.897712	0.287316	1.20386	0.768328
GM70_lot0516	5.21156	0.919844	0.37587	1.3777	0.962953	0.970907	1.27085	0.789414	0.878188	2.46248	0.974762	0.808088	1.53847	0.452227	4.68699	1.08835	0.775994	0.208224	1.45161	0.848475	0.777976	1.00186	1.18492	1.13807	1.46391	1.48796	0.00454807	0.426838	0.463543	0.800866	0.736835	1.51266	1.4845	0.00720741	0.358262	0.358262	1.56133	3.01771	1.59987	1.97017	1.41143	1.05784	2.29093	0.846367	0.794122	1.1718	1.51988	2.73668	0.84947
GM74_lot0517	8.16028	0.899466	1.88937	0.785657	0.810911	0.934238	2.09959	1.29663	0.682107	1.02359	0.606406	1.87759	1.35206	0.965071	0.798219	1.0612	1.0596	0.117001	1.03703	0.866525	0.814694	0.816199	0.95799	0.441398	1.31181	1.29442	1.05995	1.60686	0.520111	1.02731	0.56412	1.32468	1.31211	0.00691942	0.966471	0.966471	1.15485	2.79994	0.561683	1.68437	0.882631	0.0255349	0.813683	0.916322	0.975373	1.01829	0.3968	0.7116	0.856303
WFS-GM91_lot0518	1.27793	0.763903	0.272723	0.836011	1.03681	0.84099	2.53998	1.27953	0.893962	0.896293	0.867685	0.312582	0.397197	1.03026	1.91494	0.79243	0.898557	0.0392286	0.792624	1.22526	1.31468	0.361423	0.816646	1.17249	0.389606	0.373524	1.80299	1.69914	0.940707	0.833289	1.5435	0.386701	0.364535	1.0969	0.973155	0.973155	0.433735	3.34293	1.00407	0.0314154	0.305173	0.0245519	1.05399	1.20293	1.15836	1.02156	0.833832	0.749952	0.686394
GM98_lot0519	0.816946	0.744701	0.490947	0.936107	1.3071	0.903413	1.37937	1.20514	0.682461	0.968061	0.341572	0.0244088	1.02164	1.19216	0.604972	1.20262	1.02164	0.360497	1.27795	0.966025	0.984802	0.451477	1.02172	1.15273	0.983734	1.02006	0.00426969	0.168081	0.514202	1.73943	1.20401	1.04468	0.980247	0.900913	0.207129	0.210221	0.979075	1.45002	0.85079	0.774848	0.745367	0.0249696	1.04759	1.12537	0.997057	0.950912	0.787943	1.06073	0.635203
WFS-GM09_lot0601	0.989867	0.782221	0.234078	0.516593	1.38656	1.04744	0.822673	1.42989	1.15651	1.10824	0.0142525	0.560933	0.683237	1.66299	1.41505	1.33406	1.14011	0.233449	1.13555	1.10769	1.86295	0.686233	0.81056	0.962086	0.657228	0.693258	0.997576	1.3468	0.362547	1.06309	0.960028	0.752437	0.631168	1.27279	1.04609	1.04609	0.746356	0.764997	0.677783	0.027036	0.543674	0.0398293	0.576941	1.09923	1.18305	1.0929	0.436731	0.240371	0.817742
GM113_lot0602	0.215502	0.624495	0.165618	1.33031	1.12909	0.969336	0.635868	1.33234	0.822771	0.959503	0.0120439	0.196654	1.09692	1.34181	0.75261	0.827744	0.910954	0.229847	0.94296	1.46801	2.04408	1.27162	1.25236	0.413254	1.10581	0.996895	0.970444	0.659814	0.31582	1.61428	0.952496	0.97153	1.08248	0.883461	0.719469	0.723796	0.888863	1.60091	1.75306	2.43708	2.34474	0.402812	0.444819	0.810435	0.81739	0.805041	0.40351	1.00733	0.714309
GM116_lot0603	0.821328	0.82618	0.215133	0.551217	1.32674	0.931638	0.775961	0.973529	1.03113	1.27116	1.2804	0.377897	0.740114	1.71812	0.946688	0.89784	0.862386	0.0315992	0.429428	1.04597	2.13319	0.789541	1.20938	0.191991	0.770118	0.781087	0.888621	0.890296	0.593641	0.9494	1.36655	0.829424	0.740368	1.88957	1.83787	1.83787	0.735401	2.84488	0.901545	1.35722	0.767213	1.37858	1.11967	0.913614	0.913923	0.924169	1.70462	1.28042	1.07654
GM121_lot0604	0.32931	1.0004	0.144124	1.34891	1.53269	1.16859	0.700076	1.08892	0.745642	2.6764	1.19841	0.440522	1.08134	0.817275	1.07536	1.03607	1.04996	0.0785329	1.10022	1.85424	2.58981	0.761908	0.963215	0.972263	1.10231	1.01865	1.09164	0.328663	0.323684	0.427275	1.50817	1.00885	1.07517	2.22487	1.11983	1.11983	1.15184	1.95437	1.19497	1.69545	1.33275	1.02614	0.73545	0.837964	0.867022	0.893772	0.318924	0.887771	0.858674
WFS-GM134_lot0605	0.0986708	0.741363	0.471778	1.10787	2.74671	0.633886	0.449993	0.943229	0.827788	0.900385	0.678824	0.67023	0.678197	2.04307	1.01133	1.08744	0.893818	0.435471	0.934321	0.495505	0.294886	0.690658	0.795314	1.55725	0.727256	0.671883	0.929946	0.868424	0.343393	1.51598	1.66939	0.740571	0.683514	1.21389	0.97572	0.97572	0.718188	1.88112	0.941337	0.825552	0.832105	0.747952	0.620462	0.999288	0.96505	0.872639	2.55003	0.80226	0.919574
WFR-GM139_lot0606	0.220289	0.569273	0.289433	0.873241	1.00177	0.682429	0.928873	0.970869	0.83731	1.07434	1.02307	0.188727	0.953853	0.715203	0.667216	0.677215	0.943553	0.0913239	0.504375	1.12986	1.87208	0.588406	0.671901	0.80128	0.953196	0.963178	0.81883	0.486841	0.305148	2.02835	1.63925	0.98866	0.923563	0.842361	0.500543	0.500543	0.890349	1.73937	1.12943	0.0238537	1.1538	0.0351412	0.623765	0.93902	0.981157	0.888509	1.35429	0.517711	0.828813
WFR-GM16_lot0607	0.115821	0.90513	1.02369	1.21638	2.45499	0.926781	0.794486	0.851166	0.854451	0.315113	1.17842	1.94177	0.825209	3.1551	0.761502	0.868034	0.770785	0.132007	1.08952	0.891565	1.14159	2.24749	1.56066	1.07355	0.859409	0.769156	0.717806	0.604202	0.314756	0.758678	1.43536	0.796154	0.887175	3.35546	1.80701	1.80701	0.842068	1.28779	0.98722	0.0231631	0.731476	2.3007	1.02393	0.716153	0.687266	0.842536	1.14746	1.5619	0.688775
GM164_lot0608	0.615357	0.683238	0.335986	0.705497	1.01007	0.716191	0.386743	1.15602	0.811154	1.20656	1.41094	0.426102	1.30572	0.689424	0.365581	0.873916	0.870549	0.015808	0.863824	1.05459	1.27075	0.507367	0.55074	0.169116	1.2604	1.32011	0.431257	0.494164	0.334376	0.648556	0.939038	1.31174	1.23739	0.536455	2.55047	2.55047	1.1504	1.23851	0.861078	1.08656	0.899596	0.435481	0.976773	0.989281	0.997304	0.885071	1.45693	0.517174	0.755419
GM172_lot0609	0.947306	0.940324	0.940113	2.04215	1.6663	1.07217	0.437248	0.970434	0.898365	1.47893	1.95166	0.56438	0.971437	1.16681	0.93754	0.919812	0.885816	0.0366056	0.919019	1.27276	1.94305	2.36177	1.45205	0.831712	1.00201	0.996937	0.952244	0.566089	0.301452	1.19751	1.38162	1.01737	0.997471	1.47275	0.403692	0.405856	0.964356	3.55547	2.21944	1.56639	1.64481	1.92685	1.31504	0.852703	0.826956	0.774142	2.04124	1.19054	0.843304
GM191_lot0610	0.168747	0.856146	0.490783	0.429898	0.828674	0.9279	0.515682	0.844518	0.736771	0.460223	0.907283	0.73607	1.29159	2.28101	0.277676	1.01907	0.962848	0.159507	0.747179	0.805946	0.889298	0.683551	0.624971	0.296736	1.31072	1.36905	0.353249	0.409499	0.301022	0.950615	0.935291	1.36213	1.27785	0.00650052	0.428763	0.428763	1.25267	1.81524	0.411102	1.00421	0.657036	0.727012	0.532173	0.795303	0.879284	0.833827	0.835578	0.357893	0.92985
WFS-GM196_lot0611	0.44896	0.2958	0.524364	0.842082	0.627771	0.838641	0.750879	1.00429	0.995734	0.59635	1.3927	1.20643	0.57781	1.1275	0.907921	0.96826	0.937368	0.0549012	0.898405	0.744823	0.680909	0.557438	0.450561	0.54418	0.571113	0.498491	0.713056	1.06121	0.298809	1.10813	1.99168	0.538109	0.546238	0.00644693	0.409763	0.409763	0.506731	1.61478	0.774524	0.364102	0.403738	0.533673	0.869429	0.90489	0.933765	0.778586	1.18122	0.718966	0.67827
GM21_lot0612	0.838515	0.839925	0.253281	0.560483	1.06333	1.02809	0.899763	1.07368	0.835424	1.4397	1.119	0.235237	0.723397	0.501913	0.864103	0.908481	0.845115	0.116979	0.863778	0.915674	1.22115	0.432966	0.645343	0.96251	0.72217	0.650477	0.867223	0.547607	0.274638	0.325514	1.7022	0.715125	0.717259	1.14318	0.465616	0.465616	0.624295	1.20515	0.332008	0.424665	0.435358	0.0326795	0.540274	0.901871	0.973109	0.805936	0.446443	0.42225	0.864567
GM25_lot0613	0.0883653	0.714932	0.543841	1.50879	0.79584	0.754964	0.662285	1.09819	0.862873	0.611567	0.99133	0.0211819	0.623057	1.01207	1.20078	1.27217	0.806155	0.105916	0.808662	0.795926	0.67878	0.389722	0.801926	1.85504	0.612094	0.669051	1.00441	1.31961	0.307644	0.878433	0.923839	0.733363	0.60424	1.37291	0.585319	0.585319	0.589596	2.78989	1.0733	0.0229546	0.582661	0.0338166	0.966928	1.08309	1.01668	0.818629	2.2581	0.531068	1.02107
GM26_lot0614	0.104274	0.60332	0.280227	1.11946	0.992992	0.518431	0.611893	0.738318	1.01959	0.584013	1.66527	0.300066	0.425075	1.05691	0.942831	0.913307	0.859192	0.1097	0.837131	0.887322	1.03616	0.300736	0.739668	1.93403	0.407549	0.404222	0.85353	1.27929	0.302831	0.812342	2.17029	0.450278	0.403884	0.519738	0.560545	0.560545	0.434722	2.1846	1.13452	0.021751	0.410636	0.0320436	0.997839	1.06736	1.02423	0.80802	2.20234	0.310507	0.890124
GM32_lot0615	0.143531	0.612302	0.21915	1.19056	0.74603	0.556891	0.532346	1.12722	0.85319	1.78049	1.04206	0.214094	0.242825	3.35769	0.957522	0.934711	0.905458	0.189527	1.11499	0.466618	0.196569	0.435567	0.617965	0.832924	0.257856	0.241561	0.758849	0.945388	0.663237	1.48239	1.83976	0.258747	0.235002	1.50192	1.19612	1.19612	0.305893	1.96017	1.0223	0.0237814	0.294549	0.633497	1.24783	0.972387	0.880287	0.820739	1.51546	0.475682	0.807429
WFR-GM54_lot0616	1.04731	1.06621	2.08327	0.939716	0.514214	1.23349	0.543071	1.03454	1.05041	0.625867	0.0125765	2.08696	1.28921	2.34299	0.392813	0.906585	1.05446	0.0621458	1.15733	0.613961	0.5535	1.8344	1.0046	0.13907	1.37766	1.32888	0.444133	0.449906	0.35489	0.580555	1.10486	1.33492	1.31334	1.84103	1.01316	1.0128	1.13495	1.86865	0.639287	2.06957	1.6329	0.67782	0.430956	0.818818	0.868644	0.914717	1.26508	0.966063	0.912651
GM83_lot0617	0.123597	0.854015	0.306117	1.77517	1.67967	0.778622	0.959185	1.16051	0.370153	1.10929	1.60395	0.120077	0.907736	3.8821	1.22277	1.17576	1.08073	0.303497	1.3792	0.779052	0.770704	0.976116	1.21368	3.86493	0.927546	0.89374	0.747505	0.350812	0.345975	0.982791	2.39073	0.919871	0.919248	0.00740323	0.888025	0.888025	0.835776	1.05605	1.28092	1.21334	1.28243	1.44276	0.818983	1.24015	1.24581	0.975975	2.68884	0.968768	0.890009
WFR-GM84_lot0618	0.107984	0.725989	1.50533	0.964135	2.43697	0.846841	0.761812	0.830021	0.875051	0.534889	1.574	0.441326	0.29134	0.91322	0.490336	0.572077	0.717234	0.049995	0.62878	1.41582	2.31052	4.92527	3.61349	1.15454	0.347127	0.286626	0.498482	0.53521	0.294176	0.184937	0.625276	0.306098	0.374376	0.371245	0.81287	0.948009	0.354472	1.11278	2.85407	0.0221951	0.369619	2.92213	0.548272	0.823397	0.732785	0.767423	2.03828	2.51617	0.873395
WFR-GM96_lot0619	0.184667	0.702192	0.201636	1.65921	1.77443	0.598094	0.739786	1.71015	1.03156	1.38821	1.66969	0.201969	0.420296	3.26953	0.91074	0.952254	0.97477	0.359201	1.5142	0.722472	0.504624	0.44045	0.742624	1.50759	0.425366	0.390857	0.784599	0.913169	0.721459	1.73413	2.64481	0.409188	0.397955	0.424976	1.44147	1.44147	0.377069	2.79674	0.900723	0.284794	0.291981	0.0399655	0.828617	1.47752	1.46027	1.01491	2.73167	0.401052	1.11233
TMS60444T0G1_lot0620	0.15051	0.856431	0.129012	1.73821	0.00960863	0.770214	0.262594	1.96994	0.650725	0.730112	1.28124	0.0212107	0.0708337	4.12963	0.275568	0.227018	0.164827	0.374688	1.39737	0.891973	0.95524	0.315949	1.55637	3.01439	0.122378	0.0835511	0.470682	0.247765	1.08817	1.67092	1.1603	0.094616	0.131386	0.00641831	1.33737	1.33737	0.174495	0.577288	3.24669	0.0229857	0.0254783	5.30179	0.444884	0.176652	0.0727644	0.905074	0.369671	1.21504	0.491041
GM02_lot0701	5.54109	1.20418	2.32982	2.48995	1.83725	1.06033	1.70144	1.44755	1.63775	1.25791	4.42173	1.01487	0.893207	0.451175	3.17367	1.41734	1.33887	0.25468	0.869267	1.051	0.904114	0.813674	1.06251	5.61357	0.78881	0.801551	4.32688	10.84	1.55303	2.00985	0.679296	0.830151	0.800857	0.494917	6.02864	6.02864	0.895745	2.40568	0.643237	0.0568365	0.339724	0.316008	2.59156	1.30856	1.13366	1.46923	2.18172	1.07645	0.935878
WFS-GM04_lot0702	0.272335	1.4908	3.31257	0.741434	0.93584	1.28947	1.50368	1.8108	1.14317	0.700969	2.34392	0.568852	0.906588	0.675193	3.47662	1.46599	1.32369	0.113939	1.15146	0.999376	1.10531	0.729612	1.33843	1.07107	0.891135	0.942612	2.56859	10.6933	1.26315	3.23621	1.25756	0.953117	0.866542	0.00855052	3.06414	3.06414	0.929782	0.685477	1.18849	2.1597	1.12797	0.033061	0.922395	1.2236	1.4097	1.3379	1.2741	0.479419	1.20502
GM100_lot0703	0.00840625	0.97562	2.33764	1.37075	1.46914	0.973048	1.72456	1.10343	1.11484	0.576835	1.93018	0.766317	0.977962	0.376326	3.20666	1.33925	1.11211	0.399839	1.80852	0.97154	0.882636	0.69037	1.228	0.923939	0.958383	0.888805	2.52774	10.8301	1.14984	0.868989	1.67793	0.91962	0.946246	0.918035	5.62659	5.62659	0.873597	0.942812	0.872587	0.868174	0.702795	0.0312192	1.11316	1.2429	1.24709	1.16284	1.28726	0.814187	0.935731
GM117_lot0704	4.33811	1.15841	3.56732	0.255584	0.474927	1.03492	0.756723	1.06042	1.05921	1.15873	1.91633	1.87689	1.99197	0.545349	0.865457	1.21152	1.54299	0.0787252	1.00004	0.901962	0.875931	1.02059	1.40729	0.467699	1.97251	2.27894	0.913452	6.09369	1.34831	0.791926	0.711873	2.32495	1.88741	0.00881572	3.15696	3.21603	2.09103	1.8457	0.498404	2.33869	1.45888	0.784191	0.865295	0.752298	0.840147	1.57682	0.363826	0.855614	1.30065
GM14_lot0705	6.11329	1.3138	2.65007	0.59638	0.93005	1.16191	0.854956	1.46201	0.835821	0.62714	1.38862	1.19151	1.10947	0.224633	2.95071	1.11382	1.26142	0.128234	1.05068	0.978363	0.956918	0.763882	1.08495	0.248338	1.05574	0.954673	1.86418	7.79419	1.11756	1.2178	1.59792	0.971551	1.02669	1.11771	5.00655	5.00655	0.967736	0.879644	0.562983	0.0480482	0.675717	0.0298286	0.524297	1.04977	1.15617	1.27336	1.0623	0.56877	0.8619
GM148_lot0706	1.80384	1.6574	5.70074	1.76196	0.649787	1.67042	1.28759	1.54312	1.1095	2.31783	2.46607	1.29199	1.90812	0.348516	2.43976	0.804217	1.3771	0.179179	0.900543	1.41169	1.55555	3.25309	2.55425	0.798781	1.87	1.63532	2.51794	5.77114	3.83002	0.797027	1.38722	1.64203	1.77847	4.04227	5.64019	5.64019	1.64974	1.64542	4.06201	9.42363	4.65187	0.0355859	0.808596	0.668587	0.662588	1.63685	0.839619	1.6996	1.15157
WFR-GM15_lot0707	0.893062	0.558784	3.55359	0.523796	0.690228	1.08495	0.833501	1.27233	1.18993	1.1829	2.03965	1.05547	1.77191	1.50358	0.739899	1.71341	1.45956	0.166248	1.43816	0.712839	0.627119	1.46983	1.47774	0.444111	1.76588	1.97146	0.84947	6.52495	1.18806	1.69948	1.7816	1.88355	1.71397	0.00822877	2.04373	2.04373	1.83658	1.61037	1.18119	2.27001	1.00473	1.13675	0.886181	0.791207	0.804556	1.41292	0.445063	0.609088	1.03921
GM156_lot0708	5.116	1.1346	4.0233	0.444509	0.470671	1.00327	0.391076	1.246	1.11897	0.816739	1.37556	1.56184	0.809276	1.10854	2.64899	1.18794	1.34027	0.124847	0.928097	0.696471	0.67131	0.919258	0.889056	0.385856	0.72831	0.608466	2.13299	10.2289	1.14129	3.07723	1.83848	0.61103	0.762661	27.313	4.35706	4.35706	0.5885	0.56673	1.28776	1.40455	0.710171	0.0313652	0.572954	0.95937	0.982843	1.32862	2.71011	0.43176	0.728334
GM161_lot0709	0.77319	1.9754	1.32631	0.224566	0.939323	1.96317	3.02247	1.44722	1.12308	0.329445	1.35785	1.65248	2.69923	0.295988	0.602467	1.08013	1.30867	0.0919218	0.723203	0.737866	0.612371	0.552932	1.73168	0.276726	2.82914	3.32824	0.880111	10.8589	1.56981	0.635075	1.92425	3.49739	2.65369	3.24323	6.5441	6.5441	3.06711	2.31969	1.27742	4.77787	2.86882	1.7892	0.52106	0.719925	0.773923	1.69207	0.455128	0.942521	1.2431
GM192_lot0710	3.11743	1.60204	5.21192	0.425164	0.271351	1.59913	0.961549	1.30948	0.93832	0.91771	1.1707	2.59422	1.54477	0.407849	1.4654	1.00214	1.31672	0.0531246	0.952248	1.00378	1.05505	0.962231	1.22851	0.360261	1.52996	1.70344	1.20682	5.00041	1.04439	2.50548	1.6797	1.71	1.52097	0.00801096	1.54582	1.54582	1.64606	1.33906	0.976364	4.47682	1.999	0.835884	0.754082	0.593505	0.642971	1.36668	0.544367	0.948993	1.05611
WFS-GM193_lot0711	3.63877	1.0862	2.88625	1.59114	0.713169	0.837212	1.30924	1.41143	0.88005	1.37745	3.20993	0.733793	0.58765	0.714843	3.41954	1.62664	1.24937	0.150005	1.34987	0.694829	0.505399	0.961027	1.0245	0.636151	0.574502	0.530141	2.23582	11.0837	1.32952	2.3264	1.86605	0.540283	0.585442	2.40772	3.62275	3.62275	0.609635	1.5578	1.32597	0.930017	0.631129	0.0320827	2.25925	0.903544	0.921859	1.546	0.772951	0.787088	0.948953
GM27_lot0712	5.12805	1.12871	1.54414	0.801685	1.12197	0.967286	1.69292	1.43757	1.09802	1.58091	0.0262684	0.455307	0.826989	0.067872	3.02105	1.12433	1.28414	0.0529066	1.15416	1.18315	2.03119	0.400734	0.638671	0.346027	0.7505	0.764243	2.38303	8.47428	1.18242	1.14402	0.572394	0.783829	0.739593	1.58613	4.30853	4.30853	0.913101	1.83981	0.55743	0.0518012	0.411701	0.0321585	0.65689	1.10828	1.18807	1.39029	2.26997	0.455636	0.998628
GM28_lot0713	5.6292	1.47356	0.87678	0.605726	0.828306	1.41758	1.96782	1.16616	0.960462	0.624	1.5038	1.12143	1.17864	0.444414	0.887701	1.13983	1.27683	0.122875	1.10138	1.08292	0.920885	0.57841	1.25528	0.611206	1.13101	1.07988	0.792286	2.29236	1.31127	0.676652	0.55851	1.07648	1.0457	0.58289	5.47516	5.47516	1.07332	0.743294	0.246454	0.0513521	0.314712	0.0318797	1.2348	1.1453	1.16527	1.29672	1.02846	0.453869	1.06331
WFR-GM34_lot0714	1.79115	0.565284	4.07864	0.22737	0.29806	0.973369	1.07038	0.882579	0.953685	1.12291	1.51252	4.02923	2.75072	0.306151	6.39224	1.34368	1.2915	0.199087	0.956343	1.17277	1.26734	1.6415	1.35032	0.1361	2.83538	2.65838	0.752828	3.432	1.29771	0.57189	2.4072	2.80589	2.61521	2.33475	1.64418	1.64418	2.44271	2.57163	1.1127	2.64537	1.19552	1.46219	0.895637	0.575122	0.618228	1.41	0.665484	1.13203	1.06631
GM47_lot0715	7.73774	1.70623	4.44276	0.598987	0.917199	1.47072	1.05976	1.34328	1.20324	1.18137	2.81371	2.6651	1.63103	1.24764	1.71519	1.29848	1.24012	0.0935746	1.31135	1.54099	1.6418	1.5417	1.70164	0.433332	1.63593	1.55648	1.81794	4.21283	1.15994	0.75522	1.78315	1.49576	1.66423	0.00905586	1.97131	1.97131	1.39384	1.44303	0.477366	1.61558	1.31788	0.626486	1.29309	0.892554	0.943326	1.44558	3.74663	1.28911	1.13707
GM60_lot0716	6.52598	1.40297	4.77109	0.576984	1.6544	1.16779	1.47461	1.17205	1.35466	1.60773	1.76877	2.15657	0.700359	0.677712	3.46276	1.37724	1.28537	0.147125	1.20556	0.987718	1.00314	1.26461	1.39815	0.270703	0.693993	0.624961	2.22518	10.5633	1.35384	1.36516	1.6691	0.640386	0.763592	1.16714	2.12597	2.12597	0.864726	1.38413	0.804849	0.784958	0.682072	1.10408	1.21931	1.02382	1.19372	1.37853	2.11622	1.02517	1.01986
GM65_lot0717	3.25804	1.11881	1.6092	1.32516	1.22214	0.87868	1.37604	1.05691	0.29131	0.69713	2.56089	1.72595	1.47152	0.479292	2.12821	0.727218	1.11166	0.125207	0.849929	1.55663	2.03459	1.35556	4.19126	0.558753	1.4977	1.35823	2.15191	5.35222	1.20389	0.902162	0.806627	1.36901	1.46302	1.41354	1.31228	1.31228	1.24946	1.14641	0.768341	4.20564	0.598149	0.469081	1.64954	1.08069	1.00918	1.46531	3.9896	2.1037	0.899986
WFS-GM78_lot0718	1.08154	0.838609	2.42146	2.05629	0.87738	0.863123	1.38934	1.42306	1.20647	1.62895	1.36876	1.2094	0.661982	0.539875	2.60641	1.13257	1.22833	0.409109	1.80701	1.0338	0.875201	0.794903	1.03117	3.19432	0.672088	0.615079	1.78909	8.83231	1.35507	2.34091	3.41504	0.645706	0.679883	2.47799	6.15239	6.15239	0.68852	1.52337	1.1745	0.0545136	0.951239	0.0338424	1.77537	1.18575	1.18928	1.61767	1.51754	0.522745	1.04401
ECU72T0G1_lot0801	9.03846	1.46992	1.8166	1.68476	0.571397	1.37197	1.64702	1.13695	1.33921	0.895434	2.84419	0.158521	0.54227	1.68806	0.804458	0.85809	0.978351	0.530096	1.69232	1.73863	1.90595	0.421117	1.53026	4.11468	0.748916	0.711559	1.03419	0.766401	1.37894	1.15048	1.14265	0.745189	0.764872	0.446831	1.13863	1.13863	0.739318	0.707089	2.03013	0.0296032	0.409961	3.50289	2.26069	1.36229	1.28456	1.12353	1.28334	0.956207	1.41097
GM132_lot0802	5.55568	0.998074	3.27764	0.564457	0.898867	1.06123	0.624177	1.0467	1.06958	0.600684	0.0129604	1.26504	2.06588	3.50015	0.449173	0.798313	1.4488	0.150998	1.44013	1.76084	2.0536	0.878524	1.01464	0.609083	2.19161	2.18742	0.57657	0.4846	0.0359818	1.29748	0.813248	2.20882	1.93937	1.0227	0.222516	0.222516	1.9369	1.10909	1.59249	2.1305	1.95989	0.839535	0.456401	0.757927	0.801519	1.12752	1.8177	0.582111	1.3004
GM137_lot0803	3.85981	0.691649	1.5682	1.71415	1.29448	0.671714	1.53416	0.81645	1.00987	1.26015	0.936481	0.228209	0.776336	0.84048	1.0157	1.04221	0.977688	0.190998	1.14476	1.07451	0.800389	0.636431	0.911831	4.41639	0.799535	0.856145	1.23726	1.21228	1.30296	2.56452	1.11189	0.868611	0.781944	0.786839	1.16337	1.16337	0.871506	1.03209	1.17338	0.023088	0.425533	0.0266664	3.13052	1.00767	0.785006	0.841615	0.536195	1.02487	1.00734
GM138_lot0804	2.76289	1.83585	0.970624	2.17293	0.95723	1.79669	1.52467	1.38019	0.972502	0.66575	0.0134782	1.01183	2.25858	0.890096	0.35239	1.33456	1.21014	0.157666	1.1948	2.28727	2.78983	4.34966	5.08848	2.84436	2.50636	2.44538	1.20056	0.453271	1.52595	3.31791	1.62265	2.47549	2.25546	2.34774	0.436088	0.436088	2.2554	1.16763	2.27695	4.61164	4.57151	1.94957	0.761613	0.933027	0.913818	1.21022	0.466223	2.15312	1.44535
GM143_lot0805	3.12186	0.660057	1.00062	4.15076	0.908634	0.583531	1.77606	1.26334	1.55575	1.32113	1.5517	0.0298486	0.655875	1.26416	1.30066	1.56074	1.24837	0.56287	2.07573	0.86393	0.780054	0.596603	1.54492	5.3356	0.696315	0.600088	1.23473	1.2829	1.43927	1.09476	1.67975	0.627288	0.662446	27.9995	0.88677	0.88677	0.729114	0.875123	1.28342	0.0289296	0.562101	0.0334133	1.94607	1.48866	1.1771	1.17653	3.90606	0.841412	1.31902
WFR-GM153_lot0806	0.577841	0.958941	1.61247	1.66496	1.76328	0.873489	1.96961	0.950723	0.937035	0.53989	0.638841	0.532805	0.944681	0.165055	0.981646	0.996312	1.05971	0.256631	1.18302	0.813047	0.582949	1.39214	1.13578	0.797341	0.981655	0.809252	1.12567	0.888375	5.05676	1.10166	1.13641	0.854637	0.961173	0.00771365	0.254027	0.254027	0.778924	0.324244	2.76128	0.0244972	1.48079	0.704066	1.72341	0.890921	0.798373	0.946009	0.519416	1.06003	1.01687
GM158_lot0807	3.83093	0.762182	2.32955	0.758101	0.830685	0.744417	0.550103	0.785222	1.00374	0.523961	1.4858	1.06405	0.722242	0.0605624	0.777127	0.771849	1.14496	0.0810119	0.80061	1.16188	1.04316	0.603465	0.491272	1.15987	0.729148	0.684466	0.886222	0.731772	2.42351	1.83631	0.766147	0.710933	0.738985	0.814268	1.16035	1.16035	0.679741	0.284545	0.571732	0.0229595	0.574089	0.449372	2.31679	1.06694	0.960643	0.937661	1.52693	0.257704	1.00526
WFR-GM198_lot0808	5.20197	1.07277	3.36948	0.907552	0.799991	0.986884	0.923069	1.31093	0.958191	0.47749	0.999739	2.42935	1.65167	1.0993	0.40665	1.27941	1.30196	0.182125	1.4605	0.986459	0.747893	1.06582	1.06445	0.843397	1.81078	1.72998	0.544253	0.619952	0.0354731	2.00532	0.756132	1.71354	1.6453	2.20176	1.44788	1.44788	1.65607	0.858688	1.40033	1.54833	1.84042	0.997948	1.35623	1.07397	1.06243	1.13426	2.01293	0.747477	1.18574
GM30_lot0809	1.07934	0.660594	2.04903	4.114	0.980377	0.613199	1.35836	1.69676	0.755939	1.11417	1.63743	0.103411	0.507693	0.601778	1.5089	1.53153	1.09702	0.195325	1.43593	1.60787	2.34294	1.14084	1.7875	1.16249	0.553936	0.507781	1.32338	1.62848	1.13098	1.65568	1.77124	0.522686	0.51014	1.6288	0.573684	0.573684	0.540477	0.78948	1.2219	1.73573	0.957898	0.0278406	1.35435	1.04252	1.08854	0.993059	0.477485	1.0329	1.0018
WFS-GM44_lot0810	1.01186	0.790956	4.41717	1.87418	0.668804	0.895814	1.46601	0.940429	1.12568	0.499064	1.98846	1.72304	0.589896	0.57901	0.82704	0.882161	0.965974	0.107332	1.36306	0.880838	0.743019	0.74734	0.708851	2.36523	0.59805	0.522712	0.80571	0.840993	1.50038	2.1173	0.774798	0.549858	0.619494	2.12043	0.251242	0.251242	0.573362	0.175596	0.580754	0.501929	0.281777	0.694997	2.79116	1.02562	1.03697	1.1463	1.50225	0.368487	1.12289
WFS-GM52_lot0811	0.278424	1.15146	8.01542	0.268127	0.973199	1.1578	1.20261	1.40606	1.17221	1.36493	0.0119129	3.65616	1.87601	1.72663	1.93307	1.04413	1.17848	0.161636	0.534586	0.446513	0.764805	1.56208	1.51801	0.19235	2.09016	2.298	0.437695	0.240641	1.3359	1.59286	0.798469	2.35085	1.9014	2.62854	1.30967	1.30967	2.27053	1.11715	1.12931	0.905765	1.20231	1.25872	1.23031	0.700465	0.710462	1.09269	0.533184	1.93995	1.33418
WFS-GM61_lot0812	5.36642	0.913416	7.55045	0.700218	0.634422	0.890409	1.07462	0.869887	1.06723	0.920412	0.871155	3.64415	1.73607	2.58387	0.413643	0.835265	1.11366	0.23078	1.46002	1.09365	0.913978	1.55587	0.718684	1.06263	1.85083	1.7928	0.649554	0.511605	1.08667	0.843352	0.353753	1.81399	1.69918	5.59726	1.0906	1.0906	1.62039	0.782046	0.657363	1.02044	0.395551	1.08246	1.23147	0.707529	0.729385	0.992516	0.701436	0.650686	1.11141
GM62_lot0813	7.39675	1.1488	15.1166	0.352837	0.872332	1.35914	1.20399	0.837023	0.839443	1.03192	0.936637	4.59611	2.40218	0.925003	2.11216	1.14087	1.14959	0.0851396	0.926943	0.934522	1.33809	3.00393	1.44198	0.411852	2.60519	2.28197	0.389204	0.337992	3.47671	1.66276	0.745122	2.35314	2.32391	3.65178	0.315959	0.166625	2.07538	1.16097	1.94573	1.07596	1.8874	1.8515	1.23273	0.482539	0.514957	0.967087	0.428297	1.02615	1.10998
GM73_lot0814	3.6585	0.650286	13.354	1.78644	0.795241	0.783792	1.54216	1.39606	1.25179	1.46684	1.37557	3.09014	0.469153	0.621396	1.05588	1.09159	1.03022	0.0809535	1.37835	0.630741	0.99964	1.76388	1.22524	0.90107	0.517508	0.425775	1.07884	1.2847	1.28257	1.1796	0.806787	0.427104	0.500839	4.13566	1.14214	1.14214	0.46194	0.880729	1.40806	0.329852	0.313888	0.34621	1.86116	1.09244	1.10686	1.04413	0.629619	0.780763	1.22044
WFS-GM77_lot0815	1.25859	0.645563	2.36612	1.31404	0.387382	0.771763	1.76798	1.01261	1.05421	1.02329	0.926902	1.37089	0.736099	1.36413	1.10966	1.04429	1.08815	0.282413	1.29672	0.758262	0.523437	0.558138	0.570204	1.6728	0.818527	0.789851	0.446877	0.505517	1.2145	2.81524	0.780177	0.833811	0.773585	0.00755381	0.414799	0.414799	0.843902	0.840394	0.968564	0.507235	0.714479	0.394446	0.955478	1.03157	1.02931	0.943918	1.10319	0.53622	0.951634
WFS-GM82_lot0816	3.26393	0.890071	2.38382	0.770282	1.27239	0.974965	0.912399	1.12697	1.06914	0.938958	0.0108474	0.439791	1.28195	0.562703	0.61719	0.666161	0.96836	0.0694247	0.856481	1.40981	1.83233	1.85969	3.09278	1.47124	1.34112	1.24133	0.681943	0.506823	1.12824	1.64018	0.643716	1.23289	1.21944	0.328549	0.430372	0.430372	1.25091	0.530409	0.563408	1.02341	0.873216	0.730603	1.32214	0.81051	0.739483	1.0566	1.03933	2.48323	1.04528
GM86_lot0817	7.13954	1.17407	1.8609	0.595136	0.851554	1.13828	0.786011	1.00644	0.956103	1.91885	0.0112799	0.27733	1.23428	2.91166	0.591299	0.676614	1.17332	0.10745	1.11468	1.11189	1.57563	1.0068	1.50194	1.85222	1.29648	1.33677	0.799916	0.569634	1.50293	1.85275	1.00023	1.34019	1.16673	2.49434	0.32843	0.32843	1.36197	0.5508	1.29808	1.65027	1.71271	0.0273621	0.618561	0.778531	0.773701	0.947567	0.686495	1.17491	1.08922
WFR-GM103_lot0901	0.16358	0.884817	0.859107	1.74219	1.85314	0.688378	1.11052	0.954573	1.07109	0.833477	0.859224	0.472666	0.84051	7.87795	1.0428	1.0685	1.04852	1.96809	1.51697	0.452612	0.333645	0.67534	0.698156	2.34751	0.816042	0.702724	1.17212	1.07081	1.06393	2.15737	3.67043	0.708242	0.740072	0.948152	0.799525	0.799525	0.614726	1.68671	0.731582	0.397652	0.459925	0.52235	1.3546	1.13024	0.964955	0.974017	2.68738	0.452675	1.12466
GM106_lot0902	0.184202	0.676953	0.3906	1.9759	0.706996	0.52101	0.924141	1.02244	1.29906	0.649621	1.03159	0.180663	0.621392	8.14644	1.38517	1.41641	1.2116	1.7815	1.54907	0.560056	0.495336	0.485124	0.228962	3.70798	0.633864	0.621225	1.09998	1.41125	0.954805	1.03272	2.54065	0.639055	0.590053	0.00746623	4.38207	4.38207	0.57693	0.692434	1.05987	0.0286276	0.770385	0.274997	1.14978	1.26143	1.12152	1.03364	1.97448	0.57952	1.28765
GM107_lot0903	0.0726501	0.733982	0.407843	0.878195	1.96776	0.646323	0.38812	1.33258	1.03388	0.4857	0.773855	0.266828	1.20384	5.8652	0.572791	1.41949	1.15043	0.374738	1.21199	0.581973	0.488161	0.407351	0.857648	1.34707	1.16323	1.27581	0.401114	0.410429	1.00145	1.96241	2.51948	1.22718	1.15187	53.6858	2.8055	2.8055	1.07223	1.24849	0.426459	2.02049	1.89695	0.0374229	0.334812	1.14147	1.19546	1.01089	1.26478	0.704984	1.05601
WFS-GM12_lot0904	0.126253	0.989284	1.77623	0.496275	0.615174	0.892406	1.10539	0.723034	1.2312	0.361103	1.27367	1.2359	0.951139	3.8147	1.10834	1.01666	0.782113	0.541092	0.895149	0.508056	0.360415	0.846807	0.860423	0.460405	0.94826	0.87673	1.14177	1.26345	0.873141	1.14584	2.628	0.874061	0.921416	0.926847	3.13727	3.13727	0.816464	2.37671	0.364638	0.0274942	0.79952	1.19694	1.3034	0.923312	0.955844	0.939296	1.2572	0.848291	1.13513
GM135_lot0905	1.11157	1.15701	0.993287	0.449597	0.710494	1.03842	0.683618	0.830661	1.2368	1.43292	0.0115849	1.31844	1.75647	26.1683	0.715428	0.635125	1.12042	0.205613	0.881748	1.25169	1.65914	0.929618	1.34058	0.56705	1.77036	1.65819	0.484335	0.52236	1.91321	1.41328	2.4274	1.59083	1.69052	0.488052	0.799993	0.799993	1.38018	1.9006	1.37226	1.32362	1.62324	0.0392657	0.626074	0.731515	0.747734	1.01796	3.17402	1.09103	1.41172
GM145_lot0906	0.803889	0.625886	1.09803	1.6987	1.5164	0.642134	0.766807	1.26291	0.995892	0.536043	1.14489	0.538172	1.84443	3.91673	2.54815	1.32748	0.973792	1.39876	1.00943	1.06057	1.70566	1.7659	2.10149	1.31018	1.99866	1.86754	0.322425	1.22382	0.856955	0.684512	2.42978	1.81044	1.82543	0.823726	3.55749	3.55749	1.52728	2.0349	0.498403	3.27072	3.36389	1.18275	1.22845	0.766204	0.736002	1.05674	1.26878	2.86188	1.45544
GM147_lot0907	0.667451	0.792653	0.610619	0.454371	0.576687	0.701154	1.08527	1.30599	1.32692	1.1593	0.737171	0.421224	0.74819	4.14131	0.920593	1.00592	1.21773	0.197482	1.13145	0.474789	0.273859	0.458071	0.38788	0.594176	0.686418	0.575014	1.01296	0.909123	1.03688	0.78167	2.57344	0.579174	0.606372	0.777156	2.87535	2.87535	0.562674	1.84405	0.36463	0.657743	1.09996	0.425424	0.714965	0.896054	0.902254	1.14255	0.877431	0.608046	1.18211
GM151_lot0908	0.156079	1.07761	1.74666	0.656205	0.976307	1.0633	0.528155	1.1715	1.05784	1.22243	1.19332	0.665328	1.45052	4.33715	0.278235	1.42759	1.01814	0.774418	0.677813	0.9518	0.990828	1.21744	1.98927	0.575447	1.48404	1.42313	0.34502	0.228331	0.89458	0.86515	1.64649	1.39	1.43594	0.00717386	3.03706	3.03706	1.20585	1.54933	0.629341	2.19822	3.42319	0.459051	0.846115	0.629494	0.618372	1.02733	0.405797	2.18906	1.01036
GM159_lot0909	1.45798	0.934416	0.496511	0.641637	0.392987	1.55263	0.899586	0.932095	1.47811	0.715434	0.0114538	1.42663	1.17564	3.58966	0.779916	0.833098	1.07386	1.03269	0.748987	1.52854	2.33336	0.436815	1.19394	1.39314	1.1848	1.2061	1.0208	0.582862	1.01981	1.94667	2.69899	1.17259	1.11785	0.600235	0.719843	0.719843	1.03816	1.6403	0.756986	2.14358	2.1753	0.659575	0.596023	0.965426	0.969622	1.11001	1.68924	1.01165	1.35512
GM171_lot0910	0.93248	0.969063	1.36359	0.657481	0.308501	1.07757	1.32462	0.774561	1.19346	0.723463	0.356583	0.290654	1.22472	2.0559	0.562308	1.1491	1.19933	0.215915	0.695713	0.492246	0.296304	0.661367	0.306236	0.232283	1.17265	1.0203	0.624761	0.832848	0.0237739	0.620829	1.85657	1.01908	1.06651	0.795926	4.89808	4.89808	0.918326	0.867474	0.518473	1.09279	0.907341	0.510691	0.497439	1.05618	1.08302	0.950664	2.86652	0.369103	1.12603
GM174_lot0911	0.476549	0.875319	0.325712	1.79607	0.512263	0.802533	1.12237	0.701873	1.4169	0.401569	1.20011	1.03974	0.835382	17.7425	0.560217	0.651747	0.892007	1.52775	1.28853	0.829708	0.839226	1.18973	2.14429	2.42156	0.936807	0.884699	0.938875	0.462974	0.964942	3.69981	2.55048	0.87691	0.851891	0.0070343	1.05454	1.05454	0.839745	1.9655	0.531113	0.716147	0.538645	1.45065	1.5777	0.97195	0.735194	1.1005	3.40359	0.932993	1.40074
GM179_lot0912	0.204545	0.867022	0.747835	0.838169	1.33056	0.8703	0.289504	1.03209	1.4237	0.618853	0.466053	0.169959	1.29185	13.5101	0.628117	1.0676	1.09743	0.131325	0.814793	1.05397	1.41106	0.954291	0.921147	0.675341	1.25981	1.15057	0.71194	0.827685	0.837331	2.74399	1.59362	1.10853	1.20694	0.709266	0.789782	0.789782	0.974784	1.32609	0.909313	1.40957	1.01634	0.0377542	2.01557	0.856149	0.80809	1.03001	0.943008	1.32216	0.973634
WFR-GM181_lot0913	0.933958	0.959237	0.0993366	1.44822	0.733458	0.821704	1.06859	1.20844	0.98728	1.41847	0.0107858	0.225109	0.900622	23.8201	0.995107	1.08213	0.973595	0.631007	1.08737	0.994654	0.653945	0.376779	0.709562	0.875925	0.97287	0.899765	1.05311	1.22733	0.852223	1.85278	3.24651	0.895199	0.89118	0.749502	0.980955	0.980955	0.825259	1.10889	0.527553	1.3614	1.34281	0.922929	0.588666	1.03918	1.07128	1.13197	1.32012	0.549425	1.10925
GM184_lot0914	0.750406	0.883666	1.17714	0.264784	0.186544	0.946983	1.43947	1.13063	1.13214	0.951884	0.435253	2.19548	1.49478	0.067673	1.21257	0.998893	1.09312	0.183588	0.537109	0.322368	0.795391	0.896082	0.320322	0.528026	1.48536	1.46817	1.14553	0.647422	1.17834	0.0133101	1.67192	1.43734	1.33097	3.1866	3.59121	3.59105	1.28484	1.54171	0.557844	1.34831	1.97587	0.698948	0.210564	0.735258	0.823031	0.911888	0.736594	0.599983	1.28122
GM31_lot0915	0.193156	0.817219	0.638252	1.56701	0.872391	0.871456	0.97131	1.67298	1.38047	1.27109	1.29681	0.139691	0.692628	3.24156	1.04988	1.11062	1.02944	1.33868	1.16477	0.635307	0.518608	0.374436	1.35731	2.13312	0.706762	0.641631	1.0238	1.12678	0.798472	0.753282	2.91333	0.668698	0.645225	0.785609	1.81127	1.81127	0.530341	1.95839	0.0171389	0.685975	1.01304	0.354677	1.30708	1.17318	1.04645	1.07107	1.72965	0.619537	1.11263
WFR-GM33_lot0916	0.120743	0.810415	0.998908	1.09929	0.940089	0.804482	0.806386	1.14286	0.98619	0.747288	1.28495	0.741639	0.643731	3.19019	1.60288	1.50707	1.15722	0.239888	1.30451	0.836974	0.710305	0.635147	0.767268	3.67615	0.629636	0.633116	1.1382	1.02889	1.84475	0.705305	3.8371	0.62915	0.576538	0.00723698	0.692576	0.692576	0.582266	1.56409	0.863185	0.324492	0.656013	0.587	0.956887	1.11396	1.13574	1.18485	1.82016	0.488676	1.10082
GM42_lot0917	0.649257	0.920243	1.42993	0.716304	1.34441	0.775535	1.39834	1.00812	1.45002	0.634441	0.88819	0.512443	1.26701	4.44394	0.903595	0.848751	1.07781	0.238936	0.74846	1.66086	1.73509	1.49643	3.10192	0.847521	1.33933	1.29441	1.20067	0.842142	1.03336	0.989321	2.35506	1.26943	1.27216	0.448308	2.83172	0.930452	1.16569	1.87817	1.24507	0.852561	1.98127	0.0396567	0.93824	1.14996	1.13039	1.03421	2.6002	2.22846	1.07185
GM45_lot0918	0.110464	1.11584	1.2004	0.836403	1.63323	1.06991	0.329686	1.10396	1.08287	0.640109	0.383245	0.332414	1.31069	6.35473	0.414289	0.971115	1.02288	0.513425	0.974168	1.23528	1.38003	0.652002	0.59955	1.38904	1.37182	1.25165	0.447809	0.463238	0.918977	1.47824	2.50617	1.2431	1.25497	0.00734939	4.6681	4.6681	1.19262	1.41252	0.288882	0.902368	0.993369	0.888095	1.60835	1.00794	1.06218	1.00868	2.11669	0.864367	1.29835
WFR-GM49_lot0919	0.173077	1.06521	2.29007	0.398937	1.21537	1.21743	0.672057	1.61492	1.13026	1.25087	0.928899	3.07293	1.58694	6.65982	0.190268	0.91155	1.04589	0.108642	0.976092	0.649743	1.16673	1.61071	1.18546	0.453833	1.65808	1.49962	0.440637	0.343225	1.71904	1.21458	1.67978	1.43673	1.49528	0.00721528	0.903608	0.903608	1.25258	1.54458	0.999507	0.733245	1.23976	0.772768	1.05277	0.7023	0.753707	1.14184	1.26356	1.57092	1.22738
GM58_lot0920	0.470219	0.78498	2.00894	0.632642	0.988281	0.842257	0.471776	1.1105	1.11156	0.760819	0.341321	1.39346	1.16565	3.47963	0.384186	1.14499	1.0003	0.736437	0.655206	0.738864	0.650105	1.56164	1.17202	0.321888	1.18899	1.01997	0.459314	0.383177	0.784223	0.142616	1.58775	1.01589	1.12418	2.62046	2.20548	0.82346	0.95301	1.1392	0.293214	0.955674	1.35618	1.11558	1.08671	0.617283	0.651227	1.03626	0.827618	1.72034	1.2278
GM72_lot0921	0.102209	0.53043	1.09878	0.859574	1.37557	0.816745	0.430484	1.26533	1.03328	1.5569	0.551329	0.71849	1.50766	18.0861	0.249554	0.998869	1.07141	1.6378	1.30162	0.893382	0.881311	0.795583	0.766336	0.720967	1.4961	1.42844	0.371904	0.376037	0.821909	1.73641	2.3687	1.38095	1.40535	0.529832	0.799277	0.799874	1.19308	1.70843	0.633952	1.48397	1.3347	1.60108	0.406081	0.887707	0.932751	0.998499	1.71514	0.812208	1.17515
WFR-GM81_lot0922	1.0515	1.05002	0.598874	0.400245	0.97699	0.993651	0.56775	0.81131	0.896134	0.402421	0.502988	0.904657	1.60364	29.9729	0.721029	0.719893	1.03776	1.23624	0.920589	0.706695	1.12941	0.563843	0.786554	0.338385	1.62753	1.4495	0.926368	0.832281	0.831378	1.08612	2.21158	1.37647	1.54079	60.2494	0.995241	0.995241	1.21811	1.7174	1.09629	2.24254	2.82797	1.29145	0.438716	0.782302	0.816941	1.01697	1.90047	0.795428	1.2454
[truncated: 4,203 more columns]
