# Supplementary material for: Untargeted and targeted metabolomics approaches to characterise, select and advance cassava pre‐breeding populations with enhanced whitefly tolerance
Source: Plant J. 2025 May 27;122(4):e70233. doi: 10.1111/tpj.70233 (PMC12109377; doi:10.1111/tpj.70233)
Supplement: Supplementary file 8 — Data S7. Untargeted chemical features extracted from the LC–MS analysis of F2 AM1588. Raw data output obtained from Profinder v 10.0. [file TPJ-122-0-s014.xlsx]

## Sheet: AM1588T0_BRMFE_v3
Mass (avg)	RSD (Mass, ppm)	Saturated	RT (avg)	RT (span)	Height (avg)	Found	Missed	Score (MFE, max)	%RSD (MFE)	Score (Tgt, max)	%RSD (Tgt)	Ions (min)	Ions (max)	[Mass] 0100_QC01	[Mass] 0101_AM85	[Mass] 0102_AM117	[Mass] 0103_AM81	[Mass] 0104_COL2246-rb2	[Mass] 0105_AM108	[Mass] 0106_AM198	[Mass] 0107_AM127-rb3	[Mass] 0108_AM222	[Mass] 0109_AM9	[Mass] 0110_AM18-rb2	[Mass] 0111_AM218	[Mass] 0112_AM232	[Mass] 0113_AM155	[Mass] 0114_AM15-rb3	[Mass] 0115_CM199-rb3	[Mass] 0116_AM208	[Mass] 0117_AM82	[Mass] 0118_AM47	[Mass] 0119_AM89-rb2	[Mass] 0120_AM169-rb2	[Mass] 0121_CM199-rb1	[Mass] 0122_AM210	[Mass] 0123_COL2246-rb3	[Mass] 0124_AM55	[Mass] 0200_QC02	[Mass] 0201_AM102	[Mass] 0202_AM204	[Mass] 0203_AM164	[Mass] 0204_AM153	[Mass] 0205_AM140-rb1	[Mass] 0206_AM225	[Mass] 0207_AM173	[Mass] 0208_AM179	[Mass] 0209_AM216	[Mass] 0210_AM217
296.055	2.87	0	4.23	0.091	9354929	278	0	100	6.4	100	2.7	5	12	296.056	296.055	296.056	296.056	296.055	296.056	296.056	296.055	296.056	296.056	296.056	296.056	296.056	296.056	296.054	296.055	296.056	296.055	296.055	296.056	296.056	296.056	296.056	296.056	296.056	296.056	296.056	296.056	296.056	296.056	296.056	296.056	296.056	296.056	296.055	296.056
594.157	3.11	0	5.27	0.035	8207928	278	0	100	1	99.9	10.3	13	21	594.158	594.157	594.158	594.158	594.157	594.158	594.158	594.158	594.158	594.157	594.158	594.158	594.159	594.158	594.158	594.158	594.157	594.158	594.158	594.159	594.158	594.158	594.159	594.158	594.158	594.159	594.159	594.157	594.159	594.158	594.159	594.158	594.158	594.159	594.159	594.159
610.144	4.61	0	4.88	0.069	7082520	278	0	100	0.9	99.8	7.3	9	14	610.142	610.143	610.142	610.145	610.143	610.141	610.142	610.142	610.142	610.143	610.142	610.141	610.142	610.142	610.142	610.142	610.142	610.143	610.142	610.142	610.142	610.142	610.143	610.145	610.142	610.143	610.142	610.142	610.143	610.143	610.141	610.142	610.142	610.142	610.143	610.142
270.055	0.82	0	7.84	0.021	5091511	278	0	100	0	100	0.5	5	9	270.055	270.054	270.054	270.054	270.054	270.054	270.054	270.054	270.054	270.054	270.054	270.054	270.054	270.054	270.054	270.054	270.054	270.054	270.054	270.054	270.054	270.054	270.054	270.055	270.055	270.054	270.055	270.054	270.054	270.055	270.054	270.055	270.054	270.054	270.054	270.054
332.077	3.28	0	0.88	0.705	917462	278	0			100	9.7	3	11	332.076	332.078	332.078	332.079	332.078	332.076	332.079	332.078	332.076	332.078	332.078	332.077	332.077	332.078	332.078	332.078	332.077	332.079	332.078	332.078	332.078	332.078	332.078	332.078	332.078	332.078	332.078	332.078	332.079	332.076	332.079	332.078	332.076	332.076	332.078	332.078
442.08	5.06	0	5.06	0.056	215062	278	0			100	15.3	2	10	442.079	442.079	442.079	442.079	442.078	442.078	442.078	442.079	442.08	442.078	442.079	442.08	442.08	442.079	442.081	442.081	442.079	442.08	442.079	442.079	442.079	442.082	442.08	442.079	442.078	442.079	442.079	442.079	442.081	442.079	442.081	442.079	442.079	442.079	442.079	442.08
342.117	1.94	0	0.5	0.024	1609389	278	0	100	1.2	99.9	3	12	24	342.117	342.117	342.117	342.117	342.118	342.117	342.116	342.117	342.118	342.117	342.117	342.118	342.117	342.118	342.117	342.118	342.117	342.117	342.117	342.117	342.117	342.118	342.117	342.118	342.117	342.117	342.118	342.117	342.117	342.117	342.117	342.117	342.118	342.117	342.117	342.117
354.097	1.54	0	2.81	0.031	1703152	278	0	100	10.8	100	2.3	3	10	354.097	354.097	354.097	354.096	354.098	354.097	354.098	354.098	354.097	354.097	354.097	354.096	354.098	354.097	354.098	354.097	354.098	354.097	354.098	354.098	354.098	354.097	354.098	354.098	354.097	354.098	354.097	354.097	354.097	354.098	354.098	354.098	354.098	354.098	354.097	354.097
124.017	3.73	0	1.16	0.033	1003017	278	0	100	11.7	88.1	2.2	2	3	124.017	124.016	124.017	124.016	124.017	124.016	124.017	124.017	124.016	124.016	124.017	124.016	124.016	124.017	124.017	124.017	124.017	124.016	124.017	124.017	124.017	124.016	124.017	124.017	124.017	124.017	124.017	124.017	124.017	124.017	124.016	124.017	124.017	124.017	124.017	124.016
290.079	1.93	0	4.11	0.311	107544	270	8	100	10.4	99.4	4.5	3	10	290.079	290.079	290.079	290.079	290.079	290.078	290.079	290.079	290.077	290.079	290.079	290.079	290.079	290.079	290.079	290.079	290.079	290.079	290.079	290.079	290.079	290.079	290.079	290.078	290.078	290.079	290.079	290.079	290.079	290.079	290.08	290.079	290.079	290.079	290.079	290.079
458.085	7.46	0	4.19	0.55	498032	278	0			99.9	33.4	0	15	458.084	458.085	458.085	458.084	458.085	458.086	458.085	458.085	458.082	458.084	458.085	458.084	458.085	458.085	458.085	458.085	458.085	458.085	458.084	458.085	458.086	458.089	458.085	458.085	458.085	458.085	458.085	458.084	458.085	458.085	458.075	458.084	458.085	458.085	458.086	458.085
194.05	15.24	0	5.1	0.172	1148437	264	14	100	27.7	99.9	34.6	1	6	194.052	194.051	194.046	194.051	194.051	194.051	194.042	194.054	194.053	194.051	194.046	194.052		194.053	194.045	194.046	194.051		194.051	194.049	194.049	194.045	194.053	194.049	194.052	194.056	194.053	194.051	194.046		194.051	194.046		194.046	194.053
730.147	2.41	0	4.48	0.054	59153	278	0			99.8	19.1	1	12	730.148	730.149	730.148	730.151	730.149	730.149	730.149	730.149	730.151	730.148	730.149	730.152	730.149	730.148	730.149	730.149	730.149	730.148	730.148	730.149	730.149	730.148	730.149	730.149	730.148	730.149	730.149	730.149	730.148	730.149	730.15	730.149	730.148	730.148	730.149	730.149
354.152	1.28	0	1.96	0.086	501486	278	0	100	0	100	1.1	9	14	354.152	354.153	354.152	354.152	354.152	354.152	354.152	354.152	354.153	354.152	354.152	354.153	354.152	354.152	354.153	354.152	354.152	354.153	354.152	354.152	354.152	354.152	354.152	354.152	354.152	354.152	354.152	354.152	354.152	354.152	354.152	354.152	354.152	354.152	354.152	354.152
386.192	4.34	0	4	0.606	1136455	278	0			100	11.6	4	17	386.193	386.193	386.192	386.194	386.193	386.191	386.193	386.194	386.194	386.193	386.193	386.192	386.191	386.193	386.193	386.193	386.19	386.193	386.191	386.193	386.193	386.19	386.19	386.193	386.192	386.194	386.195	386.193	386.192	386.194	386.194	386.193	386.194	386.193	386.195	386.192
890.212	1.48	0	4.87	0.095	1313370	278	0			99.7	4.9	4	6	890.212	890.212	890.21	890.213	890.212	890.211	890.212	890.212	890.212	890.213	890.211	890.211	890.211	890.211	890.21	890.21	890.213	890.211	890.211	890.212	890.212	890.21	890.21	890.213	890.212	890.212	890.212	890.213	890.211	890.212	890.21	890.211	890.212	890.211	890.212	890.211
368.113	2.09	0	3.64	0.036	1209757	278	0	100	0	99.9	5.6	2	13	368.113	368.113	368.114	368.113	368.113	368.113	368.113	368.113	368.112	368.112	368.113	368.113	368.113	368.113	368.113	368.113	368.113	368.113	368.114	368.113	368.113	368.114	368.113	368.114	368.113	368.114	368.114	368.112	368.114	368.113	368.113	368.113	368.113	368.114	368.114	368.114
388.207	6.97	0	4.69	0.245	800426	278	0			99.8	22.9	3	16	388.207	388.204	388.209	388.206	388.207	388.21	388.202	388.206	388.204	388.207	388.21	388.204	388.211	388.206	388.204	388.207	388.202	388.203	388.207	388.205	388.208	388.205	388.206	388.207	388.209	388.207	388.205	388.207	388.205	388.202	388.21	388.208	388.207	388.206	388.209	388.21
474.079	3.1	0	2.61	0.237	222811	266	12	100	11.1	99.9	18.1	1	12	474.08	474.08	474.079	474.08	474.079	474.079	474.079	474.081	474.079	474.079	474.08	474.079	474.08	474.08	474.081	474.08	474.08	474.08	474.079	474.08	474.081	474.08	474.079	474.08	474.08	474.08	474.079	474.08	474.08	474.08		474.08	474.079	474.08	474.081	474.08
170.022	2.68	0	1.16	0.033	1004744	278	0	100	7.4	99.9	5.2	2	8	170.022	170.022	170.022	170.021	170.022	170.021	170.022	170.022	170.021	170.021	170.022	170.021	170.022	170.022	170.022	170.022	170.022	170.021	170.022	170.022	170.022	170.021	170.022	170.022	170.022	170.022	170.022	170.022	170.022	170.022	170.021	170.022	170.022	170.022	170.022	170.022
626.146	2.71	0	4.48	0.044	1305610	278	0	100	3.7	99.5	11.9	3	9	626.148	626.148	626.148	626.146	626.148	626.148	626.148	626.148	626.146	626.147	626.149	626.146	626.148	626.148	626.148	626.148	626.148	626.148	626.147	626.148	626.148	626.147	626.148	626.148	626.148	626.148	626.148	626.148	626.148	626.149	626.146	626.148	626.148	626.149	626.149	626.149
338.09	7.7	0	3.34	0.075	675017	272	6	100	8.8	99.9	22.7	1	9	338.09	338.089	338.091	338.094	338.088	338.089	338.089	338.088		338.09	338.092		338.095	338.089	338.091	338.09	338.089	338.089	338.092	338.09	338.089	338.091	338.095	338.088	338.09	338.091	338.091	338.09	338.089	338.089	338.091	338.091	338.089	338.09	338.097	338.09
134.022	2.64	0	4.25	0.103	1363315	278	0	100	6.6	100	1.8	3	7	134.023	134.022	134.023	134.022	134.022	134.022	134.022	134.022	134.022	134.022	134.022	134.023	134.023	134.022	134.022	134.022	134.022	134.022	134.022	134.022	134.022	134.022	134.022	134.022	134.023	134.022	134.023	134.022	134.022	134.023	134.023	134.022	134.023	134.022	134.022	134.023
386.193	7.01	0	4.57	0.413	476690	278	0			99.4	18.1	5	13	386.195	386.195	386.192	386.195	386.19	386.191	386.19	386.188	386.192	386.195	386.192	386.192	386.192	386.19	386.195	386.189	386.188	386.195	386.195	386.195	386.19	386.192	386.194	386.189	386.192	386.194	386.197	386.195	386.194	386.195	386.195	386.194	386.193	386.192	386.193	386.196
118.044	4.52	0	4.85	0.11	848468	237	41	100	18.7	100	34.3	1	4	118.045	118.045	118.045			118.045	118.045	118.045	118.045	118.046	118.045	118.045	118.045	118.045	118.044	118.045	118.045	118.045	118.045	118.045	118.045	118.045	118.045		118.045	118.045	118.045	118.045	118.045	118.045	118.045	118.045	118.045	118.045	118.045	118.045
194.058	13.59	0	5.11	0.261	1392631	278	0			96.6	62	0	5	194.06	194.058		194.055	194.056	194.059	194.059	194.059	194.058	194.056	194.06	194.059	194.06	194.06	194.055	194.057	194.057	194.061		194.058	194.055			194.056	194.056	194.059	194.059	194.056	194.054	194.06	194.06	194.06	194.06	194.061	194.059	194.059
290.068	14.67	0	3.57	0.576	300711	278	0			99.5	31.7	2	10	290.063	290.065	290.073	290.072	290.061	290.065	290.066	290.064	290.074	290.072	290.063	290.074	290.068	290.073	290.065	290.068	290.068	290.067	290.069	290.063	290.061	290.067	290.068	290.06	290.071	290.064	290.073	290.073	290.065	290.073	290.075	290.072	290.073	290.063	290.063	290.065
430.173	5.02	0	4.63	0.046	107359	278	0	100	1.2	100	12.2	4	10	430.173	430.172	430.173	430.173	430.173	430.174	430.173	430.173	430.174	430.173	430.172	430.174	430.174	430.172	430.172	430.173	430.172	430.171	430.173	430.173	430.173	430.174	430.173	430.173	430.174	430.173	430.173	430.173	430.172	430.173	430.175	430.173	430.173	430.172	430.173	430.174
180.043	2.78	0	4.24	0.097	951479	278	0	100	3.1	100	3.2	4	7	180.044	180.043	180.044	180.044	180.043	180.043	180.043	180.043	180.043	180.043	180.043	180.043	180.044	180.043	180.042	180.043	180.043	180.043	180.043	180.043	180.043	180.043	180.043	180.043	180.044	180.043	180.044	180.043	180.043	180.044	180.043	180.043	180.044	180.043	180.043	180.044
440.09	4.73	0	0.51	0.043	1101813	278	0			86.4	20.7	3	6	440.09	440.092	440.089	440.087	440.094	440.09	440.089	440.094	440.089	440.089	440.091	440.094	440.089	440.09	440.093	440.091	440.092	440.093	440.089	440.088	440.09	440.089	440.09	440.093	440.09	440.09	440.09	440.091	440.093	440.089	440.087	440.089	440.089	440.092	440.09	440.088
280.047	16.62	0	5	0.269	357204	278	0	100	5.4	100	44.1	1	10	280.043	280.045	280.043	280.044	280.044	280.044	280.043	280.044	280.045	280.044	280.043	280.043	280.043	280.043	280.043	280.043	280.044	280.043	280.043	280.044	280.044	280.043	280.043	280.044	280.044	280.043	280.045	280.044	280.043	280.043	280.043	280.043	280.044	280.043	280.044	280.043
192.028	2.51	0	0.7	0.033	987308	278	0	100	8.8	100	2.3	4	5	192.029	192.028	192.028	192.028	192.028	192.028	192.027	192.028	192.027	192.028	192.028	192.029	192.028	192.028	192.028	192.028	192.028	192.028	192.028	192.028	192.028	192.027	192.028	192.029	192.028	192.028	192.028	192.029	192.028	192.028	192.028	192.028	192.028	192.028	192.028	192.028
538.088	2.65	0	8.47	0.042	662505	278	0	100	1.7	99.8	13	2	9	538.089	538.09	538.089	538.088	538.089	538.089	538.089	538.09	538.088	538.088	538.09	538.088	538.089	538.089	538.09	538.09	538.089	538.09	538.089	538.089	538.09	538.089	538.089	538.09	538.089	538.09	538.09	538.09	538.09	538.089	538.089	538.089	538.089	538.09	538.09	538.089
614.088	2.72	0	4.24	0.109	936064	278	0			100	12.1	2	10	614.089	614.089	614.089	614.089	614.089	614.089	614.089	614.088	614.089	614.089	614.089	614.088	614.089	614.089	614.087	614.088	614.089	614.088	614.089	614.089	614.089	614.089	614.088	614.088	614.089	614.089	614.09	614.089	614.089	614.089	614.089	614.089	614.09	614.089	614.088	614.09
754.137	1.58	0	4.22	0.087	416370	278	0	100	19.5	99.8	7	2	6	754.138	754.138	754.139	754.138	754.139	754.138	754.138	754.138	754.138	754.137	754.139	754.138	754.138	754.138	754.137	754.138	754.138	754.138	754.137	754.138	754.138	754.138	754.137	754.138	754.138	754.138	754.138	754.138	754.138	754.138	754.137	754.137	754.139	754.138	754.138	754.138
310.066	9.04	0	5.11	0.098	422708	278	0			99.7	46.5	2	9	310.07	310.064	310.07	310.065	310.065	310.07	310.069	310.068	310.067	310.065	310.069	310.069	310.067	310.068	310.071	310.07	310.064	310.071	310.07	310.068	310.068	310.072	310.07	310.067	310.066	310.069	310.065	310.064	310.07	310.069	310.07	310.07	310.069	310.07	310.069	310.068
368.167	1.62	0	3.13	0.051	108191	278	0	100	0	100	4.8	5	11	368.167	368.168	368.168	368.168	368.167	368.167	368.167	368.168	368.168	368.167	368.168	368.168	368.168	368.168	368.168	368.167	368.167	368.167	368.168	368.168	368.168	368.168	368.168	368.167	368.168	368.167	368.168	368.168	368.168	368.168	368.168	368.167	368.168	368.167	368.168	368.167
280.057	11.73	0	4.97	0.338	367741	278	0			100	34.7	1	9	280.054	280.054	280.063	280.053	280.052	280.054	280.054	280.054	280.06	280.053	280.055	280.055	280.055	280.055	280.064	280.058	280.054	280.062	280.055	280.055	280.053	280.064	280.058	280.054	280.054	280.055	280.054	280.053	280.064	280.055	280.062	280.056	280.056	280.063	280.055	280.055
404.204	2.78	0	4.11	0.169	439903	278	0	100	6.6	99.8	8.1	5	14	404.205	404.205	404.205	404.205	404.204	404.205	404.204	404.204	404.199	404.204	404.204	404.203	404.205	404.205	404.205	404.205	404.204	404.205	404.204	404.205	404.205	404.205	404.205	404.204	404.204	404.204	404.204	404.205	404.205	404.204	404.205	404.204	404.205	404.205	404.205	404.205
134.022	3.57	0	0.54	0.028	590832	278	0			88.3	6.7	3	6	134.022	134.023	134.022	134.023	134.022	134.022	134.022	134.022	134.023	134.023	134.022	134.023	134.022	134.022	134.022	134.022	134.022	134.022	134.022	134.022	134.022	134.022	134.022	134.022	134.022	134.022	134.022	134.022	134.023	134.022	134.022	134.022	134.022	134.022	134.022	134.023
374.145	2.06	0	5.4	0.26	45607	277	1	100	2.5	99.9	10	4	10	374.146	374.146	374.146	374.145	374.146	374.146	374.146	374.145	374.146	374.145	374.147	374.146	374.146	374.146	374.146	374.146	374.146	374.146	374.145	374.146	374.145	374.145	374.146	374.145	374.146	374.146	374.145	374.145	374.146	374.146	374.146	374.146	374.145	374.146	374.145	374.146
762.138	1.96	0	3.38	0.142	291030	278	0			99.9	9.4	1	13	762.139	762.138	762.139	762.139	762.138	762.139	762.138	762.138	762.14	762.137	762.141	762.139	762.14	762.138	762.14	762.14	762.138	762.139	762.14	762.14	762.139	762.139	762.14	762.139	762.139	762.139	762.14	762.138	762.139	762.139	762.142	762.139	762.138	762.138	762.143	762.139
306.074	2.9	0	2.39	0.043	185971	273	5	100	11.1	99.9	7	3	10	306.074	306.074	306.074	306.077	306.074	306.074	306.074	306.074	306.075	306.075	306.074	306.075	306.074	306.074	306.074	306.074	306.073	306.074	306.074	306.074	306.074	306.075	306.076	306.074	306.076	306.074	306.075	306.074	306.074	306.074		306.075	306.075	306.074	306.074	306.076
130.026	3.78	0	0.7	0.162	752056	278	0			99.9	7.5	3	9	130.027	130.026	130.026	130.026	130.027	130.026	130.026	130.027	130.027	130.027	130.026	130.027	130.027	130.027	130.027	130.026	130.026	130.026	130.026	130.027	130.027	130.026	130.026	130.027	130.027	130.026	130.027	130.027	130.026	130.026	130.027	130.026	130.027	130.026	130.027	130.027
273.967	2	0	0.42	0.03	994288	278	0	100	3.5	99.9	5	4	7	273.966	273.966	273.966	273.965	273.966	273.965	273.966	273.966	273.965	273.966	273.966	273.966	273.966	273.966	273.966	273.967	273.965	273.966	273.966	273.967	273.966	273.967	273.966	273.966	273.966	273.966	273.966	273.966	273.966	273.966	273.966	273.965	273.966	273.966	273.966	273.966
118.027	7.11	0	4.91	0.466	337574	271	7	100	16.8	100	13.1	1	6	118.027	118.027	118.027	118.027	118.027	118.027	118.027	118.027	118.027	118.027	118.027	118.027	118.027	118.027	118.027	118.027	118.027	118.027	118.027	118.027	118.027	118.027	118.027	118.027	118.027	118.027	118.027	118.027	118.027	118.027	118.027	118.027	118.027	118.027	118.027	118.027
120.059	8.93	0	4.84	0.572	628309	175	103	100	16.7	100	27.5	1	3	120.057		120.058	120.058		120.063										120.056						120.062		120.058							120.056			120.056		120.057
386.191	10.14	0	4.55	0.746	778127	278	0			98.3	31	7	12	386.195	386.194	386.189	386.189	386.194	386.189	386.187	386.184	386.194	386.194	386.188	386.194	386.19	386.186	386.194	386.186	386.187	386.194	386.182	386.185	386.187	386.19	386.194	386.194	386.184	386.195	386.196	386.188	386.193	386.191	386.196	386.195	386.195	386.188	386.195	386.195
416.166	2.36	0	4.07	0.044	173117	278	0	100	0	100	7.4	5	13	416.167	416.166	416.166	416.167	416.166	416.164	416.166	416.167	416.164	416.166	416.166	416.165	416.164	416.167	416.166	416.166	416.166	416.166	416.163	416.167	416.167	416.166	416.166	416.166	416.166	416.166	416.167	416.166	416.167	416.166	416.167	416.166	416.167	416.166	416.166	416.166
176.034	2.37	0	0.53	0.026	583116	278	0	100	1.3	100	5.6	7	13	176.033	176.034	176.034	176.033	176.034	176.033	176.033	176.034	176.034	176.034	176.034	176.034	176.033	176.034	176.034	176.034	176.033	176.034	176.033	176.033	176.034	176.034	176.034	176.034	176.034	176.034	176.034	176.034	176.033	176.033	176.033	176.033	176.034	176.034	176.034	176.033
424.231	2.86	0	6.61	0.279	33806	278	0	100	2.4	100	10.3	3	12	424.232	424.23	424.231	424.232	424.232	424.232	424.231	424.232	424.232	424.231	424.233	424.232	424.233	424.233	424.233	424.232	424.232	424.233	424.233	424.232	424.231	424.232	424.233	424.232	424.233	424.232	424.233	424.231	424.229	424.233	424.232	424.232	424.231	424.232	424.232	424.232
196.059	1.54	0	0.5	0.024	274201	278	0	100	0	99.9	2.9	3	5	196.059	196.059	196.059	196.059	196.059	196.059	196.058	196.059	196.059	196.059	196.059	196.059	196.059	196.059	196.059	196.059	196.059	196.059	196.059	196.059	196.059	196.059	196.059	196.059	196.059	196.059	196.059	196.059	196.059	196.059	196.059	196.059	196.059	196.059	196.059	196.059
740.205	2.02	0	4.66	0.051	607189	278	0	100	9.8	99.4	16.9	6	12	740.205	740.204	740.208	740.205	740.206	740.207	740.205	740.206	740.206	740.206	740.205	740.205	740.208	740.207	740.205	740.206	740.205	740.204	740.205	740.205	740.205	740.206	740.205	740.205	740.207	740.206	740.205	740.206	740.205	740.206	740.207	740.205	740.206	740.207	740.206	740.208
388.202	9.13	0	4.69	0.47	721637	278	0			99.8	25.1	2	13	388.204	388.196	388.205	388.202	388.202	388.206	388.202	388.195	388.201	388.203	388.206	388.203	388.207	388.202	388.2	388.195	388.202	388.199	388.203	388.201	388.204	388.202	388.202	388.202	388.192	388.203	388.203	388.203	388.202	388.202	388.204	388.203	388.204	388.203	388.205	388.206
112.016	2.75	0	0.7	0.037	715560	278	0	100	33.5	99.9	4	2	5	112.016	112.016	112.016	112.016	112.016	112.016	112.016	112.016	112.016	112.016	112.016	112.016	112.016	112.016	112.016	112.016	112.016	112.015	112.016	112.016	112.016	112.016	112.016	112.016	112.016	112.016	112.016	112.016	112.016	112.016	112.017	112.016	112.016	112.016	112.016	112.016
421.195	3.13	0	5.36	0.034	634704	278	0	100	23.9	100	7.9	4	8	421.196	421.192	421.196	421.196	421.192	421.196	421.193	421.194	421.196	421.192	421.196	421.195	421.194	421.194	421.196	421.196	421.192	421.195	421.196	421.195	421.194	421.196	421.195	421.192	421.196	421.195	421.196	421.191	421.194	421.196	421.196	421.195	421.192	421.196	421.195	421.196
204.09	3.64	0	2.68	0.137	104789	278	0	100	5.9	99.6	7.5	2	5	204.089	204.089	204.089	204.089	204.089	204.089	204.089	204.089	204.091	204.089	204.089	204.09	204.09	204.089	204.089	204.089	204.089	204.089	204.089	204.089	204.089	204.089	204.09	204.089	204.089	204.089	204.089	204.089	204.099	204.089	204.089	204.089	204.089	204.089	204.089	204.089
556.29	1.26	0	8.91	0.182	117919	267	11	100	5.1	99.9	2.3	3	4		556.291	556.29	556.29	556.289	556.289	556.29	556.29	556.29	556.291	556.29	556.29	556.291	556.29	556.29	556.289	556.29	556.291	556.29	556.291	556.289	556.289	556.29	556.29	556.29		556.29	556.29	556.29	556.29	556.291	556.29	556.29	556.29	556.29	556.29
354.094	2.06	0	3.64	0.09	268189	278	0	100	11	99.9	5.7	4	12	354.095	354.095	354.095	354.094	354.095	354.095	354.094	354.094	354.094	354.094	354.094	354.094	354.095	354.095	354.095	354.095	354.095	354.094	354.095	354.094	354.094	354.095	354.095	354.095	354.095	354.095	354.094	354.094	354.095	354.094	354.095	354.094	354.095	354.094	354.095	354.095
376.078	1.48	0	2.81	0.037	441868	278	0	100	0	100	3.5	2	9	376.078	376.078	376.078	376.077	376.078	376.078	376.078	376.078	376.078	376.078	376.078	376.077	376.078	376.078	376.078	376.078	376.078	376.078	376.078	376.078	376.078	376.078	376.078	376.078	376.078	376.078	376.078	376.078	376.078	376.078	376.078	376.078	376.078	376.078	376.078	376.078
242.02	4.57	0	0.5	0.189	68722	278	0	100	10.6	87.9	28.1	2	8	242.02	242.019	242.019	242.021	242.02	242.02	242.018	242.019	242.02	242.02	242.018	242.02	242.02	242.018	242.018	242.019	242.02	242.018	242.02	242.02	242.02	242.018	242.02	242.018	242.02	242.02	242.02	242.021	242.018	242.021	242.019	242.019	242.02	242.02	242.02	242.02
130.024	3.4	0	0.69	0.153	759032	278	0	100	11.9	100	7	3	10	130.024	130.023	130.024	130.024	130.024	130.023	130.023	130.024	130.024	130.024	130.024	130.024	130.024	130.023	130.024	130.023	130.023	130.023	130.024	130.024	130.024	130.024	130.023	130.024	130.024	130.024	130.024	130.024	130.023	130.023	130.025	130.024	130.024	130.024	130.024	130.024
134.007	6.24	0	5.01	0.368	231259	275	3	100	21.8	100	18	1	8	134.007	134.007	134.007	134.007	134.007	134.007	134.007	134.007	134.007	134.007	134.007	134.007	134.007	134.007	134.007	134.007	134.007	134.007	134.007	134.007	134.007	134.007	134.007	134.007	134.007	134.007	134.007	134.007	134.007	134.007	134.007	134.007	134.007	134.007	134.007	134.007
176.031	3.66	0	0.64	0.149	526029	278	0	100	6	99.1	9.3	4	8	176.032	176.029	176.031	176.03	176.031	176.03	176.03	176.031	176.031	176.031	176.032	176.031	176.031	176.031	176.032	176.03	176.03	176.031	176.031	176.031	176.032	176.03	176.031	176.03	176.032	176.03	176.031	176.031	176.028	176.029	176.031	176.031	176.03	176.032	176.031	176.032
146.022	4.78	0	0.6	0.141	557375	278	0			100	5.8	6	9	146.021	146.021	146.022	146.022	146.022	146.022	146.022	146.022	146.023	146.022	146.022	146.022	146.022	146.022	146.022	146.022	146.021	146.022	146.022	146.022	146.022	146.021	146.022	146.023	146.023	146.021	146.023	146.023	146.021	146.021	146.023	146.022	146.021	146.022	146.022	146.022
404.199	4.85	0	3.59	0.29	99280	277	1	100	8.5	99.7	25.8	4	15	404.2	404.197	404.202	404.202	404.195	404.199	404.2	404.199	404.2	404.197	404.199	404.197	404.2	404.198	404.201	404.2	404.2	404.201	404.201	404.199	404.201	404.201	404.202	404.195	404.198	404.2	404.201	404.199	404.2	404.2	404.198	404.199	404.199	404.198	404.201	404.199
126.032	2.04	0	1.16	0.033	379002	278	0	100	11.8	100	3.5	2	3	126.032	126.032	126.032	126.031	126.031	126.031	126.032	126.032	126.032	126.031	126.032	126.031	126.032	126.032	126.032	126.032	126.032	126.031	126.032	126.031	126.032	126.032	126.032	126.032	126.031	126.032	126.032	126.032	126.032	126.032	126.031	126.031	126.032	126.031	126.032	126.032
724.508	1.87	0	5.63	0.043	407665	278	0	100	1.2	100	6.1	4	5	724.509	724.509	724.509	724.509	724.509	724.509	724.509	724.509	724.509	724.509	724.509	724.508	724.509	724.509	724.509	724.509	724.509	724.509	724.509	724.509	724.509	724.509	724.509	724.508	724.509	724.509	724.509	724.509	724.509	724.51	724.509	724.509	724.509	724.509	724.509	724.509
594.132	2.89	0	2.58	0.307	15170	254	24	100	15	100	23.4	1	4	594.134	594.134	594.134		594.133	594.134	594.134	594.134	594.135	594.134	594.134	594.135	594.134	594.134	594.134	594.134	594.134	594.134	594.134	594.134	594.134	594.134	594.134	594.134	594.133	594.134	594.134	594.134	594.134	594.133		594.134	594.134	594.134	594.134	594.134
164.036	7.48	0	3.35	0.475	229685	278	0			100	32.9	0	4	164.036	164.035	164.035	164.039	164.034	164.036	164.035	164.035	164.036	164.035	164.037	164.037	164.036	164.035	164.036	164.035	164.035	164.035	164.037	164.036	164.035	164.035	164.038	164.035	164.036	164.036	164.035	164.035	164.036	164.035	164.037	164.036	164.035	164.036	164.034	164.035
194.058	8.77	0	5.14	0.212	1072056	278	0			88.1	22.6	1	3	194.058	194.058	194.06	194.056	194.057	194.058	194.057	194.057	194.056	194.056	194.058	194.057	194.058	194.057	194.06	194.06	194.055	194.059	194.059	194.057	194.057	194.06	194.059	194.056	194.058	194.057	194.057	194.054	194.06	194.059	194.06	194.058	194.058	194.059	194.058	194.058
440.091	4.5	0	0.51	0.083	1047448	278	0			77.6	16.7	3	7	440.092	440.091	440.091	440.089	440.096	440.092	440.091	440.096	440.091	440.091	440.094	440.091	440.091	440.092	440.092	440.094	440.094	440.091	440.091	440.089	440.092	440.091	440.092	440.092	440.091	440.092	440.092	440.093	440.095	440.091	440.089	440.091	440.091	440.094	440.092	440.09
192.065	1.91	0	0.5	0.024	461075	278	0	100	0.7	99.8	4.4	4	7	192.064	192.065	192.064	192.065	192.065	192.064	192.065	192.065	192.065	192.065	192.065	192.065	192.064	192.065	192.065	192.065	192.065	192.065	192.065	192.064	192.065	192.065	192.065	192.065	192.065	192.065	192.065	192.065	192.065	192.064	192.064	192.064	192.065	192.065	192.065	192.064
136.053	1.98	0	4.25	0.158	335743	278	0	100	2.9	100	1.9	2	3	136.053	136.052	136.053	136.053	136.052	136.053	136.053	136.053	136.052	136.052	136.052	136.053	136.053	136.053	136.052	136.053	136.053	136.053	136.053	136.053	136.053	136.053	136.053	136.052	136.053	136.053	136.053	136.053	136.053	136.053	136.053	136.053	136.053	136.053	136.052	136.053
402.152	1.79	0	3.87	0.044	209272	278	0	100	0	99.8	3.8	6	11	402.153	402.153	402.153	402.153	402.153	402.153	402.153	402.153	402.152	402.152	402.153	402.153	402.153	402.153	402.153	402.153	402.153	402.153	402.153	402.153	402.153	402.153	402.153	402.153	402.153	402.153	402.153	402.152	402.153	402.153	402.154	402.153	402.153	402.153	402.153	402.153
369.106	2.77	0	2.23	0.11	10300	275	3	100	2.3	100	21.3	1	8	369.107	369.107	369.106	369.106	369.106	369.106	369.107	369.106	369.107	369.107	369.106	369.107	369.106	369.107	369.107	369.103	369.107	369.107	369.107	369.107	369.105	369.106	369.107	369.106	369.107	369.107	369.106	369.107	369.107	369.107	369.104	369.107	369.107	369.107	369.107	369.107
266.099	1.14	0	0.94	0.034	97341	278	0	100	9.2	99.8	15.8	2	8	266.099	266.099	266.099	266.099	266.099	266.099	266.098	266.099	266.099	266.098	266.099	266.099	266.099	266.099	266.099	266.099	266.099	266.099	266.099	266.099	266.099	266.099	266.099	266.099	266.099	266.099	266.099	266.099	266.099	266.099	266.099	266.099	266.099	266.099	266.099	266.099
194.045	16.43	0	5.1	0.302	1047155	278	0			88	46.2	0	3	194.047	194.046	194.039	194.043	194.046	194.046	194.049	194.038	194.04	194.046		194.048		194.048	194.04	194.04	194.038	194.04	194.041	194.039	194.043	194.04	194.041	194.044	194.047		194.048	194.046	194.041		194.047	194.04	194.048	194.041	194.041
340.136	1.48	0	0.92	0.05	59171	278	0	100	6.1	99.7	3.9	1	7	340.136	340.136	340.136	340.136	340.136	340.136	340.136	340.136	340.136	340.136	340.136	340.136	340.136	340.136	340.136	340.136	340.136	340.136	340.136	340.137	340.136	340.136	340.136	340.136	340.136	340.136	340.136	340.136	340.136	340.136	340.136	340.136	340.136	340.137	340.136	340.136
384.159	3.96	0	1.28	0.235	16941	278	0	100	10.6	100	11.6	4	13	384.158	384.158	384.159	384.16	384.159	384.159	384.159	384.159	384.162	384.16	384.156	384.162	384.16	384.159	384.156	384.159	384.158	384.158	384.159	384.16	384.159	384.16	384.159	384.159	384.16	384.159	384.159	384.158	384.156	384.158	384.161	384.159	384.159	384.159	384.16	384.16
582.092	7.73	0	4.98	0.085	252187	278	0			100	25.3	2	5	582.089	582.089	582.088	582.089	582.089	582.089	582.088	582.089	582.088	582.089	582.089	582.089	582.089	582.088	582.088	582.088	582.089	582.088	582.088	582.089	582.089	582.088	582.088	582.089	582.089	582.089	582.089	582.089	582.088	582.088	582.088	582.089	582.089	582.088	582.089	582.088
134.023	11.6	0	4.97	0.543	214540	265	13	100	27.6	100	39.1	1	7	134.02		134.025	134.02	134.02	134.023	134.02	134.024	134.024	134.024	134.02	134.025	134.024	134.024	134.023	134.021	134.02	134.024	134.023	134.02	134.023	134.021	134.023	134.031	134.02	134.024	134.024	134.02	134.021	134.023	134.023	134.02	134.027	134.023	134.023	134.021
276.029	1.35	0	0.54	0.031	172413	278	0	100	6.7	87.5	4.7	2	4	276.029	276.028	276.029	276.029	276.029	276.029	276.029	276.029	276.03	276.029	276.029	276.029	276.029	276.029	276.029	276.029	276.029	276.028	276.029	276.029	276.03	276.029	276.029	276.029	276.03	276.029	276.03	276.029	276.028	276.029	276.029	276.029	276.029	276.029	276.029	276.03
624.165	3.22	0	5.35	0.039	240985	278	0	100	7.5	99.9	18.9	1	9	624.167	624.164	624.167	624.166	624.163	624.168	624.165	624.166	624.167	624.163	624.168	624.166	624.166	624.167	624.168	624.167	624.164	624.167	624.167	624.167	624.165	624.167	624.167	624.163	624.167	624.167	624.168	624.164	624.166	624.167	624.167	624.165	624.162	624.167	624.167	624.167
594.15	6.2	0	4.97	0.308	110220	277	1	100	3.2	99.9	20	3	10	594.148	594.148	594.148	594.148	594.148	594.148	594.148	594.149	594.149	594.148	594.148	594.148	594.148	594.148	594.149	594.148	594.148	594.149	594.148	594.149	594.148	594.148	594.148	594.148	594.148	594.148	594.148	594.148	594.148	594.148	594.148	594.148	594.148	594.148	594.149	594.148
402.184	6.06	0	3.53	0.9	164027	278	0			99.7	52	3	16	402.18	402.187	402.187	402.186	402.186	402.186	402.18	402.187	402.183	402.185	402.179	402.184	402.185	402.189	402.187	402.187	402.181	402.188	402.188	402.185	402.187	402.186	402.186	402.185	402.185	402.18	402.185	402.187	402.187	402.181	402.181	402.18	402.186	402.187	402.184	402.186
390.214	5.37	0	4.63	0.2	165994	278	0	100	3.4	99.9	16.2	3	11	390.214	390.21	390.216	390.213	390.214	390.217	390.212	390.213	390.213	390.214	390.212	390.213	390.217	390.215	390.214	390.213	390.213	390.213	390.214	390.213	390.215	390.215	390.213	390.214	390.215	390.214	390.214	390.213	390.213	390.215	390.216	390.212	390.216	390.215	390.214	390.217
714.478	2.11	0	5.63	0.043	314793	278	0	100	0.1	100	6.9	5	6	714.479	714.48	714.48	714.48	714.479	714.48	714.48	714.48	714.479	714.48	714.48	714.479	714.48	714.48	714.479	714.48	714.48	714.48	714.479	714.48	714.48	714.48	714.48	714.479	714.48	714.48	714.48	714.48	714.48	714.48	714.48	714.48	714.48	714.48	714.48	714.48
280.06	17.76	0	4.85	0.323	241744	273	5	100	6.7	100	51.1	1	9	280.051	280.051	280.072	280.054	280.058	280.063	280.072	280.051	280.05	280.058		280.061	280.065	280.068		280.058	280.051	280.056	280.066	280.061	280.051	280.065	280.063	280.058	280.068	280.066	280.066	280.062	280.075	280.06	280.057	280.064	280.061	280.07	280.066	280.058
496.06	4.94	0	2.61	0.477	55931	252	26	100	10.8	99.8	26.7	1	11	496.061	496.061	496.062		496.061	496.062	496.061	496.062	496.057	496.061	496.061		496.062	496.061	496.061	496.061	496.061	496.061	496.061	496.061	496.062	496.063	496.062	496.062	496.062	496.061	496.063	496.062	496.061	496.061	496.07	496.061	496.061	496.062	496.062	496.061
118.028	7.52	0	5.01	0.284	213484	270	8	100	18.5	100	15.5	1	6	118.027	118.027	118.027	118.027	118.027	118.027	118.027	118.027	118.027	118.027	118.027	118.027	118.027	118.027	118.027	118.027	118.027	118.027	118.027	118.027	118.027	118.027	118.027	118.028	118.027	118.027	118.027	118.027	118.027	118.027	118.027	118.027	118.027	118.027	118.027	118.027
187.112	0.93	0	7.9	0.04	160444	278	0	93.1	7.3	99.9	0.6	3	3	187.111	187.111	187.111	187.111	187.111	187.111	187.111	187.111	187.111	187.111	187.111	187.111	187.111	187.111	187.111	187.111	187.111	187.111	187.111	187.111	187.111	187.111	187.111	187.111	187.111	187.111	187.111	187.111	187.111	187.111	187.111	187.111	187.111	187.111	187.111	187.111
439.095	4.75	0	0.51	0.04	1101482	278	0	100	16.2	94.9	25.9	3	6	439.095	439.098	439.095	439.093	439.099	439.096	439.095	439.1	439.094	439.095	439.097	439.1	439.094	439.096	439.099	439.097	439.098	439.098	439.095	439.094	439.096	439.094	439.096	439.099	439.096	439.096	439.096	439.097	439.099	439.094	439.092	439.094	439.094	439.098	439.096	439.094
458.088	9.51	0	3.66	0.185	94168	274	4	100	7	99.9	37.5	1	9	458.092	458.086	458.097		458.085	458.095	458.089	458.086	458.095	458.084	458.087	458.091	458.084	458.096	458.086	458.085	458.088	458.084	458.095	458.088	458.087	458.091	458.091	458.085	458.091	458.092	458.092	458.09	458.086	458.096	458.092	458.098	458.09	458.094	458.088	458.095
283.092	0.97	0	0.91	0.035	208302	278	0	100	9.7	100	3.3	5	14	283.092	283.092	283.092	283.092	283.091	283.092	283.092	283.092	283.092	283.092	283.092	283.091	283.092	283.092	283.091	283.092	283.092	283.092	283.092	283.092	283.091	283.091	283.092	283.092	283.091	283.092	283.092	283.092	283.092	283.092	283.092	283.092	283.092	283.092	283.092	283.092
134.022	4.68	0	0.55	0.345	482784	278	0			99.7	6.7	4	9	134.022	134.021	134.022	134.022	134.022	134.022	134.022	134.022	134.023	134.023	134.023	134.023	134.023	134.022	134.023	134.022	134.022	134.022	134.022	134.022	134.023	134.022	134.022	134.022	134.022	134.022	134.022	134.023	134.021	134.022	134.023	134.023	134.022	134.023	134.023	134.023
412.03	1.63	0	1.69	0.074	175382	278	0	100	1.6	100	3.3	3	4	412.031	412.031	412.031	412.03	412.031	412.031	412.031	412.03	412.031	412.031	412.031	412.03	412.031	412.03	412.031	412.031	412.031	412.031	412.031	412.031	412.031	412.031	412.03	412.031	412.031	412.031	412.031	412.031	412.031	412.031	412.031	412.031	412.031	412.031	412.031	412.031
418.089	1.83	0	5.73	0.186	38395	223	55	100	8.5	96.4	3.1	2	7	418.09	418.09		418.09	418.09	418.09	418.09	418.089	418.09	418.09		418.089	418.09	418.09	418.09	418.09			418.089			418.09		418.09	418.09	418.09	418.09	418.09	418.09	418.09	418.09	418.09	418.09	418.09	418.091	418.09
360.073	5.22	0	3.33	0.278	166034	275	3	100	9.5	99.9	20	2	14	360.072	360.071	360.072	360.074	360.07	360.073	360.072	360.072	360.065	360.072	360.074		360.074	360.073	360.073	360.074	360.072	360.071	360.075	360.072	360.073	360.074	360.074	360.071	360.072	360.073	360.073	360.072	360.072	360.073	360.074	360.073	360.071	360.075	360.075	360.074
612.165	8.17	0	3.34	0.901	123878	278	0			98.8	36.3	1	9	612.167	612.167	612.168	612.173	612.166	612.154	612.168	612.154	612.168	612.168	612.163	612.179	612.168	612.167	612.158	612.153	612.169	612.153	612.169	612.171	612.167	612.169	612.171	612.164	612.167	612.167	612.169	612.168	612.167	612.168	612.169	612.168	612.169	612.167	612.169	612.154
164.048	7.07	0	4.96	0.554	448368	216	62	100	18.5	100	28.1	1	6	164.047			164.048		164.047	164.046				164.045		164.049		164.047	164.048	164.046			164.046				164.048	164.047		164.047	164.048	164.047		164.046		164.047	164.046	164.047	164.046
442.113	2.31	0	3.71	0.275	134042	278	0			99.9	10.1	3	5	442.114	442.113	442.114	442.114	442.113	442.114	442.113	442.114	442.113	442.113	442.113	442.112	442.113	442.114	442.113	442.114	442.113	442.113	442.113	442.114	442.113	442.114	442.113	442.111	442.114	442.113	442.114	442.113	442.113	442.114	442.114	442.113	442.114	442.114	442.114	442.114
332.076	3.36	0	0.88	0.427	849800	278	0			99.9	9	4	10	332.074	332.076	332.076	332.078	332.076	332.074	332.077	332.076	332.074	332.076	332.076	332.075	332.076	332.076	332.076	332.076	332.076	332.078	332.076	332.076	332.076	332.077	332.076	332.076	332.075	332.076	332.076	332.077	332.074	332.074	332.078	332.076	332.075	332.074	332.076	332.078
266.16	0.85	0	8.73	0.26	106902	278	0	80	14.1	100	0.2	4	6	266.16	266.16	266.16	266.16	266.16	266.16	266.16	266.16	266.16	266.16	266.16	266.16	266.16	266.16	266.16	266.16	266.16	266.16	266.16	266.16	266.16	266.16	266.16	266.16	266.16	266.16	266.16	266.16	266.16	266.16	266.16	266.16	266.16	266.161	266.16	266.16
405.114	5.39	0	0.51	0.039	307240	278	0			99.4	10.4	3	8	405.114	405.116	405.114	405.113	405.119	405.114	405.113	405.12	405.114	405.113	405.116	405.116	405.114	405.114	405.118	405.118	405.115	405.116	405.115	405.113	405.114	405.115	405.115	405.119	405.113	405.114	405.116	405.114	405.117	405.115	405.112	405.115	405.114	405.115	405.115	405.114
582.092	8.19	0	4.9	0.208	255362	278	0	100	18.1	99.9	48	1	3	582.088	582.088	582.087	582.093	582.088	582.088	582.087	582.088	582.088	582.088	582.088	582.087	582.088	582.087	582.087	582.087	582.088	582.088	582.087	582.088	582.088	582.087	582.087	582.088	582.088	582.088	582.088	582.088	582.087	582.088	582.087	582.088	582.088	582.087	582.088	582.087
136.038	1.73	0	0.5	0.032	215052	278	0			99.7	2.5	3	7	136.037	136.038	136.037	136.038	136.038	136.037	136.037	136.038	136.038	136.037	136.038	136.038	136.037	136.038	136.038	136.038	136.037	136.038	136.037	136.037	136.038	136.038	136.037	136.038	136.038	136.038	136.038	136.038	136.038	136.037	136.037	136.037	136.037	136.037	136.038	136.037
452.219	6.42	0	4.69	0.287	667278	278	0	100	32.2	94.3	21.2	5	10	452.221	452.218	452.223	452.219	452.219	452.224	452.216	452.22	452.217	452.22	452.216	452.217	452.224	452.22	452.217	452.22	452.218	452.216	452.22	452.219	452.221	452.222	452.22	452.22	452.223	452.221	452.215	452.22	452.219	452.216	452.224	452.217	452.221	452.22	452.222	452.223
310.065	9.08	0	5.12	0.155	396539	278	0			100	18.6	3	8	310.067	310.063	310.068	310.065	310.065	310.066	310.065	310.064	310.063	310.064	310.067	310.067	310.067	310.066	310.069	310.069	310.065	310.068	310.068	310.066	310.065	310.069	310.067	310.065	310.067	310.065	310.066	310.064	310.069	310.068	310.068	310.067	310.066	310.068	310.067	310.066
289.944	1.58	0	0.42	0.028	417310	278	0	100	1	99.8	1.6	4	5	289.944	289.944	289.944	289.943	289.944	289.943	289.944	289.944	289.943	289.944	289.944	289.944	289.944	289.944	289.944	289.944	289.943	289.944	289.944	289.944	289.944	289.944	289.944	289.943	289.944	289.944	289.944	289.944	289.944	289.944	289.944	289.943	289.944	289.944	289.944	289.944
368.11	1.98	0	4.36	0.334	146114	278	0			99.9	5	3	8	368.11	368.11	368.11	368.11	368.11	368.11	368.11	368.11	368.109	368.112	368.11	368.107	368.111	368.11	368.111	368.111	368.11	368.11	368.111	368.111	368.111	368.111	368.111	368.11	368.111	368.11	368.111	368.11	368.11	368.11	368.111	368.111	368.11	368.11	368.111	368.111
324.096	1	0	2.75	0.036	227877	278	0	100	0.4	100	2.3	2	4	324.095	324.095	324.096	324.096	324.096	324.096	324.096	324.095	324.096	324.096	324.096	324.096	324.096	324.095	324.095	324.095	324.096	324.095	324.095	324.096	324.096	324.096	324.096	324.095	324.096	324.096	324.096	324.096	324.096	324.095	324.096	324.096	324.096	324.096	324.096	324.096
130.027	2.12	0	0.6	0.125	295005	278	0	100	6.5	100	6.1	4	8	130.027	130.027	130.027	130.027	130.027	130.027	130.027	130.027	130.028	130.027	130.027	130.027	130.027	130.028	130.028	130.027	130.027	130.027	130.027	130.027	130.028	130.028	130.027	130.028	130.028	130.027	130.027	130.027	130.027	130.027	130.027	130.028	130.027	130.027	130.027	130.028
480.078	6.92	0	4.59	0.604	82456	278	0			99.9	22.3	2	9	480.081	480.075	480.079	480.074	480.077	480.078	480.074	480.075	480.082	480.076	480.077	480.082	480.085	480.075	480.077	480.075	480.074	480.077	480.076	480.077	480.077	480.078	480.076	480.076	480.079	480.079	480.081	480.077	480.077	480.079	480.081	480.085	480.081	480.079	480.078	480.081
386.195	3.64	0	4	0.852	1006932	278	0			99.9	6.6	5	15	386.194	386.196	386.196	386.197	386.196	386.195	386.197	386.197	386.196	386.196	386.196	386.195	386.197	386.197	386.196	386.196	386.196	386.196	386.195	386.195	386.195	386.195	386.196	386.196	386.195	386.194	386.195	386.196	386.195	386.197	386.197	386.195	386.197	386.196	386.198	386.194
170.021	3.24	0	4.19	0.073	92787	272	6	100	7.3	100	11.7	1	3	170.02	170.02	170.021	170.02	170.02	170.021	170.021	170.02	170.021	170.021	170.021	170.02	170.021	170.021	170.021	170.021	170.02	170.021	170.02	170.021	170.021	170.021	170.021	170.02	170.02	170.02	170.021	170.02	170.02	170.021	170.021	170.021	170.021	170.021	170.021	170.021
890.207	1.78	0	4.95	0.152	363157	278	0			100	8.4	4	5	890.206	890.206	890.208	890.206	890.206	890.206	890.205	890.206	890.21	890.206	890.206	890.209	890.209	890.205	890.208	890.208	890.206	890.208	890.206	890.206	890.206	890.208	890.208	890.206	890.206	890.206	890.206	890.206	890.208	890.21	890.208	890.209	890.21	890.209	890.206	890.209
116.011	5	0	0.54	0.25	201251	278	0			99.8	11.4	3	6	116.011	116.011	116.011	116.012	116.011	116.011	116.011	116.011	116.01	116.012	116.011	116.011	116.012	116.011	116.012	116.011	116.011	116.011	116.011	116.011	116.012	116.011	116.01	116.011	116.012	116.011	116.012	116.011	116.01	116.011	116.011	116.011	116.011	116.011	116.012	116.012
324.142	1.74	0	3.43	0.029	319914	278	0	100	8.7	99.9	2.2	3	8	324.142	324.141	324.143	324.143	324.142	324.143	324.143	324.141	324.143	324.142	324.143	324.143	324.143	324.143	324.142	324.142	324.142	324.142	324.143	324.143	324.143	324.143	324.143	324.141	324.142	324.143	324.143	324.142	324.142	324.143	324.143	324.143	324.142	324.143	324.143	324.143
318.034	1.96	0	4.27	0.147	186239	278	0	100	3.1	100	3.6	6	14	318.035	318.035	318.035	318.035	318.035	318.035	318.035	318.035	318.035	318.035	318.035	318.035	318.035	318.035	318.035	318.035	318.035	318.035	318.035	318.035	318.035	318.035	318.035	318.035	318.035	318.035	318.035	318.035	318.035	318.035	318.035	318.035	318.035	318.035	318.035	318.035
420.198	4.45	0	3.09	0.496	59131	255	23	100	7.1	100	22.8	1	15	420.2	420.201	420.2	420.2	420.2	420.2	420.197		420.2	420.2	420.199	420.2	420.198	420.2	420.2	420.2	420.2	420.2	420.2	420.199	420.198	420.2	420.2	420.199	420.2	420.2	420.197	420.2	420.2	420.199	420.196	420.197	420.2			420.2
388.207	6.14	0	4.69	0.355	597747	278	0			99.8	19.1	3	12	388.208	388.21	388.209	388.209	388.21	388.206	388.206	388.206	388.206	388.207	388.21	388.207	388.21	388.205	388.203	388.206	388.207	388.202	388.208	388.204	388.207	388.21	388.206	388.206	388.209	388.207	388.204	388.207	388.205	388.209	388.208	388.208	388.204	388.21	388.208	388.209
578.144	4.06	0	3.9	0.273	13482	258	20	100	13.6	99.6	15.7	4	10	578.143	578.146	578.143	578.145	578.144	578.143	578.149	578.142	578.142	578.148	578.144	578.143	578.144	578.146	578.143	578.143	578.146	578.144	578.145	578.142	578.144	578.139	578.143	578.141	578.143	578.144	578.143	578.148	578.145	578.148	578.144	578.146	578.142	578.146	578.144	578.143
390.093	2.39	0	3.64	0.039	164233	278	0	100	0	100	5.3	5	18	390.094	390.094	390.094	390.094	390.093	390.094	390.094	390.093	390.096	390.094	390.093	390.093	390.093	390.093	390.093	390.094	390.093	390.093	390.094	390.093	390.092	390.094	390.093	390.092	390.093	390.094	390.094	390.093	390.094	390.093	390.094	390.094	390.093	390.094	390.094	390.094
746.145	1.92	0	4.06	0.3	92406	268	10	100	1.6	99.9	7.2	3	6	746.147	746.147	746.146	746.15	746.146	746.144	746.146	746.147	746.146	746.147	746.146	746.147	746.144	746.146	746.146	746.146	746.147	746.146	746.144	746.147	746.146	746.145	746.145	746.148	746.146	746.146	746.147	746.146	746.146	746.147	746.151	746.146	746.147	746.146	746.147	746.145
194.059	2.58	0	3.64	0.24	181023	278	0	100	4.9	99.9	7.6	2	5	194.059	194.059	194.059	194.058	194.058	194.059	194.058	194.058	194.059	194.058	194.058	194.059	194.058	194.058	194.059	194.058	194.059	194.058	194.059	194.058	194.058	194.058	194.058	194.059	194.058	194.059	194.059	194.058	194.059	194.058	194.059	194.058	194.058	194.059	194.059	194.059
458.099	9.97	0	3.63	0.409	76731	270	8	100	12.3	98.5	40	1	6	458.095	458.106	458.101	458.107	458.102	458.097		458.098	458.106	458.103	458.101	458.102	458.1	458.097	458.102	458.1		458.108	458.097	458.089	458.103	458.102	458.095		458.093	458.096	458.104			458.098	458.1	458.099	458.104	458.1	458.101	458.104
480.066	3.39	0	4.18	0.312	97336	259	19	100	20.4	100	14.7	1	12	480.067	480.067	480.067	480.068	480.066	480.067	480.067	480.067	480.065	480.066	480.067	480.067	480.067	480.067	480.067	480.067	480.067	480.067	480.067	480.067	480.067	480.067	480.067	480.066	480.067	480.067	480.067	480.067	480.067	480.067	480.07	480.067	480.067	480.067	480.067	480.067
306.062	7.94	0	3.33	0.386	129371	277	1	100	10.7	100	32.1	1	9	306.063	306.06	306.06	306.059	306.06	306.063	306.06	306.06	306.057	306.062	306.065	306.065	306.067	306.061	306.062	306.062	306.061	306.062	306.066	306.062	306.063	306.063	306.067	306.06	306.061	306.063	306.064	306.062	306.062	306.06	306.058	306.063	306.061	306.062	306.075	306.063
662.141	3.48	0	5.29	0.07	291106	278	0	100	7.1	100	14.1	5	7	662.143	662.142	662.144	662.144	662.142	662.144	662.143	662.143	662.144	662.142	662.144	662.144	662.144	662.143	662.144	662.144	662.142	662.143	662.144	662.144	662.143	662.144	662.144	662.142	662.144	662.144	662.144	662.141	662.144	662.144	662.144	662.143	662.143	662.144	662.144	662.144
454.112	3.58	0	0.5	0.024	235953	278	0	100	4.7	100	11.4	2	5	454.112	454.113	454.112	454.112	454.112	454.112	454.112	454.115	454.112	454.112	454.112	454.112	454.112	454.112	454.112	454.114	454.113	454.112	454.114	454.112	454.113	454.114	454.113	454.112	454.113	454.112	454.113	454.112	454.113	454.113	454.114	454.112	454.112	454.112	454.113	454.112
402.187	5.38	0	3.19	0.404	95279	278	0			99.8	21.3	2	12	402.188	402.185	402.188	402.188	402.188	402.188	402.179	402.189	402.188	402.188	402.188	402.188	402.188	402.188	402.188	402.188	402.18	402.189	402.188	402.188	402.188	402.188	402.189	402.188	402.188	402.188	402.188	402.184	402.188	402.188	402.189	402.188	402.188	402.184	402.188	402.188
316.079	0.92	0	1.77	0.213	50384	278	0	100	2.1	100	4.8	3	6	316.079	316.079	316.079	316.079	316.079	316.079	316.079	316.079	316.079	316.079	316.079	316.079	316.079	316.079	316.08	316.079	316.079	316.079	316.079	316.079	316.079	316.079	316.079	316.079	316.079	316.079	316.079	316.079	316.079	316.079	316.079	316.079	316.079	316.079	316.079	316.079
360.083	3.41	0	4.22	0.196	623918	278	0	100	16.9	99.3	23.9	1	10	360.083	360.082	360.084	360.082	360.082	360.083	360.082	360.082	360.083	360.083	360.082	360.08	360.084	360.082	360.081	360.082	360.082	360.083	360.082	360.084	360.083	360.084	360.082	360.082	360.083	360.083	360.083	360.082	360.082	360.084	360.083	360.083	360.082	360.082	360.083	360.084
135.034	16.18	0	5.1	0.396	148425	257	21	100	41.3	100	51.2	1	5	135.037	135.035	135.03	135.035	135.035	135.036			135.037	135.035	135.031		135.036	135.037	135.031	135.031	135.036	135.031	135.036	135.036	135.034	135.033	135.031	135.034	135.036	135.034	135.037	135.036	135.033		135.036	135.031	135.03	135.031	135.037	135.03
746.145	3.11	0	3.91	0.696	62486	278	0			99.9	21.6	0	10	746.146	746.146	746.146	746.146	746.146	746.146	746.146	746.146	746.147	746.148	746.146	746.147	746.146	746.146	746.147	746.146	746.146	746.145	746.146	746.146	746.146	746.145	746.146	746.146	746.146	746.146	746.146	746.146	746.146	746.145	746.134	746.145	746.145	746.145	746.146	746.146
113.992	4.78	0	4.7	0.247	85551	222	56	100	23.6	99.9	6.2	2	3	113.992	113.992	113.993	113.992	113.992	113.992	113.992		113.992	113.992	113.992	113.992	113.993				113.992	113.992	113.991		113.992	113.992		113.992	113.992	113.992	113.993	113.992		113.992	113.993	113.992	113.992	113.992	113.991	113.992
312.05	10.68	0	3.57	0.294	27872	276	2	100	14.3	99.8	31.5	1	10	312.05	312.049	312.053	312.051	312.045	312.051	312.05	312.048	312.049	312.05	312.047	312.05	312.053	312.05	312.049	312.055	312.051	312.049	312.055	312.051	312.046	312.055	312.055	312.045		312.048	312.055	312.049	312.051	312.052	312.041	312.05	312.051	312.051	312.047	312.05
914.153	1.26	0	3.95	0.061	45879	243	35	100	1.7	99.8	9	2	8	914.154	914.154	914.154		914.153	914.154	914.154	914.154	914.154	914.153	914.154	914.152	914.154	914.154	914.154	914.154	914.154	914.154	914.154	914.154	914.154	914.154	914.154	914.155	914.154	914.154	914.154	914.154	914.153	914.154		914.154	914.154	914.153	914.154	914.153
380.164	4.9	0	3.6	0.188	133816	278	0			99.8	22.6	3	15	380.164	380.165	380.164	380.165	380.159	380.164	380.165	380.163	380.166	380.164	380.163	380.165	380.166	380.164	380.164	380.164	380.166	380.166	380.167	380.165	380.162	380.166	380.166	380.16	380.163	380.164	380.164	380.163	380.166	380.168	380.165	380.164	380.164	380.157	380.163	380.165
458.103	4.26	0	3.81	0.443	34555	275	3	100	9.3	99.7	20.9	1	6	458.105	458.104	458.098	458.105	458.104	458.105	458.104	458.104	458.105	458.104	458.104	458.104	458.105	458.105	458.102	458.104	458.104	458.104	458.105	458.105	458.104	458.105	458.105	458.104	458.105	458.091	458.1	458.104	458.104	458.105	458.105	458.105	458.105	458.105	458.104	458.105
312.061	3.84	0	4.14	0.149	21089	263	15	100	4.1	99.2	7.9	4	12	312.062	312.062	312.062	312.062	312.062	312.062	312.062	312.062	312.059	312.062	312.062	312.061	312.063	312.062	312.062	312.063	312.062	312.062	312.062	312.063	312.063	312.063	312.063		312.063	312.063	312.063	312.062	312.062	312.062	312.063	312.062	312.063	312.062	312.062	312.063
448.099	2.27	0	5.47	0.143	120206	278	0			100	7.6	3	7	448.1	448.099	448.1	448.099	448.099	448.1	448.1	448.1	448.099	448.099	448.1	448.1	448.1	448.1	448.099	448.1	448.099	448.1	448.099	448.1	448.099	448.1	448.1	448.099	448.099	448.1	448.1	448.1	448.1	448.1	448.099	448.1	448.099	448.1	448.1	448.1
406.035	2.24	0	0.7	0.028	236704	278	0	100	6.8	100	4.7	4	6	406.038	406.036	406.036	406.036	406.036	406.036	406.036	406.036	406.036	406.036	406.036	406.036	406.036	406.036	406.036	406.036	406.036	406.035	406.036	406.035	406.036	406.035	406.036	406.036	406.036	406.036	406.035	406.04	406.036	406.036	406.036	406.036	406.036	406.036	406.036	406.036
302.03	9.52	0	4.99	0.101	118014	278	0	100	1.5	100	17.4	2	11	302.028	302.028	302.028	302.03	302.028	302.028	302.027	302.028	302.028	302.028	302.028	302.028	302.028	302.027	302.028	302.028	302.028	302.028	302.028	302.028	302.028	302.028	302.028	302.028	302.028	302.028	302.028	302.028	302.027	302.027	302.028	302.028	302.028	302.028	302.028	302.028
678.135	3.92	0	4.91	0.143	237003	278	0			99.9	12.3	4	6	678.134	678.133	678.134	678.136	678.135	678.134	678.133	678.134	678.134	678.135	678.134	678.134	678.133	678.133	678.134	678.134	678.133	678.135	678.134	678.134	678.13	678.135	678.135	678.136	678.134	678.135	678.134	678.133	678.134	678.134	678.134	678.135	678.133	678.134	678.134	678.134
288.063	0.97	0	5.96	0.039	54009	278	0	100	3	100	4.8	2	4	288.063	288.062	288.063	288.062	288.063	288.063	288.062	288.063	288.062	288.062	288.063	288.063	288.063	288.063	288.063	288.063	288.063	288.063	288.063	288.063	288.063	288.063	288.063	288.063	288.063	288.063	288.063	288.063	288.063	288.063	288.063	288.063	288.063	288.063	288.063	288.063
222.038	4.22	0	0.67	0.391	173016	278	0			100	12.7	4	8	222.036	222.038	222.037	222.036	222.037	222.036	222.038	222.038	222.038	222.038	222.038	222.039	222.038	222.037	222.038	222.036	222.038	222.038	222.038	222.038	222.038	222.035	222.036	222.037	222.038	222.036	222.037	222.038	222.036	222.036	222.039	222.038	222.038	222.038	222.038	222.038
159.986	3.05	0	0.43	0.039	264485	278	0	100	1.6	99.9	3.4	4	5	159.985	159.985	159.985	159.985	159.987	159.985	159.985	159.986	159.985	159.985	159.985	159.985	159.986	159.986	159.986	159.986	159.984	159.986	159.985	159.986	159.985	159.985	159.986	159.985	159.985	159.985	159.986	159.986	159.986	159.985	159.985	159.985	159.985	159.985	159.986	159.985
342.115	3.14	0	0.76	0.498	58740	278	0	100	17	99.2	9.7	4	12	342.115	342.116	342.116	342.116	342.116	342.114	342.116	342.116	342.113	342.116	342.116	342.116	342.116	342.116	342.115	342.115	342.115	342.115	342.115	342.115	342.115	342.115	342.115	342.115	342.116	342.116	342.116	342.115	342.115	342.115	342.116	342.116	342.115	342.115	342.115	342.116
418.146	2.01	0	3.47	0.052	72621	278	0	100	8.4	99.9	11.7	2	6	418.146	418.146	418.147	418.147	418.146	418.146	418.146	418.146	418.147	418.146	418.146	418.147	418.147	418.147	418.146	418.147	418.146	418.146	418.147	418.147	418.147	418.147	418.147	418.147	418.147	418.147	418.146	418.146	418.146	418.147	418.147	418.147	418.146	418.147	418.147	418.147
338.099	2.69	0	4.14	0.776	103328	278	0			100	10.6	3	9	338.1	338.1	338.1	338.1	338.099	338.1	338.099	338.1	338.102	338.1	338.099	338.101	338.099	338.1	338.099	338.1	338.099	338.1	338.095	338.1	338.1	338.098	338.1	338.099	338.099	338.1	338.1	338.1	338.098	338.1	338.1	338.1	338.1	338.1	338.1	338.1
642.119	4.32	0	5.11	0.079	171244	278	0	100	6.2	99.9	23.5	2	5	642.122	642.12	642.122	642.119	642.12	642.122	642.121	642.121	642.12	642.119	642.122	642.12	642.122	642.121	642.123	642.123	642.12	642.123	642.122	642.121	642.12	642.123	642.122	642.119	642.121	642.121	642.121	642.119	642.123	642.122	642.123	642.122	642.122	642.123	642.122	642.122
752.13	2.54	0	4.48	0.058	9327	253	25	100	0	100	25.8	1	11	752.13	752.13	752.129		752.131	752.131	752.128	752.131	752.133	752.13	752.131	752.133	752.131	752.131	752.131	752.132	752.128	752.129	752.131	752.132	752.132	752.13	752.13	752.13	752.13	752.13	752.131	752.13	752.129	752.128		752.131	752.131	752.13	752.132	752.132
408.197	5.67	0	4.72	0.81	37636	278	0			100	20.9	3	10	408.2	408.196	408.198	408.199	408.195	408.198	408.194	408.197	408.197	408.195	408.196	408.199	408.198	408.199	408.198	408.2	408.194	408.195	408.199	408.198	408.2	408.2	408.195	408.198	408.201	408.2	408.195	408.193	408.196	408.194	408.202	408.199	408.2	408.194	408.2	408.202
305.918	4.43	0	0.42	0.027	163078	278	0	100	2.5	100	25.7	3	8	305.919	305.921	305.919	305.919	305.917	305.919	305.919	305.918	305.919	305.919	305.916	305.919	305.919	305.919	305.916	305.918	305.917	305.917	305.919	305.919	305.918	305.919	305.918	305.915	305.919	305.918	305.918	305.918	305.916	305.918	305.919	305.918	305.918	305.917	305.918	305.919
264.136	0.85	0	8.73	0.269	107488	278	0	100	32.2	99.8	0.9	8	8	264.135	264.135	264.136	264.136	264.135	264.136	264.136	264.136	264.136	264.136	264.136	264.136	264.135	264.136	264.135	264.136	264.135	264.136	264.136	264.136	264.135	264.136	264.136	264.136	264.136	264.136	264.135	264.136	264.135	264.136	264.136	264.136	264.136	264.136	264.136	264.136
175.964	2.77	0	0.42	0.251	141923	274	4	100	12.1	100	1.9	3	6	175.963	175.963	175.963	175.963	175.964	175.963	175.963	175.964	175.963	175.963	175.963	175.963	175.964	175.964	175.963	175.964	175.963	175.963	175.963	175.964	175.963	175.964	175.964	175.963	175.963	175.963	175.963	175.964	175.963	175.963	175.963	175.963	175.963	175.963	175.963	175.963
200.037	6.82	0	0.53	0.196	46774	278	0	100	16.2	88.1	8.8	3	7	200.036	200.038	200.038	200.04	200.036	200.037	200.036	200.037	200.038	200.035	200.038	200.036	200.038	200.036	200.038	200.038	200.037	200.039	200.036	200.037	200.038	200.037	200.037	200.035	200.037	200.038	200.037	200.038	200.035	200.038	200.037	200.039	200.037	200.037	200.037	200.037
464.083	4.56	0	5.07	0.273	164207	278	0			99.7	8.5	3	11	464.081	464.081	464.081	464.082	464.08	464.079	464.082	464.081	464.082	464.082	464.081	464.079	464.084	464.082	464.082	464.083	464.081	464.083	464.081	464.081	464.08	464.085	464.083	464.081	464.082	464.081	464.081	464.082	464.084	464.081	464.084	464.082	464.081	464.082	464.081	464.084
328.225	0.94	0	7.79	0.262	85942	278	0			100	4.7	2	4	328.225	328.225	328.225	328.225	328.225	328.225	328.225	328.225	328.225	328.225	328.225	328.225	328.225	328.225	328.225	328.225	328.225	328.225	328.225	328.225	328.225	328.225	328.225	328.225	328.225	328.225	328.225	328.225	328.225	328.225	328.225	328.225	328.225	328.225	328.225	328.225
216.073	4.53	0	0.5	0.034	50683	278	0	100	3.1	99.8	20.3	4	8	216.074	216.075	216.074	216.074	216.075	216.074	216.074	216.074	216.074	216.075	216.075	216.075	216.074	216.074	216.075	216.074	216.074	216.075	216.074	216.074	216.074	216.074	216.074	216.075	216.075	216.074	216.075	216.074	216.075	216.074	216.074	216.074	216.074	216.074	216.074	216.074
204.028	1.74	0	0.55	0.032	174853	278	0	100	1.7	99.6	6.9	3	7	204.028	204.028	204.028	204.028	204.028	204.028	204.028	204.028	204.028	204.028	204.028	204.028	204.028	204.028	204.028	204.028	204.028	204.028	204.027	204.028	204.028	204.028	204.028	204.028	204.028	204.028	204.028	204.028	204.028	204.028	204.028	204.028	204.028	204.028	204.028	204.028
612.149	2.62	0	0.69	0.031	168850	278	0	100	7	87.6	18	3	6	612.154	612.15	612.15	612.15	612.15	612.15	612.15	612.15	612.15	612.15	612.15	612.151	612.151	612.151	612.15	612.15	612.15	612.15	612.15	612.15	612.15	612.15	612.151	612.151	612.15	612.151	612.15	612.156	612.151	612.15	612.15	612.15	612.151	612.15	612.15	612.15
303.143	0.84	0	1.16	0.228	23994	278	0	100	4.1	100	6.5	3	6	303.143	303.143	303.143	303.143	303.143	303.143	303.143	303.143	303.142	303.143	303.143	303.143	303.143	303.143	303.143	303.143	303.143	303.143	303.143	303.143	303.143	303.143	303.143	303.143	303.143	303.143	303.143	303.143	303.143	303.143	303.143	303.143	303.143	303.143	303.143	303.143
432.198	3.53	0	3.99	0.201	800768	278	0	100	3.4	99.5	30.9	3	7	432.199	432.199	432.198	432.199	432.199	432.197	432.199	432.199	432.2	432.199	432.198	432.198	432.199	432.199	432.199	432.199	432.199	432.198	432.199	432.199	432.199	432.196	432.195	432.198	432.198	432.199	432.2	432.199	432.199	432.2	432.2	432.199	432.199	432.199	432.2	432.199
135.044	10.61	0	5.14	0.132	174830	265	13	100	21.6	100	31.2	1	3	135.045	135.044	135.047	135.043	135.044	135.045	135.044	135.044	135.044	135.043	135.045	135.045	135.041	135.044		135.047	135.045	135.044	135.045	135.043	135.045		135.046	135.045	135.042	135.044	135.044	135.043	135.047	135.046	135.047	135.046	135.045	135.046	135.043	135.045
730.169	2.53	0	2.81	0.025	113307	263	15	100	6.3	99.9	10.4	2	7	730.17	730.17	730.171	730.179	730.171	730.17	730.17	730.171		730.17	730.17		730.17	730.17	730.17	730.171	730.17	730.171	730.171	730.17	730.171	730.17	730.171	730.171	730.17	730.171	730.17	730.17	730.171	730.171	730.172	730.17	730.171	730.17	730.172	730.171
113.993	4.38	0	4	0.178	94403	277	1	100	18.8	99.9	2.5	3	3	113.992	113.993	113.993	113.993	113.992	113.993	113.993	113.993	113.992	113.993	113.992	113.993	113.993	113.993	113.992	113.992	113.993	113.993	113.992	113.993	113.993	113.992	113.993	113.992	113.993	113.993	113.993	113.993	113.993	113.993	113.993	113.992	113.993	113.993	113.993	113.992
302.037	7.09	0	4.98	0.338	101054	278	0			100	26.8	2	10	302.037	302.036	302.038	302.036	302.035	302.037	302.036	302.035	302.037	302.035	302.037	302.038	302.037	302.036	302.038	302.038	302.036	302.038	302.037	302.036	302.036	302.038	302.037	302.036	302.036	302.036	302.037	302.036	302.036	302.037	302.037	302.037	302.037	302.037	302.037	302.037
296.111	0.86	0	1.21	0.123	72130	278	0	100	7	100	0.5	5	8	296.111	296.111	296.111	296.111	296.111	296.111	296.11	296.111	296.111	296.111	296.111	296.111	296.111	296.111	296.111	296.111	296.111	296.111	296.111	296.111	296.111	296.111	296.111	296.111	296.111	296.111	296.111	296.111	296.111	296.111	296.111	296.111	296.111	296.111	296.111	296.111
174.112	3.1	0	0.46	0.05	40768	277	1	100	16.1	99.9	18.3	1	6	174.112	174.112	174.112	174.112	174.113	174.112	174.112	174.113	174.112	174.112	174.112	174.113	174.112	174.112	174.111	174.112	174.112	174.112	174.112	174.112	174.114	174.109	174.113	174.111	174.112	174.113	174.112	174.112	174.112	174.112		174.112	174.112	174.112	174.113	174.112
692.357	2.29	0	8.42	0.061	31580	278	0			99.9	8.1	7	11	692.359	692.359	692.359	692.359	692.359	692.359	692.359	692.358	692.359	692.359	692.359	692.359	692.359	692.359	692.359	692.359	692.359	692.359	692.358	692.359	692.359	692.359	692.359	692.359	692.359	692.359	692.359	692.359	692.359	692.359	692.359	692.359	692.359	692.359	692.359	692.359
250.131	1.23	0	2.43	0.357	15301	269	9	100	16.4	99.5	10.5	2	6	250.131	250.131	250.131	250.131	250.131	250.131	250.131	250.131	250.131	250.13	250.131	250.131	250.131	250.131	250.13	250.131	250.131	250.131	250.131	250.13	250.131	250.131	250.131	250.13	250.131	250.131	250.13	250.131	250.13	250.131	250.131	250.131	250.131	250.131	250.131	250.131
166.05	1.81	0	0.49	0.027	256931	278	0	100	1.3	99.9	2	3	5	166.049	166.049	166.049	166.05	166.05	166.049	166.049	166.05	166.05	166.049	166.05	166.05	166.049	166.05	166.05	166.05	166.049	166.05	166.05	166.049	166.05	166.05	166.049	166.05	166.05	166.05	166.05	166.049	166.05	166.049	166.049	166.049	166.049	166.05	166.05	166.05
332.074	1.8	0	1.45	0.078	30755	219	59	100	5.5	99.9	9.2	2	5	332.074	332.075	332.074	332.074	332.074	332.074		332.074	332.073	332.073	332.074	332.074	332.075		332.074	332.074		332.074	332.074	332.074	332.074	332.074	332.074	332.074	332.075	332.074	332.075				332.074				332.074	332.074
904.225	1.62	0	5.24	0.04	117160	278	0	100	3.8	100	10	3	5	904.226	904.226	904.226	904.226	904.226	904.226	904.226	904.226	904.225	904.226	904.226	904.226	904.227	904.227	904.225	904.225	904.226	904.227	904.227	904.227	904.227	904.225	904.226	904.226	904.226	904.227	904.227	904.226	904.227	904.226	904.227	904.226	904.226	904.227	904.227	904.226
403.924	1.7	0	0.42	0.027	319307	278	0	100	6.5	100	2.7	5	9	403.924	403.924	403.924	403.924	403.924	403.924	403.924	403.924	403.924	403.924	403.924	403.924	403.925	403.925	403.924	403.925	403.923	403.924	403.925	403.925	403.924	403.925	403.924	403.924	403.924	403.924	403.925	403.924	403.924	403.924	403.924	403.924	403.924	403.924	403.925	403.924
212.142	1.42	0	8.52	0.042	119785	278	0	100	1.7	100	5.5	2	3	212.141	212.141	212.141	212.142	212.141	212.142	212.141	212.141	212.141	212.141	212.141	212.141	212.141	212.141	212.142	212.142	212.141	212.141	212.142	212.142	212.142	212.142	212.141	212.141	212.141	212.141	212.141	212.142	212.142	212.141	212.141	212.141	212.142	212.141	212.142	212.142
387.946	1.65	0	0.42	0.027	175866	278	0	100	10.6	99.9	5.1	4	8	387.946	387.946	387.946	387.945	387.946	387.945	387.946	387.946	387.945	387.946	387.946	387.946	387.946	387.947	387.946	387.947	387.945	387.946	387.946	387.946	387.946	387.946	387.946	387.946	387.946	387.946	387.946	387.946	387.946	387.946	387.946	387.945	387.946	387.946	387.946	387.946
756.21	1.88	0	4.4	0.116	146664	278	0			100	1.6	4	6	756.212	756.211	756.212	756.212	756.212	756.212	756.212	756.212	756.212	756.212	756.212	756.211	756.212	756.212	756.212	756.212	756.212	756.212	756.212	756.212	756.212	756.212	756.212	756.211	756.212	756.212	756.212	756.212	756.212	756.212	756.211	756.212	756.212	756.212	756.212	756.212
180.043	3.21	0	3.86	0.35	89585	272	6	100	11.2	99.4	4.6	2	10	180.043	180.043	180.043	180.043	180.043	180.043	180.042	180.044	180.042	180.042	180.043	180.043	180.044	180.043	180.043	180.043	180.043		180.043	180.043	180.043	180.044	180.043	180.044	180.044	180.043	180.043	180.042		180.043	180.044	180.043	180.043	180.043	180.043	180.044
165.077	3.6	0	1.38	0.114	158435	278	0	100	6.1	99.8	7.5	3	3	165.078	165.078	165.077	165.077	165.077	165.077	165.077	165.077	165.077	165.077	165.077	165.077	165.077	165.078	165.078	165.077	165.077	165.077	165.077	165.077	165.077	165.077	165.078	165.078	165.078	165.077	165.078	165.077	165.077	165.078	165.078	165.077	165.078	165.077	165.077	165.077
180.065	1.43	0	0.47	0.067	164876	278	0	100	10.6	100	3.2	6	10	180.064	180.065	180.064	180.065	180.065	180.064	180.064	180.065	180.064	180.064	180.065	180.065	180.064	180.064	180.064	180.065	180.064	180.064	180.064	180.064	180.065	180.065	180.064	180.065	180.065	180.064	180.064	180.064	180.064	180.064	180.064	180.064	180.064	180.065	180.064	180.064
188.104	3.27	0	5.73	0.036	41860	278	0	100	7.2	100	1.5	3	7	188.104	188.104	188.104	188.104	188.103	188.104	188.104	188.103	188.104	188.104	188.104	188.104	188.104	188.104	188.104	188.104	188.104	188.104	188.104	188.104	188.104	188.104	188.104	188.103	188.104	188.103	188.104	188.104	188.104	188.104	188.104	188.104	188.104	188.104	188.104	188.104
602.134	3.63	0	0.52	0.048	52479	278	0	100	5	98.5	26.4	3	14	602.135	602.136	602.134	602.134	602.138	602.136	602.135	602.137	602.135	602.135	602.136	602.139	602.134	602.134	602.137	602.136	602.138	602.137	602.137	602.136	602.134	602.134	602.135	602.138	602.137	602.136	602.137	602.136	602.137	602.133	602.132	602.134	602.133	602.138	602.137	602.136
510.288	1.66	0	8.56	0.333	69101	124	154	100	21.1	96.5	5.3	3	6		510.288	510.288	510.288	510.287	510.288	510.288	510.288	510.288	510.288	510.287	510.288	510.287	510.288	510.289	510.288	510.288	510.288	510.288	510.288	510.288	510.288	510.288	510.288	510.288	510.288	510.288	510.288	510.288	510.288	510.288	510.288	510.288	510.289	510.288	510.287
374.138	7.23	0	5.08	0.319	6601	181	97	100	38.6	98.9	33.8	2	7	374.136	374.137	374.141	374.135	374.141	374.137	374.138	374.134	374.138	374.137		374.137	374.136	374.139		374.137	374.138	374.141	374.135	374.133	374.138	374.133	374.138	374.136	374.139	374.136	374.135	374.137	374.141	374.136	374.139	374.139	374.139	374.137	374.139	374.139
405.156	2.9	0	3.77	0.144	22077	278	0	100	6.7	94.2	22.3	1	6	405.156	405.157	405.156	405.157	405.155	405.156	405.156	405.157	405.156	405.157	405.155	405.157	405.158	405.156	405.157	405.159	405.157	405.157	405.158	405.158	405.156	405.158	405.158	405.155	405.156	405.156	405.157	405.157	405.156	405.156	405.159	405.157	405.156	405.157	405.156	405.157
310.065	7.11	0	5.13	0.268	304828	277	1	100	13.4	100	27.9	1	8	310.067	310.067	310.068	310.065	310.067	310.066	310.066	310.065	310.063	310.067	310.067	310.066	310.068	310.067	310.068	310.068	310.066	310.068	310.068	310.068	310.065	310.068	310.068	310.066	310.066	310.068	310.068	310.064	310.068	310.067	310.069	310.067	310.068	310.068	310.067	310.067
232.142	1.03	0	1.71	0.214	59345	278	0			100	3.9	2	3	232.142	232.142	232.142	232.142	232.142	232.142	232.142	232.142	232.142	232.142	232.142	232.142	232.142	232.142	232.142	232.142	232.142	232.142	232.142	232.142	232.142	232.142	232.142	232.142	232.142	232.142	232.142	232.142	232.142	232.142	232.142	232.142	232.142	232.142	232.142	232.142
409.157	1.77	0	1.8	0.367	20925	273	5	100	3.9	99.8	8.9	3	10	409.157	409.157	409.157	409.157	409.157	409.158	409.157	409.157	409.158	409.157	409.157	409.157	409.158	409.157	409.157	409.158	409.157	409.157	409.157	409.157	409.157	409.158	409.157	409.157	409.157	409.157	409.157	409.157	409.157	409.158	409.158	409.157	409.157	409.158	409.157	409.157
370.199	2.9	0	5.51	0.131	88650	278	0	100	12.2	99.7	13.8	4	9	370.2	370.2	370.2	370.2	370.2	370.201	370.199	370.2	370.2	370.199	370.2	370.2	370.2	370.2	370.2	370.2	370.2	370.2	370.2	370.199	370.2	370.2	370.2	370.199	370.2	370.2	370.2	370.199	370.2	370.2	370.2	370.2	370.199	370.2	370.2	370.201
136.053	3.18	0	4.24	0.189	298185	278	0	100	27.3	100	5.2	3	5	136.053	136.052	136.053	136.053	136.052	136.053	136.052	136.052	136.052	136.052	136.052	136.053	136.053	136.052	136.052	136.052	136.052	136.052	136.052	136.052	136.053	136.053	136.053	136.052	136.053	136.053	136.052	136.052	136.052	136.052	136.053	136.053	136.052	136.052	136.052	136.053
280.059	8.91	0	4.97	0.338	358620	278	0			100	15.1	3	8	280.058	280.057	280.064	280.062	280.059	280.058	280.057	280.058	280.06	280.061	280.062	280.056	280.057	280.056	280.064	280.054	280.057	280.063	280.058	280.057	280.058	280.061	280.064	280.062	280.057	280.058	280.058	280.057	280.064	280.058	280.063	280.058	280.058	280.063	280.058	280.057
270.05	6.5	0	8.56	0.451	58213	278	0			99.3	20.7	4	10	270.05	270.051	270.051	270.053	270.052	270.052	270.052	270.051	270.053	270.053	270.051	270.052	270.052	270.052	270.05	270.052	270.053	270.052	270.051	270.052	270.052	270.05	270.052	270.051	270.052	270.049	270.052	270.052	270.051	270.053	270.052	270.053	270.052	270.051	270.051	270.051
409.156	1.81	0	1.25	0.082	33682	278	0	100	2.4	100	5.6	5	10	409.157	409.157	409.157	409.157	409.157	409.157	409.157	409.157	409.157	409.157	409.157	409.157	409.157	409.157	409.157	409.157	409.157	409.157	409.157	409.157	409.157	409.157	409.157	409.157	409.157	409.157	409.157	409.157	409.157	409.157	409.157	409.157	409.157	409.157	409.157	409.157
112.017	3.05	0	0.6	0.174	262420	278	0	100	13	99.9	5.5	2	5	112.016	112.016	112.017	112.017	112.017	112.017	112.017	112.017	112.017	112.017	112.017	112.017	112.017	112.017	112.017	112.017	112.016	112.016	112.017	112.017	112.017	112.016	112.017	112.017	112.017	112.017	112.017	112.017	112.017	112.016	112.016	112.017	112.017	112.016	112.017	112.017
698.173	3.53	0	3.35	0.314	43648	266	12	100	0.8	100	13.3	2	6	698.174	698.173	698.173	698.176	698.174	698.174	698.173	698.173	698.174	698.173	698.176	698.16	698.179	698.174	698.174	698.175	698.173	698.173	698.177	698.175	698.174	698.176	698.182	698.174	698.173	698.173	698.174	698.173	698.174	698.173	698.175	698.174	698.173	698.174	698.177	698.175
116.011	4.94	0	0.63	0.287	181968	278	0			99.9	7.6	2	7	116.011	116.011	116.011	116.011	116.011	116.011	116.011	116.012	116.01	116.012	116.012	116.011	116.012	116.011	116.012	116.011	116.011	116.011	116.011	116.011	116.012	116.011	116.011	116.012	116.012	116.011	116.011	116.011	116.011	116.011	116.011	116.012	116.012	116.011	116.011	116.012
226.071	1.83	0	2.68	0.131	47415	278	0	100	1.2	99.9	3.4	8	16	226.071	226.071	226.071	226.071	226.071	226.072	226.071	226.071	226.072	226.071	226.071	226.072	226.072	226.071	226.071	226.071	226.071	226.071	226.071	226.071	226.071	226.071	226.072	226.071	226.072	226.071	226.071	226.071	226.071	226.071	226.071	226.071	226.071	226.071	226.071	226.071
338.1	4.95	0	3.94	0.231	71210	232	46	100	1.6	99.9	9.6	3	8	338.101		338.101	338.102	338.101	338.101	338.101		338.1	338.101	338.101	338.101	338.101	338.101			338.101		338.101	338.101	338.101		338.101	338.101		338.101	338.101	338.101	338.101		338.102	338.101	338.101	338.101	338.101
752.152	3.83	0	5.1	0.272	21911	252	26	100	48	100	26.8	1	5	752.15	752.15	752.155		752.148	752.152	752.152	752.148	752.156		752.149	752.156	752.159	752.151	752.159	752.152	752.15	752.152	752.156	752.153	752.151		752.153	752.147	752.154	752.15	752.151	752.15	752.159	752.152		752.151	752.15	752.154	752.153	752.153
135.041	12.09	0	5.11	0.183	197071	258	20	100	25.6	100	33.2	1	3		135.04		135.039	135.04	135.042	135.042	135.041	135.041	135.04	135.043	135.041	135.042	135.041			135.04	135.042	135.043	135.042	135.038	135.043	135.04	135.037	135.04	135.042	135.041	135.039	135.038	135.043	135.042	135.044	135.043	135.04	135.042
419.9	3.5	0	0.42	0.029	155281	278	0	100	5.6	100	16.8	3	12	419.901	419.898	419.901	419.901	419.899	419.9	419.901	419.9	419.901	419.901	419.899	419.901	419.901	419.901	419.897	419.901	419.899	419.899	419.901	419.901	419.901	419.901	419.9	419.897	419.901	419.9	419.9	419.9	419.897	419.9	419.901	419.9	419.9	419.899	419.9	419.901
492.126	2.46	0	5.93	0.04	63608	266	12	100	10.8	99.6	6.5	2	5	492.127	492.127	492.126		492.126	492.127	492.126	492.127	492.128	492.127	492.127	492.126	492.126	492.127	492.127	492.127	492.127	492.127	492.126	492.127	492.127	492.127	492.127	492.126	492.127	492.127	492.127	492.127	492.127	492.127	492.128	492.126	492.126	492.127	492.127	492.127
472.119	3.48	0	3.94	0.062	72471	278	0	100	2.6	99.9	11.3	3	6	472.121	472.12	472.12	472.12	472.12	472.12	472.12	472.12	472.12	472.12	472.121	472.121	472.121	472.12	472.12	472.12	472.12	472.12	472.12	472.121	472.12	472.119	472.12	472.12	472.121	472.121	472.12	472.12	472.12	472.12	472.12	472.12	472.121	472.121	472.121	472.12
610.282	2.48	0	6.14	0.043	95789	278	0	100	0	100	8.5	3	8	610.284	610.284	610.284	610.284	610.284	610.284	610.284	610.284	610.284	610.284	610.284	610.284	610.284	610.284	610.284	610.284	610.284	610.284	610.284	610.284	610.284	610.284	610.284	610.284	610.284	610.284	610.284	610.284	610.284	610.284	610.284	610.284	610.284	610.284	610.284	610.284
592.106	3.62	0	4.21	0.392	4477774	278	0	100	24	99.7	14	2	7	592.104	592.107	592.105	592.104	592.104	592.102	592.108	592.108	592.108	592.108	592.105	592.108	592.102	592.104	592.106	592.108	592.105	592.108	592.102	592.104	592.105	592.103	592.108	592.105	592.103	592.104	592.105	592.105	592.109	592.105	592.105	592.104	592.105	592.104	592.105	592.104
174.053	3.06	0	4.14	0.442	39163	276	2	100	15.6	86.8	9.9	2	3	174.053	174.053	174.053	174.053	174.052	174.053	174.053	174.053	174.051	174.053	174.053	174.053	174.054	174.053	174.053	174.053	174.053	174.053	174.053	174.053	174.053	174.053	174.053	174.052	174.053	174.053	174.053	174.053	174.053	174.053	174.053	174.053	174.053	174.053	174.053	174.053
113.993	2.69	0	0.44	0.074	51475	273	5	100	9.3	98.2	9.7	2	4	113.993	113.993	113.993	113.993	113.994	113.993	113.993	113.993	113.993	113.993	113.993	113.993	113.993	113.994	113.994	113.994	113.993	113.993	113.993	113.993	113.993	113.993	113.993	113.993	113.993	113.993	113.993	113.993	113.993	113.993	113.993	113.993	113.993	113.993	113.993	113.993
280.043	8.73	0	4.95	0.393	189173	276	2	100	7.9	100	32.6	1	10	280.043	280.043	280.043	280.043	280.043	280.043	280.043	280.043	280.043	280.044	280.043	280.043	280.043	280.043	280.043	280.043	280.044	280.043	280.043	280.043	280.043	280.043	280.043	280.043	280.043	280.043	280.043	280.044	280.043	280.043	280.043	280.043	280.043	280.043	280.043	280.043
273.094	4.63	0	0.76	0.056	97044	278	0	100	1.3	100	9.8	3	6	273.095	273.095	273.096	273.095	273.095	273.094	273.094	273.096	273.094	273.095	273.095	273.095	273.094	273.096	273.095	273.095	273.095	273.095	273.094	273.094	273.095	273.095	273.092	273.095	273.095	273.095	273.096	273.094	273.094	273.095	273.095	273.095	273.095	273.095	273.095	273.096
342.097	3.13	0	3.83	0.416	21580	277	1	100	27	97.6	12.8	2	6	342.097	342.097	342.097	342.098	342.096	342.098	342.096	342.097	342.096	342.099	342.098	342.096	342.097	342.098	342.097	342.097	342.097	342.097	342.097	342.096	342.097	342.098	342.097	342.097	342.097	342.097	342.097	342.097	342.097	342.097	342.097	342.097	342.097	342.097	342.097	342.098
224.051	8.11	0	3.4	0.317	21472	278	0	100	4.9	90.5	21.4	3	11	224.05	224.048	224.05	224.049	224.052	224.054	224.049	224.048	224.053	224.051	224.05	224.052	224.052	224.052	224.049	224.051	224.05	224.052	224.053	224.053	224.05	224.051	224.051	224.047	224.051	224.05	224.05	224.05	224.052	224.05	224.058	224.051	224.052	224.049	224.051	224.051
594.134	2.82	0	2.14	0.083	7939	243	35	100	15.2	100	13.9	1	4	594.135	594.135	594.134		594.135	594.135	594.135	594.135	594.136	594.135	594.135	594.135	594.135	594.136	594.135	594.135	594.135	594.135	594.135	594.135	594.135	594.135	594.136	594.135	594.136	594.136	594.135	594.135	594.135	594.135			594.135	594.136	594.135	594.136
129.965	4.85	0	0.45	0.033	199425	277	1	100	7.7	99.8	13.1	3	7	129.965	129.965	129.964	129.966	129.966	129.964	129.965	129.965	129.966	129.965	129.964	129.965	129.965	129.965	129.965	129.965	129.964	129.964	129.965	129.965	129.966	129.965	129.965	129.964	129.965	129.965	129.965	129.964	129.964	129.965	129.966	129.965	129.965	129.964	129.965	129.965
132.091	2.83	0	0.46	0.054	33378	276	2	100	25.2	100	17.1	1	3	132.091	132.091	132.091	132.091	132.092	132.091	132.091	132.091	132.091	132.091	132.091	132.091	132.091	132.091	132.091	132.091	132.091	132.091	132.091	132.091	132.092	132.093	132.091	132.091	132.091	132.091	132.091	132.091	132.091	132.091	132.092	132.091	132.091	132.091	132.091	132.091
458.085	4.56	0	4.19	0.757	428010	278	0			100	16.5	2	11	458.086	458.087	458.087	458.086	458.086	458.087	458.088	458.086	458.084	458.085	458.087	458.089	458.087	458.086	458.087	458.086	458.087	458.086	458.086	458.087	458.087	458.086	458.086	458.086	458.086	458.086	458.087	458.086	458.086	458.086	458.085	458.091	458.086	458.086	458.088	458.086
135.054	4.13	0	0.89	0.532	81492	277	1	100	9.7	100	20	1	7	135.053	135.054	135.054	135.053	135.053	135.053	135.054	135.054	135.05	135.054	135.054		135.054	135.054	135.053	135.054	135.054	135.053	135.053	135.053	135.053	135.054	135.054	135.054	135.054	135.053	135.054	135.054	135.052	135.053	135.053	135.053	135.053	135.053	135.054	135.054
396.197	3.53	0	4.44	0.327	18474	277	1	100	1.9	100	16.5	3	9	396.198	396.197	396.197	396.199	396.193	396.198	396.196	396.197	396.199	396.197	396.195	396.197	396.198	396.195	396.199	396.198	396.198	396.197	396.198	396.198	396.199	396.198	396.198	396.195	396.199	396.198	396.197	396.196	396.195	396.198	396.199	396.197	396.198	396.196	396.199	396.198
264.147	3.78	0	3.27	0.041	77813	278	0	100	9.2	100	11.6	2	4	264.145	264.147	264.146	264.147	264.147	264.147	264.146	264.146	264.148	264.144	264.146	264.148	264.147	264.146	264.146	264.144	264.148	264.145	264.145	264.147	264.146	264.146	264.146	264.146	264.147	264.146	264.146	264.147	264.147	264.147	264.147	264.146	264.147	264.147	264.146	264.145
332.047	6.22	0	5.12	0.189	120144	278	0			99.2	7.5	5	14	332.048	332.048	332.051	332.045	332.046	332.048	332.048	332.045	332.048	332.046	332.049	332.048	332.049	332.047	332.05	332.05	332.047	332.05	332.05	332.048	332.046	332.051	332.05	332.045	332.048	332.048	332.048	332.046	332.05	332.049	332.05	332.049	332.049	332.05	332.049	332.049
700.142	3.18	0	6.88	0.21	51298	278	0			99.9	16	1	6	700.144	700.144	700.143	700.144	700.143	700.143	700.144	700.144	700.148	700.144	700.144	700.142	700.143	700.143	700.144	700.144	700.144	700.144	700.144	700.144	700.143	700.143	700.144	700.143	700.144	700.144	700.143	700.143	700.144	700.144	700.144	700.143	700.144	700.144	700.144	700.143
154.026	1.46	0	2.34	0.064	24500	278	0	100	1.7	100	7.1	2	3	154.026	154.026	154.026	154.026	154.026	154.026	154.026	154.026	154.026	154.026	154.026	154.027	154.026	154.026	154.026	154.026	154.026	154.027	154.027	154.027	154.026	154.026	154.026	154.026	154.026	154.026	154.026	154.026	154.026	154.026	154.026	154.026	154.026	154.026	154.026	154.027
784.121	1.93	0	3.38	0.24	49252	265	13	100	2.9	100	14.8	1	8	784.121	784.12	784.121		784.121	784.122	784.122	784.121	784.126	784.122	784.123	784.125	784.123	784.121	784.122	784.122	784.121	784.121	784.123	784.122	784.121	784.122	784.123	784.121	784.121	784.122	784.122	784.121	784.121	784.122	784.119	784.121	784.122	784.121	784.125	784.122
243.184	0.91	0	8.13	0.04	137536	278	0	100	2.1	100	0.6	3	3	243.184	243.184	243.184	243.184	243.184	243.184	243.184	243.184	243.184	243.184	243.184	243.184	243.184	243.184	243.184	243.184	243.184	243.184	243.184	243.184	243.184	243.184	243.184	243.184	243.184	243.184	243.184	243.184	243.184	243.184	243.184	243.184	243.184	243.184	243.184	243.184
1066.2	7.32	0	3.92	0.249	29214	262	16	100	13.9	100	32.5	1	10	1066.2	1066.2	1066.2	1066.18	1066.2	1066.2	1066.2	1066.2	1066.2	1066.2	1066.2	1066.2	1066.2	1066.2	1066.2	1066.2	1066.2	1066.2	1066.2	1066.2	1066.2	1066.2	1066.2	1066.2	1066.2	1066.2	1066.2	1066.2	1066.2	1066.2		1066.2	1066.2	1066.2	1066.2	1066.2
448.231	2.23	0	6.67	0.695	62393	278	0			99.9	5.9	5	10	448.232	448.232	448.232	448.232	448.232	448.232	448.232	448.232	448.232	448.232	448.232	448.233	448.232	448.232	448.232	448.232	448.232	448.232	448.232	448.232	448.232	448.232	448.232	448.232	448.232	448.232	448.232	448.232	448.232	448.232	448.232	448.232	448.232	448.232	448.232	448.232
338.086	1.52	0	0.53	0.026	85694	278	0	100	0	99.8	3.1	4	8	338.086	338.086	338.086	338.086	338.086	338.086	338.086	338.086	338.087	338.086	338.086	338.087	338.086	338.086	338.086	338.086	338.086	338.086	338.086	338.086	338.086	338.086	338.086	338.086	338.086	338.085	338.086	338.086	338.086	338.086	338.086	338.086	338.086	338.086	338.086	338.086
330.094	3.24	0	3.2	0.65	50455	278	0			99.9	23.8	3	5	330.095	330.095	330.095	330.094	330.095	330.095	330.095	330.095	330.095	330.095	330.095	330.095	330.095	330.091	330.095	330.095	330.095	330.095	330.095	330.095	330.095	330.095	330.096	330.095	330.093	330.095	330.095	330.095	330.095	330.095	330.094	330.094	330.095	330.095	330.096	330.095
722.14	2.39	0	5.04	0.055	27406	195	83	100	36.9	99.9	23.1	1	5	722.14	722.14	722.14	722.141	722.14	722.139	722.14	722.14	722.14	722.14	722.14	722.141	722.14	722.14	722.14	722.14	722.14	722.14	722.14	722.14	722.14	722.141	722.139	722.141	722.14	722.14	722.14	722.14	722.14	722.141	722.143	722.139	722.14	722.139	722.14	722.14
147.054	1.54	0	0.49	0.032	145796	278	0	100	4.5	100	7.8	2	6	147.054	147.054	147.054	147.055	147.054	147.054	147.054	147.054	147.054	147.054	147.055	147.055	147.054	147.054	147.054	147.055	147.054	147.054	147.054	147.054	147.054	147.054	147.054	147.055	147.055	147.054	147.054	147.055	147.055	147.054	147.054	147.054	147.054	147.055	147.055	147.054
318.035	2.15	0	4.26	0.173	182324	278	0	100	12	99.9	3.2	8	13	318.035	318.035	318.035	318.035	318.035	318.035	318.035	318.035	318.035	318.035	318.035	318.035	318.035	318.035	318.035	318.035	318.035	318.035	318.035	318.035	318.035	318.035	318.035	318.035	318.036	318.035	318.035	318.035	318.035	318.035	318.035	318.035	318.035	318.035	318.035	318.035
594.268	2.12	0	8.75	0.317	7495	278	0			100	12.9	3	5	594.27	594.269	594.27	594.27	594.266	594.269	594.268	594.269	594.268	594.269	594.268	594.27	594.269	594.269	594.268	594.27	594.269	594.27	594.269	594.268	594.268	594.269	594.268	594.268	594.27	594.27	594.269	594.269	594.269	594.267	594.268	594.269	594.268	594.269	594.269	594.268
180.042	5.59	0	4.23	0.943	854804	278	0			99.9	5.9	4	10	180.042	180.041	180.042	180.042	180.042	180.042	180.04	180.041	180.042	180.04	180.041	180.042	180.042	180.042	180.041	180.042	180.041	180.041	180.042	180.042	180.042	180.04	180.04	180.041	180.041	180.042	180.042	180.042	180.041	180.042	180.042	180.041	180.042	180.042	180.041	180.042
244.07	6.43	0	0.76	0.438	12263	278	0	100	4.9	95.5	26.7	2	10	244.071	244.071	244.072	244.072	244.071	244.069	244.068	244.071	244.073	244.071	244.066	244.071	244.069	244.07	244.071	244.07	244.07	244.07	244.067	244.069	244.071	244.07	244.068	244.071	244.071	244.071	244.072	244.071	244.069	244.069	244.07	244.071	244.071	244.07	244.071	244.072
486.182	2.73	0	3.85	0.048	27146	278	0	100	8.1	100	23.9	3	11	486.183	486.183	486.184	486.184	486.182	486.183	486.183	486.183	486.184	486.183	486.183	486.184	486.184	486.183	486.183	486.183	486.183	486.182	486.183	486.183	486.183	486.183	486.184	486.183	486.183	486.183	486.184	486.183	486.183	486.183	486.184	486.183	486.183	486.183	486.183	486.183
244.02	6.29	0	0.63	0.158	108071	278	0	100	7.4	99.2	9.2	4	10	244.022	244.018	244.019	244.019	244.018	244.019	244.019	244.019	244.021	244.02	244.02	244.022	244.02	244.019	244.02	244.018	244.025	244.019	244.025	244.02	244.02	244.017	244.019	244.019	244.025	244.022	244.021	244.02	244.017	244.018	244.019	244.02	244.019	244.025	244.021	244.022
301.116	0.85	0	2.96	0.091	21545	278	0	100	6.6	99.8	4.2	4	8	301.116	301.116	301.116	301.116	301.116	301.116	301.116	301.116	301.116	301.117	301.116	301.116	301.116	301.116	301.116	301.116	301.116	301.116	301.116	301.116	301.116	301.116	301.116	301.116	301.116	301.116	301.116	301.117	301.116	301.116	301.116	301.116	301.116	301.116	301.116	301.116
296.109	3.29	0	0.76	0.34	46055	278	0	100	23.2	99.9	9.4	4	8	296.11	296.11	296.11	296.109	296.109	296.109	296.109	296.11	296.107	296.11	296.11	296.11	296.11	296.11	296.11	296.109	296.11	296.11	296.109	296.108	296.11	296.109	296.109	296.11	296.11	296.11	296.11	296.11	296.109	296.11	296.109	296.11	296.11	296.109	296.109	296.11
372.18	4.22	0	3.08	0.241	14801	270	8	100	14.3	99.9	20.5	3	9	372.18	372.179	372.179	372.182	372.18	372.179	372.181	372.182	372.18	372.18	372.179	372.18	372.18	372.18	372.179	372.179	372.179	372.18	372.181	372.179	372.18	372.179	372.18	372.177	372.179	372.18	372.179	372.18	372.182	372.182	372.18	372.179	372.18	372.181	372.179	372.179
416.153	2.78	0	0.48	0.308	80752	278	0			100	5.3	6	10	416.154	416.154	416.154	416.154	416.157	416.154	416.154	416.154	416.151	416.154	416.154	416.155	416.154	416.154	416.154	416.154	416.154	416.154	416.154	416.154	416.158	416.154	416.154	416.154	416.154	416.154	416.154	416.154	416.154	416.154	416.154	416.154	416.154	416.154	416.154	416.154
410.211	4.14	0	5.74	0.323	17314	155	123	100	45.5	99.9	25.8	2	10	410.211	410.214			410.212		410.211	410.213	410.213	410.21	410.211	410.212		410.213		410.213	410.211		410.212	410.213	410.211	410.213	410.213	410.207	410.212						410.21		410.209		410.211
264.147	1.23	0	2.77	0.061	15889	268	10	100	10	100	7.4	2	3	264.147	264.147	264.147	264.147	264.147	264.147	264.147	264.147		264.147	264.147		264.147	264.147	264.147	264.147	264.148	264.147	264.147		264.147	264.147	264.147	264.148	264.147	264.147	264.147	264.148	264.147	264.147	264.147	264.147	264.148	264.148	264.147	264.147
131.095	3.14	0	0.82	0.1	43936	278	0	100	10	100	11.3	1	3	131.094	131.094	131.095	131.094	131.095	131.094	131.095	131.095	131.094	131.095	131.095	131.095	131.094	131.095	131.094	131.094	131.094	131.095	131.094	131.094	131.095	131.095	131.095	131.095	131.095	131.095	131.095	131.094	131.094	131.094	131.094	131.094	131.094	131.094	131.095	131.095
518.148	3.48	0	0.53	0.043	51068	278	0			99.8	14.7	3	12	518.149	518.148	518.148	518.149	518.149	518.149	518.148	518.148	518.149	518.149	518.148	518.15	518.149	518.149	518.148	518.148	518.148	518.15	518.152	518.149	518.148	518.149	518.149	518.149	518.15	518.15	518.149	518.148	518.149	518.148	518.151	518.149	518.146	518.149	518.149	518.151
494.125	3.95	0	0.8	0.039	20876	278	0	100	1.9	99	15.8	2	5	494.127	494.127	494.128	494.129	494.127	494.125	494.127	494.128	494.124	494.128	494.127	494.127	494.128	494.127	494.127	494.127	494.127	494.128	494.127	494.127	494.127	494.128	494.126	494.127	494.127	494.127	494.128	494.127	494.127	494.127	494.128	494.127	494.127	494.127	494.127	494.128
394.178	5.65	0	4.57	0.661	81768	278	0			99.7	24.2	2	9	394.176	394.174	394.178	394.179	394.176	394.178	394.178	394.178	394.174	394.179	394.175	394.174	394.175	394.176	394.177	394.176	394.182	394.176	394.179	394.174	394.175	394.177	394.178	394.175	394.175	394.177	394.177	394.179	394.177	394.179	394.177	394.176	394.178	394.181	394.177	394.181
148.073	2.64	0	0.9	0.137	11691	278	0			88.1	5.4	3	5	148.073	148.073	148.073	148.073	148.073	148.073	148.073	148.073	148.073	148.073	148.073	148.074	148.073	148.073	148.073	148.073	148.073	148.073	148.073	148.073	148.073	148.073	148.073	148.074	148.073	148.073	148.073	148.073	148.072	148.072	148.073	148.073	148.073	148.073	148.073	148.073
540.102	2.79	0	8.57	0.14	47317	259	19	100	53.2	100	26.1	2	5	540.103	540.103	540.103		540.099	540.104	540.104	540.103	540.104		540.103	540.103	540.104	540.104	540.104	540.1	540.104	540.103	540.104	540.103	540.103	540.103	540.101	540.103	540.101	540.103	540.102	540.104	540.104	540.104	540.103	540.104	540.104	540.104	540.104	540.1
224.055	1.75	0	0.51	0.048	49977	277	1	100	0.9	99.7	6	3	7	224.054	224.054	224.054	224.055	224.054	224.054	224.054	224.055	224.055	224.054	224.054	224.055	224.054	224.055	224.054	224.055	224.053	224.055	224.054	224.054	224.055	224.054	224.054	224.055	224.054	224.054	224.055	224.055	224.054	224.054	224.054	224.054	224.054	224.054	224.055	224.054
442.076	4.99	0	5.06	0.047	214534	278	0	100	38.3	99.3	23.2	3	11	442.074	442.074	442.074	442.074	442.074	442.074	442.074	442.074	442.075	442.073	442.074	442.076	442.074	442.074	442.077	442.077	442.074	442.075	442.074	442.074	442.074	442.077	442.075	442.074	442.074	442.074	442.074	442.074	442.076	442.074	442.075	442.074	442.074	442.075	442.075	442.076
2970.82	5.12	0	5.27	0.038	92548	278	0	100	20.4	100	22.4	3	8	2970.8	2970.8	2970.8	2970.8	2970.8	2970.8	2970.8	2970.8	2970.8	2970.81	2970.8	2970.8	2970.8	2970.8	2970.8	2970.8	2970.81	2970.8	2970.8	2970.8	2970.8	2970.8	2970.8	2970.8	2970.8	2970.8	2970.8	2970.81	2970.8	2970.8	2970.8	2970.8	2970.8	2970.8	2970.8	2970.8
192.065	2.7	0	3.64	0.24	216074	278	0	100	4.5	99.9	8	4	8	192.065	192.065	192.065	192.065	192.064	192.065	192.065	192.065	192.064	192.064	192.065	192.065	192.065	192.064	192.065	192.065	192.065	192.065	192.065	192.065	192.065	192.065	192.064	192.065	192.065	192.065	192.065	192.064	192.065	192.065	192.065	192.064	192.064	192.065	192.065	192.065
136.052	4.33	0	3.92	0.545	193026	278	0			96.1	8.9	2	6	136.052	136.052	136.052	136.052	136.052	136.052	136.052	136.052	136.052	136.052	136.051	136.052	136.052	136.052	136.051	136.052	136.052	136.052	136.052	136.052	136.052	136.052	136.052	136.052	136.052	136.052	136.052	136.052	136.052	136.052	136.052	136.052	136.052	136.052	136.052	136.052
741.497	1.95	0	5.63	0.046	105078	278	0	100	0.8	100	5.7	3	4	741.498	741.498	741.498	741.498	741.498	741.499	741.498	741.498	741.498	741.498	741.498	741.497	741.498	741.498	741.498	741.498	741.498	741.498	741.498	741.499	741.498	741.498	741.498	741.498	741.498	741.498	741.499	741.498	741.498	741.499	741.498	741.498	741.498	741.499	741.499	741.499
772.203	1.86	0	4.18	0.064	75219	278	0	100	6	99.9	7.6	3	6	772.204	772.204	772.204	772.204	772.204	772.204	772.204	772.204	772.203	772.204	772.204	772.204	772.205	772.204	772.204	772.204	772.204	772.205	772.204	772.204	772.205	772.205	772.204	772.203	772.204	772.204	772.205	772.204	772.205	772.204	772.204	772.204	772.204	772.205	772.204	772.204
354.152	1.4	0	2.28	0.441	144469	278	0			100	4.7	5	11	354.152	354.152	354.152	354.152	354.152	354.152	354.151	354.152	354.152	354.151	354.152	354.152	354.152	354.152	354.151	354.152	354.152	354.152	354.152	354.151	354.152	354.152	354.152	354.152	354.152	354.152	354.152	354.152	354.151	354.152	354.152	354.152	354.152	354.152	354.152	354.152
134.021	8.14	0	5.19	0.404	165868	268	10	100	12.8	96.7	13.3	2	6	134.021	134.02	134.022	134.02	134.021	134.021	134.021	134.021	134.021	134.021	134.021	134.021	134.022	134.021	134.022	134.021	134.019	134.022	134.021	134.022	134.021	134.022	134.022	134.019	134.022	134.022	134.021		134.022	134.021	134.022		134.021	134.022	134.022	134.022
372.211	3.39	0	5.54	0.228	34679	275	3	100	5.1	99.7	17.3	4	9	372.212	372.211	372.211	372.212	372.212	372.212	372.212	372.21	372.213	372.211	372.212	372.212	372.211	372.21	372.213	372.213	372.212	372.212	372.212	372.212	372.212	372.213	372.213	372.213	372.212	372.212	372.213	372.212	372.211	372.211	372.213	372.211	372.212	372.212	372.212	372.212
164.035	9.49	0	3.55	0.696	68075	278	0			100	29.3	0	6	164.035	164.036	164.036	164.037	164.034	164.035	164.036	164.035	164.036	164.035	164.034	164.037	164.037	164.035	164.034	164.034	164.032	164.035	164.036	164.035	164.034	164.037	164.036	164.034	164.035	164.035	164.035	164.035	164.036	164.036	164.036	164.036	164.033	164.036	164.034	164.035
268.081	3.54	0	0.91	0.038	33288	233	45	100	3.2	99.9	14.2	3	6	268.081	268.081	268.081	268.081			268.081	268.079		268.081	268.081	268.081	268.081	268.082	268.079	268.079	268.081	268.081	268.081	268.081	268.081	268.08	268.082	268.079	268.081			268.081	268.081	268.081	268.081	268.081	268.082	268.082	268.082	268.082
670.273	5.37	0	6.26	0.195	46243	278	0			99.7	35.7	1	4	670.275	670.275	670.274	670.275	670.274	670.275	670.275	670.266	670.257	670.274	670.275	670.275	670.275	670.275	670.262	670.275	670.285	670.275	670.275	670.275	670.275	670.275	670.275	670.272	670.275	670.274	670.277	670.275	670.274	670.274	670.275	670.275	670.275	670.275	670.275	670.275
332.079	4.43	0	0.76	0.141	153482	278	0	100	2.6	99.2	9	5	10	332.079	332.08	332.08	332.08	332.08	332.08	332.079	332.08	332.075	332.08	332.077	332.079	332.079	332.081	332.08	332.08	332.08	332.08	332.079	332.079	332.08	332.08	332.078	332.08	332.08	332.08	332.081	332.079	332.079	332.08	332.08	332.08	332.079	332.079	332.08	332.081
175.048	4.43	0	0.67	0.12	114234	278	0	100	12	98.1	33.9	2	7	175.047	175.047	175.047	175.047	175.047	175.047	175.047	175.048	175.048	175.048	175.048	175.048	175.048	175.047	175.048	175.047	175.046	175.047	175.048	175.048	175.048	175.045	175.047	175.046	175.048	175.047	175.047	175.048	175.046	175.047	175.048	175.048	175.048	175.048	175.048	175.048
648.126	2.53	0	4.48	0.153	88563	277	1	100	4.5	99.9	13.5	2	12	648.127	648.128	648.128	648.128	648.128	648.128	648.128	648.128	648.127	648.127	648.128	648.126	648.127	648.127	648.128	648.128	648.128	648.128	648.127	648.128	648.128	648.127	648.128	648.128	648.128	648.128	648.128	648.127	648.128	648.128	648.127	648.127	648.127	648.128	648.128	648.128
448.23	2.03	0	6.89	0.254	51300	278	0	100	4.6	100	3.8	5	9	448.231	448.231	448.231	448.231	448.231	448.231	448.231	448.231	448.231	448.231	448.231	448.231	448.231	448.231	448.231	448.231	448.231	448.231	448.231	448.231	448.231	448.231	448.231	448.231	448.231	448.231	448.231	448.231	448.231	448.231	448.232	448.231	448.232	448.231	448.231	448.231
376.075	3.85	0	3.64	0.246	56860	278	0			99.9	9.8	2	9	376.077	376.076	376.077	376.077	376.076	376.077	376.076	376.077	376.067	376.072	376.075	376.07	376.076	376.076	376.077	376.076	376.076	376.076	376.076	376.076	376.076	376.077	376.077	376.075	376.076	376.077	376.076	376.076	376.076	376.076	376.077	376.076	376.076	376.077	376.073	376.077
458.103	4.83	0	4.01	0.288	26260	261	17	100	2.8	99.3	15.6	1	5	458.105	458.104		458.106	458.105	458.106		458.106	458.105	458.106	458.105	458.106	458.1	458.105	458.102	458.105		458.104	458.1	458.105	458.106	458.102	458.101	458.104	458.103	458.105	458.107		458.104	458.106	458.106	458.104	458.106	458.106	458.106	458.103
1466.43	3.41	0	0.51	0.081	55274	276	2	100	23.4	99.8	17	1	9	1466.43	1466.43	1466.44	1466.44	1466.44	1466.44	1466.44	1466.43	1466.44	1466.44	1466.44	1466.43	1466.43	1466.44	1466.43	1466.43	1466.43	1466.44	1466.43	1466.44	1466.44	1466.44	1466.44	1466.44	1466.44	1466.44	1466.44	1466.44	1466.43	1466.44	1466.44	1466.44	1466.44	1466.44	1466.43	1466.44
628.16	3.13	0	3.32	0.403	11968	269	9	100	14.5	98.2	22.7	1	4	628.161	628.16	628.158		628.16	628.163	628.16	628.16	628.162	628.161	628.162	628.162	628.163	628.161	628.161	628.16	628.16	628.161	628.163	628.162	628.16	628.163	628.162	628.158	628.161	628.161	628.162	628.161	628.161	628.162	628.161	628.161	628.162	628.162	628.163	628.162
382.183	2.43	0	4.15	0.181	68416	278	0	100	0.3	100	4.5	7	9	382.183	382.183	382.184	382.184	382.183	382.183	382.184	382.183	382.181	382.183	382.184	382.183	382.184	382.183	382.184	382.184	382.183	382.184	382.184	382.184	382.183	382.184	382.183	382.182	382.183	382.183	382.184	382.183	382.184	382.183	382.184	382.184	382.184	382.184	382.184	382.184
1218.21	2.75	0	3.91	0.243	21140	223	55	100	16.8	99.4	23.8	2	10	1218.21	1218.21	1218.21		1218.21	1218.21	1218.22	1218.21	1218.22		1218.21	1218.21	1218.22	1218.21	1218.21	1218.21	1218.21	1218.21	1218.21	1218.21	1218.21	1218.22	1218.21	1218.21	1218.21	1218.21	1218.21	1218.21	1218.21	1218.21		1218.21	1218.21	1218.21	1218.21	1218.21
206.048	7.34	0	3.81	0.293	34204	278	0	100	20	99.9	9.7	1	6	206.049	206.048	206.049	206.049	206.048	206.049	206.049	206.048	206.049	206.049	206.048	206.049	206.049	206.049	206.047	206.049	206.049	206.049	206.049	206.049	206.049	206.049	206.049	206.045	206.049	206.049	206.045	206.049	206.049	206.049	206.05	206.049	206.049	206.049	206.049	206.049
552.102	2.69	0	8.86	0.049	29567	261	17	100	18.8	99.6	20.4	1	4	552.103	552.102	552.102	552.102	552.104	552.103	552.101	552.104		552.099	552.103	552.101	552.102	552.102	552.102	552.103	552.102	552.103	552.101	552.102	552.1	552.103	552.101	552.104	552.103	552.104	552.103	552.101	552.103	552.101	552.103	552.1	552.101	552.103	552.104	552.103
501.924	2.42	0	0.41	0.025	75232	278	0	100	29.9	99.9	17.9	2	6	501.925	501.926	501.925	501.925	501.925	501.924	501.925	501.925	501.923	501.925	501.925	501.924	501.925	501.925	501.925	501.925	501.924	501.925	501.925	501.925	501.925	501.925	501.925	501.925	501.924	501.925	501.925	501.925	501.925	501.924	501.925	501.925	501.925	501.925	501.925	501.925
354.096	2.27	0	2.66	0.179	533662	278	0	100	8.1	99.9	7.6	2	8	354.096	354.096	354.096	354.096	354.096	354.096	354.096	354.096	354.096	354.096	354.096	354.096	354.096	354.097	354.096	354.096	354.096	354.096	354.097	354.096	354.096	354.096	354.096	354.096	354.096	354.096	354.096	354.096	354.096	354.096	354.096	354.096	354.096	354.096	354.097	354.096
722.202	2.45	0	3.64	0.034	49598	265	13	100	13.2	100	17.3	1	5	722.203	722.203	722.204	722.204	722.204	722.204	722.203	722.204		722.204	722.203		722.203	722.203	722.203	722.204	722.203	722.203	722.203	722.203	722.204	722.204	722.204	722.204	722.203	722.203	722.203	722.203	722.203	722.203	722.203	722.203	722.203	722.203	722.203	722.203
302.037	13.01	0	4.85	0.372	76603	278	0	100	8.2	100	57.6	1	12	302.033	302.033	302.033	302.036	302.036	302.033	302.033	302.033	302.033	302.035	302.033	302.038	302.032	302.032	302.033	302.033	302.033	302.033	302.033	302.033	302.033	302.033	302.033	302.035	302.033	302.033	302.033	302.033	302.033	302.033	302.033	302.033	302.033	302.033	302.033	302.033
230.163	1.13	0	2.77	0.113	27439	278	0	100	1.2	99.9	4.6	2	3	230.163	230.163	230.163	230.162	230.163	230.163	230.163	230.163	230.163	230.162	230.162	230.162	230.163	230.163	230.163	230.162	230.163	230.162	230.163	230.163	230.162	230.163	230.162	230.163	230.162	230.163	230.162	230.163	230.163	230.163	230.163	230.163	230.163	230.163	230.162	230.162
610.28	2.6	0	6.37	0.073	65949	278	0	100	2.4	99.9	10	4	7	610.281	610.281	610.281	610.28	610.281	610.281	610.281	610.281	610.282	610.281	610.281	610.283	610.281	610.281	610.281	610.281	610.281	610.281	610.281	610.282	610.281	610.281	610.281	610.28	610.281	610.281	610.281	610.281	610.281	610.281	610.281	610.281	610.281	610.281	610.281	610.281
758.203	3.77	0	3.64	0.321	54168	276	2	100	22.1	99.8	24.1	1	5	758.202	758.204	758.204	758.204	758.204	758.204	758.203	758.204	758.219	758.208	758.203	758.202	758.204	758.203	758.204	758.203	758.203	758.203	758.204	758.204	758.204	758.203	758.204	758.204	758.203	758.203	758.203	758.205	758.203	758.203	758.204	758.203	758.203	758.204	758.204	758.204
347.121	1.01	0	1.79	0.127	9864	278	0	100	1.6	99.9	11.6	3	4	347.121	347.121	347.121	347.122	347.121	347.121	347.121	347.122	347.121	347.12	347.121	347.121	347.122	347.121	347.121	347.122	347.121	347.121	347.121	347.121	347.122	347.121	347.121	347.121	347.122	347.121	347.121	347.121	347.121	347.122	347.121	347.122	347.121	347.121	347.121	347.121
384.161	2.59	0	1.83	0.123	4329	202	76	100	21.8	99.9	18.4	3	7	384.161	384.162		384.162		384.162	384.161	384.162	384.163		384.161	384.163		384.161	384.161	384.161			384.16	384.162	384.16	384.161	384.163	384.161	384.161	384.161	384.161	384.162		384.162	384.161		384.161	384.161	384.161	384.161
280.01	2.53	0	8.99	0.188	37296	278	0	100	20.4	91.9	22.9	6	12	280.011	280.011	280.011	280.011	280.01	280.01	280.011	280.01	280.009	280.011	280.01	280.009	280.01	280.009	280.011	280.01	280.009	280.01	280.01	280.01	280.011	280.01	280.011	280.01	280.01	280.011	280.011	280.011	280.01	280.011	280.011	280.01	280.009	280.01	280.01	280.01
307.082	5.42	0	3.78	0.409	18300	270	8	100	9.1	99.8	24.5	3	8	307.082	307.079	307.084	307.083	307.083	307.082	307.083	307.078	307.084	307.083	307.082	307.083	307.083	307.082		307.08	307.084	307.083	307.082	307.084	307.081	307.083	307.081	307.079	307.084	307.082	307.084	307.082	307.082	307.08	307.083	307.082	307.084	307.082	307.084	307.082
328.043	3.67	0	3.12	0.249	30529	253	25	100	11.5	99.8	18.3	1	6	328.043	328.043	328.043		328.043	328.043	328.043	328.044	328.052	328.043	328.044	328.047	328.043	328.043	328.043	328.043	328.043	328.043	328.043	328.043	328.043	328.043	328.043	328.043	328.043	328.043	328.043	328.044	328.043	328.043		328.043	328.044	328.043	328.043	328.043
338.084	2.86	0	0.67	0.069	57958	278	0			99.9	9.2	2	3	338.082	338.081	338.083	338.084	338.084	338.084	338.084	338.085	338.086	338.085	338.085	338.085	338.085	338.084	338.085	338.084	338.083	338.083	338.085	338.085	338.085	338.084	338.083	338.084	338.085	338.082	338.084	338.085	338.081	338.082	338.085	338.085	338.082	338.085	338.085	338.085
332.048	6.62	0	5.11	0.099	128189	278	0			99.8	23.7	5	15	332.05	332.049	332.052	332.046	332.047	332.05	332.05	332.049	332.05	332.047	332.051	332.051	332.05	332.049	332.053	332.053	332.048	332.051	332.051	332.049	332.047	332.053	332.051	332.047	332.049	332.05	332.049	332.047	332.052	332.051	332.051	332.05	332.05	332.051	332.05	332.05
1210.31	3.27	0	5.27	0.054	109746	278	0	100	3.1	99.9	11.9	5	7	1210.3	1210.31	1210.3	1210.3	1210.31	1210.3	1210.3	1210.3	1210.3	1210.31	1210.3	1210.3	1210.31	1210.31	1210.3	1210.3	1210.31	1210.3	1210.3	1210.3	1210.31	1210.3	1210.3	1210.31	1210.3	1210.3	1210.3	1210.31	1210.3	1210.3	1210.3	1210.3	1210.3	1210.3	1210.3	1210.3
926.106	2.41	0	4.24	0.2	81899	277	1	100	10.8	100	14.4	1	6	926.106	926.106	926.106	926.106	926.106	926.106	926.106	926.105	926.106	926.107	926.106	926.106	926.106	926.106	926.117	926.105	926.107	926.105	926.105	926.106	926.107	926.106	926.105	926.106	926.106	926.106	926.106	926.106	926.106	926.106	926.106	926.106	926.107	926.106	926.106	926.106
247.106	4.6	0	1.23	0.334	12843	250	28	100	2.9	99.6	26.6	1	8	247.106	247.107	247.106	247.106	247.105	247.106	247.107	247.106	247.106	247.105	247.106	247.106	247.106	247.106	247.106			247.107	247.105	247.105	247.106	247.109		247.106	247.106	247.105	247.107	247.105	247.11	247.107	247.105	247.105	247.106		247.105	247.106
274.047	3.71	0	2.61	0.397	13021	278	0			87.9	20.4	1	3	274.046	274.046	274.046	274.046	274.046	274.047	274.047	274.047	274.047	274.046	274.047	274.051	274.047	274.047	274.046	274.047	274.047	274.047	274.047	274.047	274.047	274.048	274.047	274.047	274.047	274.047	274.047	274.046	274.046	274.047	274.046	274.047	274.046	274.047	274.047	274.046
612.167	3.22	0	4.2	0.927	36865	278	0			99.7	20.9	2	7	612.168	612.168	612.169	612.169	612.168	612.168	612.169	612.168	612.164	612.168	612.169	612.169	612.164	612.169	612.168	612.168	612.168	612.168	612.168	612.166	612.169	612.165	612.169	612.168	612.168	612.169	612.169	612.169	612.168	612.168	612.167	612.168	612.169	612.168	612.168	612.168
402.185	9.49	0	3.56	0.215	73358	277	1	100	14.2	98.8	37.3	2	9	402.18	402.186	402.19	402.19	402.178	402.19	402.181	402.184	402.19	402.184	402.18	402.189	402.185	402.188	402.186	402.184	402.182	402.185	402.19	402.18	402.178	402.183	402.189	402.177	402.188	402.18	402.19	402.184	402.187	402.19	402.181	402.19	402.186	402.184	402.185	402.189
517.902	2.3	0	0.41	0.025	127711	278	0	100	11.7	99.8	12.8	4	9	517.903	517.903	517.903	517.902	517.902	517.902	517.903	517.903	517.903	517.903	517.903	517.902	517.903	517.903	517.903	517.903	517.902	517.903	517.903	517.903	517.903	517.903	517.903	517.903	517.903	517.903	517.903	517.903	517.902	517.902	517.902	517.902	517.903	517.903	517.903	517.903
174.014	8.87	0	0.61	0.117	46067	278	0	100	7.3	99.6	17.8	2	8	174.016	174.011	174.011	174.013	174.016	174.012	174.015	174.016	174.015	174.017	174.012	174.015	174.014	174.017	174.016	174.016	174.015	174.015	174.014	174.013	174.012	174.013	174.013	174.015	174.013	174.011	174.015	174.01	174.014	174.015	174.015	174.014	174.012	174.012	174.011	174.014
435.873	3.94	0	0.41	0.044	52223	278	0	100	5.3	100	28.7	4	14	435.875	435.873	435.874	435.876	435.876	435.875	435.873	435.874	435.875	435.875	435.871	435.875	435.875	435.875	435.871	435.873	435.872	435.873	435.875	435.874	435.874	435.874	435.874	435.872	435.875	435.874	435.875	435.874	435.872	435.873	435.875	435.874	435.873	435.872	435.871	435.874
404.203	1.85	0	6.22	0.036	35100	278	0			100	10.8	2	4	404.204	404.204	404.204	404.203	404.204	404.204	404.203	404.203	404.203	404.204	404.204	404.203	404.204	404.204	404.203	404.204	404.204	404.204	404.203	404.204	404.203	404.203	404.203	404.204	404.203	404.204	404.204	404.204	404.203	404.204	404.203	404.204	404.204	404.204	404.204	404.203
134.021	2.95	0	0.78	0.484	95957	278	0	100	9.7	99.8	6.4	3	7	134.022	134.021	134.021	134.021	134.021	134.022	134.021	134.021	134.02	134.021	134.021	134.021	134.022	134.021	134.022	134.021	134.022	134.021	134.022	134.021	134.022	134.021	134.022	134.021	134.021	134.022	134.021	134.022	134.021	134.021	134.021	134.021	134.021	134.021	134.022	134.021
462.244	3.02	0	5.47	0.808	30309	278	0			100	14	3	8	462.246	462.246	462.245	462.245	462.245	462.245	462.245	462.245	462.245	462.245	462.246	462.246	462.246	462.244	462.247	462.246	462.245	462.247	462.245	462.245	462.245	462.246	462.245	462.245	462.245	462.246	462.245	462.245	462.246	462.245	462.245	462.245	462.245	462.246	462.245	462.246
129.043	4.69	0	0.66	0.28	97375	278	0			86.9	19.6	3	8	129.043	129.043	129.043	129.042	129.043	129.043	129.043	129.043	129.043	129.043	129.042	129.043	129.043	129.042	129.043	129.042	129.043	129.043	129.042	129.042	129.042	129.042	129.042	129.042	129.043	129.043	129.043	129.043	129.042	129.042	129.042	129.043	129.043	129.043	129.043	129.043
192.064	4.28	0	2.81	0.16	65325	276	2	100	3.5	99.9	10.2	2	5	192.064	192.063	192.063	192.064	192.064	192.064	192.064	192.064		192.063	192.063	192.064	192.064	192.064	192.064	192.063	192.064	192.064	192.064	192.064	192.064	192.064	192.064	192.064	192.064	192.064	192.063	192.063	192.063	192.064	192.064	192.064	192.064	192.064	192.064	192.063
268.08	1.29	0	0.5	0.025	71509	274	4	100	1.7	99.9	1.7	4	6	268.08	268.08	268.081	268.081	268.08	268.081	268.08	268.08	268.08	268.081	268.081	268.081	268.08	268.081	268.08	268.081	268.081	268.081	268.081	268.081	268.081	268.08	268.08	268.081	268.08	268.08	268.081	268.08	268.081	268.08		268.08	268.08	268.081	268.08	268.08
418.255	2.48	0	5.79	0.296	23454	278	0	100	2.3	99.9	9.3	4	10	418.256	418.256	418.256	418.256	418.256	418.256	418.256	418.256	418.256	418.256	418.256	418.257	418.256	418.256	418.257	418.256	418.256	418.257	418.256	418.256	418.256	418.256	418.256	418.256	418.256	418.256	418.256	418.256	418.256	418.257	418.256	418.256	418.256	418.256	418.256	418.257
131.974	3.24	0	0.41	0.311	41286	276	2	100	3.6	99.8	10.5	1	5	131.974	131.974	131.974	131.973	131.974	131.973	131.973	131.974	131.973	131.974	131.974	131.973	131.974	131.974	131.974	131.974	131.974	131.974	131.974	131.974	131.974	131.974	131.974	131.974	131.974	131.974	131.974	131.974	131.974	131.974	131.974	131.974	131.974	131.974	131.974	131.974
233.069	3.51	0	1.38	0.118	52222	278	0	100	2.8	99.9	15.8	2	3	233.069	233.069	233.069	233.069	233.069	233.069	233.069	233.069	233.069	233.069	233.069	233.069	233.069	233.069	233.069	233.069	233.069	233.069	233.069	233.069	233.069	233.069	233.069	233.069	233.069	233.069	233.069	233.069	233.069	233.07	233.069	233.069	233.069	233.069	233.069	233.069
762.193	1.61	0	4.66	0.051	84156	278	0	100	1.8	100	2.8	6	9	762.194	762.193	762.195	762.194	762.195	762.195	762.193	762.194	762.194	762.194	762.193	762.193	762.196	762.195	762.194	762.194	762.193	762.194	762.194	762.194	762.195	762.194	762.193	762.193	762.195	762.194	762.193	762.194	762.194	762.194	762.196	762.194	762.195	762.194	762.194	762.196
678.136	3.64	0	4.91	0.117	240780	278	0			99.9	11.5	4	6	678.135	678.135	678.134	678.136	678.135	678.135	678.135	678.135	678.135	678.134	678.137	678.137	678.136	678.137	678.136	678.137	678.134	678.137	678.136	678.137	678.134	678.138	678.135	678.134	678.135	678.136	678.136	678.135	678.135	678.135	678.136	678.135	678.134	678.134	678.136	678.135
409.158	1.67	0	1.5	0.091	39388	278	0	100	2.5	99.8	6	5	9	409.159	409.159	409.159	409.159	409.159	409.159	409.158	409.159	409.159	409.158	409.159	409.159	409.159	409.159	409.159	409.159	409.159	409.159	409.159	409.158	409.159	409.159	409.159	409.159	409.159	409.159	409.159	409.159	409.159	409.159	409.159	409.159	409.159	409.159	409.159	409.159
130.027	5.49	0	5.55	0.379	31770	228	50	100	10	92.5	10.2	3	6	130.027	130.027	130.026		130.027		130.027	130.028	130.026	130.027	130.027	130.026	130.027	130.028	130.026	130.027	130.027	130.027	130.027	130.027	130.027	130.028	130.028	130.027	130.026	130.027	130.026	130.027	130.028	130.026		130.028	130.028		130.028	130.026
310.181	3.26	0	8.92	0.223	28737	278	0	100	34.5	88.1	10.1	2	3	310.179	310.18	310.18	310.179	310.18	310.179	310.18	310.179	310.179	310.179	310.179	310.18	310.18	310.18	310.18	310.179	310.179	310.179	310.18	310.18	310.179	310.18	310.18	310.18	310.179	310.179	310.18	310.18	310.18	310.18	310.18	310.18	310.18	310.179	310.179	310.179
316.142	7.74	0	4.59	0.198	9622	272	6	100	10.2	91.1	24.3	4	9	316.14	316.138	316.142	316.143	316.141	316.14	316.137	316.14	316.138	316.14	316.139	316.138	316.139	316.143	316.136	316.139	316.14	316.14	316.139	316.139	316.141	316.142	316.14	316.141	316.144	316.14	316.144	316.139	316.144	316.142	316.144	316.143	316.144	316.146	316.142	316.143
414.155	2.22	0	5.72	0.036	24959	278	0			99.9	12.7	2	4	414.156	414.156	414.156	414.156	414.156	414.156	414.156	414.158	414.156	414.156	414.156	414.155	414.156	414.156	414.156	414.158	414.156	414.156	414.155	414.156	414.157	414.157	414.156	414.156	414.156	414.156	414.156	414.156	414.156	414.156	414.156	414.156	414.156	414.156	414.156	414.156
350.205	1.87	0	7.79	0.092	14049	278	0	100	3.7	100	4.6	3	9	350.206	350.206	350.205	350.206	350.205	350.205	350.206	350.206	350.206	350.206	350.205	350.206	350.205	350.206	350.206	350.205	350.206	350.206	350.205	350.206	350.206	350.206	350.206	350.204	350.206	350.206	350.206	350.205	350.206	350.206	350.206	350.206	350.206	350.206	350.206	350.206
176.032	4.32	0	0.78	0.475	142731	278	0	100	12.6	99.7	8	5	10	176.032	176.032	176.032	176.032	176.032	176.032	176.031	176.032	176.032	176.032	176.032	176.031	176.032	176.032	176.032	176.032	176.032	176.032	176.032	176.032	176.032	176.032	176.031	176.032	176.032	176.032	176.033	176.032	176.031	176.032	176.031	176.032	176.032	176.032	176.032	176.033
642.118	3.21	0	5.15	0.11	136178	278	0	100	20.7	99.9	8.3	3	4	642.12	642.118	642.121	642.117	642.118	642.12	642.119	642.119	642.118	642.117	642.12	642.119	642.12	642.119	642.121	642.121	642.118	642.121	642.12	642.119	642.118	642.121	642.121	642.118	642.119	642.119	642.119	642.117	642.121	642.12	642.121	642.12	642.12	642.121	642.12	642.12
1370.22	2.92	0	4.16	0.314	10821	177	101	100	38.1	99.7	31.3	1	9	1370.23	1370.23	1370.23		1370.23	1370.23	1370.23	1370.23	1370.24		1370.23	1370.21		1370.22	1370.22	1370.23	1370.23	1370.23	1370.23	1370.23	1370.23	1370.24		1370.22	1370.23	1370.23	1370.23	1370.22	1370.23	1370.23		1370.23	1370.23		1370.23	1370.22
214.007	4.55	0	0.71	0.037	42026	278	0	100	3.3	88	6.9	4	6	214.01	214.008	214.008	214.008	214.008	214.008	214.008	214.008	214.007	214.008	214.008	214.008	214.008	214.008	214.008	214.008	214.008	214.007	214.008	214.007	214.008	214.008	214.008	214.009	214.008	214.008	214.008	214.01	214.008	214.008	214.007	214.009	214.009	214.008	214.008	214.008
342.089	6.4	0	3.53	0.176	61839	275	3	100	17.3	99.5	27.7	1	6	342.089	342.088	342.087	342.091	342.087	342.085	342.091	342.089	342.087	342.089	342.088	342.087	342.088	342.085	342.088	342.092	342.088	342.09	342.09	342.09	342.088	342.092	342.09	342.085	342.087	342.089	342.089	342.086	342.087	342.087	342.087	342.09	342.09	342.087	342.087	342.086
266.04	0.84	0	1.12	0.078	47782	276	2	100	0.9	99.9	1.5	4	7	266.041	266.04	266.04	266.04	266.04	266.04	266.04	266.04	266.041	266.04	266.04	266.04	266.041	266.04	266.04	266.04	266.04	266.04	266.04	266.041	266.04	266.04	266.041	266.04	266.04	266.04	266.041	266.04	266.04	266.04	266.04	266.04	266.04	266.04	266.04	266.04
330.24	1.12	0	8.25	0.048	41841	278	0	100	1.5	99.9	2.2	3	3	330.24	330.24	330.24	330.24	330.24	330.24	330.24	330.24	330.24	330.24	330.24	330.24	330.24	330.24	330.24	330.24	330.24	330.24	330.24	330.24	330.24	330.24	330.24	330.24	330.24	330.24	330.24	330.24	330.24	330.24	330.24	330.24	330.24	330.24	330.24	330.24
202.013	3.56	0	8.83	0.12	26038	278	0	100	34.7	87.4	5.8	7	10	202.012	202.011	202.012	202.014	202.01	202.012	202.012	202.012	202.012	202.013	202.012	202.012	202.012	202.013	202.012	202.012	202.013	202.012	202.012	202.011	202.012	202.012	202.012	202.013	202.012	202.014	202.013	202.012	202.013	202.011	202.011	202.012	202.011	202.012	202.012	202.012
290.069	5.87	0	5.05	0.206	15439	278	0	100	8	97.6	18.5	3	10	290.07	290.068	290.071	290.068	290.069	290.068	290.07	290.068	290.065	290.066	290.07	290.066	290.07	290.069	290.071	290.07	290.068	290.071	290.07	290.068	290.067	290.071	290.072	290.066	290.066	290.066	290.067	290.068	290.07	290.07	290.072	290.07	290.069	290.067	290.069	290.069
290.024	2.08	0	0.63	0.063	84891	278	0	100	27.6	99.9	5.9	3	6	290.023	290.022	290.024	290.023	290.023	290.023	290.023	290.023	290.024	290.024	290.024	290.024	290.024	290.023	290.024	290.022	290.023	290.023	290.024	290.023	290.024	290.022	290.024	290.023	290.024	290.023	290.023	290.023	290.022	290.022	290.023	290.024	290.022	290.024	290.024	290.024
138.031	2.81	0	5.7	0.34	10048	278	0			99.6	29.3	1	3	138.031	138.031	138.031	138.031	138.031	138.031	138.031	138.031	138.031	138.031	138.03	138.031	138.031	138.031	138.031	138.031	138.031	138.031	138.031	138.031	138.03	138.031	138.031	138.031	138.031	138.031	138.031	138.031	138.031	138.031	138.031	138.031	138.031	138.031	138.031	138.031
782.203	3.23	0	0.51	0.031	62475	278	0	100	1	99.8	20.2	2	6	782.204	782.204	782.203	782.201	782.206	782.204	782.203	782.206	782.203	782.203	782.204	782.207	782.203	782.203	782.208	782.205	782.206	782.205	782.206	782.201	782.205	782.202	782.204	782.205	782.202	782.204	782.204	782.204	782.205	782.203	782.201	782.202	782.203	782.204	782.202	782.201
610.129	2.57	0	1.68	0.339	5815	241	37	100	21.8	100	19.9	1	3	610.13	610.13	610.13		610.13	610.13	610.131	610.13	610.13	610.13	610.13	610.13	610.13	610.13	610.13	610.13	610.131	610.13	610.13	610.13	610.13	610.13	610.13	610.13	610.13	610.131	610.13	610.129	610.131	610.13		610.129	610.13	610.13	610.13	610.13
572.293	5.69	0	8.77	0.504	22567	274	4	100	29.8	99.5	33.7	1	4	572.287	572.295	572.295	572.296	572.294	572.295	572.295	572.296	572.295	572.295	572.295	572.295	572.294	572.295	572.295	572.295	572.295	572.295	572.295	572.295	572.294	572.295	572.295	572.296	572.295	572.292	572.295	572.295	572.294	572.294	572.295	572.295	572.294	572.296	572.295	572.295
318.061	3.64	0	0.5	0.036	15357	278	0	100	10.2	97.9	24.1	1	4	318.061	318.062	318.062	318.062	318.058	318.061	318.061	318.059	318.062	318.061	318.059	318.06	318.06	318.061	318.063	318.06	318.062	318.062	318.061	318.061	318.061	318.062	318.061	318.064	318.062	318.062	318.062	318.059	318.062	318.061	318.061	318.061	318.06	318.062	318.061	318.062
188.116	1.49	0	1.7	0.248	34615	278	0	100	6.5	100	5.2	2	3	188.115	188.116	188.116	188.116	188.115	188.116	188.116	188.115	188.115	188.115	188.116	188.115	188.116	188.115	188.115	188.116	188.115	188.116	188.116	188.115	188.115	188.116	188.116	188.115	188.116	188.115	188.115	188.116	188.115	188.116	188.116	188.116	188.115	188.115	188.115	188.115
442.089	5.36	0	4.32	0.504	16518	209	69	100	8	100	25.9	2	7	442.092	442.091			442.094		442.093	442.089	442.091		442.089	442.088		442.092	442.089	442.089	442.092	442.092	442.091	442.091	442.089			442.089	442.091	442.092		442.091	442.093	442.094	442.092	442.092	442.092	442.099	442.09
135.043	6.99	0	5.15	0.123	153979	278	0	100	34.2	100	12	1	3	135.044	135.044	135.045	135.043	135.043	135.043	135.044	135.044	135.043	135.043	135.043	135.044	135.045	135.044	135.045	135.045	135.043	135.045	135.044	135.044	135.043	135.045	135.044	135.043	135.044	135.044	135.045	135.042	135.045	135.044	135.045	135.043	135.043	135.044	135.044	135.044
376.076	1.69	0	2.66	0.185	185731	278	0	100	7.9	99.8	7.7	2	8	376.076	376.076	376.077	376.077	376.076	376.077	376.077	376.077	376.08	376.077	376.076	376.077	376.077	376.077	376.076	376.077	376.077	376.076	376.076	376.077	376.077	376.077	376.077	376.077	376.077	376.077	376.077	376.077	376.077	376.076	376.076	376.076	376.077	376.077	376.077	376.076
380.163	3.93	0	3.6	0.216	131448	278	0			98.5	19.5	4	12	380.164	380.163	380.164	380.165	380.16	380.163	380.165	380.163	380.165	380.165	380.165	380.167	380.165	380.162	380.166	380.163	380.166	380.166	380.165	380.164	380.162	380.164	380.164	380.161	380.161	380.159	380.164	380.164	380.162	380.166	380.164	380.163	380.165	380.166	380.164	380.164
174.015	6.89	0	0.69	0.401	44483	278	0			98.2	7.8	3	8	174.018	174.012	174.013	174.016	174.017	174.014	174.014	174.015	174.015	174.016	174.013	174.016	174.015	174.013	174.016	174.014	174.015	174.016	174.014	174.015	174.016	174.015	174.015	174.016	174.016	174.016	174.017	174.014	174.012	174.016	174.017	174.015	174.013	174.012	174.014	174.015
379.147	1.76	0	2.36	0.035	49259	278	0	100	2.5	99.9	4.7	5	9	379.148	379.147	379.148	379.148	379.148	379.148	379.148	379.148	379.148	379.148	379.148	379.148	379.148	379.148	379.148	379.148	379.148	379.148	379.148	379.148	379.148	379.148	379.149	379.148	379.148	379.148	379.148	379.148	379.148	379.148	379.148	379.148	379.148	379.148	379.148	379.148
537.119	2.54	0	1.26	0.119	17017	278	0	100	0	100	6.9	2	4	537.12	537.12	537.12	537.12	537.12	537.12	537.12	537.12	537.12	537.12	537.12	537.12	537.12	537.12	537.12	537.12	537.12	537.12	537.12	537.12	537.12	537.12	537.12	537.12	537.12	537.12	537.12	537.12	537.12	537.12	537.12	537.12	537.12	537.12	537.12	537.12
330.095	2.59	0	1	0.034	21257	278	0			96.2	12.6	1	4	330.095	330.093	330.094	330.095	330.095	330.095	330.093	330.095	330.095	330.094	330.095	330.096	330.095	330.095	330.095	330.095	330.092	330.095	330.095	330.095	330.095	330.095	330.095	330.096	330.095	330.095	330.095	330.094	330.092	330.095	330.095	330.095	330.095	330.092	330.095	330.095
598.18	3.41	0	5.02	0.047	28983	278	0	100	7.2	99.9	13.6	2	3	598.179	598.179	598.18	598.18	598.179	598.179	598.179	598.179	598.18	598.179	598.18	598.18	598.179	598.179	598.18	598.18	598.179	598.18	598.18	598.18	598.18	598.181	598.18	598.18	598.18	598.179	598.18	598.179	598.18	598.18	598.181	598.18	598.18	598.179	598.18	598.18
164.034	1.81	0	0.5	0.027	75759	278	0	100	1.2	100	2	4	7	164.033	164.034	164.033	164.034	164.034	164.034	164.033	164.033	164.034	164.033	164.034	164.034	164.034	164.034	164.033	164.034	164.033	164.034	164.033	164.033	164.034	164.034	164.034	164.034	164.034	164.034	164.034	164.034	164.034	164.033	164.034	164.033	164.034	164.034	164.034	164.034
756.209	1.93	0	4.41	0.11	115831	278	0			99.9	4	5	6	756.21	756.21	756.21	756.21	756.21	756.21	756.21	756.21	756.21	756.21	756.21	756.209	756.21	756.21	756.211	756.21	756.21	756.21	756.211	756.21	756.21	756.21	756.21	756.21	756.21	756.21	756.21	756.21	756.21	756.21	756.21	756.21	756.21	756.21	756.211	756.21
2992.8	5.23	0	5.27	0.038	81610	278	0	100	15.7	99.4	24.1	3	8	2992.78	2992.78	2992.78	2992.78	2992.79	2992.79	2992.78	2992.78	2992.78	2992.79	2992.79	2992.78	2992.78	2992.79	2992.78	2992.78	2992.79	2992.78	2992.78	2992.78	2992.79	2992.78	2992.78	2992.78	2992.78	2992.78	2992.78	2992.79	2992.79	2992.79	2992.78	2992.79	2992.78	2992.78	2992.78	2992.78
136.051	6.21	0	3.76	0.612	62615	278	0			99.9	20.5	2	6	136.052	136.051	136.052	136.052	136.051	136.051	136.051	136.051	136.049	136.052	136.048	136.048	136.051	136.052	136.049	136.05	136.052	136.051	136.05	136.051	136.051	136.052	136.052	136.049	136.051	136.051	136.051	136.051	136.052	136.052	136.052	136.051	136.051	136.051	136.051	136.051
416.046	3.56	0	0.49	0.304	21786	278	0	100	10.4	99.7	22.6	3	13	416.046	416.046	416.043	416.046	416.046	416.046	416.043	416.046	416.053	416.048	416.044	416.05	416.046	416.046	416.047	416.046	416.047	416.044	416.048	416.047	416.047	416.046	416.044	416.046	416.047	416.046	416.047	416.044	416.046	416.047	416.045	416.045	416.046	416.046	416.046	416.046
133.039	4.81	0	0.49	0.472	113368	278	0			88.1	6.4	2	6	133.039	133.038	133.038	133.039	133.039	133.039	133.038	133.039	133.039	133.038	133.039	133.04	133.039	133.038	133.039	133.039	133.038	133.038	133.039	133.038	133.039	133.039	133.037	133.039	133.039	133.039	133.039	133.038	133.038	133.037	133.039	133.038	133.039	133.039	133.038	133.039
613.163	4.32	0	3.53	0.442	12615	274	4	100	18.9	87.8	21.6	1	4	613.165	613.166	613.162	613.154	613.164	613.164	613.165	613.16		613.166	613.164	613.153	613.165	613.165	613.166	613.164	613.166	613.164	613.166	613.166	613.165	613.156	613.163	613.164	613.165	613.165	613.165	613.166	613.166	613.164	613.165	613.165	613.164	613.166	613.166	613.163
192.062	2.53	0	4.14	0.451	46928	278	0			98.4	10.6	2	5	192.062	192.062	192.062	192.063	192.063	192.062	192.063	192.062	192.062	192.062	192.062	192.062	192.063	192.063	192.062	192.063	192.062	192.063	192.061	192.063	192.063	192.063	192.063	192.061	192.062	192.062	192.062	192.062	192.062	192.063	192.063	192.062	192.063	192.062	192.062	192.063
298.091	1.67	0	0.5	0.048	27988	278	0	100	5.5	99.7	7.6	4	8	298.091	298.091	298.091	298.091	298.091	298.091	298.091	298.091	298.091	298.091	298.091	298.09	298.091	298.091	298.091	298.091	298.09	298.091	298.09	298.09	298.091	298.091	298.091	298.091	298.091	298.091	298.091	298.091	298.091	298.09	298.09	298.091	298.091	298.09	298.091	298.091
616.267	3.13	0	2.92	0.246	16072	272	6	100	9.4	99	14.1	1	4	616.268	616.268	616.268	616.268	616.267	616.268	616.268	616.268	616.273	616.268	616.268	616.267	616.268	616.268	616.269	616.268	616.268	616.268	616.268	616.269	616.268	616.267	616.268	616.267	616.268	616.269	616.268	616.268	616.268	616.268	616.269	616.268	616.268	616.268	616.268	616.268
434.142	1.97	0	1.74	0.089	33752	278	0	100	1.8	100	7.1	4	8	434.142	434.142	434.143	434.143	434.142	434.143	434.142	434.142	434.142	434.143	434.143	434.143	434.143	434.142	434.142	434.143	434.143	434.142	434.143	434.142	434.142	434.143	434.142	434.143	434.142	434.143	434.143	434.143	434.143	434.143	434.143	434.143	434.143	434.143	434.143	434.143
372.107	1.44	0	2.81	0.221	1641374	278	0	100	5.5	96.6	23.9	2	4	372.108	372.107	372.107	372.106	372.108	372.108	372.108	372.108	372.107	372.107	372.107	372.106	372.108	372.108	372.108	372.107	372.108	372.108	372.108	372.108	372.108	372.108	372.108	372.108	372.107	372.108	372.107	372.108	372.108	372.108	372.108	372.108	372.108	372.108	372.107	372.107
310.127	1.02	0	0.93	0.034	58483	278	0			100	0.9	3	4	310.127	310.127	310.127	310.127	310.127	310.127	310.127	310.127	310.127	310.126	310.127	310.125	310.127	310.127	310.127	310.127	310.127	310.127	310.127	310.127	310.127	310.127	310.127	310.127	310.127	310.127	310.127	310.127	310.127	310.127	310.127	310.127	310.127	310.127	310.127	310.127
533.879	2.95	0	0.41	0.026	124155	278	0	100	14.2	100	19.7	3	15	533.88	533.879	533.88	533.88	533.879	533.879	533.88	533.88	533.88	533.88	533.879	533.88	533.88	533.88	533.88	533.88	533.878	533.879	533.88	533.881	533.88	533.88	533.88	533.879	533.88	533.879	533.879	533.879	533.878	533.879	533.88	533.88	533.88	533.879	533.88	533.88
480.089	5.02	0	2.54	0.332	15707	267	11	100	6.2	97.7	30.7	1	9	480.091	480.091	480.091		480.09	480.09	480.09	480.091	480.091	480.087	480.091	480.092	480.09	480.091	480.091	480.091	480.091	480.091	480.091	480.091	480.091	480.089	480.09	480.091	480.091	480.09	480.09	480.091	480.091	480.09	480.08	480.091	480.09	480.091	480.091	480.091
260.007	3.73	0	8.67	0.587	27413	274	4	99.3	25.4	93.6	12.6	5	14	260.004	260.005	260.007	260.005	260.006	260.007	260.005	260.007	260.007	260.007	260.007	260.007	260.008	260.006	260.005	260.005	260.005	260.008	260.007	260.007	260.006	260.005	260.005	260.006	260.007	260.006	260.008	260.005	260.007	260.005	260.006	260.005	260.007	260.007	260.005	260.005
222.112	10.33	0	3.54	0.442	25759	273	5	100	15.2	99.6	39.9	2	8	222.108	222.114	222.114	222.113	222.111	222.114	222.112	222.113	222.113	222.113	222.113	222.112	222.112	222.112	222.11	222.111	222.113	222.113	222.115	222.109	222.113	222.113	222.11	222.112	222.112	222.111	222.112	222.111	222.113	222.112	222.112	222.113	222.113	222.112	222.115	222.11
194.058	2.83	0	3.85	0.447	114410	278	0	100	7.4	99	9.8	2	8	194.058	194.058	194.058	194.058	194.058	194.058	194.058	194.058	194.058	194.058	194.058	194.058	194.058	194.058	194.058	194.058	194.058	194.058	194.059	194.058	194.058	194.058	194.058	194.058	194.058	194.058	194.058	194.058	194.058	194.058	194.058	194.058	194.058	194.058	194.058	194.058
388.201	10.16	0	4.69	0.473	601987	278	0			94.2	27.5	3	9	388.204	388.202	388.199	388.203	388.2	388.194	388.202	388.203	388.201	388.204	388.198	388.2	388.208	388.194	388.198	388.201	388.2	388.196	388.204	388.197	388.208	388.201	388.203	388.2	388.207	388.194	388.197	388.204	388.202	388.195	388.205	388.197	388.193	388.203	388.194	388.194
714.157	2.28	0	8.16	0.047	30537	241	37	100	25.6	99.9	11.3	1	4	714.158	714.159	714.158		714.158	714.158	714.158	714.159		714.158	714.158		714.158	714.159	714.159	714.158	714.159	714.159	714.159	714.158	714.158	714.159	714.158	714.159	714.158	714.158	714.159	714.159	714.159	714.158	714.157	714.159	714.159	714.159	714.159	714.159
306.12	4.71	0	3.91	0.257	21573	273	5	100	13.4	99.7	10.4	3	7	306.121	306.121	306.12	306.121	306.12	306.121	306.12	306.12	306.12	306.122	306.121	306.12	306.122	306.121	306.121	306.121	306.12	306.12	306.12	306.12	306.121	306.121	306.12	306.12	306.12	306.12	306.12	306.12	306.121	306.121	306.12	306.12	306.121	306.12	306.12	306.121
250.129	3.4	0	1.39	0.121	4468	202	76	100	14.2	99.8	20	1	3	250.13	250.13	250.13		250.13	250.13	250.129	250.13	250.129	250.129		250.129	250.13	250.13		250.13	250.129	250.13		250.13	250.129	250.13	250.13		250.13	250.129	250.13		250.129	250.13	250.13	250.129	250.13	250.129		250.13
522.336	2.67	0	6.04	0.208	39640	278	0			99.6	11	9	15	522.338	522.338	522.338	522.338	522.338	522.338	522.337	522.338	522.337	522.337	522.338	522.337	522.338	522.338	522.338	522.338	522.338	522.338	522.337	522.338	522.338	522.338	522.338	522.338	522.338	522.338	522.338	522.338	522.338	522.338	522.338	522.338	522.338	522.338	522.338	522.338
474.009	2.81	0	0.63	0.394	8421	278	0	100	51.2	99.2	8.1	4	8	474.009	474.011	474.009	474.009	474.008	474.01	474.01	474.01	474.009	474.009	474.01	474.01	474.01	474.01	474.01	474.008	474.01	474.01	474.011	474.009	474.01	474.003	474.009	474.009	474.009	474.008	474.01	474.009	474.003	474.006	474.004	474.009	474.006	474.01	474.01	474.01
388.207	4.12	0	3.62	0.302	29887	278	0	100	11.6	99.4	17.6	3	7	388.204	388.205	388.208	388.207	388.206	388.206	388.208	388.204	388.208	388.207	388.209	388.209	388.209	388.207	388.21	388.209	388.207	388.209	388.207	388.208	388.205	388.209	388.206	388.207	388.208	388.205	388.208	388.207	388.206	388.209	388.209	388.209	388.205	388.205	388.209	388.208
138.032	3.54	0	3.15	0.594	33418	278	0			99.9	9.4	2	6	138.032	138.031	138.032	138.032	138.031	138.032	138.032	138.031	138.031	138.032	138.032	138.031	138.031	138.032	138.031	138.032	138.032	138.032	138.03	138.032	138.031	138.032	138.032	138.032	138.032	138.032	138.031	138.032	138.031	138.031	138.032	138.031	138.032	138.032	138.032	138.032
390.093	2.25	0	4.37	0.824	38359	278	0			99.9	10.5	3	12	390.094	390.094	390.094	390.094	390.094	390.094	390.093	390.093	390.095	390.093	390.094	390.093	390.094	390.094	390.094	390.094	390.094	390.094	390.094	390.094	390.094	390.094	390.095	390.092	390.094	390.094	390.094	390.094	390.094	390.094	390.094	390.094	390.094	390.094	390.094	390.094
549.854	3.74	0	0.41	0.03	62682	278	0	100	9.8	99.2	32.6	2	15	549.856	549.86	549.857	549.856	549.859	549.855	549.856	549.856	549.856	549.856	549.855	549.856	549.856	549.856	549.853	549.855	549.852	549.857	549.856	549.856	549.857	549.857	549.856	549.856	549.856	549.855	549.854	549.854	549.857	549.854	549.856	549.856	549.855	549.855	549.855	549.857
214.023	0.92	0	7.25	0.254	23248	278	0	100	3.6	99.8	1.4	2	4	214.022	214.022	214.023	214.022	214.023	214.022	214.023	214.022	214.022	214.022	214.022	214.022	214.022	214.022	214.023	214.022	214.022	214.022	214.023	214.022	214.022	214.022	214.022	214.022	214.022	214.022	214.022	214.023	214.022	214.022	214.023	214.022	214.022	214.022	214.023	214.022
228.074	7.95	0	5.7	0.276	32565	276	2	100	15.3	88	29.5	1	6	228.075	228.075	228.075	228.079	228.074	228.074	228.074	228.075	228.077	228.075	228.074	228.075	228.074	228.076	228.074	228.074	228.075	228.075	228.074	228.076	228.074	228.076	228.075	228.074	228.075	228.075	228.075	228.075	228.074	228.078	228.076	228.075	228.076	228.075	228.075	228.077
218.126	1.17	0	1.47	0.222	45607	278	0	100	6.2	99.8	9.3	2	4	218.126	218.126	218.126	218.126	218.126	218.126	218.126	218.126	218.126	218.126	218.126	218.126	218.126	218.126	218.126	218.126	218.126	218.126	218.126	218.126	218.126	218.126	218.126	218.126	218.126	218.126	218.126	218.126	218.126	218.126	218.126	218.126	218.126	218.126	218.126	218.126
500.189	3.25	0	6.02	0.232	16552	272	6	100	9.7	99.9	19.9	1	9	500.19	500.19	500.19	500.19	500.19	500.19	500.191	500.189		500.192	500.19		500.189	500.191	500.189	500.19	500.191	500.189	500.19	500.19	500.19	500.19	500.19	500.189	500.19	500.191	500.19	500.19	500.188	500.191	500.19	500.191	500.189	500.19	500.19	500.19
356.11	3.28	0	3.93	0.308	87224	278	0			99.8	10	3	5	356.111	356.111	356.111	356.111	356.111	356.111	356.111	356.111	356.111	356.111	356.111	356.111	356.112	356.111	356.111	356.11	356.111	356.111	356.109	356.111	356.111	356.111	356.111	356.111	356.11	356.111	356.111	356.111	356.111	356.111	356.112	356.111	356.111	356.111	356.111	356.111
332.075	2.44	0	0.88	0.772	1027471	278	0			99.2	14.8	1	9	332.076	332.076	332.076	332.077	332.075	332.075	332.075	332.076	332.075	332.075	332.076	332.076	332.076	332.076	332.076	332.075	332.075	332.075	332.075	332.075	332.076	332.076	332.075	332.076	332.076	332.076	332.076	332.076	332.074	332.075	332.076	332.076	332.075	332.076	332.076	332.076
665.268	2.51	0	7	0.124	19392	231	47	100	9.5	99.9	11.6	1	4	665.27	665.27		665.271	665.27	665.27		665.27	665.27	665.27	665.27	665.27	665.27	665.269		665.27		665.27	665.27	665.27	665.27	665.269	665.27	665.27		665.27	665.27			665.269	665.269	665.271		665.27	665.27	665.27
322.162	5.37	0	4.1	0.446	4920	278	0	100	31.1	99.6	29.6	1	4	322.158	322.164	322.161	322.161	322.158	322.162	322.161	322.162	322.159	322.16	322.163	322.161	322.163	322.16	322.163	322.157	322.163	322.163	322.163	322.162	322.163	322.162	322.162	322.162	322.163	322.161	322.161	322.162	322.16	322.158	322.164	322.161	322.158	322.162	322.162	322.163
442.081	5.35	0	5.07	0.08	197158	278	0			100	19.8	2	7	442.086	442.082	442.079	442.078	442.079	442.079	442.078	442.079	442.081	442.078	442.079	442.081	442.08	442.079	442.082	442.082	442.079	442.08	442.084	442.079	442.079	442.082	442.08	442.079	442.079	442.079	442.084	442.081	442.081	442.079	442.079	442.079	442.079	442.079	442.079	442.08
260.137	0.93	0	1.94	0.197	18982	278	0	100	0.3	100	4.5	3	5	260.137	260.137	260.137	260.137	260.137	260.137	260.137	260.137	260.136	260.137	260.137	260.137	260.137	260.137	260.137	260.137	260.137	260.137	260.137	260.137	260.137	260.137	260.137	260.136	260.137	260.137	260.137	260.137	260.137	260.137	260.137	260.137	260.137	260.137	260.137	260.137
286.044	6.1	0	5.19	0.072	62954	278	0	100	9.8	99	9.5	3	5	286.046	286.044	286.047	286.041	286.043	286.045	286.044	286.044	286.044	286.043	286.045	286.045	286.046	286.044	286.047	286.047	286.043	286.047	286.047	286.044	286.042	286.047	286.047	286.042	286.044	286.045	286.044	286.041	286.047	286.046	286.047	286.045	286.045	286.046	286.045	286.046
686.127	10.03	0	0.88	0.249	10116	277	1	100	30.1	100	52.1	1	6	686.134	686.13	686.129	686.115	686.131	686.113	686.129	686.143	686.131	686.113	686.126	686.129	686.117	686.133	686.138	686.12	686.12	686.13	686.129	686.123	686.131	686.115	686.134	686.132	686.13	686.119	686.131	686.131	686.126	686.125	686.111	686.13	686.122	686.11	686.131	686.135
432.195	5.55	0	4.43	0.418	222288	278	0	100	14.2	99.5	40.9	2	7	432.198	432.197	432.197	432.199	432.192	432.198	432.196	432.199	432.193	432.197	432.193	432.193	432.194	432.197	432.195	432.194	432.191	432.192	432.193	432.199	432.198	432.196	432.19	432.197	432.193	432.198	432.199	432.195	432.197	432.199	432.198	432.195	432.196	432.195	432.199	432.198
1050.21	1.68	0	4.36	0.052	19436	240	38	100	13.6	99.9	19.8	3	9	1050.21	1050.21	1050.21		1050.21	1050.21	1050.21	1050.21	1050.21	1050.21	1050.21	1050.21	1050.21	1050.21	1050.21	1050.21	1050.21	1050.21	1050.21	1050.21	1050.21	1050.21	1050.21	1050.21	1050.21	1050.21	1050.21	1050.21	1050.21	1050.21		1050.21	1050.21	1050.21	1050.21	1050.21
372.211	5.04	0	5.17	0.048	16443	277	1	100	20.2	99.3	15.1	4	9	372.212	372.212	372.213	372.208	372.207	372.21	372.209	372.211	372.211	372.21	372.212	372.213	372.212	372.209	372.213	372.217	372.209	372.214	372.211	372.21	372.206	372.218	372.214	372.209	372.207	372.21	372.208	372.207	372.213	372.213	372.21	372.212	372.211	372.213	372.208	372.209
400.163	6.65	0	3.53	0.226	47867	275	3	100	5.1	97.3	25.2	2	10	400.165	400.163	400.167	400.167	400.163	400.165	400.161	400.165	400.163	400.167	400.16	400.161	400.165	400.166	400.164	400.167	400.162	400.165	400.167	400.166	400.165	400.163	400.168	400.159	400.166	400.166	400.158	400.163	400.164	400.158	400.166	400.159	400.165	400.165	400.164	400.165
179.024	12.74	0	5.1	0.183	43807	249	29	100	14.3	100	49.3	1	3	179.026	179.024	179.019	179.024	179.024		179.027	179.027	179.026	179.025	179.019	179.026	179.019	179.027	179.02	179.02	179.024		179.021	179.027	179.022	179.02	179.02	179.022	179.026		179.026	179.024	179.019	179.021		179.019	179.019	179.02	179.026
328.056	1.99	0	2.38	0.06	15501	257	21	100	9.7	99.9	16.2	2	9	328.056	328.056	328.056		328.056	328.057	328.056	328.056	328.056	328.057	328.056	328.056	328.056	328.056	328.056	328.056	328.056	328.056		328.057	328.056	328.056	328.057	328.056	328.059	328.056	328.057	328.057	328.056	328.057		328.057	328.057	328.056	328.056	328.058
674.173	2.46	0	1.96	0.183	7166	275	3	100	7.3	99.9	11.7	2	4	674.175	674.175	674.175	674.174	674.175	674.174	674.175	674.174	674.174	674.174	674.174	674.174	674.175	674.175	674.174	674.174	674.175	674.175	674.174	674.174	674.174	674.175	674.175	674.173	674.175	674.175	674.174	674.174	674.175	674.174	674.174	674.174	674.174	674.175	674.175	674.174
368.159	7.29	0	3.31	0.246	49641	278	0	100	6.5	99.5	25.2	4	10	368.159	368.158	368.159	368.163	368.159	368.159	368.158	368.156	368.162	368.158	368.162	368.167	368.164	368.159	368.16	368.159	368.159	368.159	368.161	368.16	368.159	368.16	368.163	368.157	368.158	368.159	368.159	368.158	368.16	368.159	368.161	368.16	368.159	368.159	368.165	368.159
336.084	1.65	0	4.25	0.27	24262	269	9	100	4.7	99.6	16.2	2	4	336.084	336.084	336.084	336.084	336.084	336.084	336.084	336.084	336.083	336.084	336.084	336.083	336.084	336.084	336.084	336.084	336.084	336.084	336.084	336.083	336.084	336.083	336.084	336.083	336.084	336.084	336.085	336.084	336.084	336.084	336.084	336.084	336.084	336.084	336.083	336.084
416.203	2.9	0	5.69	0.271	51556	278	0	100	19.5	99.9	25.1	2	5	416.203	416.204	416.204	416.204	416.203	416.203	416.203	416.204	416.204	416.204	416.203	416.201	416.204	416.203	416.204	416.205	416.202	416.204	416.203	416.204	416.203	416.203	416.203	416.203	416.204	416.204	416.204	416.204	416.204	416.204	416.205	416.204	416.202	416.204	416.204	416.204
293.999	4.3	0	8.87	0.046	36323	278	0	100	16.3	87.7	6.4	2	5	293.998	293.999	293.999	293.998	293.996	293.998	293.997	293.996	293.996	293.998	293.998	293.997	293.998	293.997	293.998	293.998	293.997	293.998	293.998	293.996	293.996	293.997	293.998	293.999	293.998	293.997	293.998	293.997	293.997	293.999	293.997	293.999	293.997	293.999	293.997	293.996
914.152	5.14	0	4.82	0.204	11953	271	7	100	39.7	99.8	36.9	1	7	914.151	914.149	914.155	914.15	914.153	914.153	914.156	914.15	914.162	914.149	914.149	914.168	914.151	914.149		914.149	914.152	914.148	914.153	914.15	914.149	914.148	914.161	914.148	914.152	914.151	914.15	914.155	914.153	914.148	914.153	914.151	914.152	914.145	914.152	914.151
694.1	3.17	0	4.91	0.109	47757	278	0			99.9	6.6	5	8	694.099	694.099	694.099	694.101	694.1	694.098	694.099	694.099	694.099	694.1	694.099	694.1	694.098	694.1	694.099	694.099	694.1	694.101	694.099	694.1	694.099	694.1	694.1	694.101	694.099	694.1	694.099	694.099	694.1	694.099	694.098	694.1	694.1	694.098	694.1	694.099
234.137	1.86	0	2.27	0.372	5976	239	39	100	16.5	99.8	13.3	1	4	234.137	234.137	234.137	234.137	234.137	234.136	234.137	234.137	234.137	234.137		234.137	234.137	234.137	234.137	234.137		234.137	234.137	234.137	234.137	234.138	234.137	234.136	234.138	234.136	234.137	234.137	234.137	234.137	234.137	234.137	234.137	234.136	234.137	234.137
434.087	5.31	0	5.33	0.144	12322	278	0	100	1.6	98.3	33.2	1	3	434.089	434.086	434.09	434.09	434.085	434.091	434.087	434.089	434.09	434.086	434.09	434.09	434.088	434.089	434.091	434.09	434.085	434.089	434.09	434.09	434.087	434.09	434.089	434.083	434.09	434.089	434.09	434.086	434.088	434.09	434.091	434.088	434.084	434.09	434.089	434.09
162.017	4.87	0	0.52	0.304	22495	278	0			88.1	16.1	4	8	162.017	162.016	162.018	162.017	162.018	162.017	162.018	162.018	162.018	162.018	162.018	162.017	162.017	162.018	162.018	162.018	162.018	162.018	162.017	162.017	162.018	162.017	162.017	162.018	162.018	162.017	162.018	162.018	162.018	162.017	162.017	162.017	162.017	162.017	162.018	162.017
374.022	7.91	0	3.57	0.449	6953	269	9	100	21.5	98.5	37.8	1	7	374.021	374.022	374.025	374.025	374.019	374.019	374.02	374.02	374.021	374.025	374.02	374.022	374.023	374.018	374.021	374.024	374.023	374.022	374.026	374.02	374.019	374.024	374.023	374.018	374.012	374.02	374.025	374.019	374.022	374.022	374.024	374.028	374.023	374.022	374.019	374.023
338.102	2.68	0	4.13	0.636	85969	278	0			99.9	9.2	2	9	338.102	338.102	338.102	338.102	338.101	338.101	338.102	338.102	338.103	338.102	338.102	338.103	338.103	338.102	338.102	338.102	338.102	338.101	338.102	338.102	338.102	338.1	338.102	338.101	338.098	338.102	338.102	338.102	338.102	338.103	338.103	338.102	338.103	338.102	338.102	338.101
438.046	1.99	0	2.81	0.037	46720	275	3	100	1.5	100	5.5	2	4	438.046	438.046	438.046	438.046	438.046	438.046	438.047	438.047		438.046	438.046	438.046	438.046	438.046	438.047	438.046	438.047	438.046	438.046	438.047	438.047	438.046	438.046	438.046	438.046	438.047	438.046	438.046	438.047	438.047	438.047	438.046	438.046	438.046	438.046	438.046
515.222	2.58	0	2.52	0.117	4897	254	24	100	9.7	99.4	19.7	1	3	515.224	515.221	515.222	515.223	515.223	515.222	515.223	515.223		515.222	515.222		515.223	515.222	515.223	515.223	515.224	515.224	515.223	515.223	515.223	515.223	515.223	515.221	515.222	515.223	515.222	515.223	515.223	515.223	515.223	515.222	515.224	515.221	515.221	515.221
612.162	4.52	0	3.55	0.937	87034	278	0			99.6	23.3	0	10	612.163	612.165	612.162	612.165	612.163	612.156	612.163	612.159	612.16	612.165	612.162	612.169	612.165	612.164	612.154	612.166	612.163	612.163	612.163	612.167	612.163	612.162	612.163	612.164	612.163	612.163	612.161	612.164	612.16	612.164	612.165	612.164	612.164	612.164	612.16	612.164
480.064	5.01	0	3.66	0.156	18254	277	1	100	2.5	96.8	10.9	1	6	480.064	480.066	480.064	480.066	480.064	480.065	480.069	480.065	480.062	480.064	480.066	480.07	480.065	480.063	480.066	480.066	480.068	480.066	480.065	480.067	480.065	480.064	480.064	480.062	480.065	480.064	480.065	480.069	480.067	480.064	480.065	480.065	480.065	480.064	480.067	480.064
136.052	4.26	0	1.85	0.405	15815	276	2	100	12.9	99.8	17.1	1	4	136.052	136.051	136.052	136.052	136.052	136.052	136.051	136.051	136.052	136.052	136.052	136.052	136.052	136.052	136.052	136.051	136.051	136.051	136.052	136.052	136.052	136.052	136.052	136.051	136.052	136.052	136.052	136.052	136.05	136.052	136.052	136.052	136.052	136.052	136.052	136.052
430.132	2.62	0	0.5	0.035	49544	278	0	100	14.7	87.6	21	3	6	430.133	430.134	430.133	430.133	430.133	430.133	430.133	430.133	430.133	430.132	430.133	430.133	430.133	430.132	430.132	430.132	430.132	430.132	430.132	430.133	430.133	430.132	430.132	430.133	430.132	430.133	430.134	430.134	430.133	430.133	430.133	430.133	430.133	430.134	430.133	430.133
932.123	2.32	0	4.25	0.119	52256	278	0	100	11.1	99.9	18	1	6	932.123	932.123	932.123	932.123	932.123	932.123	932.123	932.123	932.123	932.123	932.123	932.123	932.123	932.123	932.123	932.123	932.123	932.123	932.123	932.123	932.124	932.123	932.123	932.124	932.123	932.123	932.123	932.123	932.123	932.123	932.123	932.123	932.124	932.123	932.123	932.123
452.333	6.2	0	4.82	0.054	39340	276	2	100	13.5	100	24.2	1	8	452.334	452.332	452.335	452.332	452.334	452.336	452.335	452.335	452.332	452.332	452.335	452.332	452.336	452.336	452.334	452.336	452.335	452.336	452.335	452.335	452.333	452.335	452.334	452.332	452.333	452.335	452.333	452.335	452.335	452.336	452.335	452.336	452.335	452.336	452.334	452.335
630.052	2.21	0	4.26	0.129	52759	278	0	100	8.4	98.9	14	1	8	630.053	630.053	630.053	630.053	630.053	630.053	630.053	630.053	630.053	630.053	630.053	630.053	630.053	630.053	630.053	630.053	630.053	630.053	630.053	630.053	630.053	630.053	630.053	630.053	630.053	630.053	630.053	630.053	630.053	630.053	630.053	630.053	630.054	630.053	630.053	630.053
418.256	2.42	0	6.17	0.109	22945	273	5	100	1.5	99.8	6.2	5	9	418.257	418.257	418.257	418.257	418.257	418.257	418.257	418.257	418.259	418.257	418.257		418.257	418.257	418.257	418.257	418.257	418.257	418.257	418.257	418.257	418.257	418.257	418.257	418.257	418.257	418.257	418.257	418.256	418.257	418.257	418.257	418.257	418.257	418.257	418.257
338.063	2.68	0	3.77	0.367	22512	276	2	100	1.4	99.8	10.1	2	9	338.064	338.064	338.064	338.064	338.062	338.064	338.063	338.064	338.056	338.064	338.063	338.055	338.063	338.064	338.064	338.064	338.063	338.063	338.063	338.064	338.064	338.064	338.064	338.061	338.064	338.064	338.063	338.064	338.063	338.064	338.064	338.063	338.063	338.063	338.063	338.064
506.214	5.81	0	5.96	0.487	31269	253	25	100	3.5	99.9	31.3	1	9	506.216	506.215	506.215	506.215	506.216	506.215	506.214		506.206	506.215	506.215	506.215	506.215	506.221	506.215	506.216	506.215			506.215	506.216	506.215	506.216	506.215	506.215	506.215	506.215	506.215	506.216	506.215	506.215	506.215	506.206	506.216	506.215	506.215
290.068	8.52	0	3.57	0.518	282102	278	0			86.4	26.7	0	6	290.068	290.067	290.067	290.068	290.066	290.065	290.068	290.068	290.068	290.068	290.068	290.069	290.07	290.066	290.066	290.071	290.067	290.066	290.072	290.068	290.066	290.06	290.071	290.065	290.066	290.068	290.069	290.066	290.067	290.067	290.066	290.069	290.066	290.066	290.068	290.066
310.067	8.02	0	5.15	0.137	300365	278	0			99.9	19.7	1	7	310.068	310.066	310.069	310.065	310.065	310.068	310.067	310.067	310.064	310.066	310.068	310.064	310.068	310.067	310.069	310.069	310.065	310.069	310.069	310.067	310.065	310.069	310.069	310.065	310.067	310.067	310.067	310.064	310.069	310.068	310.069	310.068	310.068	310.069	310.068	310.068
217.919	4.93	0	0.57	0.452	34312	278	0	100	12.6	88.1	13.8	2	6	217.918	217.918	217.918	217.917	217.92	217.918	217.919	217.922	217.919	217.919	217.92	217.92	217.918	217.918	217.92	217.919	217.919	217.919	217.918	217.918	217.919	217.917	217.918	217.919	217.919	217.918	217.918	217.919	217.918	217.917	217.918	217.919	217.918	217.919	217.919	217.919
534.176	3.59	0	0.5	0.037	50116	278	0	100	0.8	99.9	17.1	2	7	534.178	534.178	534.178	534.177	534.177	534.178	534.177	534.178	534.179	534.178	534.178	534.179	534.177	534.178	534.178	534.177	534.178	534.178	534.178	534.177	534.176	534.173	534.178	534.178	534.178	534.177	534.178	534.178	534.178	534.178	534.175	534.178	534.178	534.177	534.177	534.177
506.235	2.47	0	6.32	0.037	23978	276	2	100	2.2	99.7	11.5	1	4	506.236	506.236	506.236	506.236	506.236	506.236	506.236	506.236	506.237	506.236	506.236	506.237	506.236	506.236	506.236	506.236	506.237	506.237	506.236	506.236	506.236	506.236	506.236	506.236	506.237	506.236	506.236	506.236	506.236	506.236	506.236	506.236	506.236	506.237	506.236	506.236
522.338	2.58	0	6.22	0.041	37171	278	0	100	3.9	98.4	8.3	5	12	522.34	522.339	522.34	522.34	522.34	522.34	522.34	522.34	522.34	522.339	522.34	522.338	522.34	522.34	522.34	522.34	522.34	522.34	522.34	522.34	522.34	522.34	522.34	522.34	522.34	522.34	522.34	522.34	522.34	522.34	522.34	522.34	522.34	522.34	522.34	522.34
332.035	3.34	0	0.64	0.375	52775	278	0			98	15.7	3	10	332.034	332.033	332.035	332.035	332.034	332.035	332.034	332.035	332.034	332.036	332.035	332.038	332.035	332.034	332.036	332.034	332.034	332.034	332.035	332.034	332.035	332.033	332.034	332.034	332.036	332.034	332.034	332.036	332.032	332.033	332.034	332.036	332.034	332.036	332.036	332.036
178.042	2.27	0	0.5	0.037	62431	278	0	100	14.4	91.2	2.1	6	11	178.042	178.042	178.042	178.042	178.041	178.042	178.041	178.042	178.042	178.041	178.042	178.042	178.042	178.041	178.042	178.042	178.042	178.042	178.042	178.042	178.042	178.042	178.042	178.042	178.042	178.042	178.042	178.042	178.042	178.042	178.042	178.042	178.042	178.042	178.042	178.042
280.05	9.19	0	5.11	0.203	115719	278	0	100	19.5	99.6	16.8	3	9	280.052	280.05	280.055	280.046	280.046	280.051	280.051	280.052	280.051	280.046	280.053	280.053	280.053	280.05	280.055	280.055	280.049	280.054	280.054	280.051	280.05	280.055	280.055	280.048	280.051	280.052	280.051	280.049	280.055	280.053	280.054	280.053	280.053	280.054	280.052	280.052
382.051	7.17	0	3.34	0.242	37071	275	3	100	1.8	99.8	19.3	2	7	382.051	382.05	382.051	382.056	382.05	382.053	382.052	382.05	382.047	382.051	382.055	382.061	382.057	382.05	382.053	382.052	382.051	382.051	382.054	382.053	382.051	382.051	382.056	382.048	382.051	382.051	382.051	382.05	382.053	382.052	382.054	382.052	382.053	382.051	382.058	382.052
950.679	0.35	0	6.09	0.045	81603	278	0	100	1.2	100	0.5	4	4	950.678	950.679	950.678	950.679	950.679	950.679	950.679	950.678	950.679	950.679	950.679	950.678	950.679	950.679	950.679	950.678	950.679	950.678	950.679	950.679	950.679	950.678	950.678	950.678	950.678	950.679	950.678	950.678	950.678	950.679	950.678	950.679	950.679	950.678	950.678	950.678
386.121	1.8	0	3.79	0.18	31412	278	0	100	1.1	99.2	9.9	1	4	386.122	386.122	386.122	386.122	386.12	386.122	386.122	386.122	386.12	386.123	386.121	386.121	386.122	386.122	386.122	386.121	386.122	386.122	386.121	386.122	386.121	386.122	386.122	386.119	386.122	386.122	386.121	386.122	386.121	386.122	386.122	386.122	386.122	386.122	386.122	386.122
464.093	2.7	0	3.71	0.346	25618	277	1	100	2.1	99.2	12.5	3	11	464.094	464.094	464.094	464.094	464.093	464.094	464.094	464.094	464.093	464.094	464.094	464.092	464.094	464.094	464.095	464.094	464.094	464.094	464.093	464.094	464.094	464.095	464.094	464.091	464.094	464.093	464.094	464.094	464.095	464.094	464.095	464.094	464.094	464.095	464.094	464.094
274.016	4.92	0	4.99	0.257	13734	273	5	100	9.9	99.8	27.6	1	5	274.018	274.016	274.018	274.015	274.015	274.015	274.02	274.017	274.016		274.016	274.015	274.016	274.015	274.016	274.017	274.016	274.017	274.019	274.019	274.015	274.019	274.016	274.015	274.016	274.015	274.015	274.018	274.017	274.016	274.018	274.021	274.016	274.017	274.018	274.019
174.053	2.28	0	4.36	0.255	38207	276	2	100	0	99.9	9.4	1	3	174.053	174.053	174.053	174.053	174.053	174.053	174.053	174.053	174.054	174.053	174.053	174.053	174.053	174.053	174.053	174.053	174.053	174.053	174.053	174.053	174.053	174.053	174.053	174.053	174.053	174.053	174.053	174.053	174.053	174.053	174.053	174.053	174.053	174.053	174.053	174.053
762.143	2	0	3.38	0.149	239583	278	0			99.3	16.9	1	6	762.144	762.143	762.144	762.144	762.143	762.144	762.143	762.143	762.148	762.142	762.146	762.147	762.145	762.143	762.145	762.145	762.143	762.144	762.145	762.145	762.144	762.144	762.145	762.144	762.143	762.144	762.145	762.143	762.145	762.144	762.147	762.144	762.143	762.143	762.148	762.144
164.068	2.24	0	0.51	0.036	35405	278	0	100	10.7	99.9	3.3	4	9	164.068	164.069	164.068	164.069	164.069	164.068	164.067	164.069	164.069	164.068	164.069	164.069	164.069	164.069	164.068	164.069	164.069	164.069	164.068	164.069	164.069	164.069	164.068	164.069	164.068	164.068	164.069	164.069	164.068	164.068	164.068	164.068	164.068	164.068	164.068	164.069
243.947	3.01	0	0.44	0.034	75261	277	1	100	10.1	99.6	6.9	6	10	243.947	243.947	243.947	243.946	243.951	243.946	243.947	243.947	243.947	243.947	243.946	243.947	243.947	243.947	243.947	243.948	243.946	243.947	243.947	243.948	243.95	243.947	243.947	243.947	243.946	243.947	243.948	243.947	243.947	243.947	243.946	243.946	243.947	243.947	243.947	243.947
524.224	3.56	0	5.22	0.045	26283	278	0	100	7.1	100	13.8	3	9	524.225	524.225	524.226	524.224	524.225	524.226	524.225	524.226	524.225	524.218	524.226	524.225	524.226	524.225	524.227	524.226	524.225	524.226	524.226	524.226	524.226	524.227	524.227	524.22	524.226	524.226	524.226	524.219	524.226	524.226	524.227	524.226	524.225	524.226	524.226	524.226
342.098	8.71	0	3.51	0.519	49336	278	0			98.4	32	2	5	342.098	342.091	342.101	342.096	342.099	342.098	342.099	342.098	342.098	342.094	342.098	342.101	342.101	342.101	342.099	342.1	342.099	342.099	342.096	342.1	342.098	342.097	342.096	342.097	342.096	342.099	342.101	342.1	342.099	342.094	342.1	342.099	342.099	342.1	342.098	342.1
434.142	1.87	0	1.89	0.104	27274	278	0	100	1.2	100	4.5	5	7	434.143	434.143	434.143	434.143	434.143	434.143	434.143	434.143	434.143	434.143	434.143	434.143	434.143	434.143	434.143	434.143	434.143	434.143	434.143	434.143	434.143	434.143	434.143	434.143	434.143	434.143	434.143	434.143	434.143	434.143	434.142	434.143	434.143	434.143	434.143	434.143
135.049	4.24	0	0.89	0.292	81914	276	2	96.6	2.2	88.1	17.1	1	3	135.048	135.049	135.049	135.049	135.049	135.048	135.049	135.049	135.045	135.049	135.049		135.049	135.049	135.048	135.049	135.049	135.049	135.049	135.049	135.049	135.049	135.049	135.049	135.049	135.049	135.049	135.049	135.048	135.048	135.048	135.049	135.048	135.048	135.049	135.049
450.117	4.96	0	3.92	0.292	10028	278	0			97.7	27.5	2	6	450.118	450.118	450.117	450.12	450.117	450.119	450.118	450.117	450.116	450.122	450.117	450.118	450.117	450.118	450.118	450.117	450.119	450.119	450.118	450.117	450.118	450.116	450.117	450.117	450.118	450.119	450.118	450.119	450.118	450.12	450.117	450.116	450.118	450.12	450.117	450.119
360.132	6.79	0	4.77	0.276	5437	261	17	100	11.3	99.6	23.3	1	4	360.132	360.127	360.132	360.131	360.134	360.134	360.131	360.133	360.133	360.134	360.134	360.134	360.134	360.131	360.132	360.138	360.135	360.132	360.133	360.133	360.13	360.132	360.128	360.13	360.134	360.129	360.134	360.134		360.133	360.131	360.134	360.134	360.132	360.132	360.133
452.223	2.87	0	4.49	0.322	83808	278	0	100	7.2	99.8	12.3	4	12	452.224	452.22	452.224	452.224	452.224	452.224	452.223	452.222	452.226	452.223	452.225	452.225	452.224	452.223	452.225	452.224	452.224	452.222	452.224	452.222	452.224	452.224	452.224	452.222	452.223	452.224	452.224	452.224	452.224	452.223	452.224	452.225	452.224	452.224	452.223	452.223
210.054	3.94	0	3.21	0.312	23557	275	3	100	10.6	99.9	16.9	1	4	210.053	210.053	210.055	210.053	210.053	210.053	210.053	210.053	210.053	210.053	210.053	210.053	210.053	210.056	210.053	210.053	210.053	210.053	210.057	210.053	210.053	210.053	210.053	210.053	210.054	210.053	210.053	210.053	210.053	210.053	210.055	210.052	210.053	210.053	210.053	210.054
560.109	7.99	0	4.97	0.298	26496	278	0	100	11.6	99.9	41.9	1	5	560.105	560.105	560.109	560.106	560.106	560.106	560.105	560.106	560.106	560.105	560.105	560.106	560.106	560.105	560.107	560.108	560.105	560.106	560.105	560.106	560.105	560.112	560.106	560.106	560.105	560.105	560.106	560.106	560.122	560.105	560.106	560.106	560.105	560.105	560.108	560.106
434.111	10.04	0	4.64	0.322	30364	244	34	100	1.6	100	49.7	1	4	434.108	434.108	434.121		434.108	434.11	434.108	434.115	434.108	434.108	434.121	434.12	434.11		434.108	434.114	434.108	434.108	434.12	434.108	434.108	434.11	434.12	434.108	434.119	434.108	434.116	434.113	434.114	434.108			434.109	434.108	434.12	434.112
374.12	1.4	0	2.81	0.305	453855	278	0	100	7.4	98.4	17.7	1	4	374.121	374.12	374.12	374.12	374.12	374.12	374.121	374.121	374.119	374.12	374.12	374.12	374.121	374.121	374.121	374.12	374.121	374.121	374.121	374.121	374.121	374.121	374.12	374.12	374.12	374.121	374.12	374.12	374.121	374.121	374.121	374.121	374.121	374.121	374.121	374.12
422.002	3.03	0	0.7	0.032	42726	278	0	100	9.3	99.8	13.2	4	9	422.005	422.003	422.002	422.002	422.004	422.003	422.003	422.003	422.001	422.003	422.003	422.004	422.003	422.004	422.003	422.003	422.003	422.003	422.002	422.002	422.002	422.002	422.001	422.004	422.002	422.002	422	422.006	422.003	422.002	422.002	422.003	422.003	422.002	422.003	422.002
422.043	5.27	0	3.34	0.149	34185	278	0	100	0.6	99.4	30.7	1	8	422.043	422.041	422.044	422.047	422.043	422.045	422.043	422.042	422.043	422.042	422.046	422.043	422.048	422.043	422.043	422.044	422.041	422.042	422.045	422.045	422.044	422.044	422.048	422.041	422.042	422.043	422.044	422.042	422.043	422.042	422.046	422.046	422.042	422.043	422.048	422.044
136.038	5.46	0	0.86	0.229	43181	278	0			87.9	4.3	3	5	136.038	136.038	136.039	136.038	136.038	136.038	136.038	136.038	136.037	136.038	136.038	136.038	136.038	136.039	136.038	136.038	136.039	136.038	136.038	136.038	136.038	136.038	136.038	136.038	136.038	136.038	136.039	136.038	136.037	136.038	136.038	136.038	136.038	136.038	136.038	136.038
1808.54	3.07	0	0.51	0.12	30302	273	5	100	31.7	99.9	23.2	1	6	1808.54	1808.54	1808.54	1808.54	1808.54	1808.54	1808.54	1808.54	1808.54	1808.54	1808.54	1808.55	1808.54	1808.54	1808.54	1808.54	1808.54	1808.54	1808.56	1808.57	1808.54	1808.54	1808.54	1808.54	1808.54	1808.54	1808.55	1808.54	1808.54	1808.54	1808.54	1808.54	1808.54	1808.54	1808.54	1808.54
136.037	6.65	0	0.5	0.412	154908	278	0			100	14.4	2	9	136.037	136.036	136.036	136.036	136.035	136.036	136.036	136.036	136.036	136.036	136.037	136.038	136.037	136.037	136.036	136.038	136.035	136.037	136.036	136.037	136.036	136.038	136.036	136.038	136.038	136.037	136.036	136.037	136.036	136.036	136.037	136.036	136.036	136.037	136.036	136.038
166.048	6.43	0	0.84	0.131	25344	278	0	100	27.5	97.4	13.3	6	12	166.047	166.05	166.047	166.048	166.048	166.048	166.048	166.048	166.046	166.048	166.05	166.048	166.048	166.049	166.047	166.048	166.048	166.049	166.047	166.048	166.049	166.047	166.047	166.048	166.048	166.047	166.05	166.049	166.045	166.046	166.048	166.048	166.046	166.047	166.048	166.048
396.198	2.95	0	4.32	0.856	20963	278	0			99.9	15	2	10	396.198	396.198	396.198	396.199	396.197	396.198	396.198	396.198	396.2	396.197	396.198	396.2	396.2	396.197	396.199	396.198	396.198	396.197	396.198	396.199	396.198	396.198	396.199	396.196	396.199	396.199	396.193	396.198	396.198	396.199	396.2	396.198	396.198	396.197	396.198	396.198
368.112	3.54	0	4.18	0.219	82416	142	136	100	6.3	99.8	4.3	4	8		368.11		368.113		368.113	368.114	368.112	368.112	368.113		368.113	368.113		368.112	368.112			368.112			368.112	368.112			368.113	368.113					368.113				368.113
1218.21	3.04	0	4.12	0.251	14826	223	55	100	13.3	99.6	20.4	1	8	1218.21	1218.21	1218.21		1218.21	1218.21	1218.21	1218.21	1218.22		1218.21	1218.21	1218.21	1218.21	1218.21	1218.21	1218.21	1218.21	1218.21	1218.21	1218.21	1218.21	1218.21	1218.21	1218.21	1218.21	1218.21	1218.21	1218.21	1218.21		1218.21	1218.21	1218.21	1218.21	1218.21
326.201	2.34	0	8.86	0.044	23518	262	16	100	20.1	88.6	11.7	2	3	326.202	326.201	326.2	326.202	326.202	326.201	326.202	326.202	326.202	326.201	326.203	326.203	326.201	326.201	326.201	326.201	326.201	326.201	326.201	326.2	326.199	326.202	326.202	326.202	326.201	326.202	326.202	326.2	326.202	326.201	326.2	326.201	326.2	326.202	326.201
614.087	3.22	0	4.26	0.343	324649	278	0			94.6	15.2	1	5	614.088	614.09	614.091	614.088	614.09	614.086	614.088	614.09	614.089	614.087	614.09	614.09	614.086	614.09	614.088	614.089	614.091	614.09	614.09	614.091	614.089	614.087	614.089	614.089	614.087	614.088	614.088	614.091	614.09	614.087	614.088	614.087	614.087	614.091	614.09	614.088
678.106	3.12	0	5.3	0.08	55340	276	2	100	7.1	100	11.4	6	9	678.108	678.107	678.109	678.109	678.107	678.108	678.108	678.108	678.109	678.107	678.109	678.109	678.108	678.108	678.109	678.109	678.107	678.108	678.109	678.109	678.107	678.108	678.109	678.107	678.108	678.109	678.109	678.106	678.109	678.109	678.109	678.108	678.108	678.109	678.109	678.109
434.119	4.8	0	4.71	0.326	30240	278	0			98.4	28.5	1	7	434.118	434.121	434.12	434.118	434.118	434.12	434.121	434.123	434.12	434.118	434.117	434.117	434.121	434.118	434.12	434.118	434.12	434.119	434.118	434.12	434.119	434.121	434.117	434.118	434.121	434.118	434.12	434.12	434.118	434.117	434.121	434.117	434.119	434.118	434.12	434.127
518.043	3.72	0	2.61	0.124	11992	219	59	100	16.8	99.9	20.4	1	9	518.044	518.044	518.044		518.042	518.045	518.044	518.043		518.045	518.043		518.046	518.044	518.043	518.043	518.044	518.045	518.045	518.044	518.044	518.046	518.043	518.044	518.043	518.045		518.043	518.045	518.043		518.044	518.044	518.045	518.044	518.043
207.076	8.2	0	4.61	0.241	20614	270	8	100	8.6	100	17.1	1	4	207.075	207.075	207.076	207.075	207.075	207.077	207.075	207.076	207.075	207.076	207.075	207.075	207.077	207.076	207.075	207.076	207.075	207.075	207.075	207.075	207.075	207.076	207.076	207.075	207.077	207.075	207.077	207.075	207.075	207.077	207.077	207.076	207.076	207.075	207.076	207.077
210.087	1.6	0	5.73	0.043	13265	278	0	100	4.4	99.9	7	2	4	210.087	210.087	210.087	210.087	210.086	210.087	210.087	210.087	210.087	210.087	210.087	210.087	210.086	210.087	210.087	210.087	210.086	210.087	210.087	210.087	210.086	210.087	210.087	210.087	210.087	210.087	210.087	210.087	210.087	210.087	210.087	210.087	210.087	210.087	210.087	210.087
396.2	3.27	0	5.19	0.181	54012	278	0			99.9	8.6	5	9	396.199	396.201	396.201	396.199	396.2	396.201	396.201	396.199	396.197	396.199	396.201	396.2	396.202	396.201	396.202	396.202	396.2	396.201	396.199	396.202	396.2	396.202	396.201	396.198	396.198	396.2	396.2	396.198	396.201	396.201	396.198	396.201	396.201	396.201	396.199	396.198
3072.78	4.42	0	4.88	0.072	52754	276	2	100	27	100	18.7	4	8	3072.78	3072.78	3072.78	3072.77	3072.78	3072.78	3072.78	3072.78	3072.78	3072.77	3072.78	3072.78	3072.78	3072.78	3072.78	3072.78	3072.78	3072.78	3072.78	3072.78	3072.78	3072.78	3072.78	3072.77	3072.78	3072.78	3072.78	3072.78	3072.78	3072.78	3072.78	3072.78	3072.78	3072.78	3072.78	3072.78
434.084	3.61	0	5.23	0.041	20827	278	0	100	8.8	99.6	7.3	2	4	434.086	434.086	434.086	434.085	434.085	434.086	434.085	434.084	434.085	434.086	434.085	434.086	434.086	434.085	434.086	434.085	434.084	434.086	434.085	434.086	434.085	434.086	434.086	434.084	434.086	434.086	434.085	434.082	434.086	434.086	434.085	434.086	434.086	434.086	434.086	434.086
253.975	1.53	0	1.16	0.078	23408	272	6	100	8.1	98.7	8.6	4	7	253.975	253.974	253.975	253.974	253.974	253.975	253.974	253.975	253.975	253.975	253.975	253.976	253.975	253.975	253.975	253.974	253.975	253.974	253.975	253.974	253.975	253.975	253.975	253.975	253.974	253.975	253.975	253.975	253.974	253.975		253.974	253.975	253.974	253.975	253.974
326.09	6.55	0	3.55	0.399	27384	276	2	100	4.1	99.9	31.3	1	12	326.091	326.09	326.088	326.09	326.088	326.089	326.09	326.088	326.089	326.09	326.089	326.093	326.092	326.087	326.087	326.089	326.098	326.088	326.094	326.088	326.088	326.092	326.093	326.088	326.09	326.09	326.091	326.088	326.091	326.088	326.089	326.091	326.09	326.091	326.09	326.088
450.115	3.41	0	4.18	0.535	9202	275	3	100	9.4	99.7	16	1	7	450.116	450.116	450.116	450.117	450.115	450.116	450.116	450.116		450.116	450.116	450.115	450.117	450.116	450.116	450.116	450.115	450.116	450.116	450.116	450.116	450.115	450.116	450.115	450.115	450.116	450.116	450.115	450.116	450.115	450.116	450.116	450.116	450.116	450.115	450.116
295.036	2.87	0	1.38	0.118	30198	278	0	100	3.2	99.8	4.9	3	3	295.037	295.037	295.037	295.037	295.037	295.037	295.037	295.037	295.036	295.036	295.037	295.036	295.037	295.037	295.037	295.037	295.037	295.037	295.037	295.037	295.037	295.037	295.037	295.037	295.037	295.036	295.037	295.037	295.036	295.037	295.037	295.037	295.037	295.037	295.037	295.037
136.053	3.74	0	2.16	0.302	21459	243	35	100	5.5	97.7	11.3	2	6	136.053		136.052	136.052	136.052	136.052		136.052	136.052	136.052	136.052	136.052	136.053	136.053		136.053	136.052		136.053	136.053	136.052	136.052		136.052	136.053	136.053	136.053	136.053		136.053	136.053	136.053	136.053	136.052	136.052	136.053
178.026	2.89	0	3.78	0.06	30779	278	0	100	1.3	99	7.5	2	3	178.026	178.025	178.026	178.026	178.025	178.026	178.026	178.026	178.025	178.026	178.026	178.026	178.026	178.025	178.026	178.026	178.026	178.026	178.025	178.026	178.025	178.026	178.025	178.025	178.026	178.025	178.026	178.026	178.026	178.026	178.026	178.026	178.026	178.026	178.026	178.026
216.146	3.05	0	1.02	0.112	12417	278	0	100	2.5	99.9	8.1	2	5	216.146	216.147	216.145	216.145	216.146	216.146	216.147	216.147	216.146	216.145	216.145	216.145	216.147	216.146	216.147	216.147	216.147	216.147	216.147	216.147	216.147	216.147	216.147	216.145	216.145	216.146	216.146	216.147	216.147	216.147	216.146	216.145	216.146	216.147	216.146	216.146
550.26	5.09	0	4.36	0.415	18417	273	5	100	13.3	99.6	28.5	1	10	550.262	550.261	550.263	550.26	550.262	550.263	550.255	550.262	550.26	550.264	550.256	550.255	550.263	550.262	550.261	550.262		550.262	550.262	550.256	550.262	550.261	550.262	550.262	550.262	550.262	550.268	550.261	550.261		550.262	550.26	550.262	550.262	550.262	550.262
404.202	3.74	0	4.1	0.751	299408	278	0			100	11.6	2	11	404.202	404.203	404.203	404.203	404.204	404.202	404.203	404.203	404.203	404.202	404.202	404.201	404.204	404.204	404.203	404.204	404.203	404.204	404.201	404.204	404.204	404.201	404.201	404.202	404.203	404.205	404.205	404.203	404.203	404.205	404.204	404.204	404.205	404.203	404.202	404.202
912.192	0.93	0	4.9	0.112	46591	278	0			99.5	4.3	2	5	912.191	912.192	912.191	912.192	912.192	912.192	912.192	912.192	912.192	912.192	912.191	912.192	912.192	912.192	912.19	912.191	912.192	912.191	912.192	912.192	912.192	912.192	912.191	912.191	912.192	912.192	912.192	912.192	912.191	912.192	912.191	912.192	912.192	912.191	912.192	912.192
354.059	3.68	0	0.76	0.153	39744	278	0	100	7.4	99.8	12.4	3	9	354.06	354.06	354.06	354.06	354.06	354.059	354.059	354.06	354.057	354.06	354.06	354.057	354.059	354.06	354.06	354.06	354.059	354.06	354.059	354.058	354.06	354.06	354.058	354.06	354.06	354.06	354.06	354.059	354.059	354.058	354.06	354.059	354.06	354.06	354.06	354.06
280.117	1.47	0	1.92	0.237	5666	278	0	100	16.7	99.9	8	2	3	280.116	280.117	280.117	280.117	280.117	280.117	280.116	280.117	280.116	280.116	280.118	280.117	280.117	280.117	280.116	280.117	280.117	280.117	280.117	280.117	280.117	280.117	280.116	280.117	280.117	280.117	280.117	280.117	280.116	280.117	280.117	280.117	280.117	280.116	280.117	280.117
308.089	4.82	0	3.5	0.306	50848	277	1	100	28.5	99.6	15.2	1	6	308.089	308.084	308.087	308.088	308.089	308.091	308.087	308.09	308.088	308.09	308.089	308.089	308.086	308.091	308.087	308.089	308.087	308.087	308.087	308.088	308.089	308.09	308.089	308.091	308.089	308.09	308.09	308.087	308.085	308.087	308.092	308.087	308.087	308.088	308.088	308.089
338.063	3.44	0	1.78	0.226	11135	278	0	100	12.1	99.9	18.8	3	6	338.063	338.064	338.063	338.063	338.062	338.063	338.065	338.062	338.062	338.064	338.063	338.062	338.063	338.065	338.062	338.062	338.065	338.063	338.062	338.063	338.063	338.063	338.065	338.062	338.063	338.063	338.063	338.065	338.064	338.065	338.063	338.063	338.063	338.065	338.063	338.063
458.179	3.73	0	5.58	0.342	5086	268	10	100	33	99.8	23.8	2	10	458.18	458.179	458.178	458.178	458.181	458.18	458.181	458.178	458.179	458.177	458.176	458.181	458.178	458.179	458.181	458.18	458.18	458.18	458.18	458.178	458.181	458.18	458.18	458.178	458.181	458.179	458.181	458.182	458.18	458.181	458.179	458.179	458.18	458.179	458.177	458.181
444.197	3.94	0	3.25	0.77	36641	278	0			99.8	30.5	1	6	444.198	444.198	444.198	444.195	444.198	444.197	444.198	444.197	444.197	444.198	444.198	444.199	444.196	444.198	444.198	444.198	444.199	444.199	444.199	444.197	444.198	444.197	444.198	444.198	444.198	444.198	444.198	444.198	444.198	444.198	444.192	444.199	444.198	444.199	444.199	444.198
442.111	2.79	0	3.71	0.388	101477	278	0			99.9	10	3	10	442.113	442.112	442.113	442.113	442.112	442.113	442.112	442.113	442.112	442.112	442.112	442.111	442.112	442.113	442.112	442.113	442.112	442.112	442.11	442.113	442.112	442.113	442.112	442.111	442.113	442.112	442.113	442.113	442.112	442.113	442.113	442.106	442.113	442.113	442.113	442.113
276.008	3.43	0	8.75	0.042	34593	278	0	100	12	93	8	6	11	276.008	276.008	276.007	276.008	276.006	276.007	276.007	276.008	276.007	276.006	276.007	276.008	276.006	276.007	276.007	276.007	276.007	276.008	276.006	276.006	276.007	276.008	276.007	276.008	276.006	276.008	276.007	276.008	276.008	276.007	276.008	276.008	276.006	276.009	276.007	276.008
154.062	1.7	0	1.83	0.424	18171	256	22	100	6.4	88	7.6	2	5	154.062	154.062	154.062	154.063	154.062	154.062	154.063	154.062	154.062	154.062	154.062	154.062	154.063	154.062		154.062	154.062	154.062	154.062	154.062	154.062	154.062	154.063	154.062	154.062	154.062	154.062	154.062	154.062	154.063	154.063	154.063	154.062	154.062	154.063	154.062
326.1	4.44	0	3.7	0.426	25228	278	0			99.8	13.9	4	6	326.1	326.1	326.099	326.101	326.102	326.099	326.099	326.1	326.102	326.099	326.103	326.101	326.1	326.103	326.1	326.101	326.099	326.1	326.102	326.103	326.099	326.103	326.101	326.1	326.099	326.1	326.1	326.099	326.101	326.1	326.1	326.1	326.103	326.1	326.103	326.103
434.013	1.8	0	1.69	0.078	30599	278	0	100	1.9	99.8	3.9	2	4	434.014	434.013	434.013	434.013	434.013	434.013	434.013	434.013	434.014	434.013	434.014	434.013	434.014	434.013	434.013	434.013	434.014	434.013	434.013	434.013	434.013	434.014	434.013	434.013	434.013	434.014	434.013	434.014	434.013	434.013	434.014	434.013	434.014	434.013	434.014	434.014
405.113	5.26	0	0.51	0.087	232926	278	0			99.9	14.7	2	8	405.113	405.115	405.111	405.113	405.118	405.114	405.113	405.118	405.111	405.111	405.115	405.115	405.113	405.111	405.117	405.116	405.111	405.115	405.113	405.113	405.114	405.113	405.114	405.118	405.114	405.114	405.114	405.114	405.116	405.113	405.113	405.113	405.111	405.112	405.113	405.112
564.143	3.13	0	5.37	0.305	26341	278	0			99.9	11	4	9	564.146	564.144	564.145	564.145	564.144	564.146	564.144	564.145	564.143	564.144	564.145	564.145	564.146	564.145	564.145	564.145	564.144	564.145	564.145	564.145	564.144	564.145	564.145	564.144	564.146	564.145	564.145	564.144	564.145	564.145	564.146	564.145	564.145	564.145	564.146	564.145
464.084	5.85	0	5.07	0.152	156188	278	0			99.8	13.8	1	5	464.083	464.083	464.082	464.083	464.082	464.081	464.084	464.086	464.077	464.083	464.083	464.076	464.085	464.084	464.084	464.085	464.083	464.085	464.083	464.082	464.082	464.087	464.084	464.083	464.083	464.083	464.083	464.083	464.085	464.083	464.086	464.083	464.083	464.084	464.082	464.085
508.25	3	0	5.46	0.17	22081	278	0	100	30.3	99.9	11	2	4	508.252	508.252	508.251	508.251	508.251	508.252	508.251	508.252	508.252	508.249	508.252	508.252	508.252	508.25	508.252	508.252	508.251	508.252	508.252	508.252	508.251	508.251	508.252	508.252	508.252	508.252	508.251	508.249	508.251	508.251	508.25	508.252	508.25	508.252	508.252	508.252
406.078	6.99	0	3.35	0.337	38503	277	1	100	4.6	99.7	33.3	1	6	406.077	406.076	406.078	406.07	406.076	406.077	406.076	406.076	406.081	406.078	406.08	406.082	406.083	406.078	406.079	406.079	406.078	406.075	406.079	406.077	406.079	406.078	406.082	406.075	406.078	406.077	406.078	406.077	406.077	406.079	406.081	406.08	406.076	406.079	406.085	406.079
462.136	5.07	0	4.15	0.597	13106	268	10	100	37.1	99.9	30.7	1	6	462.137	462.137	462.138	462.139	462.137	462.133	462.138	462.137		462.138	462.138	462.138	462.138	462.137	462.139	462.138	462.138	462.138	462.138	462.138	462.138	462.137	462.138	462.134	462.138	462.138	462.135	462.138	462.138	462.137	462.139	462.137	462.136	462.138	462.138	462.139
176.032	2.15	0	3.12	0.326	17828	256	22	100	47.3	99.9	13.1	2	4	176.032	176.032	176.031		176.032	176.031	176.032	176.031	176.03	176.032	176.032	176.032	176.031	176.031	176.031	176.031	176.032	176.031	176.032	176.032	176.032	176.032	176.031	176.031	176.032	176.032	176.031	176.032	176.032	176.031	176.032	176.031	176.032	176.031	176.032	176.031
360.03	3.14	0	0.7	0.128	218761	278	0	100	5.8	99.1	7.5	3	7	360.033	360.031	360.031	360.031	360.031	360.031	360.031	360.031	360.031	360.031	360.031	360.031	360.031	360.031	360.031	360.031	360.031	360.03	360.031	360.031	360.031	360.031	360.031	360.031	360.031	360.031	360.03	360.025	360.031	360.029	360.031	360.031	360.03	360.031	360.031	360.031
267.099	7.07	0	0.89	0.198	32613	275	3	100	4.5	97.6	30.9	1	13	267.097	267.098	267.098	267.097	267.095	267.096	267.097	267.098	267.104	267.097	267.098	267.103	267.098	267.097	267.098	267.098	267.098	267.095	267.094	267.099	267.097	267.097	267.098	267.097	267.098	267.098	267.098	267.097		267.095	267.098	267.097	267.097	267.097	267.098	267.098
367.091	1.39	0	2.24	0.092	30477	278	0	100	1.7	99.9	13.1	2	3	367.091	367.091	367.091	367.091	367.091	367.091	367.091	367.091	367.091	367.091	367.091	367.091	367.091	367.091	367.091	367.091	367.091	367.091	367.091	367.091	367.091	367.091	367.091	367.091	367.091	367.091	367.091	367.091	367.091	367.09	367.091	367.091	367.091	367.091	367.091	367.091
1242.3	2.49	0	4.89	0.083	53249	278	0	100	9.5	100	7.1	4	7	1242.3	1242.3	1242.3	1242.29	1242.29	1242.3	1242.3	1242.3	1242.3	1242.29	1242.3	1242.3	1242.3	1242.3	1242.3	1242.3	1242.3	1242.3	1242.3	1242.3	1242.3	1242.3	1242.3	1242.29	1242.3	1242.3	1242.3	1242.3	1242.3	1242.3	1242.3	1242.3	1242.3	1242.3	1242.3	1242.3
117.058	2.44	0	2.67	0.136	9534	278	0	100	4.8	88	4.2	2	3	117.058	117.057	117.058	117.058	117.057	117.058	117.058	117.058	117.058	117.058	117.058	117.058	117.058	117.058	117.058	117.058	117.058	117.058	117.058	117.058	117.058	117.058	117.058	117.058	117.058	117.058	117.057	117.058	117.058	117.058	117.058	117.058	117.058	117.058	117.058	117.057
296.053	3.72	0	3.7	0.45	11636	228	50	100	15.5	99.5	15.6	3	9	296.053	296.051	296.053	296.054	296.051	296.054	296.053	296.05	296.054		296.052	296.064	296.053	296.053		296.053	296.053	296.053	296.052	296.053	296.053	296.055	296.053	296.051	296.053	296.053	296.052	296.053	296.052	296.053	296.053	296.053	296.053	296.054	296.053	296.053
237.991	4.41	0	8.83	0.102	24226	278	0	100	33.4	87.2	28.4	2	4	237.99	237.99	237.99	237.991	237.989	237.99	237.991	237.99	237.991	237.989	237.989	237.99	237.987	237.99	237.99	237.987	237.989	237.99	237.99	237.989	237.99	237.99	237.991	237.99	237.99	237.991	237.99	237.99	237.99	237.99	237.988	237.99	237.99	237.99	237.99	237.99
218.115	3.7	0	5.89	0.066	12186	278	0	100	1.7	99.2	6.5	5	9	218.116	218.115	218.115	218.116	218.116	218.116	218.115	218.115	218.117	218.115	218.116	218.116	218.117	218.116	218.116	218.116	218.115	218.115	218.116	218.116	218.115	218.116	218.116	218.114	218.116	218.117	218.117	218.115	218.115	218.117	218.117	218.116	218.116	218.115	218.116	218.119
259.925	4.37	0	0.44	0.043	56519	278	0	100	23.8	97.3	21.5	1	9	259.925	259.926	259.924	259.923	259.929	259.924	259.925	259.926	259.924	259.925	259.923	259.926	259.924	259.925	259.925	259.925	259.925	259.927	259.924	259.924	259.923	259.924	259.924	259.926	259.925	259.924	259.925	259.925	259.924	259.924	259.923	259.924	259.924	259.926	259.925	259.923
346.123	2.2	0	3.43	0.03	54017	278	0	100	0.2	99.6	9	7	13	346.124	346.122	346.124	346.124	346.124	346.125	346.124	346.123	346.124	346.123	346.125	346.125	346.125	346.125	346.123	346.124	346.124	346.124	346.124	346.124	346.124	346.124	346.124	346.122	346.124	346.124	346.124	346.124	346.124	346.125	346.125	346.124	346.124	346.125	346.124	346.125
394.175	7.84	0	4.57	0.705	76323	278	0			96.4	19.6	3	8	394.179	394.18	394.173	394.177	394.178	394.171	394.175	394.17	394.179	394.175	394.177	394.179	394.177	394.18	394.17	394.175	394.175	394.17	394.176	394.178	394.179	394.178	394.177	394.17	394.173	394.179	394.177	394.171	394.179	394.173	394.175	394.177	394.174	394.173	394.172	394.173
233.893	3.35	0	0.56	0.095	23370	278	0	100	8.4	99.8	6.3	2	4	233.893	233.894	233.893	233.892	233.894	233.893	233.893	233.896	233.892	233.893	233.894	233.893	233.892	233.892	233.894	233.894	233.894	233.893	233.893	233.892	233.893	233.892	233.893	233.893	233.893	233.893	233.893	233.893	233.892	233.892	233.891	233.892	233.892	233.893	233.893	233.892
406.218	5.06	0	3.62	0.376	19723	224	54	100	18.8	99.3	20.8	4	10		406.219		406.22	406.218	406.218		406.216	406.225	406.219			406.221	406.217	406.221	406.221	406.221	406.221	406.219	406.218	406.215	406.221	406.219	406.219	406.217	406.22		406.218	406.22		406.222				406.218	406.218
441.887	3.7	0	0.44	0.062	53014	278	0	100	10	99.4	18.1	6	15	441.888	441.887	441.888	441.889	441.894	441.887	441.887	441.888	441.883	441.887	441.887	441.885	441.887	441.888	441.888	441.888	441.887	441.888	441.886	441.888	441.893	441.887	441.888	441.887	441.887	441.887	441.888	441.887	441.888	441.888	441.889	441.887	441.887	441.888	441.888	441.889
381.163	2.1	0	2.9	0.321	31465	264	14	100	3.6	100	10.8	3	11	381.163	381.163	381.164	381.164	381.163	381.164	381.164	381.163		381.163	381.163		381.164	381.164	381.164	381.163	381.163	381.163	381.163	381.164	381.163	381.163	381.164	381.163	381.163	381.164	381.164	381.164	381.164	381.163	381.164	381.164	381.164	381.163	381.164	381.164
406.213	5.4	0	4.69	0.803	87608	278	0			97	24.9	2	8	406.213	406.213	406.215	406.214	406.212	406.215	406.212	406.211	406.214	406.212	406.216	406.212	406.215	406.212	406.211	406.212	406.212	406.209	406.212	406.211	406.212	406.211	406.215	406.212	406.214	406.212	406.217	406.212	406.211	406.21	406.214	406.213	406.214	406.215	406.213	406.215
434.118	2.54	0	6.14	0.043	11599	277	1	100	10.6	99.7	14.5	2	3	434.119	434.119	434.118	434.118	434.119	434.12	434.119	434.119	434.12	434.118	434.119	434.119	434.119	434.118	434.12	434.12	434.119	434.119	434.12	434.119	434.119	434.119	434.119	434.119	434.118	434.119	434.119	434.119	434.119	434.119	434.119	434.119	434.119	434.119	434.119	434.12
258.073	5.17	0	0.45	0.259	17576	253	25	100	40.3	98.1	23.8	2	6	258.073	258.073	258.073	258.072	258.078	258.073	258.073	258.073	258.074	258.072	258.073	258.074	258.072	258.073	258.075	258.071	258.073	258.073	258.073	258.074	258.077		258.074	258.075	258.075	258.073	258.074	258.073	258.073	258.073		258.073	258.072	258.073	258.074	258.072
174.052	4.12	0	3.94	0.572	31576	273	5	100	13.5	86	10.4	2	3	174.052	174.052	174.052	174.053	174.052	174.052	174.052	174.052	174.051	174.052	174.052	174.053	174.053	174.052	174.052	174.052	174.052	174.052	174.052	174.052	174.052	174.052	174.052	174.052	174.052	174.052	174.052	174.052	174.052	174.052	174.052	174.052	174.052	174.052	174.052	174.052
530.307	2.96	0	8.65	0.287	9721	278	0	100	4.1	100	13.5	4	9	530.308	530.308	530.308	530.308	530.31	530.308	530.309	530.309	530.309	530.308	530.307	530.309	530.307	530.308	530.308	530.308	530.307	530.316	530.31	530.308	530.307	530.307	530.307	530.308	530.309	530.308	530.308	530.308	530.308	530.308	530.308	530.308	530.308	530.309	530.308	530.306
228.147	0.94	0	2.7	0.202	3677	258	20	100	30.8	87.8	8.8	1	2	228.147	228.147	228.147	228.147	228.147	228.147	228.147	228.147	228.147	228.147	228.147	228.147	228.147	228.147		228.147	228.147	228.147	228.147	228.147	228.147	228.147	228.147		228.147	228.147	228.147	228.147	228.147	228.147	228.147	228.147	228.147	228.147	228.147	228.147
139.064	2.71	0	2.96	0.068	7845	234	44	100	6.6	88	8.1	3	5	139.064		139.064	139.064	139.064	139.064	139.065		139.064	139.064	139.064	139.063	139.064	139.064	139.063	139.064	139.064		139.064	139.064	139.064	139.064	139.064	139.064	139.064	139.064	139.064		139.064	139.064	139.064	139.064	139.064	139.064	139.064	139.064
296.11	3.75	0	0.74	0.302	60765	278	0	100	29.2	98.7	9.5	2	5	296.11	296.11	296.111	296.109	296.11	296.11	296.109	296.112	296.107	296.11	296.11	296.11	296.111	296.111	296.11	296.11	296.11	296.11	296.111	296.112	296.11	296.11	296.11	296.11	296.11	296.11	296.11	296.112	296.109	296.11	296.11	296.11	296.111	296.109	296.11	296.111
350.156	2.11	0	2.6	0.361	10714	240	38	100	14.4	95.8	17	3	9	350.156		350.156	350.156	350.155	350.156	350.157	350.156	350.157		350.156	350.157	350.156	350.156		350.156	350.156	350.156	350.156	350.156	350.156	350.154	350.156		350.156	350.156	350.156	350.157	350.155	350.156	350.156	350.157	350.156	350.156		350.156
422.042	3.08	0	0.5	0.284	29066	278	0	100	9.6	99.8	21.3	1	6	422.042	422.042	422.042	422.043	422.042	422.042	422.042	422.042	422.041	422.043	422.042	422.035	422.042	422.043	422.041	422.043	422.042	422.043	422.043	422.042	422.043	422.042	422.043	422.043	422.043	422.042	422.043	422.043	422.043	422.042	422.042	422.043	422.042	422.043	422.043	422.042
129.078	5.06	0	0.79	0.048	32211	278	0	100	2.3	99.6	14.9	2	5	129.077	129.079	129.078	129.077	129.077	129.077	129.077	129.078	129.077	129.077	129.077	129.077	129.077	129.078	129.077	129.077	129.077	129.077	129.077	129.077	129.077	129.078	129.077	129.077	129.078	129.077	129.078	129.077	129.077	129.078	129.078	129.077	129.078	129.077	129.077	129.078
292.034	0.97	0	7.85	0.03	40028	278	0	100	1.3	95.5	4.4	5	8	292.034	292.034	292.034	292.034	292.034	292.034	292.034	292.034	292.034	292.034	292.034	292.034	292.034	292.034	292.034	292.034	292.034	292.034	292.034	292.034	292.034	292.034	292.034	292.034	292.034	292.034	292.034	292.034	292.034	292.034	292.034	292.034	292.034	292.034	292.034	292.034
327.909	4.88	0	0.44	0.057	54594	278	0	100	14.6	99.9	7.9	5	13	327.908	327.908	327.908	327.911	327.913	327.908	327.908	327.909	327.91	327.909	327.908	327.908	327.909	327.909	327.908	327.909	327.908	327.908	327.909	327.912	327.915	327.909	327.908	327.908	327.909	327.908	327.909	327.908	327.908	327.909	327.914	327.908	327.908	327.908	327.909	327.91
202.025	1.51	0	4.29	0.149	48833	278	0	100	7.4	99.9	1.7	4	5	202.025	202.024	202.025	202.025	202.025	202.025	202.025	202.025	202.025	202.024	202.025	202.025	202.025	202.025	202.025	202.025	202.025	202.025	202.025	202.025	202.025	202.025	202.025	202.024	202.025	202.025	202.025	202.025	202.025	202.025	202.025	202.025	202.025	202.025	202.025	202.025
180.043	1.56	0	2.81	0.268	39103	270	8	100	0.2	99.9	8.6	2	4	180.043	180.043	180.043	180.043	180.043	180.043	180.043	180.043		180.043	180.043		180.043	180.043	180.043	180.043	180.043	180.043	180.043	180.043	180.043	180.043	180.043	180.043	180.043	180.043	180.042	180.043	180.042	180.043	180.043	180.043	180.043	180.043	180.043	180.043
430.043	4.94	0	0.88	0.25	19765	278	0	100	9.7	99.8	18	1	5	430.043	430.047	430.043	430.046	430.044	430.041	430.046	430.042	430.041	430.046	430.045	430.041	430.045	430.043	430.043	430.046	430.044	430.045	430.046	430.045	430.043	430.047	430.045	430.044	430.043	430.044	430.044	430.044	430.045	430.041	430.045	430.043	430.04	430.041	430.044	430.043
148.038	1.91	0	0.93	0.264	36601	278	0	100	10.9	99.7	6.5	4	7	148.038	148.037	148.038	148.037	148.038	148.038	148.038	148.038	148.038	148.038	148.038	148.038	148.038	148.038	148.037	148.038	148.037	148.038	148.037	148.038	148.038	148.038	148.038	148.038	148.038	148.038	148.037	148.037	148.037	148.037	148.037	148.038	148.038	148.038	148.038	148.038
188.116	1.69	0	0.99	0.299	8163	278	0	100	7.2	88.1	7.4	1	2	188.116	188.116	188.116	188.116	188.116	188.116	188.116	188.116	188.116	188.116	188.116	188.116	188.116	188.116	188.115	188.116	188.116	188.116	188.116	188.116	188.116	188.117	188.116	188.116	188.116	188.116	188.116	188.116	188.116	188.116	188.116	188.116	188.116	188.116	188.116	188.116
170.008	9.24	0	5.06	0.498	7241	252	26	100	45.8	99.5	31.8	1	4	170.006	170.006	170.006	170.005	170.006	170.007	170.007	170.006	170.007	170.006	170.006	170.007	170.006	170.007	170.006	170.007	170.007	170.006	170.007	170.007	170.006	170.005	170.006	170.006	170.007	170.006	170.006	170.006	170.007	170.005	170.007	170.007	170.007	170.006	170.007	170.01
150.059	10.21	0	5.11	0.322	49478	266	12	100	20.9	100	61.9	1	4		150.06	150.06	150.058	150.058	150.06	150.059	150.06	150.059	150.059	150.06	150.06	150.06	150.059	150.056	150.062	150.06	150.059	150.061	150.06	150.056	150.059	150.058	150.057	150.06	150.06	150.06	150.058	150.057	150.059	150.057		150.062	150.06	150.06	150.062
198.161	11.25	0	3.56	0.219	17501	269	9	100	32.6	99.8	24.1	1	5	198.162	198.159	198.159	198.162	198.159	198.161	198.161	198.161	198.157	198.161	198.161	198.16	198.163	198.16	198.158	198.161	198.159	198.159	198.165	198.161	198.161	198.166	198.166	198.16	198.162	198.164	198.158	198.159	198.163	198.16	198.158	198.164	198.162	198.16	198.162	198.161
116.012	4.91	0	0.78	0.32	42503	278	0	100	20.5	99.1	18.6	3	5	116.012	116.012	116.012	116.012	116.012	116.012	116.013	116.012	116.011	116.012	116.012	116.012	116.012	116.013	116.012	116.012	116.012	116.013	116.012	116.011	116.012	116.012	116.011	116.012	116.012	116.012	116.013	116.012	116.012	116.012	116.011	116.012	116.012	116.012	116.012	116.012
148.038	2.12	0	0.5	0.222	45827	278	0	100	6.5	88.1	2.9	4	7	148.038	148.038	148.038	148.038	148.038	148.037	148.038	148.038	148.037	148.037	148.038	148.038	148.038	148.038	148.038	148.038	148.038	148.038	148.037	148.038	148.038	148.038	148.038	148.038	148.038	148.038	148.039	148.038	148.039	148.038	148.038	148.038	148.038	148.038	148.038	148.038
295.982	3.13	0	0.64	0.345	29917	278	0			99.9	15.3	2	5	295.981	295.98	295.981	295.981	295.982	295.981	295.981	295.983	295.978	295.982	295.982	295.982	295.982	295.981	295.982	295.981	295.981	295.982	295.982	295.981	295.982	295.981	295.981	295.982	295.982	295.981	295.982	295.982	295.98	295.98	295.981	295.982	295.981	295.982	295.982	295.982
300.129	1.24	0	1.71	0.219	21171	277	1	100	6.4	100	9.1	1	3	300.129	300.13	300.129	300.13	300.13	300.13	300.129	300.13	300.128	300.129	300.13	300.129	300.13	300.129	300.128	300.13	300.13	300.129	300.13	300.129	300.129	300.13	300.13	300.13	300.13	300.129	300.129	300.129	300.129	300.13	300.13	300.13	300.129	300.13	300.13	300.13
426.092	5.8	0	2.67	0.406	5349	276	2	100	14.9	98.5	30.3	1	6	426.091	426.091	426.091	426.094	426.091	426.091	426.092	426.091	426.091	426.092	426.091	426.092	426.091	426.091	426.091	426.091	426.091	426.092	426.091	426.095	426.091	426.091	426.093	426.091	426.091	426.091	426.092	426.092	426.091	426.093	426.098	426.091	426.091	426.091	426.091	426.09
137.948	4.61	0	0.44	0.028	25387	266	12	100	32.3	99.5	11.6	2	7	137.948	137.948	137.948	137.948		137.947	137.948	137.951	137.948	137.948	137.948	137.95	137.948	137.949	137.948	137.949	137.949	137.947	137.948	137.948	137.948	137.948	137.948	137.948	137.948	137.948	137.949	137.948	137.948	137.948	137.948	137.947	137.948	137.948	137.948	137.948
113.98	10.46	0	4.64	0.249	70913	276	2	100	42.9	98	17.8	1	5	113.979	113.979	113.98	113.979	113.979	113.98	113.979	113.979	113.979	113.979	113.979	113.979	113.98	113.98	113.979	113.979	113.978	113.979	113.979	113.979	113.979	113.98	113.979	113.979	113.98	113.979	113.98	113.979	113.979	113.979	113.981	113.979	113.98	113.979	113.98	113.98
253.972	2.87	0	0.62	0.099	28981	278	0	100	8.4	99.6	15	3	6	253.971	253.971	253.971	253.97	253.972	253.972	253.971	253.972	253.972	253.972	253.971	253.975	253.971	253.971	253.972	253.97	253.97	253.971	253.972	253.969	253.971	253.969	253.972	253.972	253.971	253.971	253.971	253.972	253.97	253.97	253.97	253.971	253.971	253.972	253.972	253.972
181.073	6.79	0	0.76	0.071	43864	278	0	100	1.3	99.9	9.7	2	3	181.074	181.074	181.075	181.074	181.074	181.073	181.072	181.074	181.07	181.074	181.074	181.074	181.072	181.074	181.074	181.074	181.073	181.073	181.073	181.072	181.074	181.074	181.072	181.074	181.074	181.074	181.075	181.073	181.073	181.074	181.074	181.074	181.074	181.073	181.074	181.074
388.208	5.76	0	4.68	0.274	724603	278	0			96.6	15	4	10	388.208	388.207	388.21	388.207	388.207	388.211	388.21	388.207	388.207	388.208	388.21	388.208	388.211	388.207	388.205	388.207	388.21	388.204	388.208	388.205	388.208	388.206	388.21	388.21	388.21	388.208	388.207	388.206	388.206	388.206	388.209	388.207	388.211	388.207	388.209	388.211
434.117	6.83	0	4.71	0.357	24898	278	0			99.4	33.1	1	5	434.117	434.113	434.114	434.118	434.118	434.121	434.112	434.116	434.115	434.119	434.114	434.128	434.123	434.118	434.114	434.121	434.112	434.113	434.117	434.117	434.118	434.117	434.119	434.118	434.117	434.118	434.118	434.114	434.118	434.114	434.122	434.116	434.119	434.115	434.119	434.118
940.649	0.36	0	6.09	0.042	61676	278	0	100	0	99.9	0.7	5	5	940.649	940.65	940.649	940.649	940.649	940.649	940.649	940.649	940.649	940.649	940.649	940.649	940.65	940.649	940.649	940.649	940.649	940.649	940.649	940.649	940.649	940.649	940.649	940.649	940.649	940.649	940.649	940.649	940.649	940.649	940.649	940.649	940.649	940.649	940.649	940.649
350.025	2.88	0	3.12	0.229	15651	237	41	100	15.5	99.9	13.8	1	5	350.025	350.023	350.025		350.025	350.026	350.025	350.025	350.026		350.026	350.029	350.025	350.025	350.025	350.025	350.025	350.025	350.025	350.025	350.025	350.025	350.025	350.025	350.025	350.025	350.025	350.025	350.025	350.025		350.025	350.026	350.025	350.025	350.025
702.157	2.78	0	7.14	0.312	8282	243	35	100	20.9	99.9	12.3	2	6	702.158	702.158	702.158	702.157	702.158	702.157	702.158	702.158			702.159		702.158	702.159	702.158	702.159	702.158	702.158	702.158	702.158	702.159	702.159	702.158	702.159	702.159	702.158	702.158	702.158	702.158	702.159	702.159	702.159	702.158	702.158	702.159	702.159
134.057	4.72	0	0.9	0.445	18488	273	5	100	15.7	87.9	19.8	3	7	134.058	134.057	134.057	134.057	134.057	134.057	134.056	134.057	134.056	134.058	134.058	134.057	134.057	134.058		134.057	134.057	134.058	134.058	134.058	134.057	134.058	134.057	134.057	134.058	134.057	134.056	134.057	134.058	134.058	134.058	134.057	134.057	134.057	134.056	134.058
128.013	4.17	0	0.68	0.178	30745	278	0	100	6.6	88.1	6.5	6	8	128.012	128.012	128.013	128.012	128.012	128.012	128.012	128.012	128.013	128.013	128.012	128.012	128.012	128.013	128.013	128.012	128.012	128.012	128.013	128.012	128.012	128.012	128.012	128.013	128.013	128.012	128.013	128.013	128.012	128.012	128.013	128.013	128.013	128.012	128.012	128.013
348.031	4.51	0	0.61	0.116	43629	278	0	100	21.8	98.2	28.2	4	7	348.029	348.033	348.028	348.032	348.028	348.028	348.032	348.027	348.034	348.028	348.029	348.033	348.03	348.033	348.027	348.029	348.033	348.027	348.028	348.031	348.029	348.031	348.03	348.032	348.03	348.03	348.032	348.028	348.027	348.032	348.033	348.031	348.028	348.028	348.029	348.031
352.207	2.79	0	4.15	0.192	13165	278	0	100	8.2	99.9	11.6	4	8	352.207	352.207	352.208	352.208	352.207	352.207	352.208	352.207	352.205	352.207	352.207	352.206	352.208	352.207	352.207	352.208	352.207	352.208	352.207	352.207	352.208	352.208	352.208	352.206	352.207	352.208	352.207	352.208	352.207	352.208	352.209	352.208	352.208	352.207	352.207	352.208
480.089	7.16	0	3.82	0.476	9869	275	3	100	12.3	99.3	29.7	1	10	480.091	480.089	480.091	480.091	480.09	480.091	480.091	480.089	480.09	480.09	480.089	480.09	480.091	480.092	480.079	480.091	480.077	480.1	480.091	480.091		480.091	480.091		480.091	480.091	480.091	480.079	480.091	480.091	480.091	480.091	480.091	480.09	480.091	480.091
106.028	4.68	0	0.52	0.037	42088	278	0	100	3.3	99.5	7.2	3	4	106.028	106.028	106.027	106.028	106.028	106.028	106.027	106.028	106.028	106.027	106.028	106.028	106.028	106.028	106.028	106.028	106.03	106.028	106.028	106.028	106.028	106.028	106.027	106.028	106.029	106.028	106.028	106.028	106.028	106.027	106.028	106.027	106.027	106.029	106.029	106.028
575.272	5.12	0	4.6	0.3	8824	258	20	100	15.2	99	30.2	1	4	575.274	575.271	575.272	575.271	575.273	575.274	575.271	575.271		575.271	575.271	575.262	575.271	575.272		575.271	575.271	575.272	575.271	575.271	575.272	575.271	575.269	575.272	575.273	575.272	575.274	575.272	575.271	575.272	575.274	575.273	575.274	575.274	575.272	575.275
438.242	4.07	0	6.6	0.467	48259	221	57	100	29.9	99.9	25.1	1	7	438.243			438.242		438.243		438.241	438.246		438.242	438.245	438.241	438.244		438.242			438.243	438.243	438.243	438.242			438.242	438.244	438.241			438.242	438.244	438.243	438.241		438.244	438.243
624.277	1.96	0	8.91	0.434	10191	261	17	100	16.8	99.9	9.3	2	4		624.278	624.278	624.277	624.277	624.278	624.279	624.277	624.277	624.28	624.28	624.278	624.279	624.278	624.278	624.279	624.277	624.279	624.277	624.278	624.276	624.276	624.278	624.277			624.278	624.277	624.278	624.277	624.279	624.278	624.277	624.278	624.277	624.278
148.052	8.2	0	1.42	0.308	46262	278	0	100	11.1	99.8	8.3	3	5	148.053	148.052	148.052	148.052	148.052	148.052	148.052	148.052	148.052	148.052	148.052	148.052	148.052	148.052	148.052	148.052	148.052	148.052	148.052	148.052	148.052	148.052	148.052	148.053	148.053	148.052	148.053	148.052	148.052	148.053	148.052	148.052	148.053	148.052	148.052	148.052
424.191	4.55	0	3.07	0.519	6372	196	82	100	34.2	98.3	19.9	2	10	424.192			424.193		424.189		424.192	424.193		424.191	424.193	424.193	424.192	424.194	424.193	424.191		424.193	424.194	424.194	424.193			424.192	424.19					424.194	424.192			424.192	424.192
288.042	1.82	0	2.68	0.131	13516	278	0	100	0.8	100	6.8	3	10	288.042	288.042	288.042	288.042	288.042	288.042	288.042	288.042	288.043	288.042	288.043	288.043	288.043	288.043	288.043	288.042	288.042	288.042	288.042	288.042	288.042	288.042	288.043	288.042	288.043	288.043	288.043	288.043	288.043	288.042	288.042	288.043	288.043	288.043	288.042	288.043
416.157	5.24	0	5.08	0.08	8495	234	44	100	7.9	99.2	16.9	3	10	416.154	416.157	416.156	416.154	416.154	416.155	416.156	416.156	416.155	416.154		416.156	416.156	416.156	416.156	416.16		416.157	416.155	416.155	416.154	416.157	416.157	416.155	416.155	416.156	416.153	416.154	416.159	416.154	416.156	416.157	416.156			416.154
180.043	7.49	0	3.65	0.431	49182	266	12	100	20.4	94.9	12.7	1	8	180.044	180.043	180.042	180.04	180.043	180.043	180.043	180.043	180.042	180.043	180.043	180.042	180.043	180.044	180.044	180.043	180.043	180.043	180.043	180.044	180.044	180.043	180.043		180.039	180.043	180.043	180.043	180.043	180.044	180.043	180.045	180.043	180.043	180.044	180.045
526.032	3.46	0	5.07	0.042	5846	236	42	100	33.5	98.3	16.8	1	3	526.032	526.032	526.034		526.03	526.031	526.032	526.031	526.032		526.032	526.032	526.032	526.032	526.033	526.034	526.032	526.033	526.033	526.032	526.031	526.037	526.033	526.031	526.031	526.032	526.031	526.031	526.035	526.034		526.032	526.031	526.034	526.032	526.033
234.111	1.77	0	1.92	0.237	5668	278	0	100	11.6	88.1	6.6	1	2	234.111	234.111	234.111	234.111	234.111	234.111	234.11	234.111	234.111	234.111	234.112	234.111	234.111	234.111	234.111	234.111	234.111	234.111	234.111	234.111	234.111	234.111	234.111	234.112	234.111	234.111	234.111	234.111	234.11	234.111	234.111	234.111	234.111	234.11	234.112	234.111
258.036	9.25	0	5.01	0.241	32855	278	0			99.9	25.8	1	5	258.034	258.034	258.034	258.035	258.034	258.034	258.035	258.034	258.035	258.035	258.034	258.036	258.034	258.034	258.034	258.035	258.035	258.034	258.034	258.034	258.034	258.034	258.035	258.034	258.035	258.034	258.034	258.034	258.035	258.034	258.034	258.035	258.034	258.035	258.034	258.034
534.266	3.45	0	4.39	0.054	8043	275	3	100	19.5	99.7	22.9	3	9	534.269	534.266	534.267	534.266	534.267	534.268	534.266	534.267	534.266	534.268	534.268	534.265	534.266	534.269	534.267	534.269	534.265	534.267	534.268	534.266	534.268	534.266	534.269	534.267	534.269	534.267	534.269	534.266	534.266	534.268	534.269	534.267	534.268	534.266	534.268	534.265
1100.25	1.68	0	3.37	0.041	6078	202	76	100	78.3	99.9	13.6	2	4	1100.24	1100.25	1100.24		1100.25	1100.24	1100.24	1100.25		1100.24	1100.24		1100.24	1100.25	1100.24	1100.24	1100.24	1100.24	1100.24	1100.24	1100.24	1100.24	1100.24	1100.25	1100.25	1100.24	1100.24	1100.24	1100.25	1100.25		1100.24	1100.25	1100.25	1100.24	1100.25
518.19	4.17	0	3.52	0.109	25041	278	0	100	9.5	98.4	20.4	3	8	518.191	518.193	518.192	518.192	518.188	518.191	518.191	518.191	518.192	518.193	518.192	518.194	518.193	518.193	518.192	518.192	518.192	518.191	518.193	518.192	518.19	518.194	518.194	518.188	518.19	518.191	518.19	518.19	518.192	518.192	518.192	518.191	518.191	518.192	518.192	518.19
370.145	2.68	0	0.87	0.888	23596	278	0			99.9	12.4	3	10	370.146	370.146	370.147	370.146	370.146	370.146	370.145	370.146	370.147	370.146	370.146	370.147	370.146	370.146	370.147	370.146	370.147	370.146	370.147	370.146	370.147	370.146	370.145	370.146	370.146	370.147	370.147	370.146	370.145	370.146	370.145	370.147	370.146	370.146	370.146	370.145
882.151	5.07	0	4.91	0.231	20413	278	0	100	34.1	99.6	30.7	2	9	882.156	882.153	882.152	882.151	882.152	882.154	882.155	882.155	882.164	882.144	882.156	882.161	882.154	882.154	882.158	882.156	882.155	882.157	882.153	882.157	882.154	882.153	882.154	882.157	882.154	882.154	882.154	882.145	882.156	882.156	882.154	882.157	882.154	882.153	882.157	882.152
610.128	4.04	0	1.06	0.183	9264	273	5	100	12.2	99.5	42.9	1	3	610.128	610.13	610.13	610.122	610.13	610.13	610.13	610.13	610.13	610.128	610.13	610.13	610.13	610.129	610.13	610.13	610.13	610.13	610.131	610.13	610.13	610.128	610.13	610.13	610.13	610.129	610.13	610.13	610.13	610.13	610.122	610.13	610.128	610.129	610.131	610.129
678.28	5.36	0	6.04	0.155	35689	277	1	100	10.7	99.3	42.1	1	8	678.284	678.284	678.282	678.286	678.284	678.28	678.278	678.272	678.287	678.282	678.273	678.288	678.285	678.278	678.273	678.281	678.283	678.283	678.285	678.285	678.283	678.278	678.282	678.283	678.283	678.284	678.281	678.281	678.283	678.283	678.271	678.276	678.282	678.284	678.282	678.283
502.129	3.02	0	3.19	0.083	28906	272	6	100	6.7	98.7	19.4	1	4	502.131	502.131	502.131	502.131	502.131	502.131	502.13	502.13	502.131	502.131	502.13	502.131	502.13	502.13	502.131	502.131	502.13	502.131	502.131	502.131	502.131	502.13	502.131	502.13	502.13	502.13	502.13	502.131	502.13	502.131	502.131	502.131	502.13	502.131	502.131	502.131
311.976	3.77	0	0.7	0.387	36822	278	0			99.9	14	4	5	311.976	311.976	311.974	311.976	311.977	311.975	311.974	311.977	311.976	311.976	311.975	311.977	311.977	311.974	311.978	311.976	311.976	311.974	311.977	311.976	311.976	311.975	311.977	311.975	311.976	311.977	311.972	311.977	311.973	311.974	311.977	311.976	311.974	311.976	311.976	311.977
594.137	4.19	0	2.99	0.685	6001	278	0			99.3	30.7	1	4	594.138	594.138	594.137	594.135	594.14	594.137	594.139	594.137	594.138	594.137	594.137	594.137	594.139	594.138	594.138	594.137	594.137	594.137	594.14	594.138	594.138	594.137	594.136	594.138	594.139	594.138	594.139	594.139	594.138	594.137	594.133	594.138	594.138	594.138	594.138	594.138
448.098	2.37	0	5.48	0.212	79666	278	0			100	8.2	3	5	448.099	448.098	448.099	448.099	448.099	448.099	448.099	448.1	448.099	448.099	448.1	448.099	448.099	448.099	448.099	448.099	448.099	448.099	448.099	448.1	448.099	448.099	448.099	448.098	448.099	448.099	448.1	448.099	448.099	448.1	448.099	448.1	448.099	448.1	448.099	448.1
346.09	2.27	0	1.29	0.577	15309	276	2	100	4.1	99.9	18.3	1	3	346.09	346.09	346.091	346.091	346.091	346.091	346.09	346.09	346.091	346.09	346.09	346.089	346.091	346.091	346.09	346.09	346.091	346.09	346.091	346.091	346.091	346.091	346.091	346.09	346.091	346.091	346.091	346.09	346.091	346.091	346.091	346.09	346.091	346.091	346.091	346.091
558.032	3.73	0	2.61	0.055	11617	209	69	100	9.9	99.8	17	1	5	558.032	558.032	558.033		558.032	558.033	558.032	558.032		558.036	558.032		558.036	558.033	558.032	558.033	558.032	558.033	558.032	558.032	558.033		558.039	558.032	558.033	558.033		558.032	558.034	558.034		558.033	558.033	558.035	558.032	558.032
164.048	2.95	0	4.24	0.563	24544	248	30	100	8.3	100	8.4	2	6	164.048	164.047	164.048	164.048	164.047	164.047	164.047	164.047	164.047	164.047	164.047	164.046	164.048	164.047	164.047	164.047	164.047	164.047	164.047	164.048	164.048	164.048	164.048	164.047	164.048	164.048	164.048	164.047	164.048	164.048	164.048	164.047	164.048	164.048	164.047	164.048
265.972	7.18	0	0.6	0.137	35970	278	0	100	10.5	99.4	14.8	2	5	265.971	265.97	265.967	265.972	265.972	265.97	265.968	265.975	265.975	265.969	265.968	265.977	265.972	265.968	265.974	265.971	265.967	265.969	265.97	265.971	265.972	265.972	265.968	265.972	265.971	265.972	265.968	265.969	265.968	265.969	265.972	265.972	265.969	265.97	265.971	265.971
502.048	6.28	0	4.18	0.273	20735	250	28	100	33.7	99.7	25	1	9	502.048	502.048	502.048		502.048	502.049	502.048	502.048	502.047	502.049	502.049	502.048	502.049	502.049	502.048	502.048	502.048	502.048	502.048	502.048	502.049	502.048	502.048	502.048	502.049	502.048	502.049	502.048	502.048	502.049		502.048	502.049	502.048	502.048	502.049
146.022	4.68	0	0.7	0.132	976127	278	0			99.9	5.3	5	7	146.022	146.021	146.022	146.022	146.022	146.022	146.022	146.022	146.022	146.022	146.023	146.023	146.022	146.022	146.023	146.022	146.022	146.022	146.022	146.022	146.023	146.021	146.022	146.022	146.023	146.022	146.022	146.022	146.022	146.023	146.022	146.023	146.023	146.022	146.022	146.023
440.011	3.23	0	0.63	0.118	29448	278	0	100	4.3	99.8	11.8	3	7	440.011	440.008	440.013	440.011	440.012	440.011	440.011	440.013	440.014	440.013	440.013	440.014	440.013	440.013	440.013	440.011	440.012	440.011	440.013	440.013	440.013	440.01	440.011	440.011	440.013	440.012	440.011	440.015	440.009	440.011	440.012	440.014	440.012	440.012	440.013	440.014
350.191	2.73	0	3.74	0.515	12726	262	16	100	10.3	99.6	22.6	2	9	350.192	350.192	350.192	350.193	350.19	350.191	350.192	350.193		350.192	350.192		350.192	350.192	350.193	350.193	350.191	350.193	350.192	350.192	350.192	350.193	350.192	350.189	350.193	350.192	350.192	350.191	350.191	350.192	350.192	350.192	350.192	350.191	350.192	350.192
412.099	4.43	0	3.44	0.247	26973	277	1	100	12.4	97.6	26	1	7	412.1	412.099	412.1	412.1	412.1	412.101	412.1	412.096	412.099	412.1	412.099	412.098	412.101	412.101	412.099	412.099	412.095	412.099	412.1	412.1	412.1	412.1	412.1	412.099	412.099	412.1	412.099	412.099	412.099	412.101	412.096	412.095	412.095	412.094	412.099	412.096
874.212	1.51	0	4.98	0.137	16149	278	0	100	26.1	99.9	12.9	2	7	874.212	874.212	874.212	874.212	874.212	874.212	874.211	874.212	874.21	874.211	874.21	874.204	874.213	874.212	874.212	874.212	874.212	874.212	874.213	874.215	874.212	874.211	874.212	874.211	874.211	874.212	874.213	874.212	874.215	874.214	874.213	874.214	874.212	874.212	874.212	874.211
305.074	1.85	0	0.91	0.035	34665	278	0	100	0.7	99.9	8	5	11	305.074	305.074	305.074	305.073	305.074	305.073	305.074	305.074	305.071	305.073	305.074	305.073	305.074	305.074	305.074	305.074	305.074	305.074	305.074	305.074	305.074	305.074	305.074	305.074	305.073	305.074	305.074	305.074	305.074	305.074	305.073	305.073	305.074	305.074	305.075	305.074
686.183	3.4	0	0.81	0.089	17040	278	0			99.8	24.4	1	3	686.183	686.185	686.186	686.184	686.185	686.183	686.187	686.187	686.181	686.186	686.186	686.186	686.187	686.187	686.185	686.185	686.187	686.187	686.186	686.185	686.187	686.186	686.186	686.184	686.187	686.186	686.186	686.185	686.186	686.184	686.185	686.186	686.187	686.184	686.187	686.186
342.119	5.08	0	5.4	0.295	3640	209	69	100	50.4	99.1	20.1	1	4	342.119		342.119	342.12		342.119	342.119	342.118	342.121	342.118	342.119	342.12	342.118	342.118		342.119	342.117		342.12	342.122	342.119	342.118	342.119		342.119	342.117	342.121	342.118		342.118	342.119			342.116	342.12	342.118
150.066	9.1	0	5.15	0.214	34607	276	2			99.9	19.8	0	3	150.066	150.067	150.068	150.066	150.066	150.068	150.067	150.065	150.066	150.065	150.067	150.063	150.066	150.067	150.068	150.068	150.066	150.067	150.067	150.067	150.066	150.068	150.068	150.066	150.065	150.067	150.067	150.063	150.068	150.067	150.068	150.066	150.066	150.067	150.066	150.066
438.246	2.62	0	8.01	0.041	18866	272	6	100	12.7	99.7	9.5	3	9	438.247	438.247	438.247	438.247	438.247	438.247	438.247	438.247	438.247	438.247	438.247	438.247	438.247	438.247	438.247	438.247	438.247	438.247	438.247	438.247	438.246	438.247	438.247	438.247	438.247	438.247	438.247	438.247	438.247	438.247	438.244	438.246	438.247	438.247	438.247	438.247
301.115	2.25	0	3.68	0.048	31960	278	0			99.9	7.1	3	6	301.115	301.115	301.116	301.115	301.115	301.115	301.116	301.115	301.116	301.116	301.115	301.116	301.115	301.116	301.116	301.115	301.116	301.115	301.115	301.115	301.115	301.115	301.115	301.115	301.115	301.115	301.115	301.116	301.115	301.116	301.115	301.115	301.115	301.116	301.115	301.115
340.017	1.92	0	4.29	0.165	40511	278	0	100	0.3	99.8	5	6	10	340.017	340.017	340.017	340.017	340.017	340.017	340.017	340.017	340.017	340.017	340.017	340.017	340.017	340.017	340.017	340.017	340.017	340.017	340.017	340.017	340.017	340.017	340.017	340.017	340.017	340.017	340.017	340.017	340.017	340.017	340.017	340.017	340.017	340.017	340.017	340.017
354.084	6.24	0	3.36	0.318	29778	261	17	100	9.1	98.1	28.5	1	6	354.083	354.083	354.082	354.087	354.082	354.082	354.082	354.083	354.083	354.082	354.085	354.084	354.089	354.083	354.085	354.085	354.084	354.082	354.084	354.083	354.084	354.084	354.082	354.082	354.084	354.082	354.084	354.084		354.084	354.084	354.084	354.082	354.085	354.091	354.084
288.06	5.93	0	5.19	0.127	38456	278	0			100	14.1	2	4	288.061	288.06	288.063	288.057	288.06	288.06	288.061	288.061	288.06	288.059	288.06	288.056	288.062	288.06	288.064	288.063	288.058	288.062	288.062	288.06	288.058	288.064	288.063	288.059	288.059	288.061	288.06	288.058	288.063	288.062	288.062	288.061	288.061	288.062	288.061	288.062
144.057	3.2	0	2.8	0.346	42602	278	0	100	6.1	87.2	13	1	6	144.057	144.057	144.057	144.057	144.056	144.057	144.057	144.058	144.057	144.057	144.057	144.059	144.057	144.057	144.057	144.057	144.057	144.057	144.057	144.057	144.057	144.057	144.057	144.057	144.057	144.057	144.056	144.057	144.057	144.057	144.057	144.057	144.057	144.058	144.057	144.058
650.144	5.58	0	3.58	0.863	13485	278	0			96.4	27.1	1	5	650.146	650.145	650.148	650.149	650.145	650.148	650.146	650.147	650.141	650.144	650.146	650.141	650.148	650.145	650.139	650.148	650.146	650.147	650.148	650.146	650.146	650.149	650.15	650.145	650.146	650.146	650.148	650.144	650.146	650.147	650.148	650.146	650.147	650.147	650.145	650.148
294.12	8	0	3.34	0.291	39164	278	0	100	10.2	99.3	32.9	1	7	294.119	294.119	294.118	294.123	294.118	294.118	294.121	294.121	294.126	294.121	294.121	294.12	294.123	294.118	294.122	294.121	294.121	294.118	294.122	294.119	294.121	294.121	294.122	294.117	294.118	294.119	294.12	294.121	294.119	294.119	294.121	294.121	294.119	294.119	294.116	294.118
448.141	2.49	0	0.52	0.297	25828	278	0	100	6.2	100	11.4	2	6	448.142	448.142	448.142	448.143	448.143	448.142	448.142	448.142	448.143	448.142	448.143	448.144	448.142	448.142	448.143	448.142	448.142	448.143	448.142	448.142	448.143	448.142	448.142	448.142	448.142	448.142	448.143	448.143	448.143	448.142	448.142	448.142	448.142	448.142	448.142	448.142
650.144	3.65	0	3.88	0.592	10959	223	55	100	25	99.4	20.2	3	9	650.146	650.143	650.145	650.145	650.146	650.146		650.145	650.148	650.146	650.145	650.144	650.146	650.146	650.141	650.145	650.143		650.146	650.146	650.146	650.147	650.147	650.144	650.146	650.145	650.146	650.143	650.144	650.147	650.147	650.146	650.146	650.144	650.144	650.146
234.137	2.45	0	2.92	0.065	5699	163	115	100	42.3	99.8	20.4	1	3	234.137	234.136	234.137			234.136		234.136	234.136	234.136		234.136		234.135			234.135	234.136			234.136				234.136	234.136		234.137			234.137			234.137		234.136
504.178	3.46	0	3.4	0.318	8867	278	0	100	2.3	99.6	21.1	2	9	504.176	504.178	504.178	504.179	504.176	504.177	504.178	504.175	504.18	504.18	504.179	504.181	504.18	504.179	504.177	504.177	504.178	504.178	504.179	504.18	504.176	504.176	504.18	504.178	504.177	504.18	504.177	504.178	504.18	504.179	504.178	504.175	504.18	504.18	504.18	504.179
774.156	5.07	0	5.1	0.07	13740	246	32	100	52.5	99.9	31.3	1	4	774.16	774.158	774.158		774.153	774.154	774.159	774.155	774.139		774.157	774.137	774.161	774.16	774.149	774.157	774.157	774.163	774.159	774.158	774.155		774.16	774.153	774.163	774.159	774.158	774.159	774.159	774.161			774.161	774.159	774.154	774.161
219.997	2.32	0	8.54	0.66	29967	278	0			97	8.1	7	10	219.997	219.996	219.997	219.996	219.996	219.997	219.996	219.996	219.997	219.997	219.997	219.996	219.996	219.997	219.997	219.996	219.996	219.996	219.997	219.996	219.997	219.997	219.997	219.997	219.997	219.996	219.996	219.996	219.997	219.996	219.997	219.996	219.997	219.996	219.997	219.997
150.054	2.03	0	0.5	0.025	285489	278	0	100	16.8	88	3.4	4	8	150.053	150.054	150.054	150.054	150.054	150.054	150.053	150.054	150.054	150.054	150.054	150.054	150.054	150.054	150.054	150.054	150.054	150.054	150.054	150.054	150.054	150.054	150.054	150.054	150.054	150.054	150.054	150.054	150.054	150.054	150.054	150.054	150.054	150.054	150.054	150.054
492.146	3.47	0	3	0.574	8226	246	32	100	20.3	99.9	26.5	1	5	492.147	492.147	492.148		492.147	492.147	492.147	492.147	492.148	492.148	492.147	492.149	492.147		492.147	492.147	492.146	492.146	492.15	492.147	492.147	492.146	492.152	492.146	492.148	492.147	492.147	492.146	492.147	492.147		492.146	492.148	492.147	492.144	492.146
542.038	4.54	0	4.19	0.399	17591	258	20	100	9.4	99.6	26.8	1	5	542.038	542.038	542.038	542.044	542.038	542.038	542.038	542.038	542.037	542.039	542.038	542.038	542.039	542.038	542.038	542.038	542.038	542.038	542.038	542.038	542.038	542.038	542.038	542.037	542.038	542.038	542.038	542.038	542.038	542.039	542.04	542.038	542.038	542.038	542.038	542.038
194.057	13.67	0	4.72	0.482	35216	259	19	100	13	99.5	24.3	1	6	194.057	194.054	194.059	194.06	194.055	194.058	194.055	194.056	194.057	194.056	194.059	194.059	194.059	194.06	194.045	194.058	194.054	194.055	194.059	194.056	194.057	194.058	194.059	194.056		194.057	194.056	194.055	194.056	194.054		194.06	194.058	194.054	194.058	194.059
184.038	12.86	0	3.44	0.261	12253	271	7	100	11.2	100	34.5	1	7	184.048	184.038	184.038	184.036	184.038	184.037	184.035	184.038	184.038	184.037	184.039	184.038	184.04	184.038	184.038	184.039	184.038	184.038	184.035	184.035	184.038	184.04	184.038	184.036	184.037	184.038	184.039	184.037	184.037	184.037		184.038	184.038	184.038	184.038	184.038
308.916	6.41	0	0.42	0.06	39648	278	0	100	13.2	99.7	25.5	2	15	308.918	308.921	308.918	308.917	308.917	308.918	308.918	308.918	308.918	308.918	308.917	308.917	308.919	308.919	308.92	308.919	308.916	308.918	308.918	308.918	308.918	308.918	308.918	308.916	308.918	308.918	308.918	308.917	308.922	308.918	308.919	308.917	308.918	308.918	308.918	308.918
179.03	12.6	0	5.12	0.085	51293	272	6	100	29.4	98.7	33.1	1	3	179.032	179.029	179.034	179.029	179.028	179.03	179.03	179.031	179.029	179.029	179.033	179.032	179.032	179.03	179.035		179.029	179.033	179.032	179.03	179.03	179.035	179.034	179.03	179.029	179.031	179.03	179.029	179.034	179.034	179.034	179.032	179.031	179.033	179.031	179.031
614.024	2.94	0	0.7	0.026	23981	278	0	100	12.8	100	12.9	1	4	614.031	614.025	614.025	614.026	614.026	614.025	614.025	614.026	614.025	614.025	614.026	614.026	614.026	614.026	614.026	614.026	614.025	614.026	614.025	614.026	614.025	614.025	614.026	614.026	614.025	614.026	614.025	614.033	614.025	614.026	614.026	614.026	614.026	614.025	614.025	614.025
299.181	1.78	0	4.11	0.169	10254	278	0	100	51.9	96	5.3	2	4	299.181	299.181	299.181	299.182	299.181	299.181	299.182	299.181	299.182	299.181	299.181	299.181	299.18	299.181	299.181	299.181	299.181	299.181	299.18	299.181	299.181	299.181	299.181	299.18	299.181	299.181	299.181	299.181	299.181	299.182	299.182	299.181	299.181	299.182	299.181	299.181
172.11	1.06	0	6.34	0.472	17045	278	0			88.1	1	4	5	172.11	172.11	172.11	172.11	172.11	172.11	172.11	172.11	172.11	172.11	172.11	172.111	172.11	172.11	172.11	172.11	172.11	172.11	172.11	172.11	172.11	172.11	172.11	172.11	172.11	172.11	172.11	172.11	172.11	172.11	172.11	172.11	172.11	172.11	172.11	172.11
115.996	2.59	0	0.43	0.05	54091	274	4	100	6.6	88.1	2.2	2	3	115.996	115.996	115.995	115.996	115.996	115.995	115.996	115.996	115.996	115.996	115.995	115.996	115.996	115.996	115.996	115.996	115.995	115.996	115.996	115.996	115.996	115.996	115.996	115.995	115.996	115.996	115.996	115.996	115.996	115.996	115.996	115.995	115.996	115.996	115.996	115.996
473.166	2.3	0	2.92	0.03	21133	278	0	100	0.2	98.3	13.8	1	4	473.167	473.167	473.167	473.167	473.166	473.166	473.167	473.167	473.167	473.167	473.167	473.167	473.166	473.167	473.167	473.167	473.167	473.167	473.166	473.167	473.167	473.167	473.166	473.166	473.166	473.166	473.166	473.167	473.166	473.166	473.166	473.167	473.167	473.167	473.167	473.166
320.131	2.68	0	3.93	0.194	27671	278	0	100	13	88	6.8	2	3	320.131	320.132	320.13	320.132	320.131	320.129	320.132	320.131	320.131	320.132	320.131	320.13	320.13	320.131	320.13	320.131	320.131	320.131	320.13	320.131	320.13	320.131	320.131	320.131	320.13	320.132	320.131	320.131	320.131	320.132	320.132	320.13	320.131	320.132	320.132	320.129
452.061	2.42	0	3.64	0.037	35083	278	0	100	0	99.7	14.3	2	6	452.062	452.062	452.062	452.062	452.06	452.062	452.062	452.062	452.065	452.063	452.062	452.062	452.062	452.062	452.062	452.062	452.062	452.062	452.062	452.062	452.061	452.062	452.062	452.061	452.062	452.062	452.062	452.062	452.062	452.062	452.062	452.062	452.062	452.062	452.063	452.062
294.13	7.02	0	2.64	0.272	10569	278	0	100	14.9	94.8	24	1	6	294.132	294.132	294.131	294.132	294.131	294.131	294.132	294.132	294.132	294.132	294.132	294.13	294.132	294.131	294.131	294.132	294.132	294.133	294.132	294.132	294.132	294.132	294.132	294.132	294.132	294.132	294.132	294.132	294.131	294.132	294.132	294.129	294.132	294.129	294.132	294.131
636.072	1.27	0	4.27	0.146	179244	278	0	100	35.9	99.1	7.7	3	7	636.073	636.072	636.073	636.073	636.072	636.072	636.072	636.073	636.073	636.072	636.072	636.073	636.073	636.073	636.073	636.073	636.072	636.073	636.072	636.073	636.073	636.073	636.073	636.073	636.073	636.073	636.073	636.073	636.073	636.073	636.073	636.073	636.073	636.073	636.072	636.073
768.126	2.27	0	3.91	0.186	11683	255	23	100	1.2	99.9	14.6	1	5	768.128	768.128	768.127		768.128	768.127	768.127	768.128	768.128	768.128	768.128	768.128	768.128	768.128	768.128	768.128	768.128	768.127	768.128	768.128	768.128	768.129	768.128	768.128	768.127	768.128	768.128	768.127	768.128	768.128		768.128	768.128	768.127	768.129	768.128
396.161	1.95	0	1.59	0.361	10687	278	0			99.7	17.3	1	6	396.162	396.162	396.162	396.16	396.162	396.162	396.161	396.162	396.162	396.161	396.162	396.161	396.162	396.161	396.162	396.162	396.162	396.161	396.162	396.161	396.161	396.162	396.162	396.162	396.162	396.162	396.162	396.163	396.161	396.162	396.16	396.162	396.162	396.161	396.162	396.162
118.026	2.74	0	0.53	0.042	28867	275	3	100	3.6	87.5	5.4	4	5	118.026	118.027	118.026	118.026	118.026	118.026	118.026	118.026	118.027	118.026	118.026	118.027	118.026	118.027	118.026	118.026	118.026	118.026	118.026	118.026	118.026	118.027	118.026	118.026	118.026	118.026	118.026	118.026	118.025	118.026	118.026	118.026	118.026	118.026	118.026	118.026
226.012	4.6	0	0.76	0.227	19011	278	0	100	9.1	88.1	6	5	10	226.012	226.012	226.014	226.013	226.011	226.012	226.011	226.013	226.012	226.012	226.013	226.012	226.013	226.012	226.014	226.012	226.013	226.014	226.013	226.013	226.014	226.013	226.013	226.011	226.013	226.011	226.015	226.014	226.012	226.011	226.012	226.012	226.013	226.013	226.011	226.013
222.101	4.5	0	2.46	0.177	14557	278	0	100	3.6	99.9	18.5	3	7	222.102	222.102	222.102	222.103	222.103	222.102	222.101	222.102	222.098	222.103	222.102	222.102	222.102	222.102	222.102	222.102	222.101	222.102	222.102	222.101	222.102	222.103	222.101	222.103	222.102	222.102	222.101	222.102	222.102	222.102	222.1	222.102	222.102	222.102	222.101	222.101
416.159	7.06	0	3.6	0.18	32849	278	0	100	8.4	99.9	35.4	1	7	416.16	416.159	416.161	416.163	416.155	416.159	416.16	416.156	416.161	416.158	416.156	416.163	416.161	416.157	416.16	416.16	416.162	416.161	416.16	416.16	416.157	416.162	416.162	416.155	416.159	416.161	416.161	416.159	416.161	416.161	416.162	416.16	416.16	416.159	416.16	416.16
411.87	3.79	0	0.44	0.055	48554	278	0	100	8.2	99.7	15.9	4	14	411.87	411.869	411.869	411.87	411.875	411.87	411.87	411.869	411.872	411.869	411.869	411.869	411.871	411.87	411.87	411.87	411.869	411.87	411.87	411.872	411.876	411.871	411.87	411.869	411.869	411.87	411.87	411.869	411.87	411.87	411.873	411.87	411.869	411.87	411.87	411.87
665.301	2.56	0	6.1	0.094	9699	278	0	100	8.4	99.9	13.9	2	3	665.303	665.303	665.303	665.302	665.303	665.303	665.303	665.303	665.302	665.303	665.303	665.302	665.303	665.303	665.303	665.303	665.303	665.303	665.303	665.303	665.302	665.303	665.303	665.303	665.303	665.303	665.302	665.304	665.303	665.303	665.301	665.303	665.303	665.303	665.303	665.303
346.005	1.63	0	9.15	0.222	18048	187	91	99	19.6	86.8	7.6	5	5			346.004	346.004	346.004	346.004	346.004		346.004	346.004	346.004	346.004	346.004	346.003	346.004				346.004	346.004		346.004	346.004	346.005	346.004	346.004	346.005	346.005	346.004	346.004		346.005		346.004		346.004
360.084	3.61	0	3.86	0.593	176082	277	1	100	12.5	99.7	25.9	1	10	360.084	360.084	360.084	360.084	360.083	360.084	360.084	360.084	360.083	360.083	360.084	360.084	360.084	360.084	360.084	360.084	360.084	360.084	360.084	360.084	360.084	360.084	360.084	360.082	360.084	360.084	360.084	360.083	360.084	360.084	360.084	360.084	360.083	360.084	360.084	360.084
577.131	3.5	0	0.51	0.026	46018	278	0	100	0.2	99.6	13.5	5	9	577.132	577.134	577.132	577.131	577.136	577.133	577.132	577.136	577.131	577.132	577.133	577.137	577.131	577.132	577.135	577.133	577.134	577.135	577.132	577.131	577.132	577.132	577.133	577.135	577.132	577.132	577.133	577.134	577.135	577.132	577.13	577.132	577.132	577.134	577.132	577.131
538.33	3.19	0	5.35	0.438	15048	278	0	100	10.7	98.3	11.8	7	12	538.332	538.331	538.332	538.332	538.331	538.332	538.332	538.332	538.331	538.33	538.332	538.331	538.332	538.332	538.332	538.333	538.331	538.332	538.332	538.332	538.331	538.332	538.33	538.332	538.332	538.332	538.332	538.33	538.332	538.332	538.332	538.331	538.331	538.331	538.332	538.332
436.058	4.93	0	0.54	0.053	24903	278	0	100	8.3	99.9	15.6	6	12	436.059	436.06	436.058	436.055	436.063	436.06	436.057	436.065	436.057	436.058	436.06	436.06	436.058	436.058	436.062	436.06	436.059	436.06	436.057	436.057	436.056	436.057	436.059	436.061	436.057	436.059	436.06	436.06	436.062	436.058	436.053	436.058	436.057	436.061	436.059	436.056
359.205	2.11	0	4.46	0.246	6788	277	1	100	14	99.8	17.3	2	5	359.205	359.205	359.205	359.205	359.205	359.205	359.205	359.205	359.2	359.206	359.206	359.205	359.205	359.206	359.205	359.206	359.206	359.205	359.205	359.205	359.205	359.205	359.205	359.205	359.205	359.205	359.206	359.205	359.205	359.206	359.205	359.206	359.205	359.205	359.205	359.206
131.058	3.51	0	0.83	0.331	32045	278	0	100	14.1	99.8	9	2	4	131.057	131.058	131.058	131.058	131.058	131.057	131.058	131.059	131.058	131.059	131.059	131.059	131.059	131.059	131.058	131.058	131.059	131.058	131.058	131.058	131.058	131.058	131.058	131.058	131.058	131.058	131.059	131.058	131.058	131.058	131.058	131.058	131.058	131.058	131.058	131.058
350.031	6.01	0	5.12	0.077	34963	278	0	100	14.7	99.8	24	2	4	350.033	350.031	350.034	350.029	350.029	350.032	350.031	350.031	350.031	350.029	350.033	350.033	350.033	350.031	350.034	350.035	350.029	350.034	350.034	350.031	350.029	350.035	350.034	350.029	350.031	350.032	350.032	350.029	350.034	350.033	350.034	350.033	350.033	350.034	350.032	350.032
472.188	4.28	0	4.11	0.373	22659	274	4	100	15.3	92.7	30.2	2	9	472.189	472.189	472.189	472.189	472.188	472.189	472.187	472.189		472.189	472.188		472.19	472.189	472.188	472.189	472.189	472.189	472.189	472.189	472.189	472.189	472.189	472.187	472.19	472.189	472.185	472.189	472.188	472.188	472.189	472.188	472.189	472.189	472.189	472.189
307.084	8.84	0	3.34	0.494	20372	202	76	100	35.3	99.6	23.3	1	5		307.084	307.089		307.084			307.084	307.095		307.084	307.076	307.087	307.087	307.08	307.081	307.089	307.082	307.085			307.085	307.084	307.084	307.086	307.085	307.087				307.087		307.086		307.084
464.219	3.61	0	4.68	1.042	10359	278	0			96.6	20.4	4	11	464.219	464.22	464.219	464.218	464.219	464.222	464.217	464.217	464.221	464.221	464.217	464.22	464.218	464.219	464.22	464.22	464.218	464.222	464.219	464.218	464.219	464.218	464.221	464.219	464.219	464.219	464.219	464.222	464.221	464.219	464.217	464.219	464.218	464.218	464.218	464.22
608.212	2.76	0	0.5	0.031	23383	278	0	100	3.7	99.2	23.2	3	5	608.213	608.215	608.214	608.215	608.214	608.214	608.215	608.214	608.215	608.215	608.215	608.215	608.214	608.215	608.214	608.214	608.215	608.215	608.214	608.215	608.214	608.214	608.214	608.214	608.214	608.214	608.214	608.215	608.215	608.214	608.214	608.214	608.214	608.215	608.214	608.214
116.012	16.67	0	4.84	0.436	24003	199	79	100	41	87.5	54.8	1	3				116.01	116.01			116.011					116.016			116.011			116.01	116.01		116.011		116.014	116.011		116.017	116.011	116.01	116.01			116.01	116.01	116.011	116.01
884.136	2.4	0	4.98	0.12	26498	275	3	100	26.4	100	14.1	1	5	884.135	884.136	884.136	884.136	884.136	884.135	884.135	884.138	884.139	884.135	884.137	884.15	884.135	884.135	884.137	884.135	884.136	884.137	884.135	884.136	884.136	884.138	884.136	884.136	884.135	884.135	884.136	884.136	884.138	884.135	884.135	884.135	884.135	884.135	884.138	884.135
156.043	2.67	0	0.6	0.217	410077	278	0	99.6	34.2	88.1	3.4	2	9	156.042	156.043	156.043	156.043	156.043	156.043	156.043	156.043	156.043	156.043	156.043	156.043	156.043	156.043	156.043	156.043	156.042	156.043	156.042	156.043	156.043	156.043	156.043	156.043	156.043	156.042	156.043	156.043	156.043	156.043	156.043	156.043	156.043	156.043	156.043	156.043
536.206	3.63	0	4.09	0.118	6013	277	1	100	14.5	99.6	26.6	1	5	536.207	536.204	536.209	536.207	536.208	536.207	536.204	536.209	536.206	536.204	536.209	536.208	536.208	536.209	536.208	536.208	536.208	536.209	536.208	536.208	536.208	536.208	536.207	536.207	536.207	536.209	536.209	536.201	536.204	536.208	536.21	536.208	536.207	536.206	536.208	536.209
122.035	6.94	0	5.36	0.275	8226	178	100	99.5	51.3	87.9	25.7	1	3	122.035	122.034	122.035	122.036			122.034	122.035			122.035	122.036		122.036	122.036	122.035	122.034	122.035	122.035	122.035	122.035		122.034	122.033	122.035	122.035			122.035	122.035	122.035	122.035			122.035	122.036
378.093	2.01	0	0.5	0.024	1108325	278	0	100	48.2	98.9	3.9	4	5	378.094	378.094	378.094	378.094	378.094	378.094	378.093	378.094	378.093	378.093	378.094	378.093	378.093	378.094	378.094	378.094	378.094	378.093	378.093	378.093	378.094	378.094	378.094	378.094	378.094	378.094	378.094	378.094	378.094	378.094	378.094	378.093	378.094	378.094	378.094	378.094
248.038	5.26	0	0.53	0.101	21424	278	0	100	8.5	98.4	15	3	9	248.038	248.038	248.038	248.039	248.036	248.039	248.038	248.039	248.037	248.033	248.038	248.039	248.038	248.038	248.032	248.038	248.039	248.038	248.039	248.039	248.039	248.038	248.038	248.038	248.039	248.035	248.037	248.037	248.038	248.037	248.038	248.037	248.035	248.039	248.039	248.039
180.042	4.91	0	4.23	0.448	724799	278	0			99.3	14.6	3	10	180.043	180.041	180.043	180.043	180.042	180.043	180.041	180.042	180.042	180.041	180.042	180.043	180.043	180.041	180.041	180.042	180.041	180.041	180.042	180.043	180.042	180.042	180.041	180.042	180.043	180.043	180.043	180.041	180.041	180.043	180.042	180.042	180.043	180.042	180.042	180.043
274.001	4.35	0	5.01	0.263	21963	277	1	100	3	99.9	17.9	1	6	274.001	274.001	274.001	274.001	274.001	274.001	274.001	274.001	274.001	274.002	274.001	274.001	274.001	274.001	274.001	274.001	274.001	274.001	274.001	274.001	274.001	274.001	274.001	274.001	274.001	274.001	274.001	274.001	274.001	274.001	274.001	274.001	274.001	274.001	274.001	274.001
762.135	7.63	0	4.4	0.234	10786	235	43	100	38.4	97.6	47.5	1	4	762.135	762.134	762.136			762.139	762.128	762.138	762.141	762.129	762.14			762.131	762.143	762.138	762.135	762.135	762.136	762.139	762.139	762.145	762.132	762.143	762.135	762.135	762.137	762.13	762.136	762.132		762.134	762.142	762.144	762.138	762.137
308.147	2.01	0	4.37	0.042	30462	278	0	100	4	99.9	4.2	3	6	308.147	308.147	308.147	308.147	308.147	308.147	308.147	308.147	308.147	308.147	308.147	308.145	308.147	308.147	308.147	308.147	308.147	308.147	308.147	308.147	308.147	308.147	308.147	308.147	308.147	308.147	308.147	308.146	308.147	308.147	308.147	308.147	308.147	308.147	308.148	308.147
181.979	4.26	0	4.7	0.298	15149	249	29	100	29.9	99.9	8	2	4	181.979	181.98	181.98	181.98	181.98	181.98		181.978	181.979	181.98			181.98			181.98	181.979	181.979	181.979	181.978	181.98	181.98		181.979	181.98	181.978	181.98	181.98	181.98	181.98	181.98	181.98	181.978	181.98	181.979	181.98
652.034	2.3	0	4.27	0.168	31983	278	0			99.9	9.7	1	5	652.035	652.035	652.035	652.035	652.035	652.035	652.035	652.035	652.035	652.035	652.035	652.036	652.035	652.035	652.035	652.035	652.035	652.035	652.035	652.035	652.035	652.036	652.036	652.036	652.036	652.035	652.035	652.035	652.036	652.035	652.035	652.035	652.036	652.036	652.035	652.035
487.152	3	0	0.49	0.052	30826	278	0	100	11.7	87.9	24.1	1	5	487.153	487.153	487.153	487.154	487.153	487.154	487.153	487.153	487.154	487.153	487.153	487.154	487.152	487.153	487.152	487.151	487.153	487.153	487.153	487.152	487.151	487.15	487.153	487.151	487.154	487.153	487.154	487.154	487.154	487.153	487.152	487.153	487.154	487.154	487.153	487.153
612.162	6.86	0	3.48	0.415	63660	276	2	100	26.5	99.7	30	1	8	612.165	612.167	612.165	612.168	612.165	612.166	612.16	612.162	612.167	612.163	612.155	612.168	612.166	612.166	612.154	612.165	612.166	612.165	612.152	612.164	612.165	612.157	612.154	612.164	612.167	612.157	612.166	612.163	612.168	612.168	612.166	612.151	612.166	612.163	612.167	612.165
302.026	6.6	0	4.98	0.21	102753	278	0	100	5.1	100	24.8	2	11	302.024	302.024	302.024	302.026	302.024	302.024	302.024	302.024	302.025	302.027	302.024	302.025	302.024	302.024	302.025	302.024	302.024	302.024	302.024	302.024	302.024	302.025	302.024	302.024	302.024	302.024	302.024	302.024	302.024	302.024	302.025	302.024	302.024	302.024	302.024	302.024
902.172	2.92	0	4.18	0.268	8764	209	69	100	29.4	99.9	26.2	1	5	902.172	902.172	902.172	902.173	902.172	902.172	902.172	902.172	902.177	902.172	902.172	902.173	902.172	902.172	902.172	902.172	902.171	902.172	902.171	902.172	902.172	902.174	902.172	902.172	902.173	902.172	902.173	902.172	902.173	902.171	902.171	902.175	902.172	902.171	902.172	902.172
342.151	1.54	0	2.17	0.258	4217	231	47	100	19.2	87.8	13.1	1	3	342.151	342.151	342.152		342.151	342.151	342.152	342.151	342.152		342.151	342.152			342.152	342.151	342.151	342.151	342.151	342.151	342.151	342.151	342.151	342.152	342.151	342.151	342.151	342.152	342.151	342.151	342.152		342.152	342.151	342.151	342.152
1162.28	2.37	0	0.5	0.057	22673	278	0	100	8.8	99.9	10.3	3	6	1162.27	1162.27	1162.27	1162.27	1162.28	1162.28	1162.28	1162.28	1162.27	1162.27	1162.27	1162.28	1162.27	1162.27	1162.27	1162.27	1162.28	1162.28	1162.27	1162.27	1162.27	1162.27	1162.27	1162.27	1162.27	1162.27	1162.28	1162.27	1162.27	1162.27	1162.27	1162.28	1162.27	1162.27	1162.27	1162.27
334.002	1.96	0	4.28	0.198	22770	278	0			99.5	6.4	3	11	334.002	334.001	334.002	334.002	334.002	334.002	334.002	334.002	334.002	334.002	334.002	334.003	334.002	334.002	334.002	334.002	334.002	334.002	334.002	334.002	334.002	334.002	334.002	334.002	334.002	334.002	334.002	334.002	334.002	334.002	334.002	334.002	334.002	334.002	334.002	334.002
288.064	4.68	0	3.93	0.353	5964	269	9	100	32.3	99.1	21.3	2	5	288.064	288.065	288.064	288.065	288.065	288.063	288.063	288.064	288.061	288.065	288.063	288.062	288.06	288.063	288.064	288.063	288.063	288.063	288.065	288.066	288.064	288.065	288.062	288.064	288.065	288.065	288.064	288.064	288.064	288.065	288.064	288.063	288.063	288.063	288.063	288.063
462.243	3.03	0	5.46	0.55	28338	278	0			100	18.3	4	7	462.245	462.243	462.244	462.244	462.243	462.244	462.244	462.244	462.243	462.243	462.244	462.244	462.244	462.243	462.245	462.244	462.243	462.245	462.244	462.244	462.244	462.245	462.244	462.244	462.244	462.244	462.244	462.243	462.245	462.244	462.243	462.244	462.242	462.244	462.245	462.245
710.116	2.58	0	0.69	0.031	39204	278	0	100	2.5	99.8	7.1	3	4	710.122	710.117	710.118	710.118	710.118	710.118	710.117	710.118	710.118	710.118	710.118	710.118	710.118	710.118	710.118	710.117	710.117	710.118	710.117	710.117	710.117	710.112	710.112	710.118	710.118	710.118	710.118	710.125	710.118	710.118	710.118	710.118	710.118	710.117	710.117	710.118
1202.21	3.56	0	4.54	0.097	6839	196	82	100	9.5	99.7	24.3	1	8	1202.22	1202.21	1202.22		1202.22	1202.21	1202.22	1202.21	1202.23		1202.22	1202.23	1202.21	1202.21	1202.21	1202.21	1202.21	1202.22	1202.21	1202.21	1202.21	1202.22	1202.22	1202.21	1202.22	1202.22	1202.22	1202.22	1202.22	1202.22		1202.22	1202.23	1202.22	1202.21	1202.22
515.306	2.68	0	2.96	0.035	5554	235	43	100	27.8	99.9	17.1	1	3	515.307	515.307		515.306	515.307	515.307	515.306	515.307			515.308		515.307	515.307		515.307	515.306	515.306	515.307	515.308	515.307	515.306	515.308	515.308	515.307	515.307	515.308	515.307	515.307	515.308	515.306	515.307	515.306	515.307	515.308	515.307
506.213	6.07	0	5.18	0.496	12727	274	4	100	19.4	99.8	36.2	2	9	506.209	506.209	506.21	506.212	506.212	506.215	506.215	506.216	506.217	506.212	506.215	506.214	506.215	506.213	506.216	506.215	506.215	506.213	506.221	506.21	506.212	506.216	506.215	506.213	506.212	506.208	506.214	506.209	506.216	506.215	506.212	506.207	506.206	506.215	506.213	506.214
768.126	1.92	0	4.06	0.153	16896	255	23	100	13.1	99.9	11.2	1	5	768.128	768.129	768.127		768.128	768.126	768.127	768.128	768.127	768.129	768.127	768.127	768.126	768.128	768.128	768.128	768.128	768.128	768.125	768.128	768.128	768.127	768.126	768.128	768.127	768.127	768.128	768.128	768.127	768.128		768.128	768.128	768.128	768.128	768.126
130.028	8.14	0	0.73	0.409	315925	278	0	100	18.6	99.6	8	3	9	130.028	130.027	130.028	130.027	130.028	130.028	130.026	130.029	130.028	130.029	130.028	130.028	130.026	130.028	130.029	130.027	130.028	130.028	130.027	130.028	130.029	130.027	130.026	130.028	130.029	130.027	130.028	130.026	130.026	130.026	130.029	130.029	130.028	130.029	130.027	130.029
310.126	2.03	0	0.94	0.367	44478	278	0			99.9	8.7	2	4	310.126	310.126	310.126	310.126	310.126	310.126	310.125	310.126	310.127	310.126	310.126	310.122	310.126	310.126	310.126	310.126	310.124	310.126	310.126	310.126	310.126	310.126	310.125	310.126	310.126	310.126	310.126	310.126	310.126	310.126	310.126	310.126	310.126	310.125	310.125	310.126
241.093	1.52	0	1.99	0.078	9758	278	0	100	1.4	97.9	8.3	2	7	241.093	241.093	241.093	241.093	241.092	241.092	241.093	241.092	241.092	241.093	241.093	241.093	241.092	241.093	241.092	241.093	241.093	241.092	241.093	241.093	241.093	241.093	241.093	241.093	241.092	241.093	241.093	241.093	241.093	241.093	241.093	241.093	241.092	241.093	241.093	241.092
380.033	6.87	0	3.53	0.085	6805	275	3	100	19.5	96.7	29.9	1	8	380.034	380.034	380.035	380.033	380.031	380.033	380.033	380.034	380.036	380.031	380.033	380.037	380.037	380.031	380.033	380.037	380.036	380.034	380.036	380.033	380.03	380.033	380.033	380.031	380.032	380.034	380.034	380.03	380.034	380.035	380.036	380.033	380.031	380.032	380.034	380.033
454.179	4.36	0	3.99	0.051	17632	278	0	100	3.7	99.8	11.6	2	7	454.18	454.181	454.18	454.182	454.181	454.179	454.182	454.181	454.181	454.182	454.18	454.18	454.178	454.181	454.181	454.181	454.181	454.18	454.178	454.18	454.18	454.178	454.177	454.181	454.18	454.182	454.182	454.182	454.18	454.181	454.181	454.18	454.182	454.181	454.181	454.179
1370.26	2.79	0	3.8	0.075	6278	158	120	100	14.8	99.5	31.6	1	5	1370.26	1370.26	1370.26		1370.26	1370.26		1370.26	1370.25		1370.26	1370.25			1370.26	1370.26	1370.26	1370.26		1370.26	1370.26		1370.27	1370.26	1370.26	1370.26	1370.26								1370.26	1370.26
736.226	2.19	0	4.36	0.353	133907	150	128	100	24.5	87.5	19.6	2	5		736.225		736.229	736.226	736.226	736.226	736.226	736.226	736.227	736.226	736.224	736.227		736.226	736.226			736.226				736.228				736.227		736.225		736.227	736.226	736.226			736.226
362.193	1.33	0	5.6	0.041	35858	278	0	100	6.2	99.9	2	3	3	362.193	362.193	362.194	362.193	362.192	362.193	362.193	362.193	362.194	362.193	362.193	362.194	362.193	362.193	362.194	362.193	362.193	362.193	362.193	362.193	362.193	362.193	362.194	362.193	362.194	362.193	362.193	362.193	362.193	362.193	362.194	362.193	362.193	362.194	362.193	362.194
678.5	2.19	0	5.63	0.043	184538	278	0	100	29.3	88.1	13.6	3	3	678.501	678.501	678.502	678.502	678.501	678.502	678.501	678.501	678.501	678.502	678.501	678.501	678.502	678.502	678.501	678.502	678.502	678.502	678.501	678.502	678.501	678.502	678.502	678.501	678.502	678.501	678.502	678.502	678.502	678.502	678.502	678.502	678.502	678.502	678.502	678.502
282.071	7.61	0	4.71	0.285	390981	278	0	100	50.8	99.6	17	2	5	282.073	282.071	282.073	282.07	282.072	282.074	282.069	282.071	282.07	282.071	282.071	282.07	282.075	282.074	282.069	282.073	282.069	282.072	282.07	282.07	282.07	282.074	282.074	282.07	282.071	282.072	282.075	282.073	282.074	282.074	282.072	282.07	282.073	282.071	282.072	282.075
504.168	2.82	0	0.5	0.044	27929	278	0	100	0	97.5	13.8	6	12	504.169	504.17	504.169	504.169	504.169	504.17	504.17	504.169	504.17	504.169	504.17	504.17	504.169	504.17	504.169	504.17	504.17	504.17	504.169	504.171	504.171	504.169	504.17	504.169	504.169	504.169	504.17	504.17	504.169	504.169	504.17	504.169	504.169	504.168	504.169	504.169
348.072	6.41	0	3.55	0.052	21959	278	0	100	0.6	100	27.6	2	11	348.073	348.073	348.071	348.072	348.068	348.07	348.072	348.07	348.075	348.072	348.069	348.073	348.074	348.07	348.069	348.075	348.072	348.07	348.075	348.071	348.069	348.074	348.075	348.069	348.072	348.073	348.074	348.07	348.073	348.071	348.07	348.073	348.072	348.071	348.072	348.07
244.175	11.21	0	3.59	0.364	13490	276	2	100	7.2	99.8	28.8	1	4	244.176	244.175	244.179	244.177	244.173	244.176	244.177	244.176	244.179	244.176	244.177	244.175	244.175	244.179	244.179	244.175	244.179	244.179	244.177	244.176	244.176	244.176	244.176	244.173	244.176	244.175	244.178	244.174	244.177	244.178	244.179	244.175	244.176	244.176	244.177	244.175
350.053	7.24	0	4.92	0.118	23681	277	1	100	15.7	99.6	11.2	4	7	350.051	350.055	350.051	350.052	350.054	350.051	350.052	350.053	350.054	350.052	350.055	350.055	350.051	350.052	350.055	350.05	350.052	350.051	350.051	350.054	350.054	350.052	350.051	350.06	350.051	350.05	350.051	350.054	350.052	350.052	350.05	350.052	350.052	350.051	350.054	350.05
129.043	4.65	0	0.68	0.171	90455	278	0	100	16.6	86.9	26.7	3	8	129.043	129.042	129.042	129.043	129.043	129.042	129.042	129.043	129.042	129.043	129.043	129.043	129.042	129.043	129.043	129.043	129.042	129.043	129.043	129.042	129.043	129.042	129.041	129.043	129.043	129.043	129.043	129.043	129.043	129.043	129.043	129.044	129.043	129.043	129.043	129.043
242.087	3.82	0	0.44	0.041	23474	256	22	100	63.5	99.6	20.8	2	7	242.086	242.087	242.086	242.087	242.09	242.087	242.087	242.087	242.087	242.086	242.087	242.086	242.087	242.087	242.088	242.087	242.087	242.087	242.086	242.086	242.09		242.087	242.086	242.087	242.087	242.087	242.087	242.087	242.087		242.086	242.087	242.087	242.087	242.087
278.046	2.52	0	0.53	0.043	37715	278	0	100	9.4	97.3	14.8	4	8	278.046	278.044	278.045	278.044	278.046	278.045	278.046	278.045	278.046	278.046	278.046	278.045	278.046	278.045	278.046	278.046	278.045	278.045	278.046	278.045	278.046	278.045	278.045	278.046	278.046	278.046	278.046	278.046	278.043	278.043	278.044	278.046	278.045	278.046	278.047	278.045
362.12	2.28	0	3.45	0.15	27157	278	0	100	6.7	93.9	11.6	2	7	362.121	362.12	362.121	362.119	362.12	362.121	362.12	362.12	362.121	362.121	362.121	362.121	362.122	362.121	362.121	362.121	362.12	362.12	362.121	362.121	362.121	362.121	362.121	362.119	362.121	362.121	362.121	362.12	362.12	362.121	362.118	362.121	362.12	362.121	362.121	362.12
382.184	1.52	0	4.26	0.316	37438	278	0			99.8	3.9	5	9	382.184	382.184	382.185	382.185	382.185	382.185	382.185	382.184	382.184	382.185	382.185	382.184	382.185	382.184	382.185	382.185	382.184	382.184	382.184	382.185	382.185	382.185	382.185	382.185	382.185	382.185	382.185	382.185	382.185	382.185	382.185	382.185	382.185	382.185	382.185	382.185
224.116	5.18	0	6.74	0.119	12787	278	0	100	13.8	99.8	9.7	3	5	224.117	224.117	224.117	224.118	224.117	224.117	224.117	224.117	224.117	224.117	224.117	224.117	224.117	224.117	224.117	224.117	224.117	224.117	224.117	224.117	224.117	224.118	224.117	224.117	224.117	224.117	224.117	224.116	224.117	224.117	224.118	224.117	224.117	224.117	224.117	224.117
170.022	10.05	0	2.61	0.357	7027	200	78	100	36.7	99.4	23.1	1	4	170.02	170.02			170.02	170.02	170.02	170.02	170.027		170.021			170.02	170.02	170.021	170.021	170.02	170.02	170.02	170.021			170.02	170.021	170.021	170.02	170.021	170.02	170.02		170.021	170.021		170.021	170.02
294.123	14.14	0	3.35	0.296	35014	277	1	100	16.3	98.6	45	1	7	294.118	294.133	294.117	294.124	294.124	294.125	294.125	294.124	294.132	294.128	294.126	294.13	294.125	294.119	294.129	294.126	294.117	294.125	294.127	294.119	294.125	294.124	294.123		294.118	294.118	294.12	294.128	294.125	294.118	294.12	294.12	294.118	294.125	294.129	294.125
936.134	4.42	0	3.95	0.243	8147	263	15	100	2.4	99.7	32.7	2	7	936.137	936.138	936.136	936.125	936.139	936.136	936.138	936.136	936.137	936.126	936.137		936.137	936.135	936.137	936.136	936.134	936.137	936.137	936.137	936.137	936.135	936.136	936.137	936.135	936.136	936.137	936.137	936.136	936.134	936.13	936.137	936.137	936.138	936.137	936.137
554.03	4.98	0	1.16	0.044	6492	170	108	100	12.9	100	32	1	4	554.03	554.032			554.034		554.029	554.03			554.032			554.035	554.032	554.032	554.031		554.033	554.031	554.03		554.032	554.031	554.031	554.032	554.031	554.031	554.032	554.033		554.032	554.035	554.033	554.032	554.028
280.048	8.95	0	5.11	0.282	109574	273	5	100	28.2	100	44.1	1	10	280.051	280.046	280.045	280.045	280.047	280.045	280.049	280.048	280.046	280.046	280.045	280.051	280.048	280.049	280.045	280.045	280.048	280.045	280.045	280.049	280.046	280.045	280.049	280.047	280.048	280.05	280.049	280.047		280.052	280.045	280.051	280.051	280.048	280.045	280.049
710.098	2.55	0	4.48	0.052	25282	265	13	100	9	99.8	13.8	1	10	710.1	710.099	710.1	710.095	710.1	710.1	710.1	710.1	710.106	710.101	710.1	710.097	710.1	710.1	710.1	710.1	710.1	710.099	710.1	710.099	710.1	710.1	710.1	710.099	710.1	710.1	710.1	710.1	710.099	710.1	710.101	710.1	710.099	710.1	710.1	710.1
278.129	3.52	0	4.07	0.301	4375	267	11	100	20.6	99.1	11.1	2	4	278.128	278.13	278.129	278.13	278.13	278.128	278.129	278.13	278.129	278.129	278.131	278.129	278.13	278.13	278.13	278.128	278.13	278.129	278.128	278.128	278.129	278.13	278.129	278.132	278.128	278.129	278.129	278.13	278.129	278.13	278.129	278.13	278.13	278.129		278.127
573.259	2.56	0	1.98	0.089	4166	170	108	100	22.4	99.8	17.7	2	4	573.259	573.26					573.26	573.261	573.261	573.261	573.261	573.261	573.261		573.261		573.261	573.261		573.261	573.261					573.262			573.261			573.261		573.26	573.261
3110.74	3.82	0	4.89	0.083	33822	277	1	100	19.7	99.3	16.5	5	20	3110.74	3110.74	3110.75	3110.73	3110.75	3110.75	3110.75	3110.74	3110.74	3110.74	3110.75	3110.75	3110.74	3110.74	3110.75	3110.75	3110.75	3110.75	3110.74	3110.75	3110.74	3110.75	3110.74	3110.75	3110.74	3110.75	3110.74	3110.75	3110.75	3110.74	3110.74	3110.75	3110.74	3110.74	3110.74	3110.75
304.056	5.69	0	5.21	0.127	12060	278	0	100	34.2	99.9	23.5	2	6	304.057	304.057	304.058	304.057	304.055	304.059	304.056	304.057	304.056	304.055	304.057	304.056	304.059	304.057	304.057	304.057	304.056	304.057	304.057	304.056	304.055	304.058	304.058	304.055	304.057	304.058	304.057	304.055	304.057	304.057	304.058	304.057	304.055	304.058	304.056	304.057
452.218	4.23	0	3.68	0.529	30878	278	0			97.3	20.8	4	8	452.218	452.218	452.219	452.219	452.218	452.218	452.218	452.218	452.224	452.219	452.218	452.223	452.22	452.217	452.223	452.222	452.219	452.218	452.22	452.221	452.216	452.223	452.219	452.217	452.217	452.218	452.217	452.219	452.217	452.219	452.218	452.218	452.218	452.219	452.217	452.216
207.056	3.92	0	2.48	0.318	6692	272	6	100	19.7	99.9	24.8	1	5	207.056	207.056	207.056	207.056	207.056	207.056	207.057	207.056	207.054	207.056	207.056	207.054	207.056	207.056	207.056	207.056	207.056	207.056	207.056	207.056	207.056	207.056	207.056	207.055	207.056	207.056	207.056	207.056	207.055	207.056	207.056	207.056	207.056		207.056	207.056
216.042	2.25	0	0.47	0.232	45983	278	0	100	17.5	99.5	12.7	1	5	216.041	216.042	216.042	216.042	216.042	216.041	216.041	216.042	216.041	216.042	216.041	216.04	216.041	216.041	216.041	216.042	216.042	216.041	216.042	216.041	216.045	216.042	216.041	216.042	216.042	216.042	216.042	216.042	216.041	216.041	216.042	216.041	216.041	216.041	216.041	216.041
440.223	3.72	0	4.15	0.168	15126	278	0	100	8.7	98.7	11.6	5	10	440.224	440.224	440.223	440.225	440.223	440.221	440.225	440.224	440.225	440.224	440.226	440.226	440.222	440.225	440.226	440.225	440.224	440.224	440.222	440.224	440.224	440.225	440.225	440.223	440.222	440.223	440.224	440.225	440.225	440.224	440.224	440.223	440.225	440.224	440.223	440.222
306.074	2.72	0	4.18	0.309	11115	272	6	100	18.9	99.7	14.5	3	6	306.074	306.074	306.074	306.075	306.073	306.074	306.073	306.074	306.072	306.074	306.074	306.074	306.075	306.074	306.074	306.074	306.074	306.073	306.074	306.074	306.074	306.074	306.074	306.073	306.073	306.074	306.074	306.073	306.074	306.074	306.076	306.074	306.074	306.073	306.074	306.074
265.165	5.6	0	8.13	0.289	26665	268	10	100	0.8	87.4	18.7	3	5	265.165	265.165	265.164	265.165	265.165	265.165	265.165	265.164	265.165	265.172	265.165	265.165	265.165	265.165	265.165	265.165	265.165	265.165	265.165	265.165	265.165	265.166	265.165	265.165	265.165	265.165	265.165	265.165	265.166	265.165	265.165	265.165	265.166	265.165	265.165	265.165
632.133	3.82	0	4.91	0.103	203609	278	0	100	14.6	99.1	8.7	7	10	632.132	632.131	632.131	632.134	632.132	632.131	632.131	632.131	632.131	632.133	632.132	632.132	632.131	632.131	632.132	632.132	632.131	632.132	632.131	632.132	632.131	632.133	632.132	632.134	632.132	632.132	632.132	632.131	632.133	632.132	632.131	632.131	632.131	632.131	632.132	632.132
632.105	6.42	0	3.24	0.068	6109	224	54	100	6.3	98	32.5	1	3	632.104	632.111	632.107		632.11	632.109	632.105	632.103	632.111		632.103	632.111	632.112	632.105	632.105	632.105	632.106	632.11	632.107	632.106	632.101	632.106	632.108	632.109	632.105	632.105	632.107	632.105	632.11	632.108		632.103	632.106	632.109	632.106	632.105
173.07	2.78	0	0.53	0.328	19771	278	0			97.8	6.4	2	7	173.07	173.07	173.069	173.07	173.069	173.069	173.07	173.07	173.07	173.069	173.07	173.07	173.069	173.069	173.069	173.07	173.07	173.07	173.069	173.069	173.07	173.07	173.069	173.07	173.069	173.07	173.069	173.07	173.07	173.069	173.069	173.07	173.07	173.07	173.069	173.069
129.042	4.21	0	0.66	0.307	101573	278	0			86.3	21.9	3	6	129.042	129.042	129.042	129.043	129.042	129.042	129.042	129.042	129.043	129.042	129.042	129.043	129.042	129.043	129.042	129.042	129.042	129.042	129.042	129.042	129.042	129.041	129.042	129.042	129.043	129.042	129.042	129.042	129.042	129.043	129.042	129.042	129.042	129.042	129.043	129.042
332.074	1	0	2.01	0.444	12915	277	1	100	7	99.9	5	2	6	332.075	332.074	332.075	332.075	332.075	332.075	332.074	332.074	332.074	332.075	332.075	332.075	332.075	332.075	332.074	332.075	332.074	332.075	332.075	332.075	332.075	332.074	332.074	332.074	332.074	332.075	332.074	332.075	332.075	332.075	332.075	332.075	332.074	332.074	332.075	332.074
324.012	10.51	0	5	0.147	25488	278	0	100	17.3	99.5	29.5	3	10	324.009	324.009	324.009	324.012	324.009	324.009	324.009	324.009	324.009	324.009	324.009	324.01	324.009	324.009	324.009	324.009	324.009	324.009	324.009	324.009	324.009	324.008	324.009	324.009	324.009	324.009	324.009	324.009	324.008	324.009	324.009	324.009	324.009	324.009	324.009	324.009
278.136	4.45	0	3.43	0.244	204789	278	0			99.9	8.9	4	9	278.136	278.136	278.137	278.135	278.136	278.137	278.136	278.135	278.136	278.136	278.135	278.137	278.137	278.137	278.136	278.136	278.137	278.135	278.136	278.137	278.137	278.136	278.134	278.135	278.135	278.135	278.137	278.137	278.136	278.137	278.137	278.137	278.136	278.137	278.134	278.136
345.049	5.42	0	0.76	0.049	21157	278	0	100	10.3	99.9	27.3	2	6	345.049	345.049	345.05	345.049	345.05	345.049	345.047	345.05	345.046	345.049	345.049	345.048	345.052	345.05	345.049	345.049	345.048	345.048	345.051	345.051	345.049	345.05	345.051	345.051	345.049	345.048	345.049	345.048	345.051	345.049	345.054	345.049	345.049	345.048	345.049	345.049
820.158	2.28	0	0.49	0.038	29390	278	0	100	8.3	99.9	9.4	5	12	820.158	820.158	820.157	820.157	820.161	820.158	820.157	820.159	820.157	820.157	820.159	820.159	820.157	820.158	820.161	820.158	820.158	820.161	820.157	820.157	820.158	820.157	820.158	820.16	820.158	820.158	820.159	820.158	820.16	820.158	820.156	820.157	820.157	820.159	820.158	820.157
1240.2	7.52	0	3.91	0.577	7723	185	93	100	26.9	98.8	49.8	1	7	1240.2	1240.2	1240.2		1240.2			1240.2	1240.21		1240.2		1240.22		1240.2	1240.2	1240.19	1240.2	1240.21	1240.2	1240.2	1240.22	1240.2	1240.2	1240.2	1240.2		1240.2	1240.21			1240.2	1240.21		1240.21	1240.2
250.121	1.25	0	8.56	0.043	26260	278	0	100	1.1	100	7.6	2	3	250.121	250.121	250.121	250.121	250.121	250.121	250.121	250.121	250.121	250.121	250.121	250.121	250.121	250.121	250.121	250.121	250.121	250.12	250.121	250.121	250.121	250.121	250.121	250.121	250.121	250.121	250.121	250.121	250.121	250.121	250.121	250.121	250.121	250.121	250.121	250.12
382.183	1.82	0	4.15	0.331	65605	278	0			99.9	4	4	10	382.183	382.183	382.184	382.184	382.183	382.184	382.184	382.184	382.182	382.184	382.183	382.183	382.184	382.184	382.183	382.184	382.183	382.184	382.183	382.184	382.184	382.182	382.183	382.183	382.183	382.183	382.183	382.184	382.184	382.183	382.184	382.184	382.184	382.184	382.184	382.184
503.862	6.16	0	0.43	0.056	27041	278	0	100	15.4	93.3	26.5	1	20	503.863	503.862	503.863	503.862	503.863	503.864	503.864	503.861	503.864	503.864	503.864	503.863	503.865	503.864	503.852	503.86	503.866	503.869	503.864	503.863	503.863	503.864	503.861	503.86	503.863	503.867	503.861	503.866	503.847	503.865	503.861	503.862	503.862	503.862	503.86	503.863
181.922	4.03	0	0.44	0.452	33163	232	46	100	22.7	87.2	23.6	1	3	181.922		181.922	181.921		181.922	181.923		181.922	181.922	181.921		181.922	181.922		181.922			181.922	181.922	181.921	181.922	181.922		181.922	181.922	181.922	181.923		181.923	181.922	181.922	181.922		181.922	181.922
746.134	2.03	0	2.81	0.032	22915	261	17	100	19.2	100	9.4	4	10	746.136	746.135	746.136	746.135	746.136	746.136	746.135	746.136		746.134	746.135		746.135	746.135	746.137	746.136	746.136	746.135	746.136	746.136	746.136	746.135	746.136	746.136	746.136	746.136	746.135	746.136	746.135	746.136	746.137	746.136	746.135	746.136	746.136	746.136
489.169	3.45	0	0.49	0.031	31480	278	0	100	21	99.9	16.4	2	3	489.17	489.17	489.171	489.172	489.169	489.174	489.173	489.168	489.172	489.171	489.171	489.169	489.171	489.171	489.169	489.168	489.171	489.171	489.172	489.168	489.169	489.168	489.173	489.169	489.17	489.17	489.17	489.171	489.171	489.171	489.168	489.171	489.17	489.172	489.171	489.17
201.121	0.99	0	8.42	0.046	15101	278	0	98.4	21.6	87.9	1.2	3	4	201.121	201.121	201.121	201.121	201.121	201.121	201.121	201.121	201.121	201.121	201.121	201.121	201.121	201.121	201.121	201.121	201.121	201.121	201.121	201.121	201.121	201.121	201.121	201.121	201.121	201.121	201.121	201.121	201.121	201.121	201.121	201.122	201.121	201.121	201.121	201.121
219.037	4.29	0	0.67	0.212	27349	278	0	100	11.5	100	11.4	3	9	219.036	219.036	219.036	219.037	219.036	219.035	219.036	219.038	219.037	219.037	219.038	219.037	219.037	219.036	219.037	219.036	219.035	219.037	219.038	219.037	219.038	219.035	219.036	219.036	219.037	219.036	219.036	219.038	219.036	219.036	219.038	219.037	219.038	219.038	219.038	219.037
192.052	8.62	0	3.34	0.232	18439	251	27	100	13	91.6	29.9	1	5	192.052	192.051	192.051	192.055	192.05	192.052	192.061	192.05		192.051	192.053		192.053	192.051	192.052	192.053	192.05	192.05	192.053	192.053	192.051	192.051	192.055	192.05	192.051	192.052	192.052	192.052	192.052	192.051	192.053	192.052	192.051	192.052	192.053	192.051
194.094	1.51	0	8.7	0.046	55739	278	0	100	0	99.9	2	2	3	194.094	194.094	194.094	194.094	194.094	194.094	194.094	194.094	194.095	194.094	194.094	194.094	194.094	194.094	194.094	194.094	194.094	194.094	194.094	194.094	194.094	194.094	194.094	194.094	194.094	194.094	194.094	194.094	194.094	194.094	194.094	194.094	194.094	194.094	194.094	194.094
134.022	4.23	0	0.79	0.32	61586	271	7	100	24.9	99.5	7.9	4	6	134.022	134.022	134.023	134.022	134.023	134.022	134.022	134.023	134.022	134.022	134.023	134.023	134.022	134.023	134.022	134.022	134.022	134.022	134.022	134.022	134.023	134.023	134.022	134.023	134.023	134.022	134.023	134.022	134.022	134.022	134.022	134.023	134.023	134.022	134.022	134.023
410.211	7.59	0	5.31	0.452	58475	278	0	100	15.6	96.6	33.6	1	7	410.213	410.213	410.214	410.214	410.209	410.214	410.211	410.206	410.214	410.209	410.209	410.214	410.213	410.212	410.214	410.214	410.213	410.212	410.216	410.214	410.211	410.213	410.213	410.213	410.214	410.213	410.214	410.209	410.212	410.214	410.214	410.211	410.213	410.213	410.21	410.214
744.184	2.19	0	3.64	0.035	20579	260	18	100	21.8	99.7	12.4	1	4	744.186	744.186	744.187		744.186	744.186	744.187	744.186			744.186		744.186	744.186	744.186	744.186	744.185	744.186	744.186	744.186	744.187	744.187	744.186	744.187	744.186	744.186	744.186	744.185	744.186	744.186	744.186	744.186	744.186	744.187	744.187	744.186
403.959	3.66	0	0.62	0.089	10379	278	0	100	8.7	99.9	31.6	2	5	403.96	403.959	403.96	403.958	403.961	403.96	403.961	403.964	403.961	403.96	403.961	403.964	403.96	403.959	403.962	403.959	403.961	403.961	403.96	403.96	403.961	403.957	403.96	403.961	403.96	403.96	403.96	403.96	403.958	403.96	403.958	403.96	403.96	403.961	403.961	403.96
409.129	4.95	0	3.51	0.249	18017	278	0	100	6.7	98	36.7	1	7	409.13	409.13	409.13	409.13	409.126	409.128	409.129	409.128	409.129	409.129	409.129	409.132	409.13	409.128	409.128	409.132	409.13	409.128	409.134	409.129	409.128	409.131	409.132	409.126	409.13	409.129	409.13	409.128	409.129	409.13	409.129	409.13	409.128	409.128	409.131	409.129
377.989	3.29	0	1.16	0.489	10140	234	44	100	2.9	99.9	16.3	2	8	377.99	377.99	377.989		377.99	377.99	377.99	377.99	377.992		377.99	377.991	377.989	377.989	377.99	377.989	377.99	377.99	377.99	377.989	377.989	377.989	377.99	377.989	377.99	377.99	377.99	377.99	377.99	377.99		377.99	377.989	377.99	377.989	377.99
776.119	2.16	0	4.21	0.105	13764	244	34	100	44.4	99.9	20.9	1	5	776.119	776.119	776.121		776.119	776.12	776.122	776.12	776.123	776.12	776.122	776.12	776.121	776.12	776.121	776.12	776.12	776.12	776.121	776.121	776.121	776.12	776.121	776.12	776.12	776.12	776.12	776.12	776.122	776.12		776.121	776.12	776.12	776.119	776.12
190.05	9.54	0	0.5	0.326	224598	278	0			87.9	15.3	2	6	190.051	190.049	190.051	190.051	190.051	190.051	190.05	190.051	190.049	190.051	190.051	190.051	190.047	190.051	190.048	190.051	190.051	190.049	190.047	190.05	190.051	190.045	190.047	190.045	190.051	190.051	190.045	190.051	190.047	190.044	190.051	190.051	190.052	190.048	190.051	190.051
316.116	0.9	0	2.46	0.053	22397	278	0	100	0.8	99.9	2.4	3	4	316.115	316.116	316.116	316.116	316.116	316.116	316.116	316.115	316.116	316.116	316.116	316.116	316.116	316.116	316.115	316.116	316.115	316.116	316.116	316.115	316.116	316.115	316.116	316.116	316.116	316.116	316.116	316.116	316.116	316.116	316.116	316.116	316.115	316.116	316.116	316.116
728.197	2.19	0	2.81	0.042	27620	278	0	100	0	99.5	12.7	2	4	728.198	728.198	728.198	728.198	728.199	728.198	728.199	728.199	728.198	728.198	728.198	728.198	728.198	728.198	728.198	728.198	728.199	728.199	728.198	728.198	728.199	728.198	728.198	728.198	728.198	728.199	728.199	728.199	728.198	728.199	728.199	728.199	728.199	728.199	728.198	728.198
596.176	3.89	0	3.99	0.273	24402	273	5	100	1.8	99.3	30.4	2	5	596.178	596.179	596.178	596.171	596.178	596.177	596.179	596.178	596.177	596.179	596.177	596.178	596.176	596.179	596.178	596.178	596.178	596.178	596.176	596.179	596.178	596.173	596.177	596.178	596.178	596.179	596.179	596.178	596.178	596.179	596.176	596.178	596.179	596.178	596.18	596.178
156.041	3.16	0	0.6	0.137	402989	278	0	100	34.4	87.4	6.4	2	7	156.04	156.041	156.04	156.04	156.041	156.04	156.04	156.04	156.041	156.04	156.04	156.041	156.04	156.041	156.041	156.04	156.04	156.039	156.04	156.04	156.041	156.04	156.04	156.041	156.041	156.039	156.04	156.04	156.038	156.04	156.04	156.041	156.039	156.04	156.04	156.041
208.074	1.94	0	2.72	0.342	6783	275	3	100	27.7	98.7	12.6	3	5	208.074	208.074	208.074	208.074	208.074	208.074	208.074	208.073	208.075	208.074	208.074	208.074	208.074	208.074	208.073	208.074	208.074	208.073	208.074	208.074	208.074	208.074	208.074	208.074	208.074	208.074	208.074	208.074	208.074	208.074	208.074	208.074	208.074	208.074	208.074	208.074
402.187	4.74	0	4	0.346	21127	277	1	100	14.3	99.1	37.4	1	6	402.188	402.187	402.186	402.188	402.188	402.186	402.189	402.19	402.187	402.189	402.189	402.19	402.184	402.188	402.188	402.187	402.186	402.19	402.185	402.188	402.188	402.185	402.185	402.188	402.187	402.189	402.189	402.189	402.188	402.189	402.188	402.189	402.189	402.19	402.188	402.186
379.858	3.36	0	0.44	0.044	33912	278	0	100	16	98.2	25.2	1	14	379.858	379.858	379.858	379.857	379.863	379.858	379.859	379.859	379.858	379.859	379.859	379.859	379.86	379.86	379.858	379.86	379.858	379.858	379.859	379.858	379.864	379.86	379.858	379.858	379.859	379.859	379.859	379.858	379.858	379.859	379.858	379.86	379.86	379.858	379.859	379.859
130.024	6.06	0	4.72	0.129	13333	278	0	100	18.1	99.5	10.9	3	5	130.024	130.024	130.025	130.024	130.024	130.025	130.024	130.025	130.025	130.025	130.025	130.026	130.026	130.025	130.023	130.025	130.025	130.024	130.024	130.024	130.025	130.025	130.025	130.024	130.026	130.024	130.025	130.024	130.024	130.024	130.026	130.025	130.024	130.025	130.025	130.025
416.202	3.51	0	5.21	0.084	19235	278	0	100	4.6	87.9	12.3	2	3	416.203	416.203	416.203	416.201	416.202	416.203	416.203	416.203	416.204	416.202	416.203	416.203	416.204	416.202	416.204	416.204	416.201	416.204	416.204	416.203	416.202	416.204	416.204	416.202	416.203	416.203	416.203	416.201	416.203	416.204	416.204	416.203	416.203	416.203	416.203	416.204
406.219	2.56	0	2.37	0.045	8366	265	13	100	7.2	99.9	9.1	3	6	406.22		406.221		406.22	406.221	406.219	406.221	406.221	406.221	406.221	406.221	406.221	406.221	406.22	406.221	406.22	406.22	406.221	406.221		406.221	406.221	406.22	406.221	406.221	406.221	406.22	406.221	406.221	406.221	406.22	406.221	406.22	406.22	406.221
143.095	2.33	0	1.23	0.074	5881	251	27	100	15.2	88.1	11	1	3	143.095	143.095	143.095	143.095	143.095	143.095	143.094	143.095	143.095		143.094	143.095	143.095	143.095	143.095	143.094	143.095	143.094	143.095	143.094	143.095	143.095	143.095	143.095	143.094	143.094	143.095		143.095	143.095	143.095	143.095	143.095		143.095	143.095
318.093	1.61	0	1.22	0.176	12851	278	0	100	2.8	99.8	6.7	4	6	318.093	318.092	318.093	318.092	318.093	318.093	318.093	318.093	318.093	318.093	318.093	318.093	318.093	318.093	318.093	318.093	318.093	318.093	318.092	318.093	318.093	318.093	318.093	318.093	318.093	318.093	318.093	318.093	318.093	318.093	318.093	318.093	318.093	318.093	318.093	318.093
241.02	9.09	0	0.66	0.252	17334	278	0	100	14.2	97.3	20.6	2	6	241.019	241.019	241.017	241.02	241.02	241.017	241.021	241.018	241.02	241.022	241.017	241.02	241.021	241.021	241.017	241.019	241.022	241.017	241.021	241.022	241.022	241.017	241.02	241.02	241.016	241.02	241.017	241.022	241.018	241.018	241.018	241.019	241.022	241.018	241.019	241.02
624.279	3.12	0	8.54	0.201	6863	148	130	100	6.6	99.5	15.9	2	5	624.281	624.28	624.28	624.28	624.279	624.28	624.28	624.28	624.28	624.281	624.28	624.281	624.279	624.28	624.28	624.28	624.28	624.28	624.281	624.28	624.28	624.28	624.28	624.28	624.281		624.279	624.28	624.28	624.28	624.28	624.28	624.281	624.281	624.28	624.28
328.224	1.23	0	7.9	0.553	53695	278	0			99.8	7	2	3	328.225	328.225	328.224	328.224	328.225	328.224	328.225	328.225	328.225	328.225	328.225	328.225	328.224	328.225	328.225	328.225	328.225	328.225	328.225	328.224	328.224	328.225	328.225	328.225	328.225	328.225	328.225	328.225	328.224	328.225	328.224	328.225	328.225	328.225	328.224	328.225
302.042	2.41	0	6.9	0.044	13927	278	0	100	4.8	99.9	9.7	2	4	302.042	302.043	302.042	302.042	302.042	302.043	302.043	302.043	302.042	302.042	302.043	302.039	302.042	302.042	302.043	302.043	302.043	302.043	302.043	302.043	302.043	302.042	302.043	302.042	302.042	302.043	302.043	302.042	302.043	302.041	302.041	302.041	302.041	302.043	302.043	302.042
402.186	6.06	0	3.53	0.45	121535	278	0			89.7	25.8	2	10	402.186	402.186	402.19	402.187	402.186	402.186	402.18	402.184	402.189	402.187	402.19	402.188	402.187	402.19	402.186	402.187	402.181	402.186	402.187	402.19	402.188	402.187	402.189	402.183	402.183	402.187	402.187	402.185	402.189	402.181	402.185	402.18	402.186	402.188	402.189	402.186
259.986	4.93	0	0.64	0.157	26968	278	0	100	16.4	98.6	10.3	4	10	259.987	259.985	259.987	259.986	259.987	259.986	259.986	259.987	259.986	259.986	259.987	259.988	259.986	259.986	259.987	259.986	259.986	259.985	259.986	259.986	259.986	259.985	259.986	259.987	259.987	259.986	259.984	259.987	259.988	259.989	259.986	259.986	259.99	259.985	259.987	259.987
406.216	4.06	0	3.26	0.78	18565	278	0			96.1	18.5	1	8	406.216	406.216	406.218	406.217	406.215	406.219	406.215	406.216	406.219	406.216	406.219	406.217	406.218	406.218	406.217	406.217	406.216	406.217	406.219	406.216	406.215	406.217	406.218	406.216	406.216	406.218	406.214	406.217	406.218	406.218	406.217	406.217	406.215	406.217	406.217	406.218
984	0.7	0	0.53	0.559	9518	262	16	100	22.5	97.3	3.9	2	3	984	984	984	984		984.001	984.001	984	984	984	984	984	984	984	984	984	984	984.001	984.001	984	984		984	984	984.001	983.999	984.001	984.001	984	984	984	984	983.999	984.001	984	984
347.169	1.52	0	1.28	0.148	15289	278	0			99.9	6.1	2	3	347.17	347.169	347.17	347.17	347.169	347.169	347.169	347.17	347.169	347.17	347.169	347.17	347.169	347.17	347.169	347.17	347.169	347.169	347.169	347.17	347.17	347.17	347.169	347.168	347.17	347.169	347.17	347.17	347.169	347.17	347.17	347.169	347.17	347.169	347.169	347.169
534.19	5.04	0	3.43	0.417	4964	246	32	100	21	99.8	41.3	2	8	534.194	534.188	534.191		534.188	534.189			534.189	534.194	534.191	534.19			534.191	534.191	534.19	534.191		534.19	534.192	534.189		534.187	534.188	534.193	534.192	534.191	534.189	534.194	534.186	534.196		534.189	534.192	534.188
708.355	2.5	0	8.46	0.151	3380	265	13	100	20.8	98.9	8.3	2	8	708.356	708.356	708.356		708.355	708.356	708.355	708.356	708.357	708.357	708.357	708.354	708.356	708.356	708.357	708.356	708.356	708.356	708.356	708.357	708.356		708.355	708.356	708.355	708.357	708.357	708.356	708.357	708.356	708.356	708.356	708.355	708.356	708.356	708.355
409.156	2.56	0	0.96	0.319	19555	278	0	100	0.9	99.9	15	3	9	409.157	409.157	409.156	409.157	409.157	409.157	409.157	409.158	409.157	409.157	409.157	409.157	409.157	409.157	409.156	409.157	409.157	409.157	409.157	409.158	409.157	409.158	409.157	409.157	409.157	409.157	409.157	409.157	409.157	409.156	409.158	409.157	409.157	409.157	409.156	409.157
756.206	2.6	0	3.94	0.055	18233	246	32	100	0	99.8	12.8	3	5			756.208		756.208	756.207	756.208	756.207	756.208	756.208		756.208			756.208		756.208	756.208	756.207	756.208	756.207	756.207	756.207	756.207	756.208		756.208	756.208	756.208		756.207		756.208	756.208	756.208	756.208
162.053	6.92	0	0.77	0.261	12296	278	0	100	36.1	88	20.5	3	8	162.054	162.054	162.054	162.054	162.053	162.052	162.053	162.054	162.051	162.054	162.053	162.054	162.053	162.054	162.053	162.053	162.054	162.055	162.054	162.053	162.052	162.054	162.053	162.053	162.052	162.054	162.053	162.053	162.054	162.054	162.052	162.052	162.053	162.054	162.053	162.052
536.317	3.2	0	5.47	0.404	17585	278	0			99.7	7.9	6	11	536.32	536.317	536.32	536.32	536.318	536.32	536.318	536.317	536.319	536.317	536.318	536.315	536.32	536.317	536.32	536.32	536.317	536.319	536.32	536.32	536.319	536.318	536.318	536.317	536.317	536.32	536.32	536.317	536.319	536.318	536.32	536.319	536.318	536.32	536.32	536.32
474.136	3.27	0	2.59	0.103	10948	260	18	100	11.1	99	15.3	2	5	474.137	474.137	474.138	474.139	474.137	474.137	474.136	474.137	474.138	474.137	474.136	474.137	474.138	474.137		474.136		474.135	474.138	474.137	474.137	474.138	474.139	474.137	474.138	474.137	474.139	474.136	474.137	474.137	474.139	474.137	474.137	474.137	474.137	474.137
479.158	6.08	0	0.5	0.034	20342	278	0	100	1.5	99.9	33.4	2	4	479.158	479.158	479.158	479.157	479.162	479.159	479.155	479.162	479.161	479.156	479.161	479.164	479.158	479.158	479.162	479.162	479.156	479.159	479.16	479.155	479.158	479.161	479.159	479.162	479.159	479.159	479.162	479.157	479.16	479.16	479.156	479.161	479.161	479.158	479.159	479.161
352.137	3.46	0	1.37	0.783	24749	278	0			99.2	13.7	3	7	352.139	352.139	352.139	352.139	352.139	352.138	352.138	352.138	352.138	352.138	352.138	352.138	352.138	352.138	352.138	352.138	352.138	352.138	352.138	352.139	352.139	352.139	352.139	352.138	352.138	352.138	352.139	352.138	352.138	352.138	352.138	352.138	352.139	352.138	352.138	352.138
764.219	4.87	0	0.74	0.264	18905	278	0			99.4	20.3	1	4	764.221	764.22	764.223	764.212	764.221	764.219	764.222	764.223	764.202	764.221	764.222	764.207	764.217	764.223	764.222	764.22	764.223	764.223	764.221	764.222	764.223	764.217	764.222	764.221	764.223	764.223	764.223	764.224	764.218	764.222	764.214	764.22	764.223	764.222	764.222	764.223
244.13	2.05	0	5.81	0.162	4460	270	8	100	19.7	100	7.9	3	6	244.131	244.13	244.13	244.13	244.131	244.13	244.13	244.13	244.13	244.13	244.13		244.131	244.131	244.129	244.131	244.131	244.13	244.13	244.13	244.13	244.13	244.13	244.131	244.13	244.13	244.131	244.13	244.131	244.131	244.13	244.131	244.13	244.13	244.13	244.13
189.066	6.13	0	0.75	0.2	28025	278	0	100	3	99.4	23	3	8	189.066	189.066	189.067	189.066	189.067	189.066	189.065	189.067	189.063	189.066	189.066	189.066	189.065	189.067	189.067	189.067	189.066	189.066	189.065	189.065	189.067	189.067	189.065	189.067	189.067	189.067	189.067	189.066	189.066	189.066	189.066	189.067	189.067	189.066	189.066	189.067
173.105	5.26	0	4.28	0.369	29525	277	1	100	22.9	87.7	17.9	1	6	173.104	173.104	173.105	173.105	173.105	173.105	173.105	173.106	173.105	173.105	173.104	173.105	173.105	173.104	173.105	173.105	173.105	173.105	173.105	173.105	173.105	173.105	173.105	173.104	173.104	173.104	173.104	173.105	173.105	173.104	173.105	173.105	173.105	173.105	173.104	173.105
324.018	10.06	0	4.98	0.216	19751	278	0	100	9	99.2	27.1	3	10	324.017	324.016	324.017	324.018	324.017	324.016	324.015	324.015	324.017	324.017	324.016	324.017	324.016	324.016	324.017	324.014	324.017	324.016	324.016	324.015	324.014	324.016	324.015	324.014	324.015	324.015	324.017	324.016	324.015	324.015	324.018	324.015	324.016	324.016	324.015	324.015
327.95	8.46	0	0.6	0.279	11049	276	2	100	10	99.2	36.5	1	6	327.954	327.951	327.948	327.948	327.95	327.948	327.95	327.95	327.952	327.952	327.949		327.952	327.952	327.948	327.948	327.951	327.947	327.947	327.95	327.951		327.946	327.95	327.948	327.955	327.947	327.955	327.933	327.946	327.948	327.949	327.947	327.948	327.951	327.958
386.187	7.87	0	5.15	0.242	18931	141	137	100	7	87.7	27.8	1	7							386.184		386.188		386.188	386.189			386.191		386.184	386.189			386.183			386.185			386.187			386.189
116.048	6.33	0	0.92	0.145	31521	278	0	100	18.5	88.1	3.9	4	6	116.048	116.048	116.047	116.049	116.048	116.047	116.049	116.047	116.048	116.049	116.048	116.048	116.047	116.048	116.047	116.047	116.049	116.048	116.048	116.049	116.048	116.047	116.048	116.047	116.048	116.048	116.047	116.048	116.047	116.048	116.049	116.048	116.047	116.049	116.048	116.047
582.095	7.06	0	4.91	0.181	226888	278	0			88	54.8	1	2	582.091	582.091	582.091	582.095	582.093	582.091	582.091	582.092	582.091	582.094	582.091	582.091	582.091	582.091	582.091	582.091	582.092	582.091	582.091	582.091	582.092	582.091	582.091	582.094	582.091	582.091	582.092	582.092	582.091	582.091	582.091	582.091	582.091	582.091	582.091	582.091
402.187	4.24	0	2.92	0.311	32006	278	0	100	11.9	94.9	18	2	8	402.188	402.187	402.189	402.187	402.185	402.188	402.189	402.189	402.184	402.188	402.188	402.188	402.188	402.188	402.186	402.187	402.19	402.189	402.188	402.188	402.188	402.186	402.184	402.187	402.188	402.188	402.188	402.188	402.189	402.187	402.188	402.185	402.188	402.188	402.189	402.188
694.101	3.1	0	4.91	0.15	45454	278	0			99.4	9.5	3	8	694.1	694.1	694.1	694.102	694.101	694.099	694.1	694.1	694.1	694.101	694.1	694.1	694.099	694.101	694.1	694.1	694.1	694.1	694.1	694.101	694.1	694.101	694.1	694.1	694.1	694.101	694.1	694.1	694.101	694.1	694.1	694.101	694.101	694.1	694.1	694.1
342.096	5.34	0	3.93	0.277	16478	272	6	100	14.8	99.5	20.6	2	5	342.097	342.097	342.096	342.097	342.099	342.098	342.096	342.097	342.097	342.099	342.096	342.097	342.091	342.096	342.097	342.098	342.097	342.097	342.091	342.096	342.097	342.094	342.095	342.097	342.096	342.097	342.099	342.097	342.096	342.098	342.098	342.095		342.097	342.096	342.094
610.132	4.89	0	2.74	0.063	4227	143	135	100	33.1	99.3	27.9	1	3		610.134	610.131		610.131	610.132	610.141	610.13	610.131			610.13	610.131	610.135	610.131	610.13		610.133			610.138	610.131	610.132		610.134			610.139	610.136				610.133	610.138		610.133
416.153	2.66	0	0.48	0.308	80303	278	0			100	5.4	5	7	416.154	416.154	416.154	416.155	416.157	416.155	416.154	416.154	416.152	416.154	416.154	416.155	416.154	416.154	416.154	416.154	416.154	416.154	416.154	416.154	416.154	416.154	416.154	416.155	416.154	416.154	416.155	416.154	416.154	416.154	416.154	416.154	416.154	416.154	416.154	416.154
294.124	6.22	0	2.83	0.267	10528	269	9	100	4.9	99.5	25.8	1	5	294.123	294.122	294.123	294.123	294.123	294.123	294.123	294.122		294.122	294.122	294.126	294.123	294.123	294.123	294.122	294.122	294.122	294.122	294.122	294.122	294.123	294.122	294.122	294.122	294.123	294.123	294.123	294.123	294.122	294.123	294.122	294.123	294.123	294.126	294.123
136.052	3.63	0	4.23	0.468	237224	278	0			100	6.9	3	7	136.053	136.052	136.053	136.053	136.052	136.053	136.053	136.052	136.052	136.053	136.052	136.053	136.052	136.053	136.052	136.053	136.053	136.052	136.053	136.053	136.052	136.053	136.052	136.052	136.053	136.053	136.053	136.052	136.052	136.053	136.053	136.053	136.053	136.052	136.052	136.053
582.23	2.89	0	6.12	0.069	11892	259	19	100	6.5	99.9	13.9	1	3	582.231	582.232	582.231	582.23	582.229	582.231	582.231	582.232		582.231	582.231		582.232	582.232	582.231	582.232	582.231	582.231	582.231	582.232	582.231	582.231	582.232	582.229	582.231	582.231	582.231	582.232	582.231	582.231	582.232	582.231	582.231	582.232	582.231	582.231
219.111	1.09	0	1.98	0.325	32796	278	0			99.6	1.4	2	3	219.111	219.111	219.111	219.111	219.11	219.11	219.111	219.111	219.111	219.111	219.111	219.111	219.111	219.111	219.111	219.11	219.11	219.11	219.111	219.111	219.111	219.11	219.111	219.11	219.11	219.111	219.111	219.111	219.111	219.111	219.111	219.111	219.111	219.111	219.111	219.11
580.139	3.51	0	5.67	0.531	12995	188	90	100	7.1	99.9	15	2	5	580.141	580.141	580.14	580.141	580.141	580.144				580.143	580.14		580.141	580.141	580.143	580.141		580.143	580.14	580.14	580.14	580.141	580.143	580.14		580.141	580.14	580.142	580.141	580.14		580.142				580.14
277.997	6.58	0	0.57	0.202	8692	274	4	100	7.6	87.9	27.5	3	7	277.997	277.995	277.996	277.998	277.995	277.996	277.997	277.998		277.996	277.996		277.997	277.996	277.998	277.996	277.996	277.996	277.996	278	277.999	277.997	277.996	277.997	277.996	277.997	277.996	277.997	277.995	277.995	277.995	277.996	277.996	277.997	277.998	277.997
274.046	2.87	0	0.5	0.082	17016	278	0	100	9.4	97.7	29.3	1	4	274.046	274.047	274.046	274.046	274.046	274.046	274.046	274.044	274.046	274.046	274.046	274.045	274.046	274.046	274.046	274.046	274.046	274.047	274.046	274.045	274.045	274.045	274.046	274.046	274.047	274.046	274.046	274.046	274.046	274.046	274.045	274.046	274.046	274.046	274.046	274.045
386.083	12.56	0	3.13	0.294	15123	277	1	100	5.5	99.9	58.5	1	4	386.086	386.077	386.075	386.08	386.085	386.077	386.086	386.086	386.086	386.085	386.086	386.085	386.086	386.086	386.077	386.085	386.085	386.086	386.086	386.085	386.086	386.085	386.086	386.085	386.074	386.079	386.076	386.086	386.086	386.076	386.077	386.086	386.086	386.076	386.086	386.076
354.029	5.59	0	5.19	0.133	30697	278	0			99.9	9.9	6	8	354.031	354.03	354.033	354.027	354.027	354.03	354.029	354.031	354.03	354.029	354.031	354.031	354.031	354.029	354.033	354.033	354.028	354.032	354.032	354.029	354.027	354.034	354.032	354.027	354.029	354.031	354.03	354.027	354.033	354.031	354.032	354.031	354.031	354.032	354.031	354.031
1896.18	0.56	0	4.25	0.12	23812	264	14	100	10.7	99.8	7.4	1	5	1896.18	1896.18	1896.18	1896.18	1896.18	1896.18	1896.18	1896.18	1896.18	1896.18	1896.18	1896.18	1896.18	1896.18	1896.18	1896.18	1896.18	1896.18	1896.18	1896.18	1896.18	1896.18	1896.18	1896.18	1896.18	1896.18	1896.18	1896.18	1896.18	1896.18	1896.18	1896.18	1896.18	1896.18	1896.18	1896.18
824.198	1.37	0	4.4	0.116	21980	278	0			99.9	3.1	3	4	824.199	824.198	824.199	824.198	824.199	824.199	824.199	824.198	824.197	824.199	824.199	824.197	824.199	824.199	824.199	824.199	824.199	824.199	824.199	824.199	824.199	824.199	824.199	824.199	824.198	824.199	824.198	824.198	824.198	824.199	824.198	824.199	824.199	824.199	824.199	824.199
454.237	4.96	0	4.75	0.392	28618	278	0			99.4	16.5	4	7	454.239	454.238	454.24	454.238	454.238	454.239	454.239	454.24	454.239	454.239	454.239	454.237	454.238	454.239	454.239	454.238	454.24	454.239	454.239	454.239	454.238	454.237	454.239	454.24	454.238	454.239	454.238	454.24	454.24	454.237	454.239	454.239	454.238	454.24	454.239	454.239
311.976	3.93	0	0.7	0.271	37680	278	0			99.5	11.3	5	7	311.976	311.974	311.974	311.976	311.978	311.975	311.976	311.978	311.978	311.976	311.976	311.981	311.978	311.974	311.978	311.976	311.974	311.974	311.976	311.976	311.977	311.976	311.973	311.975	311.976	311.976	311.973	311.976	311.973	311.974	311.978	311.976	311.974	311.975	311.976	311.976
571.841	3.31	0	0.42	0.049	42252	278	0	100	7.8	96.2	20	4	22	571.843	571.842	571.844	571.841	571.847	571.841	571.842	571.842	571.841	571.84	571.842	571.841	571.842	571.841	571.842	571.844	571.841	571.842	571.841	571.842	571.841	571.842	571.844	571.84	571.841	571.843	571.843	571.841	571.842	571.842	571.84	571.842	571.842	571.841	571.842	571.843
278.079	5.52	0	4.23	0.091	3791170	278	0	98.9	28	87.3	15.6	1	3	278.081	278.08	278.081	278.081	278.08	278.081	278.08	278.08	278.08	278.081	278.08	278.08	278.081	278.081	278.078	278.08	278.081	278.08	278.08	278.081	278.081	278.081	278.08	278.081	278.081	278.081	278.081	278.08	278.081	278.081	278.081	278.081	278.081	278.081	278.08	278.081
242.116	2.4	0	6.69	0.057	2753	278	0	100	19.7	98.5	25.6	2	4	242.115	242.115	242.115	242.115	242.117	242.116	242.116	242.115	242.115	242.116	242.115	242.115	242.116	242.116	242.114	242.115	242.115	242.116	242.115	242.115	242.116	242.115	242.116	242.115	242.115	242.115	242.116	242.116	242.116	242.115	242.114	242.116	242.115	242.116	242.115	242.115
181.979	3.49	0	4	0.264	16165	266	12	100	18.8	99.3	11.6	2	3	181.978	181.979	181.978	181.979	181.978	181.979		181.979	181.978	181.979	181.977	181.977	181.98	181.979	181.979	181.978	181.979	181.979	181.978	181.979	181.978	181.978	181.979	181.979	181.98	181.979	181.979	181.979	181.979	181.979	181.979	181.978	181.979		181.979	181.977
151.05	2.83	0	0.91	0.272	22104	264	14	100	8	84.3	9.6	2	9	151.05	151.05	151.051	151.051	151.051	151.051	151.05	151.051	151.051	151.05	151.05	151.051	151.05	151.05	151.05	151.05	151.051	151.05	151.05	151.051	151.051	151.05	151.05	151.051	151.05	151.05	151.051	151.05	151.05	151.05	151.05		151.051		151.051	151.05
432.104	2.3	0	6.13	0.048	17166	272	6	100	5.6	99.4	23.6	2	5	432.104	432.105	432.104	432.104	432.104	432.104	432.104	432.105	432.101	432.104	432.105	432.097	432.105	432.104	432.104	432.105	432.105	432.104	432.105	432.104	432.105	432.104	432.105	432.104	432.104	432.104	432.105	432.105	432.104	432.105	432.104	432.105	432.104	432.105	432.105	432.105
310.127	1.07	0	2.46	0.043	17729	278	0			99.4	9	2	5	310.127	310.127	310.128	310.127	310.128	310.128	310.127	310.127	310.127	310.127	310.128	310.127	310.128	310.127	310.126	310.127	310.127	310.128	310.128	310.127	310.128	310.128	310.128	310.128	310.128	310.127	310.128	310.127	310.127	310.127	310.128	310.127	310.128	310.127	310.127	310.128
612.167	4.74	0	3.59	0.372	43715	273	5	100	14.2	99.4	21.4	1	7	612.17	612.169	612.17	612.169	612.169	612.168	612.17	612.162	612.156	612.171	612.169	612.156	612.168	612.17	612.169	612.167	612.169	612.169	612.169	612.171	612.17	612.166	612.167	612.167	612.168	612.169	612.169	612.171	612.169	612.169	612.171	612.17	612.169	612.169	612.168	612.167
487.884	3.8	0	0.42	0.053	32611	278	0	100	1.4	95.4	18.7	3	21	487.886	487.883	487.886	487.882	487.889	487.883	487.884	487.884	487.883	487.883	487.883	487.883	487.884	487.885	487.885	487.886	487.882	487.885	487.885	487.887	487.887	487.887	487.886	487.884	487.883	487.885	487.886	487.885	487.885	487.886	487.884	487.886	487.885	487.884	487.885	487.886
229.168	1.09	0	7.06	0.032	16705	278	0	100	1.3	99.9	4.8	2	3	229.167	229.167	229.167	229.168	229.168	229.167	229.167	229.167	229.167	229.167	229.168	229.167	229.167	229.168	229.167	229.168	229.167	229.167	229.168	229.167	229.168	229.168	229.167	229.168	229.167	229.167	229.167	229.167	229.167	229.167	229.168	229.167	229.167	229.167	229.168	229.167
278.122	10.21	0	3.31	0.327	30988	271	7	100	7.3	99.6	37.7	1	7	278.12	278.12	278.122	278.123	278.123	278.121	278.12	278.12		278.125	278.124	278.128	278.124	278.128		278.122	278.12	278.119	278.123	278.119	278.123	278.121	278.125	278.118	278.124	278.121	278.121	278.122	278.122	278.128	278.12	278.124	278.118	278.121	278.127	278.122
244.168	1.51	0	8.74	0.034	25637	278	0	100	2	100	2.2	3	4	244.168	244.168	244.168	244.167	244.166	244.168	244.168	244.168	244.168	244.167	244.167	244.167	244.168	244.167	244.168	244.168	244.167	244.168	244.168	244.167	244.168	244.168	244.168	244.167	244.168	244.167	244.167	244.168	244.167	244.167	244.166	244.168	244.167	244.168	244.168	244.167
199.964	4.74	0	0.43	0.41	31769	278	0			99.2	20	2	7	199.963	199.964	199.963	199.964	199.964	199.962	199.963	199.963	199.962	199.963	199.964	199.963	199.963	199.963	199.964	199.963	199.962	199.964	199.962	199.963	199.963	199.963	199.964	199.963	199.962	199.963	199.964	199.964	199.964	199.963	199.963	199.962	199.963	199.964	199.964	199.963
452.021	3.31	0	0.88	0.3	16081	277	1	100	8.9	96.9	19.9	2	6	452.022	452.022	452.022	452.023	452.023	452.021	452.022	452.022	452.02	452.022	452.024	452.024	452.023	452.021	452.023	452.021	452.024	452.024	452.023	452.022	452.021	452.024	452.022	452.021	452.021	452.022	452.023	452.022	452.023	452.023	452.021	452.021	452.022	452.022	452.022	452.022
634.13	3.19	0	0.7	0.032	23621	278	0	100	7.2	99.9	12.7	2	4	634.136	634.131	634.132	634.131	634.132	634.132	634.131	634.132	634.13	634.131	634.132	634.132	634.132	634.132	634.133	634.131	634.132	634.131	634.132	634.131	634.131	634.131	634.132	634.132	634.132	634.132	634.132	634.136	634.132	634.132	634.131	634.132	634.132	634.132	634.132	634.132
548.241	6.23	0	3.81	0.593	11752	276	2	100	22.1	99.2	32.7	2	10	548.245	548.245	548.241	548.246	548.237	548.241	548.242	548.241	548.245	548.246	548.245	548.246	548.243	548.24	548.239	548.24	548.239	548.238	548.246	548.246	548.246	548.243	548.244	548.237	548.243	548.245	548.245	548.236	548.243	548.245	548.247	548.246	548.239	548.237	548.244	548.245
260.068	1.52	0	5.96	0.049	8004	265	13	100	18.7	99.9	11.6	1	3	260.068	260.068	260.068	260.067	260.067	260.068	260.067	260.068		260.068	260.068	260.067	260.067	260.068	260.068	260.068	260.068	260.068	260.068	260.068	260.068	260.068	260.068	260.068	260.068	260.068	260.067	260.067	260.068	260.068	260.068	260.068	260.067	260.068	260.068	260.068
333.959	3.31	0	0.72	0.352	16991	278	0			99.6	12.9	2	7	333.96	333.96	333.96	333.96	333.961	333.96	333.96	333.962	333.958	333.96	333.961	333.965	333.96	333.959	333.96	333.96	333.96	333.96	333.96	333.96	333.96	333.958	333.959	333.961	333.96	333.96	333.959	333.961	333.96	333.96	333.959	333.96	333.959	333.961	333.96	333.961
738.142	9.15	0	4.3	0.273	6554	149	129	100	36.5	99.9	61.1	1	5	738.143	738.143	738.137		738.144	738.139	738.143	738.143	738.159		738.141	738.155		738.141	738.143	738.143	738.142	738.138	738.14	738.14	738.143			738.142	738.143	738.142		738.142	738.14	738.137		738.142	738.144	738.142	738.142	738.141
296.093	5.76	0	4.04	0.418	484252	278	0	100	23.1	99.3	25.9	1	10	296.094	296.094	296.094	296.096	296.095	296.095	296.093	296.096	296.093	296.096	296.094	296.094	296.092	296.095	296.096	296.096	296.094	296.093	296.091	296.093	296.094	296.094	296.094	296.094	296.093	296.094	296.096	296.093	296.094	296.094	296.095	296.094	296.097	296.095	296.094	296.094
450.113	5.04	0	4.75	0.749	17904	278	0			97.8	32.6	1	5	450.116	450.116	450.114	450.11	450.114	450.115	450.112	450.115	450.115	450.115	450.116	450.116	450.116	450.116	450.116	450.116	450.114	450.113	450.115	450.116	450.116	450.116	450.115	450.114	450.116	450.116	450.116	450.115	450.115	450.115	450.118	450.116	450.115	450.115	450.115	450.116
438.874	9.67	0	0.42	0.062	14340	278	0	100	12	98.9	37.9	2	13	438.873	438.862	438.878	438.875	438.871	438.877	438.875	438.87	438.876	438.882	438.863	438.876	438.88	438.875	438.864	438.87	438.866	438.867	438.877	438.881	438.884	438.879	438.871	438.868	438.88	438.877	438.873	438.871	438.868	438.875	438.876	438.878	438.878	438.873	438.872	438.879
176.031	2.8	0	3.45	0.099	9274	277	1	100	37.6	99.3	12	2	4	176.03	176.031	176.031	176.031	176.031	176.031	176.031	176.03	176.028	176.03	176.032	176.031	176.031	176.032	176.031	176.031	176.03	176.031	176.032	176.032	176.031	176.031	176.032	176.032	176.031	176.031	176.031	176.031	176.031	176.031	176.031	176.031	176.031	176.031	176.031	176.031
264.12	1.58	0	0.93	0.195	64504	278	0	100	16.8	98.2	11.4	2	8	264.121	264.12	264.12	264.12	264.12	264.12	264.12	264.12	264.121	264.12	264.12	264.119	264.12	264.121	264.12	264.121	264.12	264.12	264.12	264.121	264.12	264.121	264.12	264.12	264.12	264.12	264.12	264.12	264.12	264.12	264.12	264.12	264.12	264.121	264.12	264.121
520.323	3	0	6.26	0.648	23061	278	0			96.5	33.5	4	8	520.324	520.324	520.325	520.324	520.325	520.324	520.324	520.324	520.325	520.325	520.324	520.325	520.324	520.325	520.325	520.325	520.325	520.324	520.324	520.325	520.324	520.324	520.325	520.325	520.325	520.325	520.324	520.325	520.323	520.325	520.325	520.325	520.325	520.324	520.324	520.325
259.152	3.7	0	0.8	0.225	5477	278	0			87.5	13.4	2	4	259.152	259.152	259.152	259.153	259.153	259.152	259.152	259.153	259.15	259.152	259.152	259.152	259.152	259.153	259.152	259.153	259.152	259.152	259.152	259.153	259.153	259.153	259.152	259.153	259.153	259.153	259.153	259.152	259.151	259.152	259.152	259.152	259.152	259.152	259.153	259.153
382.138	1.78	0	0.98	0.092	10103	278	0	100	6.1	88.1	9.8	2	3	382.139	382.139	382.139	382.139	382.139	382.139	382.14	382.139	382.139	382.139	382.139	382.138	382.139	382.139	382.138	382.139	382.139	382.139	382.139	382.139	382.139	382.139	382.139	382.138	382.139	382.139	382.139	382.139	382.139	382.139	382.139	382.139	382.139	382.139	382.139	382.139
244.169	7.71	0	3.55	0.2	16580	276	2	100	8	99.8	30	1	5	244.171	244.17	244.169	244.171	244.168	244.168	244.17	244.167	244.17	244.17	244.167	244.17	244.172	244.167	244.173	244.17	244.168	244.167	244.168	244.17	244.17	244.174	244.173	244.167	244.17	244.173	244.168	244.169	244.172	244.168	244.167		244.171	244.17	244.169	244.168
470.233	3.45	0	3.26	0.09	14027	278	0	100	20.8	99.8	15.2	4	9	470.235	470.233	470.236	470.235	470.235	470.236	470.235	470.234	470.236	470.231	470.235	470.236	470.236	470.233	470.235	470.233	470.238	470.235	470.235	470.234	470.235	470.235	470.236	470.235	470.234	470.235	470.234	470.235	470.236	470.236	470.234	470.234	470.235	470.235	470.236	470.235
684.124	4.08	0	5.3	0.188	25043	278	0	100	8.8	99.9	10.3	2	6	684.126	684.126	684.126	684.126	684.125	684.126	684.125	684.126	684.144	684.124	684.126	684.144	684.126	684.126	684.126	684.126	684.124	684.126	684.126	684.126	684.125	684.126	684.126	684.124	684.126	684.126	684.126	684.124	684.126	684.126	684.127	684.126	684.125	684.127	684.127	684.126
324.037	4.32	0	0.54	0.184	10093	276	2	100	11.6	99.2	17.2	2	7	324.036	324.036	324.04	324.037	324.036	324.038	324.036	324.037	324.038	324.036	324.037	324.037	324.037	324.04	324.037	324.033	324.037	324.037	324.036	324.036	324.036	324.033	324.039	324.037	324.037	324.036	324.037	324.036	324.037	324.04	324.033	324.036	324.037	324.036	324.037	324.038
205.095	2.31	0	1	0.338	9308	278	0	100	11.4	99.1	12.8	3	7	205.095	205.094	205.095	205.095	205.094	205.095	205.095	205.095	205.095	205.095	205.095	205.095	205.095	205.094	205.095	205.095	205.095	205.095	205.094	205.095	205.095	205.095	205.095	205.095	205.094	205.095	205.095	205.095	205.094	205.095	205.095	205.095	205.095	205.095	205.094	205.095
354.092	5.7	0	3.37	0.292	18038	269	9	100	17	99.2	22.3	2	8	354.091	354.095	354.091	354.092	354.093	354.095	354.092	354.094	354.096	354.094	354.095	354.096	354.093	354.09	354.095	354.093	354.095	354.093	354.093		354.093	354.088	354.089	354.093	354.093	354.093	354.094	354.095	354.092	354.092	354.087	354.092	354.092		354.095	354.092
632.134	4.69	0	4.24	0.308	16746	254	24	100	15.9	98.1	40.8	1	6	632.136	632.135	632.137	632.136	632.136	632.136	632.135	632.134	632.134	632.135	632.136	632.137	632.134	632.136	632.133	632.135	632.136	632.135	632.136	632.134	632.136	632.133	632.136	632.136	632.137	632.136		632.136	632.136	632.135		632.136	632.136	632.136	632.135	632.134
547.291	6.63	0	8.58	0.329	7193	262	16	100	19.5	99.9	33.3	1	3	547.291	547.291	547.291	547.291	547.291	547.292	547.291		547.304	547.291	547.291	547.289	547.291	547.291	547.291	547.298	547.291	547.291	547.291	547.29	547.291	547.306	547.291	547.292	547.291	547.291	547.291	547.291	547.291	547.291	547.304	547.291	547.291	547.291	547.291	547.29
598.058	7.16	0	4.98	0.085	21864	278	0	100	13	99.6	44	2	4	598.055	598.055	598.055	598.056	598.055	598.054	598.055	598.055	598.055	598.055	598.055	598.055	598.055	598.055	598.055	598.054	598.055	598.055	598.054	598.055	598.055	598.056	598.054	598.055	598.055	598.055	598.055	598.055	598.055	598.054	598.055	598.055	598.055	598.055	598.055	598.055
356.076	4.03	0	2.67	0.392	8200	276	2	100	13	99.4	24.6	1	5	356.077	356.077	356.076	356.078	356.076	356.075	356.077	356.076	356.076	356.076	356.076	356.075	356.077	356.077	356.076	356.077	356.077	356.077	356.076	356.077	356.077	356.077	356.077	356.077	356.076	356.077	356.075	356.077	356.079	356.075	356.075	356.077	356.077	356.076	356.077	356.076
616.142	1.51	0	5.29	0.067	22125	278	0	100	8.2	95.8	9.6	8	13	616.141	616.141	616.14	616.141	616.141	616.141	616.141	616.141	616.14	616.14	616.141	616.141	616.141	616.14	616.141	616.14	616.142	616.141	616.141	616.141	616.14	616.14	616.141	616.141	616.14	616.141	616.141	616.141	616.142	616.141	616.141	616.141	616.141	616.141	616.141	616.14
228.1	2.93	0	3.47	0.185	12652	278	0	100	2.9	87.9	15.1	4	8	228.099	228.1	228.1	228.1	228.099	228.1	228.1	228.098	228.101	228.1	228.099	228.1	228.1	228.1	228.1	228.099	228.1	228.099	228.099	228.101	228.1	228.1	228.1	228.099	228.1	228.1	228.099	228.1	228.099	228.1	228.101	228.099	228.099	228.1	228.1	228.101
436.229	2.18	0	7.13	0.038	16697	262	16	100	7	100	8.5	3	8	436.23	436.23	436.23	436.23	436.23	436.23	436.23	436.23		436.23	436.23		436.23	436.23	436.23	436.23	436.23	436.23	436.23	436.23	436.23	436.23	436.23	436.23	436.23	436.23	436.23	436.23	436.23	436.23	436.229	436.23	436.23	436.23	436.23	436.23
427.92	5.35	0	0.41	0.254	20372	274	4	100	13.7	98.9	33.9	1	14	427.921	427.923	427.921		427.922	427.923	427.92	427.923	427.916	427.919	427.922	427.913	427.92	427.92	427.923	427.922	427.921	427.922	427.92	427.922	427.922	427.922	427.923	427.923	427.92	427.921	427.922	427.922	427.922	427.921	427.922	427.921	427.921	427.922	427.922	427.92
113.981	8.22	0	5.06	0.373	27923	270	8	100	31.1	99.2	13.2	1	5	113.98	113.981	113.98	113.98	113.98	113.981	113.98	113.98	113.98	113.98	113.98	113.98	113.98	113.98	113.98	113.98	113.982	113.98	113.981	113.981	113.981	113.98	113.98	113.98	113.981	113.98	113.98	113.981	113.98	113.98	113.98	113.98	113.98	113.98	113.98	113.98
416.204	2.16	0	5.51	0.332	53948	278	0			94.8	12.2	2	5	416.205	416.205	416.205	416.205	416.205	416.205	416.204	416.204	416.206	416.205	416.205	416.204	416.205	416.205	416.205	416.205	416.204	416.205	416.205	416.205	416.205	416.205	416.205	416.204	416.205	416.205	416.205	416.205	416.205	416.205	416.205	416.205	416.204	416.205	416.205	416.205
1794.31	5.05	0	4.47	0.247	6932	267	11	95.4	14.4	87.9	51.3	1	2	1794.31	1794.31	1794.31	1794.33	1794.31	1794.31	1794.31	1794.31	1794.31	1794.33	1794.31	1794.31	1794.31	1794.31	1794.31	1794.31	1794.31	1794.31	1794.31	1794.31	1794.31	1794.31	1794.31	1794.31	1794.31	1794.31	1794.31	1794.31	1794.31	1794.31		1794.31	1794.31	1794.31	1794.31	1794.31
644.173	4.72	0	0.53	0.034	20947	278	0	100	11.3	99.8	19.8	3	7	644.173	644.173	644.176	644.172	644.176	644.174	644.177	644.176	644.176	644.177	644.178	644.176	644.173	644.175	644.178	644.174	644.175	644.175	644.175	644.175	644.171	644.173	644.176	644.178	644.176	644.173	644.173	644.178	644.174	644.172	644.169	644.175	644.173	644.176	644.17	644.175
564.146	3.98	0	5.36	0.384	27932	278	0			99.2	12.6	4	8	564.149	564.148	564.149	564.15	564.147	564.15	564.146	564.148	564.149	564.148	564.147	564.148	564.149	564.147	564.15	564.149	564.145	564.148	564.149	564.148	564.147	564.149	564.149	564.149	564.149	564.149	564.149	564.149	564.148	564.149	564.151	564.149	564.147	564.149	564.147	564.15
192.062	5.61	0	0.77	0.322	14704	278	0			99.7	16.1	3	9	192.062	192.063	192.063	192.062	192.063	192.061	192.063	192.063	192.06	192.063	192.063	192.062	192.063	192.063	192.063	192.062	192.063	192.063	192.063	192.062	192.063	192.062	192.063	192.063	192.063	192.062	192.063	192.063	192.062	192.063	192.061	192.062	192.063	192.063	192.062	192.063
474.01	2.07	0	0.77	0.392	6557	278	0	100	34.4	99.1	11.5	4	7	474.011	474.012	474.011	474.011	474.01	474.01	474.011	474.011	474.009	474.01	474.012	474.011	474.011	474.01	474.011	474.01	474.011	474.012	474.011	474.01	474.011	474.007	474.011	474.01	474.011	474.011	474.012	474.01	474.007	474.011	474.005	474.01	474.008	474.011	474.011	474.011
390.026	2.33	0	2.39	0.055	6287	224	54	100	14.4	99.9	15.3	2	6	390.027	390.026	390.026		390.027	390.027	390.026	390.026	390.026	390.028	390.026	390.026	390.027	390.026	390.026	390.026	390.026	390.027	390.027	390.027	390.027	390.026		390.026		390.027	390.028	390.027	390.027	390.027		390.026	390.026	390.025	390.027	390.026
449.187	4.56	0	4	0.169	38465	278	0	100	11.1	99.3	36	1	4	449.189	449.187	449.188	449.189	449.188	449.187	449.189	449.189	449.19	449.188	449.188	449.189	449.186	449.189	449.186	449.188	449.188	449.188	449.185	449.189	449.187	449.184	449.186	449.189	449.188	449.189	449.189	449.19	449.189	449.189	449.189	449.188	449.19	449.188	449.188	449.187
222.04	4.39	0	0.68	0.419	91703	278	0			99	12.3	2	7	222.04	222.04	222.038	222.037	222.04	222.038	222.039	222.04	222.038	222.04	222.04	222.041	222.04	222.038	222.04	222.038	222.04	222.04	222.039	222.039	222.04	222.037	222.038	222.038	222.04	222.04	222.039	222.04	222.038	222.038	222.039	222.04	222.04	222.04	222.039	222.041
173.034	2.47	0	0.56	0.231	28580	278	0	100	10.2	87.9	12.6	1	4	173.034	173.034	173.034	173.034	173.034	173.034	173.033	173.034	173.034	173.034	173.034	173.034	173.034	173.034	173.034	173.034	173.033	173.034	173.034	173.034	173.034	173.034	173.033	173.034	173.034	173.034	173.034	173.034	173.032	173.034	173.034	173.034	173.034	173.034	173.034	173.034
502.073	4.65	0	2.54	0.427	7014	229	49	100	11.1	99.6	28.4	1	9	502.075	502.074	502.074		502.074	502.077	502.074	502.074			502.074		502.074	502.074	502.073	502.075	502.074	502.074	502.074	502.074	502.074	502.074	502.075	502.074	502.074	502.074	502.074	502.074	502.073	502.076		502.074	502.073	502.078	502.074	502.072
230.163	1.52	0	2.34	0.211	4692	278	0			88.1	7.6	1	2	230.163	230.163	230.163	230.163	230.163	230.163	230.163	230.163	230.163	230.163	230.163	230.162	230.163	230.164	230.163	230.163	230.163	230.163	230.163	230.163	230.163	230.163	230.163	230.163	230.163	230.163	230.163	230.163	230.163	230.163	230.163	230.164	230.163	230.163	230.163	230.163
297.891	5.77	0	0.45	0.035	46249	278	0	100	10.5	99.8	7.6	6	12	297.891	297.89	297.89	297.893	297.894	297.891	297.89	297.891	297.894	297.89	297.89	297.89	297.892	297.892	297.89	297.891	297.89	297.89	297.892	297.894	297.898	297.891	297.89	297.89	297.892	297.891	297.89	297.89	297.89	297.891	297.896	297.891	297.89	297.89	297.891	297.893
443.987	3.11	0	0.71	0.038	18343	278	0	100	2.1	99.8	19.3	3	4	443.991	443.988	443.988	443.987	443.989	443.988	443.988	443.988	443.988	443.988	443.988	443.989	443.988	443.988	443.988	443.989	443.988	443.988	443.988	443.987	443.988	443.987	443.988	443.989	443.988	443.988	443.988	443.99	443.988	443.987	443.987	443.988	443.988	443.988	443.988	443.988
524.351	2.84	0	6.11	0.27	17306	278	0			99.1	13.3	5	7	524.353	524.353	524.352	524.352	524.352	524.353	524.353	524.353	524.352	524.352	524.352	524.351	524.353	524.353	524.353	524.353	524.353	524.353	524.353	524.353	524.353	524.353	524.352	524.352	524.352	524.353	524.352	524.352	524.353	524.353	524.353	524.352	524.352	524.353	524.353	524.353
538.331	2.87	0	5.1	0.264	16324	278	0			94.8	22.3	3	8	538.333	538.33	538.332	538.331	538.332	538.336	538.329	538.332	538.331	538.33	538.334	538.331	538.333	538.333	538.333	538.334	538.33	538.333	538.333	538.331	538.332	538.334	538.331	538.329	538.331	538.332	538.329	538.329	538.333	538.333	538.333	538.332	538.334	538.331	538.332	538.336
170.021	4.05	0	3.94	0.327	15159	270	8	100	11.4	98.7	13.6	1	3	170.02	170.021	170.021	170.021	170.02	170.021	170.021	170.02	170.02	170.021	170.021	170.02	170.021	170.021	170.021	170.021	170.021	170.021	170.021	170.021	170.021	170.021	170.021	170.021	170.021	170.021	170.021	170.02	170.021	170.021	170.021	170.02	170.02	170.02	170.021	170.021
555.866	2.69	0	0.41	0.041	34444	278	0	100	3.8	95.4	16.8	6	22	555.867	555.869	555.867	555.87	555.867	555.866	555.867	555.868	555.867	555.867	555.868	555.862	555.866	555.866	555.867	555.868	555.867	555.867	555.866	555.868	555.868	555.868	555.868	555.867	555.867	555.866	555.867	555.866	555.867	555.868	555.868	555.867	555.868	555.869	555.868	555.867
245.137	1.16	0	1.55	0.179	11895	278	0			88.1	3.4	2	2	245.137	245.137	245.137	245.137	245.137	245.137	245.137	245.137	245.137	245.137	245.137	245.137	245.137	245.137	245.137	245.137	245.137	245.137	245.137	245.137	245.137	245.137	245.137	245.137	245.137	245.137	245.137	245.137	245.137	245.137	245.137	245.137	245.137	245.137	245.137	245.137
1088.18	3.25	0	3.92	0.057	8771	214	64	100	22.8	99.7	20.6	2	7	1088.18	1088.18	1088.18		1088.18	1088.18	1088.18	1088.18	1088.18		1088.18	1088.18	1088.18	1088.18	1088.18	1088.18	1088.18	1088.18	1088.18	1088.18	1088.18	1088.18	1088.18	1088.18	1088.18	1088.18	1088.18	1088.18	1088.18	1088.18		1088.18	1088.18	1088.17	1088.18	1088.18
191.059	2.14	0	4.24	0.064	13407	269	9	100	16.8	88.1	14.2	1	2	191.059	191.058	191.059	191.059	191.059	191.059	191.058	191.058	191.058	191.058	191.059	191.059	191.059	191.058	191.058	191.059	191.059	191.058	191.058	191.058	191.059	191.059	191.059	191.059	191.059	191.059	191.059	191.059	191.059	191.059	191.059	191.059	191.059	191.059	191.058	191.059
612.17	3.5	0	3.65	0.466	54659	194	84	100	10.4	98.9	7.9	4	9		612.173		612.173	612.168	612.172	612.167			612.17	612.172		612.172	612.173	612.172	612.17	612.173		612.173	612.173	612.172			612.171	612.168		612.172	612.173	612.173	612.173	612.174	612.173	612.168	612.173	612.172
368.1	4.97	0	1.37	0.118	7107	266	12	100	1.3	99.1	21.6	1	5	368.101	368.101	368.101	368.101	368.102	368.101	368.101	368.101	368.101	368.101	368.101	368.1	368.102	368.101	368.1	368.101	368.102	368.101	368.101	368.101	368.101	368.101	368.102		368.101	368.101	368.101	368.101	368.1	368.102	368.102	368.101	368.102	368.101	368.101	368.101
410.161	2.92	0	2.95	0.052	18424	278	0	98.8	29.2	95.6	23.5	3	8	410.161	410.162	410.162	410.162	410.162	410.162	410.163	410.161	410.163	410.163	410.161	410.163	410.162	410.159	410.163	410.161	410.162	410.16	410.161	410.162	410.161	410.161	410.163	410.161	410.162	410.161	410.163	410.161	410.159	410.161	410.163	410.162	410.161	410.163	410.162	410.161
1068.26	2.77	0	4.21	0.12	15444	266	12	100	22.2	99.7	20.7	1	5	1068.26	1068.26	1068.26	1068.26	1068.26	1068.26	1068.26	1068.25	1068.26	1068.26	1068.26	1068.26	1068.26	1068.26		1068.26	1068.26	1068.26	1068.26	1068.26	1068.26	1068.26	1068.26	1068.24	1068.26	1068.26	1068.26	1068.26	1068.26	1068.26	1068.26	1068.26	1068.26	1068.26	1068.26	1068.26
774.197	3.52	0	4.54	0.285	7136	265	13	100	36	99.5	27.9	1	3	774.197	774.199	774.196	774.197	774.196	774.198	774.201	774.199	774.209	774.198	774.199	774.2	774.197	774.197	774.204	774.201	774.201	774.202	774.197	774.196	774.197	774.198	774.197	774.196	774.197	774.197	774.196	774.198	774.204	774.197	774.198	774.198	774.198	774.198	774.197	774.198
461.188	4.29	0	1.38	0.118	4285	251	27	100	11.1	88.1	12.6	1	3	461.19	461.19	461.189	461.19	461.19	461.19	461.19	461.19	461.189	461.19	461.191	461.189	461.19	461.19		461.189	461.189	461.19	461.19	461.19	461.189	461.19	461.19	461.19	461.19	461.189	461.19	461.19	461.189	461.19	461.19	461.189	461.191	461.19	461.19	461.19
366.187	2.15	0	2.95	0.108	12222	278	0	100	15.2	94.2	8.5	3	7	366.188	366.187	366.187	366.187	366.187	366.187	366.187	366.187	366.188	366.188	366.187	366.187	366.188	366.187	366.187	366.188	366.187	366.186	366.187	366.188	366.188	366.188	366.187	366.187	366.188	366.188	366.187	366.188	366.186	366.188	366.188	366.188	366.188	366.188	366.188	366.188
566.051	3.56	0	0.55	0.051	9244	278	0	100	4.6	97.2	21.7	2	7	566.051	566.055	566.051	566.051	566.053	566.054	566.053	566.055	566.053	566.052	566.054	566.056	566.052	566.053	566.052	566.056	566.051	566.056	566.052	566.052	566.053	566.052	566.053	566.052	566.053	566.052	566.054	566.052	566.052	566.054	566.053	566.052	566.052	566.053	566.052	566.053
114.032	3.81	0	1.03	0.565	12695	278	0			88.1	4.4	4	6	114.032	114.032	114.032	114.032	114.032	114.032	114.032	114.032	114.032	114.032	114.032	114.032	114.033	114.032	114.031	114.032	114.032	114.032	114.032	114.032	114.032	114.032	114.033	114.032	114.032	114.032	114.032	114.032	114.032	114.033	114.032	114.032	114.032	114.031	114.032	114.033
173.046	2.61	0	0.57	0.232	25834	278	0	80	1.7	88.1	4.9	3	6	173.045	173.046	173.046	173.046	173.046	173.046	173.046	173.046	173.045	173.046	173.046	173.045	173.045	173.046	173.045	173.046	173.046	173.046	173.045	173.045	173.046	173.045	173.046	173.046	173.046	173.046	173.046	173.046	173.046	173.046	173.045	173.045	173.046	173.045	173.045	173.046
519.971	2.78	0	0.7	0.028	16594	278	0			99.3	14.7	2	4	519.976	519.972	519.972	519.971	519.973	519.971	519.972	519.973	519.971	519.971	519.972	519.973	519.972	519.971	519.973	519.972	519.971	519.972	519.971	519.971	519.971	519.971	519.972	519.973	519.972	519.971	519.972	519.975	519.972	519.971	519.971	519.972	519.972	519.972	519.971	519.972
128.012	6.13	0	0.69	0.176	32899	278	0	100	13.5	88	6.1	4	7	128.012	128.012	128.012	128.011	128.012	128.012	128.011	128.012	128.011	128.012	128.012	128.012	128.012	128.013	128.012	128.012	128.012	128.012	128.011	128.011	128.012	128.013	128.012	128.012	128.012	128.012	128.013	128.012	128.012	128.012	128.012	128.012	128.013	128.012	128.012	128.012
199.962	8.37	0	0.43	0.044	27676	278	0			87.9	12.3	2	7	199.961	199.965	199.963	199.957	199.963	199.959	199.963	199.962	199.96	199.961	199.962	199.959	199.961	199.962	199.965	199.963	199.962	199.96	199.96	199.962	199.962	199.962	199.964	199.962	199.96	199.962	199.964	199.964	199.96	199.963	199.962	199.961	199.963	199.965	199.964	199.961
180.064	2.99	0	0.94	0.06	17065	275	3	100	24.7	87.9	5.8	4	9	180.064	180.063	180.064	180.064	180.063	180.064	180.063	180.064	180.063	180.063	180.063	180.063	180.063	180.063	180.063	180.063	180.063	180.063	180.063	180.063	180.063	180.063	180.062	180.064	180.063	180.064	180.063	180.063	180.063	180.063	180.064	180.063	180.063	180.063	180.064	180.063
364.17	2.61	0	2.95	0.108	14343	277	1	100	22	98.2	18	3	7	364.171	364.171	364.171	364.17	364.171	364.171	364.171	364.171	364.172	364.172	364.171	364.171	364.17	364.172	364.172	364.171	364.171	364.172	364.17	364.171	364.17	364.171	364.171	364.171	364.171	364.17	364.171	364.172	364.172	364.171	364.17	364.17	364.171	364.172	364.171	364.171
390.092	3.34	0	4.21	0.418	22083	278	0			99.9	14.7	4	11	390.092	390.092	390.092	390.094	390.092	390.092	390.093	390.093	390.091	390.095	390.092	390.089	390.094	390.093	390.093	390.094	390.093	390.092	390.093	390.094	390.094	390.093	390.093	390.092	390.093	390.092	390.093	390.092	390.092	390.095	390.094	390.093	390.094	390.094	390.093	390.094
494.102	3.44	0	3.94	0.314	16202	272	6	100	5.3	99.8	12.8	5	10	494.103	494.103	494.103	494.104	494.103	494.103	494.104	494.104	494.104	494.104	494.103	494.104	494.101	494.104	494.103	494.103	494.104	494.104	494.102	494.104	494.103	494.103	494.104	494.103	494.103	494.105	494.104	494.104	494.103	494.105	494.105	494.104	494.104	494.104	494.104	494.102
468.134	6.36	0	5.33	0.504	3018	268	10	100	9.1	99.3	31	1	4	468.135	468.135	468.136	468.136	468.135	468.138	468.135	468.135	468.136	468.134	468.137	468.135	468.137	468.137	468.128	468.138	468.135	468.136	468.138	468.136	468.135	468.139	468.14	468.133	468.135	468.137		468.134	468.137		468.137	468.135	468.136	468.137	468.135	468.137
390.04	4.47	0	0.67	0.187	18896	278	0	100	14.3	88.8	19.3	3	9	390.041	390.041	390.039	390.041	390.039	390.039	390.039	390.04	390.039	390.041	390.041	390.044	390.043	390.039	390.041	390.04	390.038	390.04	390.042	390.042	390.041	390.037	390.04	390.038	390.042	390.041	390.038	390.04	390.04	390.036	390.038	390.042	390.039	390.041	390.041	390.042
136.053	7.72	0	4.97	0.493	20331	266	12	100	29.1	88.1	26.6	1	4		136.052	136.052	136.052		136.051	136.052	136.051	136.052	136.053	136.051	136.052	136.052	136.051	136.052	136.052	136.05	136.052	136.052	136.052	136.053	136.052	136.052	136.052	136.052		136.052	136.051	136.052	136.052	136.052	136.052	136.051	136.052	136.052	136.053
490.027	6.13	0	3.35	0.223	19651	277	1	100	0.7	95.1	23.1	1	7	490.027	490.026	490.028	490.032	490.027	490.029	490.028	490.026	490.037	490.027	490.03	490.037	490.033	490.027	490.028	490.028	490.028	490.028	490.031	490.029	490.029	490.028	490.032	490.025	490.026	490.027	490.028	490.026	490.027	490.029	490.03	490.03	490.029	490.028	490.034	490.028
120.044	10.56	0	3.55	0.331	13060	265	13	100	26.2	88	28.4	1	5	120.044	120.045	120.045	120.046	120.044	120.044	120.045	120.044	120.045	120.044	120.043	120.044	120.044	120.044	120.041		120.045	120.041	120.042	120.044	120.044	120.044	120.045	120.044	120.044	120.047	120.041	120.044	120.042	120.046	120.045	120.042	120.044	120.045	120.044	120.044
626.144	2.59	0	4.15	0.131	16814	264	14	100	2.4	99.6	11.5	1	4	626.145	626.145	626.146	626.145	626.144	626.145	626.145	626.145	626.143	626.146	626.146	626.146	626.146	626.145	626.145	626.146	626.145	626.146	626.145	626.146	626.146	626.146	626.146	626.145	626.145	626.146	626.146	626.146	626.146	626.146	626.146	626.146	626.146	626.146	626.145	626.146
394.18	4.24	0	3.99	0.312	18830	278	0	100	16.9	97.1	15.2	4	8	394.182	394.183	394.182	394.183	394.182	394.181	394.183	394.182	394.181	394.183	394.182	394.18	394.18	394.182	394.181	394.181	394.183	394.183	394.178	394.182	394.181	394.181	394.178	394.182	394.182	394.182	394.183	394.183	394.182	394.182	394.182	394.182	394.183	394.183	394.182	394.182
484.13	2.43	0	1.58	0.128	10794	277	1	100	3	100	10.7	1	5	484.131	484.131	484.131	484.131	484.131	484.131	484.131	484.131	484.132	484.131	484.131	484.131	484.131	484.131	484.131	484.131	484.131	484.131	484.131	484.131	484.131	484.131	484.131	484.131	484.131	484.131	484.131	484.131	484.131	484.131	484.131	484.131	484.132	484.131	484.131	484.131
232.142	1.05	0	1.71	0.398	58491	278	0			99.7	4	2	4	232.142	232.142	232.142	232.142	232.142	232.142	232.142	232.142	232.142	232.142	232.142	232.142	232.142	232.142	232.142	232.142	232.142	232.142	232.142	232.142	232.142	232.142	232.142	232.142	232.142	232.142	232.142	232.142	232.142	232.142	232.142	232.142	232.142	232.142	232.142	232.142
580.017	8.14	0	2.62	0.249	6780	221	57	100	20.8	99.5	33.6	1	6	580.018	580.016	580.025		580.016	580.018	580.02	580.014			580.015		580.02	580.019	580.014	580.016	580.016	580.018	580.016	580.015	580.016			580.017	580.019	580.018		580.018	580.02	580.025		580.017	580.02	580.022	580.014	580.019
259.153	2.43	0	1.61	0.235	13210	278	0	100	5.7	98.8	15.8	1	3	259.153	259.153	259.153	259.154	259.153	259.152	259.153	259.153	259.154	259.154	259.154	259.154	259.153	259.153	259.152	259.153	259.154	259.153	259.152	259.153	259.154	259.154	259.154	259.154	259.154	259.154	259.154	259.152	259.153	259.152	259.154	259.152	259.153	259.152	259.153	259.152
654.25	4.1	0	4.78	0.045	24109	278	0	100	0	99.4	10.7	4	7	654.253	654.253	654.253	654.252	654.252	654.253	654.252	654.253	654.252	654.253	654.252	654.253	654.253	654.253	654.253	654.252	654.252	654.253	654.252	654.253	654.252	654.252	654.253	654.252	654.252	654.252	654.252	654.252	654.253	654.252	654.252	654.252	654.253	654.253	654.252	654.252
442.007	6	0	3.57	0.249	4123	190	88	100	33.4	97.8	23	2	6	442.009	442.008	442.011		442.005	442.008	442.01	442.007	442.008		442.004	442.009	442.012	442.009	442.007	442.011	442.01	442.007	442.014	442.006	442.004	442.012		442.004		442.008		442.008	442.01	442.01				442.011	442.005
878.118	1.48	0	4.98	0.079	14354	273	5	100	52.5	99.9	9.9	3	5	878.117	878.117	878.118	878.117	878.118	878.117	878.117	878.118	878.115	878.118	878.117	878.123	878.117	878.117	878.118	878.116	878.117	878.117	878.117	878.118	878.117	878.116	878.117	878.118	878.117	878.117	878.118	878.117	878.116	878.117	878.118	878.117	878.117	878.117	878.116	878.117
210.038	2.55	0	3.09	0.341	10781	216	62	100	24.9	88	9.5	2	5	210.037	210.037			210.037		210.038	210.037	210.038	210.037	210.038	210.038	210.038	210.037		210.037	210.037	210.037	210.038	210.037	210.037	210.038	210.037	210.037	210.035	210.037	210.034	210.038	210.038			210.037	210.037		210.038
416.167	3.03	0	4.49	0.423	13600	277	1	100	10.1	99	13.8	1	9	416.168	416.168	416.167	416.168	416.168	416.167	416.168	416.168	416.159	416.167	416.168		416.168	416.168	416.167	416.168	416.168	416.167	416.169	416.168	416.169	416.168	416.168	416.168	416.169	416.168	416.168	416.167	416.168	416.168	416.167	416.168	416.168	416.168	416.168	416.168
244.131	3.73	0	6.28	0.171	9283	264	14	100	4.7	99.8	10.8	3	7	244.131	244.131	244.131	244.133	244.13	244.131	244.131	244.132	244.131	244.133	244.132		244.131	244.132	244.131	244.131	244.131	244.131	244.131	244.131	244.131	244.131	244.131		244.132	244.131	244.131	244.131	244.131	244.132	244.131	244.13	244.133	244.131	244.131	244.131
288.058	5.61	0	5.19	0.19	37097	278	0			99.3	16.4	2	4	288.06	288.057	288.061	288.057	288.057	288.06	288.058	288.06	288.06	288.058	288.059	288.058	288.059	288.057	288.062	288.061	288.056	288.06	288.06	288.06	288.058	288.061	288.06	288.058	288.06	288.058	288.061	288.055	288.06	288.06	288.06	288.059	288.058	288.06	288.058	288.059
610.156	3.52	0	4.47	0.283	9641	273	5	100	23.6	99	25.5	2	4	610.155	610.159	610.158	610.158	610.155	610.157	610.158	610.158	610.157	610.158	610.153	610.151	610.158	610.159	610.156	610.158	610.158	610.158	610.158	610.154	610.158	610.157	610.158	610.154	610.158	610.158	610.159	610.158	610.158	610.158	610.158	610.159	610.157	610.159	610.154	610.158
288.23	1.12	0	8.4	0.047	13365	273	5	100	1.1	99.8	4.9	2	3	288.23	288.23	288.23	288.23	288.23	288.23	288.23	288.23	288.23	288.23	288.23	288.23	288.229	288.23	288.23	288.23		288.23	288.23	288.231	288.23	288.23	288.23	288.23	288.229	288.23	288.23	288.23	288.23	288.23	288.23	288.23	288.23	288.23	288.23	288.23
224.108	2.31	0	8.98	0.278	25712	278	0	100	11	99.8	3.5	2	3	224.108	224.108	224.108	224.108	224.108	224.109	224.108	224.108	224.108	224.108	224.108	224.108	224.108	224.107	224.108	224.107	224.107	224.108	224.108	224.108	224.108	224.108	224.107	224.108	224.109	224.108	224.108	224.108	224.108	224.108	224.108	224.108	224.108	224.108	224.107	224.108
382.1	15.3	0	0.54	0.278	8557	266	12	100	32	87.9	62.6	1	3	382.111	382.108	382.098	382.097	382.106	382.095	382.104	382.104	382.107	382.097	382.103		382.087	382.101	382.101	382.1	382.097	382.102	382.108	382.103	382.098	382.09	382.098	382.103	382.107	382.096	382.101	382.105	382.103	382.094	382.089	382.108	382.095	382.104	382.101	382.098
480.087	6.3	0	4.02	0.409	15119	274	4	100	13	98.5	32.3	1	5	480.088		480.089	480.089	480.087	480.086	480.088	480.092	480.08	480.088	480.091	480.096	480.084	480.083	480.084	480.09	480.089	480.082	480.083	480.088	480.089	480.086	480.089	480.081	480.087	480.09	480.089	480.089	480.089	480.089	480.091	480.089	480.09	480.089	480.083	480.087
290.01	1.52	0	4.28	0.194	17055	278	0			99.9	3.1	6	7	290.01	290.01	290.01	290.01	290.01	290.01	290.01	290.01	290.01	290.01	290.01	290.01	290.011	290.01	290.01	290.01	290.01	290.01	290.01	290.01	290.01	290.01	290.01	290.01	290.01	290.01	290.011	290.01	290.01	290.01	290.011	290.01	290.011	290.011	290.01	290.01
381.163	3.13	0	2.43	0.035	6569	278	0	100	4.9	99.7	18.4	1	3	381.163	381.162	381.164	381.163	381.163	381.164	381.161	381.163	381.163	381.161	381.163	381.163	381.164	381.163	381.162	381.163	381.162	381.162	381.163	381.164	381.163	381.163	381.163	381.163	381.163	381.163	381.163	381.164	381.163	381.163	381.164	381.163	381.163	381.163	381.164	381.163
448.231	2.12	0	6.67	0.424	61746	278	0			99.9	5.3	5	8	448.232	448.232	448.232	448.232	448.232	448.232	448.232	448.232	448.232	448.233	448.232	448.232	448.232	448.233	448.232	448.232	448.232	448.232	448.232	448.232	448.232	448.233	448.233	448.232	448.232	448.232	448.232	448.232	448.232	448.232	448.233	448.232	448.233	448.232	448.233	448.232
176.069	1.98	0	3.22	0.057	15785	273	5	100	12.3	99.8	11.3	2	4	176.069	176.069	176.069	176.069		176.069	176.069	176.068	176.069	176.069	176.069		176.069	176.069	176.069		176.069	176.069	176.069	176.069	176.069	176.069	176.069	176.069	176.069	176.069	176.069	176.069	176.069	176.069	176.069	176.069	176.069	176.069	176.069	176.069
760.347	2.3	0	8.42	0.063	4965	278	0	100	22.8	99.6	12.2	3	7	760.347	760.347	760.347	760.348	760.346	760.347	760.348	760.346	760.347	760.347	760.349	760.346	760.347	760.348	760.344	760.348	760.348	760.348	760.345	760.349	760.348	760.348	760.349	760.349	760.35	760.348	760.347	760.348	760.348	760.347	760.348	760.348	760.348	760.348	760.348	760.348
186.03	5.53	0	4.85	0.367	22005	278	0	100	17.3	99.9	36.7	1	5	186.03	186.03	186.03	186.029	186.032	186.03	186.03	186.03	186.03	186.032	186.03	186.03	186.03	186.03	186.03	186.03	186.03	186.03	186.03	186.031	186.03	186.03	186.031	186.033	186.03	186.031	186.03	186.03	186.031	186.03	186.03	186.03	186.031	186.031	186.031	186.03
223.932	5.46	0	0.62	0.106	10526	278	0	100	20.8	99.7	20.1	2	5	223.934	223.935	223.934	223.932	223.933	223.934	223.932	223.935	223.933	223.933	223.933	223.936	223.933	223.934	223.933	223.934	223.932	223.934	223.931	223.932	223.933	223.933	223.934	223.933	223.932	223.934	223.934	223.933	223.932	223.934	223.931	223.933	223.933	223.935	223.933	223.933
384.007	5.14	0	1.15	0.086	8875	272	6	100	2.1	97.1	29	1	10	384.008	384.007	384.007	384.009	384.008	384.007	384.007	384.007	384.01	384.011	384.009	384.012	384.008	384.008	384.007	384.006	384.007	384.007	384.007	384.007	384.007	384.007	384.008	384.007	384.007	384.009	384.007	384.009	384.007	384.008	384.012	384.007	384.007	384.007	384.008	384.007
492.169	3.04	0	0.5	0.039	23757	278	0	100	1.4	99	8.7	4	8	492.17	492.17	492.17	492.17	492.171	492.17	492.169	492.17	492.171	492.169	492.171	492.172	492.17	492.17	492.17	492.17	492.17	492.17	492.169	492.168	492.169	492.171	492.169	492.171	492.17	492.17	492.171	492.17	492.17	492.17	492.171	492.17	492.17	492.17	492.169	492.17
525.208	2.48	0	6.43	0.034	15721	278	0	100	0.2	99.9	6.9	2	3	525.21	525.209	525.21	525.209	525.209	525.21	525.209	525.209	525.209	525.209	525.21	525.21	525.209	525.209	525.209	525.21	525.21	525.209	525.21	525.209	525.209	525.21	525.209	525.209	525.209	525.209	525.21	525.21	525.209	525.21	525.209	525.209	525.21	525.21	525.21	525.21
222.052	5.87	0	3.8	0.239	15665	278	0	100	10.7	99.4	16.8	1	8	222.052	222.055	222.052	222.053	222.052	222.052	222.054	222.052	222.052	222.053	222.052	222.052	222.054	222.052	222.051	222.052	222.043	222.049	222.054	222.053	222.053	222.053	222.055	222.055	222.052	222.053	222.05	222.049	222.05	222.052	222.053	222.053	222.052	222.054	222.053	222.053
131.058	3.5	0	0.67	0.321	23720	278	0	100	6.3	88.1	7.5	2	3	131.058	131.057	131.058	131.058	131.058	131.058	131.058	131.058	131.059	131.059	131.058	131.059	131.059	131.058	131.059	131.058	131.057	131.058	131.059	131.059	131.059	131.057	131.058	131.058	131.058	131.058	131.058	131.059	131.058	131.058	131.059	131.059	131.059	131.059	131.059	131.059
282.119	1.15	0	1.94	0.205	6892	278	0	100	4.6	99.9	8.9	1	4	282.119	282.119	282.119	282.119	282.119	282.119	282.119	282.119	282.12	282.119	282.119	282.118	282.119	282.119	282.118	282.119	282.119	282.119	282.119	282.119	282.119	282.119	282.119	282.119	282.119	282.119	282.119	282.119	282.119	282.119	282.119	282.119	282.119	282.119	282.119	282.119
126.104	2.15	0	5.73	0.053	6069	278	0	100	2	88	3.1	3	3	126.104	126.105	126.104	126.105	126.104	126.104	126.104	126.104	126.104	126.105	126.104	126.104	126.104	126.104	126.105	126.105	126.105	126.105	126.104	126.104	126.104	126.104	126.104	126.105	126.104	126.104	126.105	126.104	126.105	126.105	126.104	126.104	126.105	126.105	126.104	126.104
380.164	1.13	0	8.73	0.294	7504	278	0	100	27.3	99.9	1.2	3	3	380.164	380.163	380.164	380.164	380.163	380.164	380.164	380.164	380.164	380.164	380.164	380.163	380.164	380.163	380.164	380.164	380.163	380.164	380.164	380.163	380.163	380.164	380.164	380.164	380.164	380.164	380.163	380.164	380.164	380.163	380.164	380.164	380.163	380.164	380.164	380.163
357.927	3.33	0	0.42	0.058	25755	278	0	100	4.9	98.6	11.8	4	19	357.928	357.926	357.928	357.926	357.929	357.927	357.927	357.928	357.926	357.928	357.928	357.926	357.928	357.928	357.925	357.928	357.926	357.926	357.928	357.929	357.931	357.928	357.928	357.925	357.927	357.927	357.928	357.928	357.926	357.928	357.927	357.927	357.928	357.929	357.929	357.928
410.214	2.33	0	6.09	0.288	10301	247	31	100	3.8	99.9	12	4	8	410.214	410.215	410.214	410.215	410.214		410.214	410.215	410.215	410.215	410.215		410.215	410.215	410.214	410.214	410.215	410.215	410.214	410.215	410.214	410.214	410.214	410.217	410.214	410.214	410.214	410.215	410.214	410.214	410.215	410.215	410.215	410.215	410.214	410.216
426.203	6.23	0	3.59	0.511	24125	278	0			95.6	37.2	1	9	426.201	426.201	426.203	426.206	426.204	426.203	426.205	426.203	426.209	426.199	426.202	426.207	426.204	426.198	426.208	426.207	426.207	426.208	426.205	426.204	426.202	426.205	426.205	426.195	426.203	426.205	426.204	426.206	426.207	426.202	426.208	426.204	426.205	426.2	426.202	426.207
436.138	2.96	0	5.92	0.425	6001	261	17	100	13.6	99.9	16	2	4	436.139	436.139	436.139	436.14	436.139	436.139	436.139	436.139	436.139	436.14	436.138	436.139	436.138	436.139	436.139	436.139	436.139	436.139	436.139	436.139	436.139	436.139	436.139	436.138	436.139	436.139	436.139	436.139	436.139	436.139	436.141	436.139	436.14	436.139	436.139	436.139
700.142	2.35	0	7.58	0.033	10297	249	29	100	11.4	99.7	9	2	4	700.143	700.144	700.143	700.144	700.144	700.143	700.143	700.144			700.144		700.144	700.143	700.143	700.144	700.143	700.144	700.144	700.144	700.144	700.143	700.143	700.143	700.143	700.144	700.144	700.143	700.144	700.144	700.143	700.143	700.143	700.144	700.144	700.143
361.078	3.66	0	0.78	0.044	19743	278	0	100	2.5	97	22.3	2	5	361.079	361.078	361.08	361.077	361.079	361.079	361.077	361.078	361.077	361.078	361.079	361.079	361.078	361.078	361.079	361.078	361.077	361.078	361.078	361.078	361.078	361.08	361.077	361.079	361.079	361.078	361.08	361.077	361.077	361.079	361.077	361.078	361.078	361.077	361.079	361.079
402.115	1.6	0	2.02	0.09	9476	275	3	100	0.7	99.6	7.4	2	3	402.115	402.115	402.115	402.115	402.115	402.115	402.115	402.115	402.115	402.115	402.115	402.116	402.116	402.115	402.115	402.115	402.115	402.115	402.115	402.115	402.115	402.115	402.115	402.115	402.115	402.115	402.115	402.115	402.115	402.115	402.115	402.115	402.115	402.115	402.115	402.115
392.954	1.98	0	1.16	0.037	6031	204	74	100	10	99.9	20.9	1	3	392.954	392.954	392.954		392.954	392.954	392.954	392.954			392.954		392.954	392.954	392.954	392.954	392.954	392.954	392.954	392.953	392.954		392.954	392.953	392.954	392.954	392.954	392.955	392.954	392.954		392.953	392.954	392.954	392.954	392.953
268.081	2.43	0	1.26	0.096	2520	238	40	100	23.4	99.6	11.5	2	3	268.081		268.081	268.081	268.081	268.082	268.081	268.081	268.081	268.081		268.081	268.08	268.082	268.08	268.081	268.08		268.08	268.081	268.081	268.081	268.08	268.08	268.081	268.08	268.081	268.08			268.082				268.081	268.081
207.09	2.54	0	4.25	0.071	7156	203	75	100	25.5	88	10.8	1	3	207.09	207.09	207.09		207.09	207.091	207.09	207.09			207.09	207.09	207.091	207.091	207.09	207.09	207.09	207.09	207.091	207.09	207.09	207.091	207.09	207.09	207.09	207.091	207.09	207.09	207.09	207.09		207.09	207.09	207.09	207.09
515.164	5.19	0	4.77	0.044	9441	193	85	100	21	99.2	35.2	1	4	515.167	515.166	515.167	515.167	515.166	515.167	515.165		515.167	515.165	515.166		515.167	515.167		515.167			515.166	515.165	515.168	515.167	515.167	515.166	515.167	515.167	515.167	515.166		515.167	515.167	515.166	515.167		515.167
392.039	3.03	0	0.71	0.141	38445	278	0	100	20.4	92.1	13.6	4	10	392.043	392.044	392.04	392.04	392.04	392.04	392.04	392.04	392.039	392.04	392.041	392.041	392.04	392.04	392.041	392.04	392.04	392.039	392.04	392.039	392.04	392.04	392.04	392.04	392.04	392.04	392.04	392.044	392.039	392.04	392.039	392.04	392.04	392.04	392.041	392.04
198.054	4.26	0	2.65	0.461	10162	213	65	100	34	88	17.2	1	4	198.054	198.053	198.053		198.052	198.054	198.053	198.053	198.052		198.054	198.052		198.053	198.054	198.054	198.054	198.053			198.055	198.055	198.055	198.053		198.054	198.053		198.054	198.054			198.053	198.054	198.054	198.055
476.151	6.8	0	4.16	0.238	7988	250	28	100	42.5	99.8	36.3	1	4	476.152	476.153	476.151	476.152	476.156	476.154	476.152	476.154	476.149	476.151	476.151	476.152	476.154	476.151	476.153	476.152	476.154	476.152	476.152	476.154	476.152	476.152	476.151	476.159	476.152	476.152	476.151	476.152	476.151	476.151	476.151	476.152	476.15	476.152	476.152	476.151
457.864	3.68	0	0.44	0.06	35592	278	0	100	8.3	99	18.1	5	20	457.866	457.866	457.866	457.862	457.87	457.864	457.866	457.865	457.864	457.864	457.865	457.863	457.865	457.865	457.865	457.865	457.867	457.867	457.864	457.866	457.87	457.865	457.866	457.865	457.864	457.865	457.867	457.866	457.869	457.866	457.863	457.865	457.865	457.866	457.864	457.866
396.161	1.99	0	1.63	0.363	9212	278	0			98.9	16.9	1	6	396.162	396.162	396.162	396.16	396.162	396.162	396.162	396.162	396.162	396.161	396.161	396.162	396.162	396.161	396.162	396.162	396.162	396.162	396.162	396.162	396.162	396.162	396.162	396.163	396.162	396.162	396.162	396.162	396.162	396.162	396.161	396.162	396.162	396.161	396.162	396.162
406.217	4.87	0	4.44	0.321	58711	278	0	100	12.9	97.7	17.9	4	7	406.216	406.212	406.219	406.219	406.214	406.218	406.219	406.215	406.22	406.22	406.219	406.219	406.218	406.219	406.213	406.219	406.22	406.212	406.218	406.219	406.22	406.219	406.214	406.214	406.219	406.216	406.219	406.215	406.215	406.218	406.22	406.219	406.22	406.215	406.216	406.217
434.212	6.32	0	3.81	0.403	22749	278	0	100	36.7	99.7	20.3	3	7	434.213	434.21	434.214	434.215	434.215	434.214	434.215	434.214	434.205	434.216	434.214	434.21	434.214	434.215	434.215	434.214	434.214	434.215	434.214	434.214	434.213	434.215	434.215	434.215	434.214	434.214	434.206	434.216	434.214	434.215	434.214	434.209	434.215	434.214	434.205	434.203
180.032	13.92	0	3.33	0.423	122838	275	3	100	26.5	98.5	33.1	1	4	180.032	180.03	180.032	180.038	180.032	180.033	180.034	180.032	180.03	180.031	180.031	180.03	180.039	180.031	180.034	180.032	180.033	180.031	180.035	180.03	180.033	180.033	180.038	180.03	180.031	180.033	180.033	180.037	180.033	180.033	180.03	180.03	180.033	180.038	180.03	180.03
692.193	6.37	0	3.16	0.32	3951	242	36	100	13.5	99.8	33.7	1	6	692.192	692.193	692.194		692.193	692.193	692.192	692.193	692.182	692.205	692.197	692.176	692.193	692.193	692.194	692.193	692.192	692.194	692.193	692.194	692.192	692.194	692.193	692.194	692.192	692.194	692.194	692.193	692.194	692.194	692.194	692.192	692.192	692.194	692.203	692.194
256.094	5.84	0	3.25	0.055	7956	266	12	100	11.5	99.9	14.9	2	5	256.095	256.095	256.095	256.094	256.095	256.094	256.095	256.094		256.095	256.095	256.096	256.095	256.095	256.096	256.095	256.095	256.095	256.095	256.095	256.096	256.094	256.095	256.095	256.095	256.095	256.095	256.095	256.095	256.094	256.096	256.095	256.095	256.095	256.096	256.093
367.905	4.89	0	0.59	0.088	7486	278	0	100	7.9	87.7	21.6	1	4	367.904	367.905	367.906	367.903	367.908	367.904	367.906	367.91	367.904	367.905	367.906	367.911	367.904	367.904	367.908	367.905	367.907	367.905	367.905	367.905	367.905	367.903	367.906	367.908	367.905	367.904	367.903	367.907	367.906	367.903	367.903	367.904	367.903	367.907	367.905	367.903
369.105	4.9	0	1.79	0.182	2798	276	2	100	15.2	97.5	19.3	2	5	369.105	369.111	369.106	369.107	369.106	369.104	369.109	369.106	369.104	369.107	369.106	369.105	369.106	369.106	369.109	369.106	369.107	369.108	369.106	369.106	369.107	369.106	369.105	369.108	369.105	369.106	369.105	369.106	369.11	369.108	369.105	369.106	369.104	369.106	369.106	369.105
1522.37	4.11	0	4.88	0.076	18926	278	0	100	28.9	99	20.4	1	5	1522.37	1522.37	1522.37	1522.36	1522.36	1522.37	1522.37	1522.37	1522.37	1522.37	1522.37	1522.37	1522.37	1522.37	1522.37	1522.37	1522.37	1522.37	1522.37	1522.37	1522.37	1522.37	1522.37	1522.36	1522.37	1522.37	1522.37	1522.37	1522.37	1522.37	1522.37	1522.37	1522.37	1522.37	1522.37	1522.37
460.026	2.79	0	2.81	0.064	19152	275	3	100	6.3	99.9	9.3	2	5	460.028	460.027	460.028	460.028	460.028	460.027	460.028	460.028		460.027	460.027	460.027	460.028	460.028	460.028	460.027	460.028	460.028	460.028	460.028	460.028	460.028	460.028	460.028	460.027	460.028	460.027	460.027	460.027	460.028	460.028	460.028	460.028	460.028	460.028	460.028
307.093	4.34	0	0.67	0.026	23859	278	0	94.3	2.1	99.9	27	1	4	307.091	307.091	307.09	307.09	307.091	307.09	307.091	307.094	307.094	307.094	307.093	307.094	307.093	307.091	307.094	307.091	307.09	307.091	307.093	307.092	307.093	307.089	307.091	307.09	307.093	307.091	307.091	307.094	307.089	307.091	307.093	307.094	307.094	307.095	307.094	307.093
398.059	2.44	0	2.81	0.19	19201	273	5	100	6.9	99.7	10	2	11	398.06	398.06	398.06	398.06	398.06	398.06	398.06	398.061		398.06	398.06	398.06	398.06	398.06	398.06	398.06	398.06	398.06	398.06	398.06	398.06	398.06	398.06	398.06	398.06	398.06	398.06	398.06	398.06	398.06	398.06	398.06	398.06	398.06	398.06	398.06
466.202	2.63	0	4.11	0.17	14956	278	0	100	12.7	98.9	18.7	3	8	466.204	466.202	466.204	466.204	466.202	466.203	466.204	466.202	466.203	466.203	466.204	466.204	466.204	466.204	466.202	466.204	466.204	466.202	466.203	466.203	466.203	466.203	466.203	466.202	466.203	466.203	466.205	466.203	466.203	466.204	466.205	466.203	466.203	466.203	466.203	466.204
3014.78	5.33	0	5.27	0.049	28323	278	0	100	20.2	99.3	29.3	3	7	3014.77	3014.77	3014.77	3014.76	3014.77	3014.77	3014.77	3014.77	3014.76	3014.77	3014.76	3014.76	3014.77	3014.77	3014.76	3014.77	3014.77	3014.77	3014.77	3014.77	3014.77	3014.76	3014.77	3014.77	3014.77	3014.76	3014.77	3014.77	3014.77	3014.77	3014.76	3014.77	3014.77	3014.77	3014.77	3014.76
236.126	1.24	0	1.21	0.058	5187	278	0	100	4.1	87.9	5.5	2	2	236.126	236.125	236.125	236.125	236.126	236.126	236.125	236.125	236.126	236.125	236.125	236.125	236.126	236.125	236.125	236.125	236.126	236.126	236.125	236.125	236.125	236.125	236.125	236.125	236.125	236.126	236.125	236.126	236.126	236.125	236.126	236.126	236.125	236.125	236.126	236.125
294.094	3.16	0	3.43	0.108	6250	278	0	100	9.4	99.6	12	2	3	294.093	294.093	294.094	294.093	294.092	294.095	294.095	294.094	294.096	294.094	294.094	294.096	294.094	294.094	294.093	294.093	294.094	294.094	294.094	294.094	294.093	294.094	294.094	294.094	294.092	294.094	294.094	294.094	294.095	294.095	294.094	294.094	294.095	294.095	294.094	294.095
458.14	4.51	0	2.95	0.488	4986	277	1	100	28.2	87.9	21.8	2	5	458.144	458.137	458.142	458.141	458.142	458.139	458.138	458.145	458.142	458.143	458.14	458.142	458.141	458.141	458.144	458.142	458.141	458.139	458.141	458.14	458.139	458.14	458.142	458.142	458.137	458.142	458.14	458.138	458.143	458.146	458.137	458.142	458.141	458.143	458.14	458.14
406.217	2.59	0	3.02	0.278	14351	244	34	100	5.4	99.6	13.3	3	9	406.217	406.218	406.219	406.218	406.218	406.219	406.218	406.218	406.219		406.218	406.219	406.219	406.218	406.219	406.217	406.218	406.219	406.219	406.218	406.219	406.218	406.219	406.218	406.218	406.217	406.218	406.218	406.219	406.219	406.219	406.219	406.218	406.218	406.219	406.219
480.08	11.85	0	4.58	0.508	106525	278	0			90	44.1	0	5	480.075	480.072	480.073	480.079	480.071	480.071	480.084	480.08	480.077	480.079	480.088	480.067	480.081	480.073	480.075	480.088	480.087	480.075	480.087	480.089	480.077	480.078	480.088	480.074	480.088	480.074	480.074	480.088	480.077	480.075	480.086	480.082	480.074	480.088	480.072	480.089
520.323	2.69	0	6.43	0.781	28582	278	0			89.7	4.7	4	11	520.324	520.324	520.324	520.324	520.324	520.324	520.324	520.324	520.324	520.324	520.324	520.323	520.324	520.324	520.324	520.324	520.324	520.324	520.324	520.324	520.324	520.324	520.324	520.324	520.324	520.324	520.324	520.324	520.324	520.324	520.324	520.324	520.324	520.324	520.324	520.324
350.191	5.01	0	3.46	0.381	6032	270	8	100	19.5	99.8	25.9	2	6	350.189	350.192	350.188	350.194	350.19	350.193	350.193	350.19	350.193	350.192	350.188	350.193	350.192	350.192	350.194	350.19	350.192	350.193	350.191	350.192	350.192	350.191	350.193	350.188	350.19	350.189	350.19	350.191		350.189	350.19	350.189	350.188	350.192	350.192	350.192
608.188	2.75	0	0.5	0.031	23383	278	0	100	2.1	87.4	11.3	3	4	608.189	608.19	608.19	608.19	608.19	608.19	608.189	608.19	608.191	608.19	608.191	608.191	608.19	608.19	608.19	608.19	608.19	608.19	608.189	608.19	608.19	608.19	608.19	608.19	608.19	608.189	608.19	608.191	608.191	608.19	608.19	608.19	608.19	608.19	608.19	608.19
538.203	4.4	0	4.39	0.065	8686	276	2	100	14.1	99.9	22.4	2	10	538.204	538.2	538.204	538.205	538.202	538.204	538.205	538.205	538.205	538.204	538.204		538.205	538.205	538.201	538.204	538.2	538.202	538.202	538.207	538.206	538.205	538.205	538.202	538.205	538.205	538.205	538.204	538.203	538.205	538.207	538.205	538.205	538.201	538.205	538.205
488.154	3.72	0	3.87	0.221	9717	277	1	100	9.9	87.4	16	2	5	488.154	488.154	488.154	488.156	488.154	488.154	488.155	488.153	488.154	488.156	488.155	488.152	488.156	488.154	488.154	488.154	488.155	488.154	488.154	488.154	488.154	488.155	488.153		488.154	488.154	488.154	488.154	488.153	488.154	488.156	488.154	488.155	488.154	488.155	488.155
470.233	4.72	0	4.41	0.589	15229	246	32	100	33.7	88	18.7	2	5	470.234	470.235	470.229	470.235	470.234		470.235	470.229		470.231	470.234		470.235	470.236		470.234	470.235	470.234	470.234	470.231	470.235	470.234		470.234	470.234	470.235	470.234	470.235	470.234	470.235	470.235	470.236	470.235	470.235	470.235
610.048	2.23	0	4.23	0.113	19641	278	0	100	6.8	99.9	17.4	1	5	610.049	610.049	610.049	610.049	610.049	610.049	610.049	610.05	610.049	610.049	610.049	610.049	610.049	610.049	610.049	610.049	610.049	610.049	610.049	610.049	610.049	610.049	610.05	610.049	610.049	610.049	610.049	610.049	610.05	610.049	610.05	610.049	610.05	610.049	610.049	610.049
305.994	3.14	0	0.63	0.11	13809	278	0	100	13.2	97.7	19	5	9	305.994	305.997	305.994	305.994	305.995	305.994	305.995	305.995	305.995	305.995	305.995	305.996	305.994	305.994	305.995	305.994	305.993	305.995	305.994	305.994	305.995	305.993	305.994	305.995	305.994	305.994	305.995	305.997	305.994	305.994	305.993	305.995	305.995	305.995	305.995	305.995
926.208	1.71	0	5.24	0.043	19095	278	0	100	37.8	99.9	16.1	2	5	926.209	926.209	926.209	926.209	926.209	926.209	926.209	926.208	926.209	926.209	926.209	926.211	926.209	926.209	926.208	926.208	926.208	926.209	926.209	926.209	926.209	926.208	926.209	926.21	926.209	926.209	926.21	926.21	926.209	926.208	926.209	926.209	926.209	926.209	926.209	926.209
294.06	3.75	0	2.68	0.154	8919	278	0	100	0.6	90.5	13.3	4	9	294.059	294.058	294.059	294.059	294.059	294.06	294.059	294.059	294.063	294.058	294.06	294.06	294.06	294.059	294.059	294.059	294.059	294.059	294.059	294.061	294.06	294.059	294.06	294.059	294.059	294.06	294.061	294.059	294.059	294.059	294.064	294.059	294.059	294.059	294.06	294.062
564.166	2.64	0	1.85	0.113	8723	275	3	100	7.5	99.9	9	2	3	564.167	564.167	564.167	564.167	564.167	564.167	564.166	564.167	564.167		564.168	564.167	564.167	564.167	564.167	564.167	564.166	564.168	564.167	564.167	564.167	564.167	564.167	564.167	564.168	564.167	564.167	564.167	564.167	564.167	564.167	564.168	564.167	564.167	564.167	564.168
188.116	1.61	0	1.48	0.319	13348	278	0	100	2.9	88.1	7.1	1	2	188.116	188.116	188.116	188.116	188.116	188.116	188.116	188.116	188.116	188.115	188.116	188.116	188.114	188.116	188.116	188.116	188.116	188.116	188.116	188.116	188.116	188.116	188.116	188.116	188.116	188.116	188.115	188.116	188.116	188.116	188.116	188.116	188.116	188.116	188.116	188.116
620.039	5.87	0	4.98	0.091	20385	278	0	100	0.9	99.6	24.5	2	6	620.037	620.037	620.037	620.037	620.038	620.037	620.036	620.037	620.037	620.037	620.037	620.038	620.037	620.037	620.035	620.037	620.037	620.037	620.037	620.037	620.037	620.037	620.037	620.038	620.037	620.037	620.038	620.037	620.037	620.037	620.037	620.038	620.037	620.036	620.037	620.037
346.235	1.53	0	8.3	0.311	15100	273	5	100	22.6	87.6	6.2	2	3	346.235	346.235	346.235	346.234	346.235	346.235	346.235		346.235		346.235	346.235	346.235	346.235	346.235	346.234		346.234	346.234	346.235	346.235	346.235	346.236	346.235	346.235	346.235	346.235	346.234	346.235	346.235	346.235	346.235	346.235	346.234	346.236	346.235
626.048	5.75	0	4.98	0.116	22993	278	0	100	6.1	100	26.9	1	4	626.046	626.046	626.046	626.051	626.049	626.046	626.046	626.046	626.047	626.046	626.046	626.046	626.046	626.046	626.047	626.046	626.047	626.046	626.046	626.047	626.047	626.046	626.046	626.048	626.047	626.046	626.046	626.047	626.046	626.046	626.047	626.046	626.046	626.046	626.046	626.046
234.124	2.04	0	8.52	0.293	17090	278	0			99.9	12.6	3	6	234.124	234.124	234.123	234.124	234.124	234.124	234.123	234.124	234.123	234.123	234.123	234.124	234.124	234.124	234.125	234.124	234.123	234.123	234.124	234.124	234.124	234.124	234.123	234.123	234.123	234.124	234.123	234.124	234.124	234.123	234.124	234.124	234.124	234.123	234.124	234.124
404.199	4.99	0	3.46	0.19	41910	277	1	100	17.6	86.8	16.1	3	6	404.202	404.2	404.201	404.2	404.199	404.203	404.2	404.199	404.199	404.199	404.198	404.201	404.2	404.203	404.202	404.201	404.199	404.203	404.201	404.202	404.199	404.201	404.203	404.199	404.202	404.2	404.199	404.199	404.199	404.2	404.199	404.2	404.203	404.202	404.2	404.201
624.419	5.39	0	5.18	0.099	3980	263	15	100	38.4	87.7	22.3	1	5	624.425	624.421	624.421	624.419	624.425	624.421	624.42	624.419		624.418	624.421		624.42	624.42	624.421	624.42	624.418	624.425	624.419	624.424	624.427	624.421	624.421	624.417	624.417	624.426	624.423	624.419	624.421	624.422	624.42	624.42	624.42	624.421	624.422	624.417
344.111	1.74	0	1.74	0.134	7490	277	1	100	3.4	99.8	7.5	2	3	344.111	344.112	344.111	344.111	344.111	344.111	344.11	344.111	344.111	344.112	344.111	344.111	344.111	344.111	344.111	344.111	344.111	344.111	344.111	344.111	344.111	344.112	344.111	344.111	344.111	344.111	344.112	344.111	344.111	344.111	344.111	344.111	344.112	344.111	344.111	344.111
559.101	2.63	0	1.26	0.133	5008	277	1	100	3.6	98.3	14.9	1	4	559.103	559.102	559.103	559.102	559.102	559.102	559.102	559.103	559.103	559.102	559.101	559.101	559.101	559.102	559.101	559.103	559.102	559.102	559.102	559.102	559.102	559.101	559.101	559.102	559.102	559.102	559.102	559.102	559.102	559.102	559.102	559.102	559.102	559.102	559.102	559.102
618.155	4.24	0	4.19	0.374	7404	269	9	100	11.7	99	16.5	1	5	618.157	618.158	618.157	618.157	618.156	618.159	618.155	618.154	618.151	618.155	618.155	618.137	618.159	618.158	618.155	618.157	618.154	618.155	618.156	618.156	618.156	618.158	618.158	618.156	618.158	618.156	618.158	618.153	618.152	618.159	618.159	618.158	618.156	618.156	618.157	618.158
763.765	8.72	0	0.42	0.119	17102	276	2	100	6.5	99.6	58.3	1	17	763.775	763.745	763.776	763.77	763.758	763.771	763.761	763.759	763.77	763.77	763.753	763.771	763.771	763.773	763.755	763.768	763.763	763.761	763.769	763.771	763.776	763.768	763.773		763.773	763.771	763.763	763.758	763.755	763.773	763.769	763.779	763.766	763.756	763.761	763.771
628.159	4.38	0	3.47	0.427	23498	271	7	100	24.5	99.6	20.3	2	7	628.16	628.161	628.158	628.165	628.159	628.162	628.161	628.158	628.158	628.159	628.159	628.158	628.161	628.156	628.162	628.162	628.162	628.161	628.162	628.161	628.158	628.166	628.161	628.16	628.161	628.161	628.164	628.156	628.161	628.161	628.163	628.16	628.159	628.159	628.163	628.16
574.148	3.89	0	3.25	0.251	4248	275	3	100	21.8	87.2	33.3	2	4	574.148	574.146	574.149	574.151	574.15	574.153	574.147	574.143	574.151	574.148	574.149	574.151	574.151	574.149	574.145	574.149	574.148	574.147	574.149	574.15	574.147	574.149	574.151	574.145	574.149	574.148	574.148	574.149	574.147	574.149	574.148	574.15	574.149	574.15	574.15	574.15
731.815	2.74	0	0.42	0.035	31358	278	0	100	5.2	99.3	22	5	22	731.817	731.815	731.817	731.816	731.815	731.816	731.815	731.816	731.815	731.814	731.821	731.816	731.817	731.817	731.818	731.817	731.818	731.817	731.815	731.817	731.817	731.816	731.817	731.815	731.816	731.816	731.814	731.815	731.818	731.816	731.815	731.817	731.816	731.819	731.817	731.816
746.094	2.58	0	5.3	0.077	22951	278	0	100	9.6	99.7	6.9	6	6	746.096	746.095	746.096	746.096	746.094	746.096	746.095	746.095	746.096	746.095	746.096	746.096	746.096	746.096	746.096	746.096	746.094	746.096	746.096	746.096	746.095	746.096	746.096	746.094	746.096	746.096	746.097	746.094	746.095	746.095	746.096	746.095	746.094	746.096	746.096	746.096
474.045	2.75	0	3.64	0.062	19995	275	3	100	10.5	100	9.9	2	11	474.046	474.047	474.046	474.046	474.045	474.046	474.046	474.046	474.046	474.046	474.046	474.047	474.046	474.046	474.047	474.046	474.046	474.047	474.047	474.046	474.046	474.046	474.045	474.045	474.046	474.046	474.046	474.046	474.046	474.046	474.047	474.046	474.046	474.046	474.047	474.047
265.883	8.46	0	0.44	0.057	22312	278	0	100	47.6	93.3	15	2	6	265.882	265.883	265.881	265.881	265.887	265.881	265.881	265.888	265.881	265.881	265.882	265.887	265.882	265.882	265.892	265.883	265.881	265.886	265.881	265.882	265.886	265.881	265.882	265.887	265.882	265.882	265.882	265.882	265.888	265.881	265.881	265.881	265.881	265.885	265.882	265.881
806.103	2.88	0	3.38	0.311	9946	247	31	100	7.1	99.8	19.8	1	8	806.102	806.103	806.103		806.102	806.103	806.105	806.103	806.104	806.109	806.104	806.109	806.105	806.103	806.102	806.103	806.102	806.103	806.105	806.103	806.103	806.105	806.104	806.102	806.103	806.103	806.103	806.104	806.103	806.102		806.102	806.105	806.104	806.105	806.104
120.044	2.37	0	0.49	0.048	260167	278	0			88	6.9	4	7	120.044	120.044	120.044	120.044	120.044	120.044	120.043	120.044	120.044	120.044	120.044	120.044	120.044	120.044	120.044	120.044	120.044	120.044	120.044	120.044	120.044	120.044	120.044	120.044	120.044	120.044	120.044	120.044	120.044	120.044	120.044	120.044	120.044	120.044	120.044	120.044
455.978	2.75	0	0.7	0.027	14415	278	0	100	2.3	87.4	19.9	3	6	455.983	455.979	455.979	455.978	455.979	455.979	455.979	455.978	455.979	455.978	455.979	455.98	455.98	455.98	455.979	455.98	455.979	455.979	455.979	455.979	455.979	455.979	455.98	455.98	455.979	455.979	455.98	455.983	455.98	455.98	455.978	455.979	455.981	455.98	455.979	455.98
462.242	3.23	0	5.46	0.757	33322	278	0			99.5	15.8	5	8	462.244	462.244	462.243	462.243	462.243	462.244	462.243	462.244	462.244	462.243	462.243	462.244	462.244	462.243	462.244	462.243	462.241	462.244	462.243	462.243	462.242	462.244	462.244	462.243	462.244	462.244	462.243	462.244	462.244	462.243	462.242	462.243	462.242	462.244	462.244	462.245
244.043	4.17	0	1.15	0.45	6709	256	22	80	1.7	88	12.3	4	8	244.044	244.044	244.044	244.043	244.043	244.043	244.043	244.043	244.044	244.043	244.044	244.043	244.044	244.043	244.044	244.044	244.043	244.044	244.044	244.043	244.043	244.044	244.044	244.043	244.044	244.043	244.043	244.043	244.042	244.044		244.043	244.044	244.043		244.043
317.997	10.14	0	5	0.105	9895	278	0	100	2.3	98.1	21.5	2	6	317.995	317.995	317.995	317.997	317.995	317.994	317.995	317.995	317.995	317.995	317.995	317.995	317.994	317.994	317.995	317.994	317.995	317.995	317.995	317.995	317.995	317.994	317.994	317.994	317.995	317.995	317.995	317.995	317.995	317.995	317.995	317.995	317.995	317.995	317.995	317.995
386.078	10.47	0	3.34	0.334	21202	272	6	100	16.7	99.4	67	1	7	386.075	386.075	386.073	386.078	386.075	386.075	386.076	386.073	386.086	386.072	386.082	386.079	386.084	386.075	386.075	386.079	386.075	386.079	386.086	386.08	386.079	386.078	386.086	386.072	386.072	386.078	386.074	386.074	386.079	386.074	386.076	386.08	386.077	386.075	386.085	386.075
164.034	5.67	0	4.62	0.329	53768	231	47	100	16.4	88.1	14.8	1	5	164.034	164.033	164.034	164.034	164.034	164.035	164.034	164.034	164.034	164.034	164.034	164.034	164.035	164.035	164.034	164.034	164.033	164.034	164.034	164.034	164.034	164.035	164.034	164.034	164.035	164.034	164.034	164.033	164.033	164.034	164.036	164.034	164.033	164.034	164.035	164.035
324.02	10.93	0	4.84	0.347	14496	277	1	100	2.7	99.6	34.4	1	10	324.018	324.025	324.015	324.014	324.015	324.016	324.016	324.015	324.013	324.022	324.015	324.016	324.018	324.018	324.016	324.015	324.017	324.015	324.021	324.016	324.014	324.016	324.018	324.017	324.015	324.016	324.016	324.016	324.015	324.018	324.019	324.013	324.017	324.018	324.018	324.017
198.053	2.06	0	1.74	0.537	6281	234	44	100	23.1	88	6.2	2	4	198.052		198.052	198.052	198.052	198.052	198.052		198.052	198.052	198.052		198.052		198.053	198.053			198.052	198.052	198.053	198.052		198.052	198.052	198.053	198.052	198.053		198.053	198.052	198.052	198.052	198.052	198.053	198.054
318.034	2.16	0	3.71	0.254	11455	238	40	100	11	97.4	8.3	2	4	318.034	318.032	318.034	318.034	318.032	318.034	318.034	318.034	318.032	318.034	318.034	318.034	318.034	318.034		318.034	318.034	318.033	318.034	318.034	318.034	318.034	318.034	318.03	318.034	318.033	318.034	318.034		318.034	318.034	318.034	318.034	318.033	318.034	318.034
420.168	2.92	0	2.62	0.383	13412	264	14	100	5.1	99.6	18.5	1	4	420.168	420.168	420.168	420.168	420.168	420.169	420.168	420.169	420.165	420.168	420.168		420.169	420.168	420.167	420.168	420.168	420.169	420.169	420.169	420.169	420.168	420.169	420.169	420.169	420.168	420.169	420.169	420.168	420.168	420.169	420.169	420.168	420.168	420.168	420.17
286.047	1.58	0	8.08	0.035	11904	275	3	100	6.4	99.9	9.5	2	3	286.047	286.047	286.047	286.047	286.047	286.047	286.047	286.047		286.047	286.047	286.046	286.048	286.048	286.047	286.047	286.047	286.047	286.047	286.047	286.047	286.047	286.047	286.048	286.047	286.047	286.048	286.048	286.048	286.047	286.047	286.046	286.047	286.047	286.047	286.047
679.81	6.58	0	0.42	0.049	14894	278	0	100	38.1	99.4	45.4	2	13	679.81	679.812	679.816	679.812	679.819	679.814	679.814	679.808	679.813	679.816	679.813	679.813	679.815	679.811	679.804	679.813	679.808	679.807	679.814	679.817	679.821	679.817	679.803	679.8	679.813	679.812	679.807	679.81	679.804	679.811	679.812	679.811	679.816	679.803	679.806	679.814
274.018	9.11	0	4.83	0.554	23728	250	28	100	21.7	99.9	51.6	1	5	274.023	274.019	274.023	274.016	274.016	274.025		274.019	274.02		274.015	274.024		274.018	274.016	274.019	274.019	274.021	274.022	274.023	274.012	274.023	274.013	274.016	274.017	274.02	274.012		274.015	274.015	274.022	274.012	274.017	274.013		274.02
160.1	2.84	0	2.68	0.127	4055	277	1	100	11.5	88	8.3	1	2	160.1	160.1	160.1	160.1	160.1	160.1	160.1	160.1	160.1	160.1	160.1	160.1	160.1	160.099	160.099	160.1	160.1	160.1	160.1	160.1	160.099	160.099	160.1	160.099	160.099	160.1	160.099	160.099	160.1	160.099	160.1	160.1	160.099	160.1	160.099	160.1
186.015	5.71	0	5.01	0.274	14363	274	4	100	8.1	98.5	20.2	1	7	186.014	186.014	186.014	186.014	186.014	186.014	186.014	186.014	186.014	186.014	186.014	186.014	186.014	186.014	186.014	186.014	186.014	186.014	186.014	186.014	186.014	186.014	186.014	186.014	186.014	186.014	186.014	186.014	186.014	186.014	186.014	186.014	186.014	186.014	186.014	186.014
235.017	1.55	0	0.51	0.051	23111	278	0	100	7.4	99.6	12	2	5	235.016	235.016	235.016	235.016	235.016	235.016	235.016	235.017	235.016	235.016	235.017	235.017	235.016	235.016	235.017	235.016	235.016	235.016	235.016	235.016	235.016	235.017	235.016	235.017	235.016	235.016	235.017	235.016	235.017	235.016	235.016	235.016	235.016	235.016	235.016	235.016
564.021	9.01	0	4.18	0.334	9920	252	26	100	31.8	99.8	46.4	1	6	564.019	564.019	564.019	564.018	564.019	564.02	564.02	564.019	564.019	564.017	564.019	564.02	564.02	564.02	564.019	564.019	564.019	564.019	564.019	564.019	564.02	564.02	564.019	564.018	564.02	564.02	564.02	564.019	564.019	564.02	564.023	564.02	564.02	564.019	564.019	564.019
182.059	3.76	0	3.91	0.493	18749	250	28	100	19	88	7.8	2	6	182.059	182.059	182.058	182.059	182.059	182.059	182.059	182.059	182.058	182.059	182.058	182.058	182.059	182.059	182.059	182.059	182.059	182.058	182.059	182.059	182.059	182.059	182.059	182.059	182.059	182.059	182.059	182.058		182.059	182.059	182.058	182.059	182.059	182.059	182.059
136.037	9.52	0	5	0.249	23006	272	6	100	57.5	87.8	16.9	1	4	136.037	136.037	136.037	136.036	136.036	136.037	136.036	136.038	136.037	136.037	136.036	136.038	136.037	136.037	136.037	136.037	136.036	136.037	136.037	136.038	136.037	136.037	136.037	136.036	136.037	136.037	136.038	136.036	136.037	136.037	136.037	136.037	136.037	136.037	136.037	136.037
388.026	4.79	0	0.7	0.122	18986	277	1	100	18.4	87.2	26.9	2	7	388.027	388.022	388.026	388.027	388.028	388.026	388.027	388.026	388.026	388.027	388.026	388.028	388.028	388.021	388.026	388.028	388.025	388.026	388.027	388.026	388.027	388.025	388.027	388.021	388.028	388.029	388.027	388.029	388.021	388.017	388.027	388.027	388.025	388.026	388.029	388.027
462.116	2.29	0	5.79	0.309	15175	263	15	100	17.6	99.9	12.5	2	5	462.117	462.117	462.117	462.117	462.117	462.116	462.117	462.117	462.115	462.117	462.116	462.119	462.117	462.117	462.117	462.116	462.117	462.116	462.117	462.117	462.117	462.117	462.117	462.117	462.117	462.117	462.117	462.117	462.117	462.117	462.118	462.116	462.117	462.117	462.117	462.117
215.143	1.64	0	8.79	0.042	16011	278	0	100	10.2	88	1.7	2	2	215.143	215.142	215.143	215.143	215.143	215.143	215.143	215.143	215.143	215.142	215.143	215.142	215.143	215.143	215.142	215.142	215.142	215.143	215.142	215.143	215.143	215.143	215.142	215.143	215.143	215.143	215.142	215.143	215.142	215.143	215.143	215.143	215.142	215.143	215.143	215.142
328.225	1.13	0	8.3	0.376	19045	278	0			99.1	16	2	5	328.225	328.225	328.225	328.225	328.225	328.225	328.225	328.225	328.225	328.225	328.225	328.225	328.225	328.225	328.225	328.225	328.225	328.225	328.225	328.225	328.225	328.225	328.225	328.225	328.225	328.225	328.225	328.224	328.225	328.225	328.225	328.225	328.225	328.224	328.225	328.225
286.046	2.48	0	6.85	0.223	6103	244	34	100	17.4	92.7	19.3	2	4	286.046	286.046	286.046		286.047	286.045	286.046	286.047			286.046		286.047	286.045	286.046	286.046	286.045	286.046	286.047	286.046	286.046	286.045		286.046	286.045	286.045	286.046	286.047	286.046	286.046	286.046	286.046	286.045	286.046	286.046	286.045
388.135	6.74	0	3.44	0.412	22589	277	1	100	3.7	99.4	29.7	1	9	388.137	388.136	388.137	388.134	388.135	388.137	388.144	388.131	388.134	388.136	388.137	388.138	388.138	388.138	388.131	388.131	388.133	388.135	388.137	388.138	388.137	388.137	388.13	388.134	388.136	388.137	388.136	388.136	388.131	388.137	388.137	388.137	388.136	388.136	388.136	388.138
494.125	3.28	0	0.93	0.208	12164	278	0	100	10	98.9	17	1	4	494.125	494.127	494.129	494.127	494.126	494.124	494.126	494.127	494.125	494.125	494.126	494.126	494.127	494.128	494.126	494.127	494.126	494.128	494.128	494.127	494.127	494.128	494.127	494.125	494.127	494.126	494.126	494.127	494.127	494.126	494.127	494.126	494.127	494.127	494.126	494.127
262.095	2.2	0	3.75	0.085	6191	275	3	100	14.3	99.8	5.9	2	4	262.095	262.095	262.095	262.095	262.094	262.095	262.095	262.095	262.095	262.095	262.095	262.094	262.095	262.095	262.095	262.095	262.095	262.095	262.094	262.095	262.095	262.095	262.095	262.093	262.095	262.094	262.095	262.095	262.095	262.095	262.096	262.095	262.094	262.096	262.095	262.095
278.005	5.72	0	8.74	0.447	23319	270	8	100	40.7	87.7	16	5	9	278.005	278.005	278.004	278.005	278.005	278.004		278.006	278.004	278.006	278.005	278.005	278.004	278.005	278.004	278.001	278.005	278.002	278.006	278.003	278.006	278.005	278.006	278.005	278.006	278.002	278	278.002	278	278.005	278.005	278		278.003	278.004	278.004
202.132	1.42	0	1.67	0.209	13866	278	0	100	2.3	88	1.9	2	2	202.131	202.131	202.131	202.131	202.131	202.131	202.131	202.131	202.131	202.131	202.131	202.131	202.132	202.131	202.131	202.132	202.131	202.131	202.132	202.131	202.131	202.132	202.131	202.131	202.131	202.131	202.131	202.131	202.131	202.132	202.131	202.131	202.131	202.131	202.131	202.131
168.042	1.74	0	2.2	0.063	10445	278	0	100	9.2	88	5.6	1	3	168.042	168.042	168.042	168.042	168.042	168.042	168.042	168.042	168.042	168.042	168.042	168.042	168.042	168.042	168.042	168.042	168.042	168.042	168.042	168.042	168.042	168.042	168.042	168.042	168.042	168.042	168.042	168.042	168.042	168.042	168.042	168.042	168.042	168.042	168.042	168.042
464.08	9.94	0	4.98	0.225	93499	274	4	100	21.4	87.9	41.6	1	6	464.078	464.077	464.08	464.07	464.079	464.076	464.078	464.076	464.084	464.078	464.083	464.078	464.079	464.082	464.079	464.083	464.079	464.084	464.077	464.08	464.076	464.084	464.083	464.08	464.08	464.08	464.081	464.082	464.085	464.079	464.077	464.079	464.078	464.078	464.078	464.08
401.986	2.02	0	4.29	0.165	16795	278	0	100	11.4	99.8	5.2	3	6	401.987	401.986	401.987	401.987	401.987	401.987	401.987	401.987	401.987	401.986	401.987	401.987	401.987	401.986	401.987	401.987	401.987	401.987	401.987	401.987	401.987	401.987	401.987	401.987	401.987	401.987	401.987	401.987	401.987	401.987	401.987	401.987	401.987	401.987	401.987	401.987
136.052	1.96	0	2.81	0.797	16348	278	0			94.3	7.7	2	6	136.052	136.053	136.052	136.052	136.052	136.052	136.052	136.052	136.052	136.052	136.052	136.052	136.052	136.052	136.052	136.052	136.052	136.053	136.052	136.052	136.052	136.052	136.053	136.052	136.052	136.052	136.052	136.052	136.052	136.052	136.052	136.052	136.052	136.052	136.052	136.052
148.037	2.52	0	0.69	0.03	56293	278	0	100	21	99.9	7	3	7	148.038	148.037	148.037	148.037	148.038	148.037	148.037	148.037	148.037	148.038	148.038	148.038	148.038	148.038	148.037	148.037	148.037	148.037	148.038	148.037	148.037	148.037	148.037	148.037	148.038	148.038	148.038	148.038	148.037	148.038	148.038	148.038	148.038	148.037	148.038	148.038
792.494	1.65	0	5.63	0.045	17143	278	0	100	0	99.9	4.5	3	3	792.495	792.495	792.495	792.496	792.495	792.495	792.495	792.496	792.495	792.495	792.495	792.495	792.495	792.495	792.495	792.495	792.496	792.495	792.495	792.496	792.495	792.495	792.495	792.495	792.495	792.495	792.495	792.496	792.495	792.495	792.495	792.495	792.495	792.495	792.495	792.496
599.287	2.88	0	8.29	0.046	6777	269	9	100	50.1	99.7	16.4	1	3	599.288	599.288	599.288	599.288	599.289	599.288	599.287	599.286	599.289	599.288	599.289	599.288	599.288	599.289	599.287		599.288	599.288	599.288	599.289	599.288	599.289	599.287	599.289	599.288	599.288	599.29	599.288	599.288	599.288	599.288	599.288	599.288	599.288	599.288	599.289
173.052	2.29	0	0.57	0.232	26067	278	0	80	4.2	87.8	8.2	2	5	173.051	173.052	173.051	173.052	173.052	173.052	173.052	173.052	173.052	173.051	173.051	173.052	173.051	173.052	173.052	173.052	173.051	173.052	173.052	173.051	173.052	173.051	173.052	173.052	173.052	173.052	173.052	173.052	173.052	173.052	173.051	173.051	173.052	173.051	173.052	173.052
396.043	2.3	0	2.38	0.06	5926	222	56	100	14.8	99.8	11.9	3	5	396.043	396.043	396.043		396.043	396.043	396.044	396.044	396.044	396.041	396.043	396.044	396.044	396.043	396.043	396.043	396.043	396.044	396.044	396.043	396.044	396.042		396.044		396.044		396.043	396.043	396.043			396.043	396.043	396.043	396.046
692.258	4.37	0	6.26	0.303	11803	219	59	100	10.8	99.7	24.7	2	6	692.259	692.258	692.259		692.256	692.258	692.258		692.269	692.259	692.258	692.259	692.259	692.259		692.259		692.259	692.258	692.258	692.258	692.26	692.258	692.242	692.259	692.259	692.255	692.259	692.258		692.263	692.26	692.259	692.259	692.258	692.258
282.129	3.77	0	0.74	0.183	10932	278	0	100	3.7	87.7	14.7	2	6	282.131	282.13	282.131	282.13	282.13	282.13	282.129	282.13	282.128	282.129	282.13	282.129	282.13	282.131	282.13	282.13	282.129	282.129	282.13	282.13	282.13	282.13	282.129	282.131	282.13	282.13	282.131	282.13	282.13	282.13	282.13	282.13	282.131	282.128	282.13	282.131
113.98	7.33	0	5.02	0.481	24442	269	9	100	46	99.3	17.7	1	5	113.979	113.979	113.979	113.979	113.979	113.979	113.979	113.979	113.98	113.979	113.979	113.98	113.979	113.979	113.979	113.979	113.979	113.979	113.979	113.979	113.979	113.979	113.979	113.981	113.979	113.979	113.979	113.979	113.98	113.979	113.979	113.979	113.979	113.979	113.979	113.979
444.199	2.58	0	2.46	0.157	12716	277	1	100	9.8	100	18.4	1	4	444.2	444.2	444.2	444.199	444.2	444.2	444.199	444.2	444.197	444.2	444.2	444.199	444.2	444.199	444.2	444.2	444.2	444.201	444.2	444.2	444.2	444.2	444.2	444.2	444.2	444.2	444.2	444.2	444.2	444.2	444.197	444.2	444.2	444.2	444.2	444.199
316.092	6.72	0	5.34	0.047	5826	261	17	100	21.9	99.8	25	1	3	316.093	316.088	316.094	316.094		316.094	316.089	316.091	316.094	316.087	316.093	316.094	316.091	316.092	316.094	316.094	316.086	316.092	316.093	316.094	316.089	316.095	316.093	316.087	316.094	316.093	316.094	316.09	316.09	316.094		316.09	316.089	316.094	316.093	316.095
376.281	1.96	0	5.86	0.071	7333	278	0	100	3.6	88	4.8	4	7	376.282	376.281	376.281	376.282	376.282	376.282	376.281	376.281	376.281	376.281	376.281	376.281	376.282	376.282	376.282	376.282	376.282	376.282	376.281	376.282	376.281	376.281	376.282	376.282	376.282	376.281	376.282	376.281	376.281	376.282	376.282	376.281	376.282	376.282	376.282	376.281
353.12	2.8	0	1.15	0.376	2729	222	56	100	36.1	87.9	13.6	1	2	353.121	353.121	353.121	353.12	353.121	353.12	353.121	353.121	353.127	353.121	353.121		353.121	353.121		353.12	353.121	353.121	353.121	353.12	353.121	353.12	353.12		353.12	353.12	353.121	353.121	353.121	353.121	353.121	353.12	353.121	353.121	353.12	353.121
444.197	3.24	0	3.07	0.246	20056	278	0	100	8.5	99.8	18.9	2	9	444.199	444.199	444.199	444.199	444.199	444.198	444.199	444.199	444.195	444.199	444.199	444.197	444.198	444.198	444.199	444.198	444.199	444.199	444.199	444.199	444.198	444.197	444.199	444.198	444.199	444.199	444.198	444.2	444.199	444.199	444.194	444.199	444.199	444.199	444.199	444.197
1504.4	4.85	0	0.51	0.097	12871	278	0	100	14.1	99.8	35.8	1	7	1504.4	1504.4	1504.4	1504.4	1504.4	1504.4	1504.39	1504.4	1504.4	1504.4	1504.4	1504.4	1504.4	1504.4	1504.4	1504.39	1504.4	1504.4	1504.39	1504.39	1504.4	1504.4	1504.4	1504.4	1504.4	1504.4	1504.4	1504.4	1504.4	1504.4	1504.4	1504.4	1504.4	1504.4	1504.39	1504.4
146.017	5.47	0	0.91	0.423	8413	272	6	100	4.1	88.1	24.4	1	5	146.017	146.019	146.017	146.016	146.018	146.019	146.016	146.017	146.017	146.019	146.017	146.02	146.017	146.018	146.017	146.018	146.017	146.017	146.017	146.016	146.016	146.018	146.017	146.018	146.016	146.017	146.018	146.017	146.019	146.017	146.016	146.016	146.017	146.017	146.017	146.017
261.119	11.29	0	2.69	0.338	3808	211	67	100	23.7	100	67.6	1	5	261.12		261.122	261.122	261.121	261.117		261.114	261.12	261.12		261.122	261.12	261.12	261.12		261.121			261.115				261.122	261.12	261.12		261.12			261.117	261.121	261.121		261.122	261.118
312.104	3.23	0	0.52	0.071	14082	278	0	100	5.9	86.9	14.3	6	13	312.103	312.104	312.104	312.103	312.104	312.104	312.102	312.105	312.105	312.102	312.103	312.105	312.105	312.103	312.104	312.105	312.103	312.103	312.105	312.104	312.105	312.107	312.104	312.103	312.105	312.105	312.105	312.104	312.104	312.104	312.106	312.105	312.104	312.104	312.105	312.105
324.142	1.18	0	1.68	0.09	15371	278	0	100	7.2	99.9	6.7	1	3	324.142	324.143	324.142	324.142	324.142	324.142	324.142	324.142	324.143	324.143	324.142	324.142	324.143	324.142	324.143	324.142	324.142	324.143	324.143	324.143	324.142	324.142	324.142	324.143	324.143	324.143	324.143	324.143	324.142	324.142	324.142	324.142	324.142	324.142	324.143	324.143
490.158	2.45	0	4.46	0.049	18600	278	0	100	19.2	99.2	14.6	2	4	490.158	490.159	490.159	490.159	490.159	490.159	490.158	490.159	490.161	490.159	490.16	490.16	490.159	490.159	490.159	490.158	490.159	490.16	490.159	490.159	490.16	490.16	490.159	490.159	490.159	490.159	490.16	490.159	490.158	490.159	490.159	490.159	490.159	490.159	490.16	490.16
334.002	2.05	0	4.28	0.356	22335	278	0			99.7	9.5	2	9	334.002	334.002	334.002	334.002	334.002	334.002	334.002	334.002	334.002	334.003	334.002	334.002	334.002	334.002	334.002	334.002	334.002	334.002	334.002	334.002	334.002	334.002	334.002	334.002	334.002	334.002	334.002	334.001	334.002	334.002	334.002	334.002	334.002	334.002	334.002	334.002
354.03	5.99	0	5.19	0.151	30591	278	0			97	9.3	3	8	354.031	354.03	354.033	354.027	354.029	354.031	354.03	354.031	354.031	354.029	354.031	354.031	354.031	354.032	354.034	354.034	354.029	354.033	354.033	354.031	354.028	354.033	354.033	354.028	354.03	354.031	354.031	354.028	354.033	354.033	354.033	354.032	354.031	354.033	354.031	354.031
268.103	3.27	0	2.01	0.389	4873	278	0			99.7	21.4	1	5	268.103	268.103	268.103	268.103	268.103	268.103	268.103	268.103	268.105	268.104	268.103	268.106	268.103	268.102	268.103	268.103	268.103	268.103	268.103	268.103	268.103	268.103	268.103	268.101	268.103	268.103	268.103	268.102	268.103	268.103	268.103	268.104	268.103	268.103	268.103	268.103
418.215	3.61	0	5.17	0.048	13277	276	2	100	30.1	99.6	16.2	2	6	418.217	418.216	418.217	418.214	418.214	418.216	418.216	418.216	418.216	418.214	418.218	418.217	418.217	418.214	418.218	418.218	418.214	418.217	418.218	418.216	418.212	418.217	418.218	418.213	418.214	418.216	418.215	418.213	418.218	418.218	418.216	418.217	418.217	418.218	418.214	418.216
394.18	6.16	0	4.57	0.547	81094	278	0			99.9	15.2	4	8	394.178	394.182	394.183	394.177	394.182	394.179	394.177	394.182	394.185	394.179	394.176	394.186	394.182	394.183	394.176	394.175	394.183	394.183	394.181	394.182	394.183	394.183	394.178	394.182	394.182	394.176	394.181	394.177	394.182	394.179	394.183	394.177	394.179	394.179	394.183	394.183
227.974	2.2	0	0.43	0.074	14511	278	0	100	12.1	98.9	19.2	2	5	227.973	227.973	227.973	227.972	227.975	227.972	227.973	227.974	227.973	227.973	227.973	227.973	227.973	227.974	227.973	227.974	227.972	227.973	227.973	227.973	227.973	227.973	227.973	227.973	227.973	227.973	227.974	227.973	227.973	227.973	227.974	227.973	227.973	227.973	227.974	227.973
650.143	3.14	0	3.56	0.316	9165	267	11	100	14.4	99.2	19.4	1	5	650.144	650.142	650.142	650.147	650.143	650.146	650.143	650.145	650.145	650.144	650.145	650.139	650.146	650.145	650.141	650.147	650.144	650.146	650.145	650.144	650.144	650.145	650.147	650.144	650.142	650.142	650.143	650.143	650.145	650.142	650.146	650.143	650.142	650.145	650.145	650.144
314.063	1.69	0	2.25	0.434	7912	276	2	100	8.3	99.1	22.8	2	5	314.063	314.064	314.064	314.063	314.063	314.063	314.063	314.064	314.064	314.064	314.064	314.063	314.064	314.064	314.064	314.064	314.064	314.064	314.064	314.063	314.064	314.064	314.064	314.064	314.064	314.064	314.064	314.063	314.063	314.063	314.062	314.063	314.064	314.063	314.064	314.064
692.152	4.39	0	5.34	0.042	29598	278	0	100	12.7	99.9	23.3	1	5	692.156	692.152	692.155	692.135	692.153	692.154	692.153	692.155	692.154	692.137	692.156	692.152	692.155	692.155	692.156	692.156	692.152	692.156	692.152	692.153	692.154	692.155	692.154	692.153	692.152	692.154	692.155	692.151	692.155	692.152	692.155	692.152	692.151	692.154	692.156	692.154
568.215	3.66	0	4.48	0.363	10793	277	1	100	2.8	99.4	19.8	2	6	568.217	568.216	568.216	568.217	568.217	568.216	568.216	568.215	568.211	568.217	568.216	568.22	568.217	568.216	568.216	568.216	568.216	568.217	568.215	568.217	568.217	568.213	568.215	568.216	568.217	568.214	568.217	568.216	568.216	568.216	568.217	568.215	568.216	568.217	568.217	568.217
258.053	10.51	0	4.84	0.312	15767	252	26	100	3.5	96.4	43.4	1	4	258.048			258.054	258.052	258.051	258.052	258.053	258.055	258.052	258.052		258.045	258.058	258.056			258.052	258.052	258.046	258.045		258.053	258.054	258.05	258.046			258.046			258.05	258.052	258.047		258.06
224.054	11.03	0	3.62	0.566	15735	278	0			88	23.3	1	6	224.054	224.054	224.054	224.053	224.052	224.059	224.054	224.054	224.052	224.054	224.052	224.056	224.053	224.052	224.062	224.054	224.054	224.051	224.052	224.054	224.054	224.052	224.054	224.051	224.05	224.055	224.059	224.055	224.054	224.058	224.054	224.054	224.053	224.058	224.056	224.061
354.093	5.42	0	3.5	0.331	94213	277	1	100	13.1	98.3	19	3	8	354.093	354.09	354.093	354.095	354.091	354.096	354.095	354.095	354.096	354.091	354.095	354.095	354.096	354.096	354.091	354.094	354.096	354.093	354.093	354.095	354.093	354.092	354.096	354.09	354.093	354.096	354.091	354.092	354.092	354.096	354.096	354.095	354.096	354.095	354.096	354.096
670.107	3.36	0	4.48	0.275	16116	273	5	100	6.5	99.8	17.2	2	8	670.109	670.109	670.109	670.109	670.11	670.109	670.109	670.109	670.116	670.109	670.109	670.121	670.109	670.109	670.11	670.109	670.108	670.109	670.109	670.109	670.109	670.109	670.109	670.11	670.109	670.109	670.109	670.109	670.109	670.109	670.106	670.109	670.109	670.109	670.109	670.109
654.108	3.64	0	4.92	0.115	18769	278	0	100	9.4	99.2	6.7	5	7	654.107	654.108	654.107	654.11	654.109	654.107	654.108	654.107	654.109	654.108	654.108	654.112	654.106	654.108	654.107	654.106	654.108	654.108	654.106	654.108	654.107	654.107	654.107	654.109	654.108	654.107	654.107	654.107	654.108	654.108	654.106	654.107	654.107	654.107	654.107	654.107
486.076	3.15	0	3.71	0.343	9108	278	0	100	2.3	98.4	30.5	2	6	486.078	486.079	486.079	486.077	486.077	486.078	486.076	486.078	486.077	486.077	486.078	486.075	486.077	486.077	486.078	486.078	486.076	486.08	486.077	486.077	486.077	486.079	486.077	486.076	486.078	486.077	486.077	486.078	486.077	486.078	486.076	486.077	486.077	486.078	486.076	486.078
532.068	8.03	0	5.07	0.035	10018	270	8	100	26.1	98.9	29.9	1	3	532.068	532.068	532.068		532.063	532.062	532.073	532.066	532.051	532.07	532.07	532.051	532.068	532.07	532.064	532.069	532.07	532.071	532.067	532.067	532.063	532.073	532.072	532.067	532.071	532.067	532.068	532.07	532.071	532.07	532.071	532.07	532.069	532.072	532.066	532.068
286.114	0.98	0	1.48	0.257	13181	278	0	100	3.9	99.9	8.7	1	4	286.114	286.114	286.114	286.114	286.114	286.114	286.114	286.114	286.115	286.114	286.115	286.115	286.114	286.114	286.114	286.114	286.114	286.114	286.114	286.114	286.115	286.114	286.114	286.114	286.114	286.114	286.114	286.114	286.114	286.114	286.114	286.114	286.114	286.114	286.115	286.114
456.058	5.19	0	3.64	0.429	9532	271	7	100	8.3	99.9	27	1	6	456.06	456.061	456.059	456.059	456.058	456.059		456.059	456.049	456.051	456.059	456.056	456.059	456.058	456.061	456.059	456.061	456.059	456.058	456.056	456.059	456.059	456.058	456.059	456.059	456.058	456.059	456.058	456.06	456.06	456.06	456.06	456.06	456.052	456.058	456.06
144.058	5.81	0	2.72	0.347	32264	278	0	100	6.6	89.5	18	1	7	144.057	144.057	144.057	144.058	144.057	144.057	144.057	144.058	144.06	144.057	144.057	144.059	144.058	144.057	144.058	144.057	144.057	144.057	144.057	144.057	144.057	144.057	144.058	144.057	144.057	144.058	144.058	144.057	144.057	144.058	144.057	144.057	144.057	144.058	144.061	144.059
313.103	3.72	0	0.89	0.339	11817	274	4	100	17.7	88.1	21.4	2	4	313.1	313.103	313.103	313.102	313.103	313.102	313.103	313.103	313.104	313.103	313.103	313.106	313.103	313.103	313.103	313.103	313.103	313.102	313.103	313.102	313.103	313.104	313.103	313.101	313.103	313.102	313.103	313.103	313.103	313.102	313.1	313.102	313.1	313.101	313.103	313.103
471.905	3.85	0	0.41	0.041	21522	278	0	100	4.4	98.3	22.9	3	10	471.906	471.909	471.907	471.906	471.908	471.905	471.906	471.907	471.905	471.907	471.907	471.906	471.906	471.906	471.909	471.907	471.905	471.908	471.907	471.907	471.906	471.906	471.907	471.909	471.906	471.905	471.906	471.907	471.909	471.907	471.907	471.906	471.907	471.906	471.908	471.906
144.005	3.76	0	0.76	0.368	13642	278	0	100	8.3	87.8	4.6	4	6	144.006	144.005	144.006	144.005	144.006	144.005	144.005	144.006	144.002	144.005	144.005	144.006	144.005	144.005	144.006	144.005	144.005	144.005	144.005	144.004	144.005	144.006	144.004	144.006	144.006	144.005	144.005	144.006	144.004	144.005	144.005	144.005	144.005	144.005	144.005	144.005
294.132	3.39	0	2.63	0.282	10955	278	0	100	4.6	99.3	19.8	1	6	294.132	294.133	294.132	294.132	294.131	294.132	294.133	294.133	294.132	294.132	294.132	294.131	294.132	294.132	294.132	294.133	294.132	294.133	294.132	294.133	294.132	294.132	294.132	294.13	294.132	294.132	294.132	294.132	294.132	294.132	294.132	294.13	294.132	294.132	294.132	294.132
422.176	4.85	0	3.84	0.763	36957	278	0			98.1	30.5	2	8	422.177	422.177	422.183	422.179	422.175	422.176	422.177	422.175	422.176	422.175	422.175	422.178	422.176	422.177	422.176	422.175	422.178	422.174	422.175	422.179	422.176	422.175	422.176	422.176	422.177	422.177	422.177	422.175	422.175	422.178	422.182	422.177	422.177	422.175	422.178	422.176
450.245	4.95	0	7.1	0.287	6166	269	9	100	11	99.9	18.9	1	6	450.246	450.248	450.246	450.247	450.245	450.247	450.246	450.246	450.236	450.247	450.247	450.255	450.246	450.247	450.246	450.247	450.246	450.247	450.247	450.246	450.247	450.247	450.243	450.247	450.247	450.247	450.247	450.247	450.245	450.248	450.247	450.245	450.247	450.246	450.246	450.247
468.219	2.82	0	2.91	0.257	11578	267	11	100	30.5	98.8	10.1	2	6	468.218	468.219	468.221	468.22	468.221	468.221		468.22	468.222	468.22	468.219	468.216	468.22	468.22	468.22	468.221	468.22	468.221	468.22	468.22	468.221	468.22	468.22	468.22	468.22	468.22	468.221	468.22		468.221	468.221	468.22	468.22	468.221	468.22	468.22
192.063	5.32	0	3.5	0.412	15071	273	5	100	13.3	99.3	20.2	2	6	192.062	192.064	192.063	192.063	192.063	192.064	192.063	192.063	192.065	192.062	192.061	192.061	192.064	192.064	192.064	192.063	192.064	192.064	192.063	192.064	192.062	192.063	192.062	192.064	192.063	192.062	192.062	192.063	192.063	192.064	192.064	192.063	192.063	192.064	192.065	192.064
525.208	2.49	0	6.31	0.142	12354	278	0	100	8.7	100	7.6	2	3	525.209	525.209	525.21	525.21	525.209	525.209	525.209	525.209	525.21	525.209	525.21	525.209	525.21	525.21	525.21	525.209	525.209	525.209	525.209	525.209	525.209	525.21	525.21	525.21	525.209	525.209	525.21	525.21	525.209	525.209	525.21	525.209	525.209	525.21	525.21	525.209
173.103	5.78	0	4.14	0.308	46998	278	0			97.1	9.2	3	5	173.104	173.103	173.104	173.104	173.103	173.104	173.104	173.103	173.103	173.104	173.103	173.103	173.104	173.103	173.104	173.103	173.104	173.104	173.104	173.104	173.103	173.099	173.104	173.105	173.103	173.104	173.104	173.104	173.105	173.104	173.105	173.104	173.104	173.104	173.104	173.101
467.199	3.76	0	4.11	0.172	14193	277	1	100	21.3	99.6	27.3	2	6	467.2	467.2	467.201	467.2	467.199	467.2	467.201	467.2	467.198	467.2	467.197	467.197	467.201	467.201	467.2	467.201	467.202	467.2	467.2	467.2	467.2	467.2	467.2	467.199	467.2	467.2	467.199	467.2	467.2	467.198	467.201	467.197	467.2	467.201	467.2	467.201
131.059	2.18	0	0.55	0.183	17588	278	0	100	2	88	11.4	3	4	131.059	131.058	131.059	131.059	131.059	131.059	131.059	131.059	131.059	131.059	131.059	131.059	131.059	131.059	131.059	131.059	131.059	131.059	131.058	131.059	131.059	131.059	131.059	131.059	131.059	131.059	131.059	131.059	131.058	131.059	131.058	131.059	131.059	131.059	131.059	131.059
376.137	3.27	0	4.07	0.056	20561	277	1	100	1.9	97.3	16.1	3	6	376.137	376.137	376.136	376.137	376.137	376.132	376.137	376.138	376.135	376.137	376.136	376.135	376.131	376.137	376.136	376.137	376.137	376.136	376.133	376.137	376.137	376.135	376.134	376.137	376.135	376.136	376.137	376.137	376.136	376.137	376.137	376.136	376.138	376.137	376.137	376.136
185.07	5.63	0	0.87	0.214	14158	277	1	100	2.8	88	8.4	4	7	185.07	185.07	185.07	185.069	185.071	185.07	185.07	185.071	185.071	185.07	185.07	185.071	185.071	185.07	185.071	185.071	185.07	185.071	185.071	185.071	185.07	185.071	185.07	185.071	185.071	185.07	185.071	185.069	185.069	185.07	185.07	185.071	185.069	185.069	185.071	185.071
510.11	2.91	0	0.74	0.077	13674	278	0	100	5.3	99.6	28	2	8	510.11	510.112	510.11	510.11	510.111	510.109	510.111	510.111	510.109	510.111	510.111	510.111	510.111	510.11	510.112	510.111	510.111	510.111	510.111	510.11	510.111	510.111	510.11	510.112	510.112	510.111	510.111	510.113	510.112	510.109	510.11	510.111	510.11	510.11	510.112	510.112
254.003	3.49	0	0.78	0.131	12532	278	0	100	16.3	98.7	18.9	2	6	254.003	254.003	254.003	254.002	254.004	254.002	254.003	254.004	254.002	254.003	254.003	254.003	254.001	254.003	254.003	254.004	254.003	254.004	254.002	254.003	254.004	254.003	254.002	254.003	254.005	254.004	254.005	254.004	254.003	254.005	254.003	254.003	254.004	254.003	254.002	254.004
219.11	1.1	0	1.98	0.083	34448	278	0			88.1	1.3	2	2	219.11	219.11	219.11	219.11	219.11	219.11	219.11	219.11	219.11	219.11	219.111	219.11	219.11	219.11	219.11	219.11	219.11	219.11	219.11	219.11	219.11	219.11	219.11	219.11	219.11	219.11	219.11	219.11	219.11	219.11	219.11	219.11	219.11	219.11	219.11	219.11
347.06	4.93	0	0.83	0.277	8826	278	0	100	10.7	92.2	22.8	2	7	347.06	347.061	347.062	347.061	347.061	347.063	347.059	347.064	347.058	347.06	347.06	347.06	347.058	347.061	347.06	347.063	347.06	347.062	347.062	347.061	347.061	347.06	347.06	347.062	347.058	347.06	347.06	347.061	347.06	347.06	347.061	347.059	347.058	347.059	347.06	347.062
306.025	6.88	0	0.55	0.197	12347	278	0	100	7.8	95.4	17.6	4	10	306.025	306.025	306.026	306.024	306.029	306.026	306.028	306.031	306.024	306.025	306.026	306.031	306.024	306.026	306.03	306.024	306.027	306.027	306.024	306.025	306.028	306.023	306.027	306.029	306.027	306.027	306.025	306.027	306.026	306.026	306.024	306.027	306.026	306.029	306.025	306.025
370.093	8.66	0	3.64	0.597	16966	220	58	100	28	98.5	44.2	1	5	370.092	370.093	370.091	370.092	370.092	370.09	370.092	370.091	370.091	370.092	370.092	370.092	370.093	370.094	370.093	370.097	370.092	370.092	370.092	370.092	370.092	370.097	370.092	370.095		370.092	370.096	370.092	370.091			370.092	370.092	370.09	370.092	370.092
488.074	6.31	0	0.88	0.249	6022	271	7	100	18.5	99	39.5	1	7	488.075	488.074	488.074	488.075	488.076	488.075	488.072	488.077	488.071	488.076	488.073	488.074	488.077	488.074	488.076	488.076	488.074	488.073	488.075	488.076	488.077	488.076	488.073	488.075	488.077	488.074	488.076	488.07	488.084	488.072	488.068	488.075	488.073	488.072	488.073	488.074
245.137	1.41	0	2.07	0.266	3064	243	35	100	19.1	88	13.1	1	2	245.137	245.137	245.137	245.138	245.137	245.137	245.137	245.137		245.137	245.137	245.137	245.137	245.138		245.138	245.138	245.137	245.137	245.137	245.137	245.137	245.137		245.137	245.137	245.138	245.137	245.137	245.137	245.138	245.137	245.138	245.138	245.138	245.137
417.072	2.18	0	1.59	0.351	4470	220	58	100	17.2	99.7	16.1	1	3	417.073		417.074	417.073	417.073	417.072	417.071	417.073	417.072	417.071	417.071	417.074	417.073	417.074		417.075			417.073	417.073	417.073	417.073	417.073		417.073	417.073	417.073			417.073	417.073	417.072	417.072	417.073	417.072	417.073
307.083	3.93	0	0.55	0.221	9849	278	0	100	6.7	99	28.8	1	4	307.081	307.084	307.083	307.08	307.08	307.084	307.083	307.084	307.084	307.084	307.082	307.084	307.084	307.084	307.084	307.08	307.084	307.084	307.083	307.082	307.084	307.079	307.083	307.08	307.083	307.083	307.085	307.084	307.079	307.084	307.082	307.083	307.084	307.084	307.083	307.084
776.337	2.36	0	7.51	0.063	3784	235	43	100	21.6	99.9	13.2	2	3	776.338	776.34	776.339		776.338	776.34	776.34	776.338	776.34	776.339	776.338	776.338	776.339	776.341	776.338	776.34	776.339	776.338	776.337	776.339	776.338	776.339	776.338	776.339	776.34	776.339	776.339	776.338	776.338	776.339		776.341	776.344	776.339	776.339	776.34
450.209	6.13	0	4.42	0.324	92102	271	7	100	44.4	88.1	21.9	4	7	450.211	450.21	450.21	450.211	450.21	450.211	450.203	450.212	450.21	450.21	450.211	450.209	450.211	450.211	450.212		450.201	450.21	450.211	450.211	450.212	450.212	450.211	450.21	450.211	450.211	450.211	450.211	450.21	450.211	450.211	450.211	450.211	450.211	450.211	450.211
321.896	3.35	0	0.41	0.064	14043	278	0	100	16.3	86.3	17.7	1	8	321.896	321.897	321.897	321.896	321.897	321.897	321.897	321.897	321.896	321.896	321.897	321.896	321.896	321.896	321.897	321.897	321.893	321.895	321.895	321.897	321.897	321.897	321.898	321.897	321.895	321.896	321.898	321.897	321.897	321.897	321.896	321.896	321.898	321.896	321.897	321.896
714.145	4.92	0	3.34	0.421	6783	265	13	100	17	99.2	26.4	1	6	714.145	714.141	714.146	714.145	714.147	714.147	714.142	714.144	714.141	714.141	714.145		714.139	714.148	714.143	714.152	714.142	714.143	714.153	714.148	714.146	714.155	714.144	714.144	714.145	714.144	714.147	714.143	714.145	714.145	714.149	714.146	714.145	714.145		714.145
316.054	6.17	0	5.3	0.075	18865	278	0	100	14.2	90.7	22.6	2	7	316.057	316.055	316.056	316.056	316.055	316.056	316.055	316.056	316.057	316.055	316.057	316.057	316.056	316.057	316.056	316.056	316.055	316.057	316.057	316.057	316.055	316.056	316.057	316.054	316.056	316.056	316.056	316.055	316.056	316.057	316.057	316.056	316.055	316.057	316.057	316.057
328.101	2.25	0	0.5	0.029	12876	278	0	100	3.7	99.6	10.1	1	4	328.101	328.102	328.102	328.101	328.102	328.102	328.101	328.101	328.102	328.102	328.102	328.102	328.099	328.102	328.1	328.099	328.101	328.102	328.101	328.101	328.102	328.102	328.101	328.101	328.102	328.102	328.102	328.102	328.102	328.101	328.101	328.101	328.102	328.101	328.101	328.102
273.168	2.22	0	0.91	0.119	3493	245	33	100	25.4	87.7	22.8	1	3	273.168	273.168	273.168	273.169	273.168	273.169	273.168	273.169	273.169	273.169	273.168	273.169	273.169	273.168		273.168	273.169	273.169	273.168	273.169	273.169	273.168	273.169		273.168	273.168	273.169	273.168	273.168	273.169	273.168	273.169	273.169	273.168	273.169	273.168
298.14	3.72	0	3.99	0.117	9659	278	0	100	23.4	99.6	19.7	3	5	298.14	298.141	298.14	298.142	298.141	298.14	298.141	298.142	298.14	298.141	298.14	298.141	298.138	298.141	298.14	298.14	298.141	298.141	298.141	298.141	298.141	298.139	298.141	298.141	298.14	298.141	298.141	298.141	298.141	298.141	298.142	298.14	298.141	298.141	298.141	298.14
331.174	1.2	0	2.75	0.101	7394	277	1	100	6.7	99.8	14	2	4	331.174	331.174	331.174	331.174	331.174	331.174	331.174	331.174	331.175	331.174	331.174	331.175	331.174	331.175	331.174	331.173	331.174	331.175	331.175	331.175	331.174	331.174	331.175	331.174	331.174	331.174	331.174	331.174	331.175	331.174	331.175	331.174	331.174	331.175	331.174	331.174
539.203	2.5	0	6.33	0.114	11340	263	15	100	6.3	99.9	12.1	1	3	539.204	539.204	539.205	539.204	539.205	539.205	539.204	539.205		539.205	539.204		539.205	539.205	539.205	539.204	539.205	539.204	539.205	539.204	539.204	539.204	539.204	539.202	539.204	539.205	539.205	539.205	539.204	539.205	539.205	539.204	539.205	539.203	539.205	539.204
456.192	5.13	0	4.7	0.644	11735	278	0			98.4	23.1	4	8	456.194	456.191	456.195	456.194	456.191	456.196	456.191	456.191	456.193	456.192	456.195	456.197	456.196	456.193	456.195	456.192	456.192	456.192	456.193	456.193	456.193	456.192	456.19	456.192	456.193	456.193	456.19	456.194	456.192	456.194	456.195	456.19	456.194	456.191	456.193	456.192
426.104	5.58	0	3.43	0.284	12197	278	0	100	11.1	96.6	19.9	3	8	426.106	426.105	426.105	426.106	426.106	426.105	426.106	426.101	426.101	426.107	426.101	426.1	426.103	426.104	426.103	426.102	426.102	426.106	426.101	426.104	426.106	426.106	426.103	426.104	426.104	426.107	426.105	426.106	426.105	426.106	426.106	426.105	426.107	426.107	426.1	426.106
500.149	2.77	0	2.23	0.068	2900	197	81	100	19.5	99.1	20.5	2	3	500.151	500.151	500.151	500.149	500.15	500.15	500.149	500.151		500.151	500.15			500.15	500.151	500.15	500.151	500.149		500.151	500.149	500.15		500.151	500.151	500.151	500.15	500.151		500.15	500.152	500.151	500.15	500.149		500.151
462.157	3.19	0	0.49	0.055	20302	278	0	100	11.9	88.1	6.3	3	6	462.158	462.158	462.158	462.159	462.158	462.159	462.157	462.157	462.16	462.159	462.159	462.158	462.157	462.158	462.159	462.157	462.158	462.159	462.157	462.158	462.161	462.158	462.158	462.159	462.158	462.158	462.158	462.159	462.158	462.157	462.158	462.158	462.158	462.159	462.159	462.158
3050.78	4.51	0	4.88	0.05	15364	277	1	100	17.9	99.9	28.8	1	7	3050.78	3050.78	3050.77	3050.74	3050.77	3050.78	3050.78	3050.78	3050.77	3050.77	3050.78	3050.77	3050.78	3050.78	3050.78	3050.78	3050.78	3050.78	3050.78	3050.78	3050.78	3050.78	3050.78	3050.76	3050.78	3050.78	3050.78	3050.78	3050.78	3050.78	3050.77	3050.78	3050.78	3050.77	3050.78	3050.78
414.051	5.03	0	0.67	0.259	13119	275	3	100	14.9	98.8	25.5	2	6	414.053	414.049	414.048	414.047	414.047	414.048	414.05	414.053	414.053	414.053	414.053	414.053	414.053	414.048	414.053	414.049	414.049	414.053	414.053	414.052	414.052	414.046	414.046	414.047	414.052	414.053	414.049	414.054	414.047	414.047	414.05	414.053	414.053	414.054	414.052	414.052
394.177	4.06	0	4.12	0.5	23282	273	5	100	23.6	92	17	3	8	394.177	394.177	394.177	394.178	394.176	394.177	394.178	394.177	394.179	394.177	394.18	394.181	394.177	394.177	394.178	394.177	394.177	394.177	394.176	394.177	394.178	394.178	394.177		394.178	394.177	394.18	394.177	394.177	394.179	394.179	394.18	394.177	394.177	394.177	394.177
357.958	4.12	0	0.57	0.095	16036	278	0	100	3.3	98.4	22.1	3	7	357.959	357.957	357.959	357.958	357.961	357.958	357.959	357.964	357.957	357.959	357.959	357.962	357.959	357.958	357.961	357.959	357.959	357.96	357.959	357.959	357.96	357.955	357.958	357.96	357.958	357.958	357.958	357.959	357.956	357.957	357.957	357.959	357.958	357.959	357.96	357.958
336.161	2	0	6.57	0.189	6496	266	12	100	13	99.6	11.9	2	3	336.161	336.16	336.161	336.161	336.161	336.162	336.161	336.161		336.16	336.16	336.162	336.161	336.161	336.161	336.161	336.161	336.161	336.161	336.161	336.161	336.161	336.161	336.161	336.161	336.161	336.162	336.161	336.161	336.161		336.161	336.161	336.161	336.161	336.16
385.98	7.04	0	5.01	0.25	13683	271	7	100	10.1	99.9	28.5	1	4	385.979	385.979	385.979	385.981	385.979	385.979	385.979	385.979	385.979	385.979	385.979	385.979	385.979	385.979	385.978	385.979	385.979	385.978	385.979	385.979	385.979	385.979	385.979	385.979	385.979	385.979	385.979	385.979	385.978	385.979	385.979	385.979	385.979	385.979	385.979	385.979
136.052	8.4	0	3.75	0.41	44247	278	0			87.9	15	0	4	136.053	136.05	136.053	136.053	136.051	136.053	136.05	136.052	136.053	136.053	136.049	136.053	136.053	136.052	136.05	136.052	136.052	136.053	136.052	136.052	136.053	136.053	136.053	136.048	136.053	136.053	136.053	136.05	136.052	136.053	136.053	136.053	136.053	136.052	136.053	136.053
295.984	2.98	0	0.63	0.354	27408	278	0			98.9	15.1	2	6	295.983	295.982	295.983	295.983	295.984	295.983	295.983	295.985	295.983	295.984	295.984	295.986	295.984	295.983	295.985	295.983	295.984	295.983	295.984	295.984	295.984	295.983	295.983	295.984	295.985	295.983	295.984	295.984	295.982	295.982	295.984	295.984	295.983	295.983	295.983	295.985
210.038	6.46	0	3.47	0.206	5565	244	34	100	32.5	87.9	19.9	1	4	210.033	210.036	210.039	210.041	210.037	210.039	210.037	210.039	210.038	210.032	210.037		210.038	210.037	210.039	210.035	210.037	210.037	210.037	210.038	210.036	210.037	210.038	210.037	210.038	210.034	210.039	210.037	210.037		210.038	210.037	210.037	210.04	210.033	210.04
162.053	11.93	0	4.28	0.506	20754	209	69	100	15.7	95	38.3	1	6	162.054		162.055	162.054	162.055	162.052	162.053	162.054	162.053	162.052	162.053	162.053	162.054	162.053		162.056	162.052	162.051	162.053	162.054	162.053	162.053	162.052	162.053	162.056	162.057	162.056	162.055	162.053	162.056	162.054	162.055	162.053	162.053	162.053	162.055
518.193	4.61	0	4.57	0.192	7651	228	50	100	13	99.3	33.1	2	7	518.196		518.192	518.193	518.192		518.191	518.195	518.192		518.192	518.192	518.195				518.191			518.191	518.193	518.192	518.191	518.19	518.193	518.194	518.195	518.191		518.194	518.196	518.196	518.194		518.193
174.014	8.22	0	0.69	0.307	46588	278	0			92.9	13.2	4	7	174.012	174.011	174.011	174.015	174.011	174.012	174.011	174.012	174.015	174.012	174.012	174.015	174.013	174.012	174.015	174.012	174.015	174.011	174.012	174.015	174.015	174.012	174.014	174.011	174.013	174.013	174.015	174.016	174.014	174.015	174.015	174.015	174.011	174.015	174.015	174.014
445.895	4.04	0	0.41	0.046	18681	278	0	100	10.8	99	17.8	3	16	445.897	445.894	445.897	445.895	445.898	445.894	445.896	445.896	445.898	445.894	445.895	445.892	445.894	445.897	445.894	445.897	445.894	445.894	445.897	445.898	445.896	445.897	445.899	445.894	445.895	445.897	445.896	445.894	445.895	445.895	445.894	445.897	445.896	445.896	445.895	445.896
240.133	10.71	0	6.02	0.56	4515	185	93	100	21.2	87.9	31.1	2	4	240.134	240.13	240.13	240.133		240.132							240.131	240.131	240.131	240.132	240.131	240.131	240.132	240.134		240.135	240.136		240.135	240.135	240.135			240.13	240.137	240.133		240.132		240.134
354.028	6.72	0	5.19	0.133	30674	278	0			99.4	10.2	2	8	354.03	354.029	354.032	354.026	354.027	354.029	354.029	354.03	354.029	354.028	354.03	354.03	354.03	354.028	354.033	354.032	354.027	354.031	354.031	354.029	354.027	354.032	354.031	354.028	354.029	354.03	354.029	354.027	354.032	354.031	354.031	354.03	354.03	354.032	354.03	354.03
476.096	3.09	0	4.19	0.117	458405	278	0	100	5.8	98.5	8.5	2	6	476.097	476.098	476.097	476.095	476.097	476.098	476.097	476.097	476.095	476.096	476.098	476.097	476.098	476.097	476.098	476.097	476.098	476.097	476.097	476.097	476.098	476.096	476.097	476.097	476.097	476.097	476.098	476.097	476.097	476.097	476.094	476.097	476.097	476.097	476.098	476.097
178.083	4.56	0	0.77	0.194	11567	278	0	100	9.6	88	5.4	3	6	178.084	178.084	178.085	178.085	178.084	178.083	178.083	178.084	178.081	178.085	178.084	178.084	178.083	178.084	178.083	178.083	178.084	178.084	178.082	178.083	178.083	178.084	178.081	178.084	178.084	178.084	178.084	178.083	178.082	178.084	178.082	178.084	178.084	178.083	178.084	178.084
530.235	3.73	0	5.47	0.205	6892	270	8	100	25.2	93.1	23.6	1	6	530.236	530.236	530.236	530.235	530.236	530.238	530.235	530.236	530.243	530.235	530.236	530.234	530.237	530.237	530.236	530.237	530.235	530.236	530.236	530.236	530.236	530.238	530.237	530.234	530.237	530.236	530.237	530.232	530.237	530.236	530.23	530.236	530.236	530.237	530.236	530.235
632.269	6.22	0	6.14	0.148	15546	276	2	100	10.3	99.2	31.1	1	7	632.27	632.277	632.268	632.273	632.271	632.271	632.269	632.268	632.284	632.271	632.268	632.271	632.27	632.268	632.268	632.27	632.269	632.272	632.276	632.27	632.268	632.274	632.27	632.269	632.268	632.27	632.269	632.279	632.27	632.269	632.272	632.274	632.268	632.277	632.272	632.269
330.042	3.91	0	3.76	0.501	6881	217	61	100	13.4	99.9	29.5	1	4	330.042	330.043			330.042		330.043	330.042	330.043	330.043	330.043	330.04	330.042	330.043		330.043	330.043	330.042	330.041	330.042	330.043	330.043	330.043	330.038		330.042		330.043	330.043			330.042	330.043		330.043	330.041
519.971	5.87	0	0.61	0.127	8012	278	0			99.5	32	2	6	519.974	519.968	519.977	519.972	519.975	519.976	519.974	519.978	519.974	519.975	519.977	519.973	519.975	519.976	519.976	519.971	519.979	519.972	519.977	519.972	519.975	519.975	519.979	519.972	519.974	519.971	519.973	519.975	519.969	519.973	519.971	519.976	519.969	519.971	519.976	519.976
302.042	4.92	0	6.05	0.2	5386	209	69	100	11.3	96.1	29.2	1	5	302.043	302.042	302.042			302.044	302.042	302.042			302.043	302.04		302.042	302.043	302.043	302.041	302.042	302.041	302.043	302.042	302.038	302.036	302.042	302.04	302.042	302.04	302.042	302.042	302.043		302.041	302.041	302.042	302.042	302.04
452.067	6.29	0	4.36	0.16	10482	277	1	100	22.2	99.8	25.5	3	6	452.069	452.068	452.068	452.072	452.067	452.069	452.07	452.065	452.074	452.072	452.068		452.069	452.068	452.065	452.065	452.071	452.066	452.068	452.067	452.068	452.065	452.065	452.065	452.068	452.069	452.068	452.071	452.067	452.07	452.07	452.07	452.071	452.07	452.069	452.07
344.035	3.79	0	0.65	0.307	14607	278	0	100	18.9	89.1	24.4	2	6	344.034	344.034	344.034	344.034	344.034	344.034	344.034	344.035	344.04	344.036	344.036	344.038	344.036	344.034	344.035	344.034	344.033	344.035	344.035	344.035	344.035	344.034	344.034	344.034	344.036	344.035	344.033	344.035	344.032	344.034	344.036	344.035	344.034	344.035	344.034	344.036
161.068	3.56	0	0.73	0.125	11719	278	0	100	8.4	87.6	12.5	1	3	161.069	161.068	161.068	161.068	161.068	161.068	161.068	161.068	161.068	161.068	161.068	161.069	161.068	161.069	161.069	161.068	161.068	161.067	161.068	161.068	161.068	161.068	161.067	161.068	161.068	161.068	161.069	161.068	161.068	161.068	161.068	161.068	161.068	161.068	161.068	161.068
824.165	1.88	0	4.66	0.298	12380	278	0	100	0.6	99.4	13.2	1	7	824.166	824.165	824.167	824.167	824.167	824.168	824.166	824.166	824.166	824.167	824.165	824.167	824.167	824.166	824.165	824.167	824.166	824.166	824.165	824.166	824.167	824.166	824.165	824.166	824.167	824.165	824.165	824.166	824.166	824.166	824.168	824.165	824.166	824.166	824.167	824.168
261.049	5.14	0	0.82	0.07	12160	278	0	100	12.3	97.4	21.9	1	5	261.049	261.051	261.051	261.05	261.051	261.049	261.051	261.051	261.048	261.05	261.052	261.048	261.05	261.051	261.052	261.049	261.05	261.051	261.05	261.05	261.05	261.05	261.049	261.052	261.05	261.05	261.05	261.05	261.048	261.05	261.049	261.05	261.048	261.051	261.051	261.051
336.084	6.45	0	3.24	0.463	9703	253	25	100	19.9	97.8	38.6	1	6	336.085	336.084	336.084		336.085	336.084	336.084	336.084	336.081	336.081	336.084	336.082		336.086	336.084	336.084	336.083	336.082	336.087	336.085	336.086	336.086		336.086	336.085	336.084	336.088	336.082	336.083	336.086	336.08	336.084	336.086	336.081	336.085	336.083
374.265	2.26	0	5.91	0.233	5884	271	7	100	8.4	88.1	6.9	3	5	374.266	374.266	374.266	374.266	374.266	374.266	374.265	374.266	374.267	374.265	374.266		374.266	374.267	374.265	374.267	374.267	374.266	374.267	374.266	374.266	374.267	374.267	374.266	374.266	374.266	374.267	374.266	374.267	374.267	374.266	374.266	374.266	374.267	374.266	374.266
434.214	3.36	0	6.42	0.355	7929	236	42	100	4.2	99.8	17.5	2	8	434.215	434.214	434.215		434.215	434.215	434.215	434.214	434.22	434.214	434.214		434.215		434.214	434.214	434.216	434.215	434.215		434.214	434.215	434.215	434.214	434.215	434.215	434.215	434.214	434.214	434.215	434.205	434.215	434.215	434.215	434.214	434.214
348.173	5.86	0	4.57	0.253	64717	278	0	100	40.3	87.9	23.7	1	3	348.175	348.171	348.173	348.174	348.174	348.173	348.173	348.167	348.17	348.172	348.174	348.174	348.172	348.171	348.172	348.171	348.17	348.171	348.17	348.171	348.171	348.172	348.17	348.17	348.172	348.173	348.175	348.171	348.172	348.173	348.176	348.175	348.175	348.175	348.172	348.175
594.134	3.38	0	2.85	0.708	6592	278	0			99.1	24.3	1	3	594.134	594.134	594.135	594.134	594.135	594.135	594.135	594.135	594.135	594.138	594.135	594.135	594.136	594.135	594.136	594.135	594.135	594.135	594.137	594.134	594.135	594.136	594.135	594.135	594.135	594.135	594.135	594.135	594.136	594.135	594.139	594.136	594.136	594.136	594.135	594.135
266.127	2.79	0	2.64	0.283	6592	278	0	100	1.8	99.9	23.1	1	4	266.127	266.127	266.127	266.127	266.127	266.127	266.127	266.128	266.128	266.127	266.127	266.127	266.128	266.127	266.127	266.127	266.127	266.127	266.126	266.127	266.127	266.127	266.127	266.125	266.127	266.125	266.127	266.127	266.127	266.127	266.127	266.126	266.127	266.126	266.127	266.126
102.032	4.63	0	0.7	0.27	25824	278	0			88.1	8.5	1	4	102.032	102.031	102.031	102.032	102.032	102.031	102.032	102.032	102.031	102.032	102.032	102.032	102.032	102.032	102.032	102.032	102.031	102.032	102.032	102.031	102.032	102.032	102.031	102.032	102.032	102.032	102.032	102.032	102.031	102.031	102.032	102.032	102.032	102.032	102.032	102.032
967.668	0.43	0	6.09	0.042	22283	278	0	100	6.1	99.8	1.4	3	4	967.668	967.669	967.667	967.668	967.668	967.668	967.668	967.668	967.668	967.668	967.668	967.667	967.668	967.668	967.668	967.668	967.668	967.668	967.668	967.668	967.668	967.667	967.668	967.668	967.668	967.668	967.668	967.668	967.668	967.668	967.667	967.668	967.668	967.668	967.667	967.668
742.144	2.28	0	0.55	0.049	9528	278	0	100	8.2	98.5	22.1	2	5	742.146	742.146	742.145	742.146	742.146	742.143	742.146	742.147	742.146	742.145	742.146	742.146	742.146	742.145	742.145	742.145	742.146	742.146	742.145	742.145	742.146	742.145	742.146	742.145	742.145	742.145	742.143	742.145	742.141	742.145	742.145	742.146	742.142	742.146	742.145	742.145
524.059	6.08	0	0.55	0.076	13593	278	0			99	24.2	1	4	524.06	524.063	524.059	524.057	524.064	524.06	524.058	524.068	524.058	524.059	524.062	524.066	524.058	524.058	524.066	524.061	524.063	524.064	524.06	524.056	524.06	524.058	524.062	524.064	524.06	524.06	524.061	524.061	524.062	524.059	524.054	524.058	524.058	524.063	524.061	524.057
275.955	2.51	0	1.16	0.333	10879	267	11	100	9.6	99.5	7.1	2	6	275.956	275.955	275.956		275.955	275.956	275.955	275.955	275.955	275.957	275.955	275.955	275.956	275.956	275.955	275.956	275.955	275.955	275.955	275.955	275.956	275.956	275.955	275.955	275.955	275.955	275.956	275.956	275.955	275.956	275.959	275.956	275.955	275.955	275.956	275.955
192.064	3.98	0	0.93	0.297	11515	274	4	99.5	26	88.1	12.1	2	8	192.065	192.065		192.064	192.065	192.065	192.064	192.064	192.063	192.065	192.065	192.063	192.064	192.065	192.064	192.064	192.065	192.065	192.065		192.065	192.064	192.064	192.065	192.064	192.065	192.065	192.064	192.064	192.064	192.064	192.065	192.065	192.064	192.064	192.064
3028.75	5.11	0	5.27	0.059	14163	272	6	100	15.2	97.1	56.5	2	13	3028.74	3028.74	3028.74	3028.74	3028.74	3028.74	3028.73	3028.73	3028.74	3028.74	3028.73	3028.74	3028.74	3028.74	3028.73	3028.74	3028.74	3028.74	3028.74	3028.73	3028.74	3028.73	3028.74	3028.74	3028.73	3028.73	3028.74	3028.74	3028.74	3028.74	3028.73	3028.73	3028.74	3028.73	3028.74	3028.73
612.152	4.22	0	0.54	0.185	57871	278	0	100	5.1	98.7	16.7	4	7	612.154	612.155	612.151	612.148	612.149	612.15	612.156	612.151	612.147	612.154	612.153	612.156	612.15	612.151	612.15	612.149	612.157	612.153	612.154	612.154	612.151	612.14	612.154	612.148	612.151	612.153	612.156	612.155	612.155	612.154	612.153	612.152	612.151	612.154	612.153	612.148
320.007	5.54	0	4.99	0.281	18390	278	0	100	26.2	99.7	27.1	1	4	320.006	320.006	320.006	320.006	320.006	320.006	320.006	320.006	320.007	320.006	320.006	320.006	320.006	320.006	320.006	320.006	320.006	320.006	320.006	320.006	320.006	320.006	320.006	320.006	320.006	320.006	320.006	320.006	320.006	320.006	320.006	320.006	320.006	320.006	320.006	320.006
412.194	2.98	0	4.14	0.313	10229	272	6	100	21	99.6	12	3	8	412.194	412.195	412.194	412.195	412.194	412.194	412.195	412.195	412.192	412.195	412.195	412.194	412.196	412.195	412.192	412.194	412.191	412.196	412.195	412.195	412.194	412.195	412.195	412.191	412.194	412.195	412.195	412.195	412.195	412.195	412.195	412.195	412.196	412.195	412.195	412.195
386.191	4.79	0	4.01	0.361	694852	278	0	100	20.2	92.4	15.1	4	9	386.19	386.191	386.192	386.193	386.191	386.192	386.193	386.193	386.193	386.19	386.191	386.192	386.193	386.193	386.192	386.192	386.193	386.192	386.192	386.192	386.192	386.193	386.191	386.193	386.192	386.191	386.195	386.193	386.192	386.194	386.193	386.192	386.193	386.191	386.194	386.192
420.125	2.87	0	1.11	0.426	7944	277	1	100	12.7	88	14.7	3	6	420.127	420.126	420.127	420.126	420.126	420.125	420.126	420.125	420.125	420.127	420.127	420.127	420.126	420.126	420.126	420.127	420.127	420.126	420.126	420.124	420.126	420.126	420.125	420.126	420.127	420.127	420.127	420.124	420.124	420.126	420.127	420.126	420.128	420.126	420.127	420.127
426.027	6.41	0	5.13	0.155	16521	278	0	100	7.5	99.9	16.3	2	5	426.03	426.029	426.033	426.026	426.026	426.03	426.028	426.029	426.029	426.026	426.03	426.03	426.031	426.028	426.031	426.032	426.027	426.031	426.032	426.029	426.027	426.033	426.032	426.026	426.029	426.03	426.029	426.027	426.033	426.031	426.031	426.031	426.03	426.032	426.03	426.03
747.792	5.26	0	0.42	0.049	21825	278	0	100	5	99.9	34.1	2	17	747.796	747.784	747.795	747.793	747.794	747.795	747.792	747.792	747.793	747.793	747.798	747.792	747.795	747.796	747.802	747.794	747.793	747.794	747.794	747.798	747.794	747.795	747.789	747.78	747.793	747.795	747.792	747.797	747.789	747.794	747.793	747.793	747.793	747.794	747.794	747.796
191.935	2.63	0	0.43	0.062	14539	278	0	100	22.5	98.7	10.9	2	4	191.935	191.935	191.935	191.934	191.936	191.934	191.935	191.935	191.935	191.935	191.935	191.935	191.935	191.935	191.935	191.935	191.934	191.935	191.935	191.935	191.935	191.935	191.935	191.935	191.935	191.935	191.935	191.935	191.935	191.935	191.935	191.934	191.934	191.934	191.935	191.935
450.076	5.74	0	4.71	0.042	6043	232	46	100	59.5	99.5	25.4	1	3	450.079	450.076	450.08		450.077	450.081	450.074	450.075		450.075	450.074		450.081	450.077	450.075	450.075	450.073	450.074	450.075	450.075	450.079	450.08	450.077	450.078	450.08	450.079	450.077	450.075	450.077	450.077		450.076	450.078	450.078	450.079	450.079
266.047	4.59	0	0.75	0.13	16241	262	16	100	2.5	99.7	16.5	5	9	266.048	266.048	266.049	266.049	266.048	266.048	266.048	266.048	266.043	266.048	266.048	266.046	266.047	266.049	266.048	266.048	266.049	266.048	266.049	266.046	266.047	266.049	266.047	266.047	266.048	266.048	266.049		266.048	266.049	266.047	266.048	266.048	266.048	266.048	266.048
520.321	2.58	0	6.24	0.058	31697	278	0	100	3.4	91.1	9.9	5	10	520.322	520.322	520.322	520.322	520.322	520.322	520.322	520.322	520.322	520.322	520.322	520.322	520.322	520.322	520.322	520.322	520.322	520.322	520.322	520.322	520.322	520.322	520.322	520.322	520.322	520.322	520.322	520.322	520.322	520.323	520.322	520.322	520.322	520.322	520.322	520.322
120.044	11.22	0	3.35	0.402	8265	262	16	100	31.1	88	30.4	1	6	120.044	120.043	120.039		120.044	120.044	120.044	120.044	120.045	120.044	120.044	120.041	120.04	120.044	120.044		120.044	120.044	120.044	120.039	120.044	120.045		120.044	120.044	120.044	120.045	120.044	120.044	120.044			120.047	120.044	120.044	120.044
400.061	3.77	0	0.89	0.225	6495	278	0	100	16.6	98.4	29.4	2	6	400.06	400.062	400.061	400.057	400.062	400.06	400.06	400.062	400.061	400.061	400.062	400.061	400.063	400.06	400.062	400.06	400.061	400.063	400.063	400.064	400.06	400.062	400.061	400.061	400.059	400.062	400.062	400.062	400.061	400.061	400.059	400.061	400.061	400.061	400.06	400.062
340.017	2.07	0	4.27	0.181	34211	278	0			98.9	7.5	5	7	340.017	340.017	340.017	340.017	340.017	340.017	340.017	340.017	340.017	340.017	340.018	340.017	340.018	340.017	340.017	340.017	340.018	340.017	340.017	340.017	340.017	340.017	340.017	340.017	340.018	340.017	340.018	340.017	340.017	340.017	340.017	340.017	340.017	340.017	340.017	340.017
116.013	4.63	0	0.93	0.186	20735	273	5	100	29.8	88	5.9	3	4	116.012	116.011	116.013	116.012	116.013	116.013		116.013	116.014	116.012	116.013	116.014	116.013	116.012	116.013	116.013	116.012		116.014	116.013	116.013	116.013	116.012	116.013	116.013	116.013	116.013	116.013	116.013	116.013	116.013	116.013	116.013	116.013	116.013	116.014
328.043	12.27	0	3.32	0.251	17891	224	54	100	12.8	88	48.1	1	5	328.043	328.041	328.041		328.04	328.043	328.041	328.04	328.052	328.043		328.052	328.05		328.045		328.041	328.042		328.053		328.044	328.047		328.043	328.044	328.046	328.043	328.043	328.042		328.046	328.042	328.043	328.051	328.043
596.136	6.89	0	4.66	0.248	12629	278	0			98.3	46.2	1	3	596.136	596.133	596.135	596.135	596.136	596.138	596.137	596.133	596.12	596.136	596.132	596.121	596.139	596.134	596.132	596.134	596.132	596.133	596.135	596.142	596.141	596.143	596.129	596.133	596.137	596.135	596.136	596.132	596.132	596.143	596.136	596.14	596.134	596.133	596.137	596.146
658.051	2.55	0	4.28	0.149	18089	278	0	100	5.1	100	10.1	1	3	658.052	658.052	658.052	658.052	658.052	658.052	658.052	658.052	658.053	658.051	658.052	658.053	658.053	658.052	658.053	658.052	658.052	658.052	658.052	658.053	658.053	658.052	658.052	658.052	658.053	658.052	658.052	658.053	658.052	658.052	658.053	658.052	658.053	658.052	658.052	658.053
374.046	8.3	0	0.65	0.573	18316	278	0			87.7	36.4	0	4	374.047	374.043	374.046	374.052	374.046	374.048	374.044	374.048	374.053	374.047	374.048	374.052	374.048	374.047	374.048	374.043	374.045	374.047	374.048	374.047	374.048	374.043	374.045	374.046	374.047	374.045	374.045	374.046	374.04	374.043	374.042	374.047	374.046	374.048	374.049	374.049
434.212	5.9	0	3.63	0.372	21244	278	0	100	21.7	99.7	20.9	2	6	434.214	434.215	434.215	434.215	434.211	434.214	434.215	434.215	434.214	434.212	434.214	434.209	434.215	434.215	434.216	434.215	434.208	434.211	434.215	434.215	434.213	434.215	434.214	434.207	434.214	434.214	434.21	434.208	434.214	434.214	434.215	434.209	434.211	434.208	434.215	434.215
424.229	2.73	0	6.92	0.075	10609	271	7	100	6.5	99.6	9.4	4	8	424.23	424.231	424.231	424.228	424.231	424.23	424.231	424.231	424.231	424.231	424.23	424.231	424.23	424.229	424.231	424.231	424.231	424.231	424.23	424.231	424.23	424.231	424.23	424.231	424.229	424.231	424.23	424.231	424.231	424.23		424.23	424.23	424.231	424.23	424.231
300.084	2.24	0	3.23	0.252	4288	268	10	100	20.4	88.1	22.3	2	4	300.084	300.084	300.084	300.084	300.083	300.084	300.083	300.084	300.084	300.084	300.084	300.084	300.085	300.083	300.084	300.083	300.084	300.084	300.084	300.084	300.084	300.084	300.084	300.084	300.083	300.084	300.084	300.083	300.084	300.083	300.085	300.083	300.084	300.084	300.084	300.085
466.081	10.04	0	4.99	0.136	13056	276	2	100	17.2	99.1	60.9	1	4	466.08	466.081	466.081	466.075	466.076	466.077	466.081	466.079	466.07	466.076	466.082	466.069	466.08	466.083	466.084	466.082	466.08	466.084	466.078	466.081	466.077	466.083	466.082	466.077	466.078	466.079	466.079	466.079	466.086	466.079	466.076	466.078	466.078	466.082	466.082	466.079
270.074	1.7	0	2.34	0.446	4434	254	24	100	17.6	88	8.6	2	3	270.075	270.074	270.074	270.073	270.074	270.074	270.073	270.074	270.074	270.074	270.074	270.075	270.073	270.074	270.074	270.074	270.074	270.074	270.074	270.074	270.074		270.074	270.074	270.073	270.074	270.075	270.074	270.073	270.074	270.075			270.073	270.075	270.074
527.158	3.89	0	3.51	0.287	12264	278	0	100	7.9	98.3	32.4	1	4	527.159	527.158	527.16	527.158	527.159	527.159	527.156	527.158	527.157	527.159	527.157	527.16	527.16	527.158	527.159	527.16	527.161	527.158	527.16	527.16	527.159	527.159	527.16	527.158	527.158	527.159	527.159	527.159	527.159	527.159	527.158	527.159	527.16	527.16	527.159	527.158
143.072	6.3	0	2.68	0.152	3536	275	3	100	19.5	87.8	18.3	2	3	143.072	143.073	143.072	143.073	143.072	143.071	143.072	143.071	143.073	143.073	143.073	143.072	143.073	143.072	143.072	143.073	143.073	143.073	143.072	143.072	143.072	143.072	143.073	143.072	143.071	143.072	143.072	143.073	143.073	143.072	143.071	143.073	143.072	143.073	143.071	143.07
2150.66	3.27	0	0.51	0.116	8919	242	36	100	58.5	99.9	32.8	1	5	2150.65	2150.65	2150.65	2150.65	2150.66	2150.66		2150.66	2150.66	2150.65	2150.66	2150.66	2150.65	2150.66	2150.65	2150.65	2150.66	2150.65	2150.68		2150.66	2150.65	2150.65	2150.66	2150.65	2150.65	2150.66	2150.66	2150.66	2150.65	2150.65	2150.66	2150.66	2150.66		2150.65
349.932	4.61	0	0.61	0.069	10005	278	0	100	3.1	99.3	24.4	1	5	349.932	349.93	349.933	349.931	349.935	349.931	349.933	349.935	349.933	349.932	349.934	349.934	349.932	349.934	349.934	349.931	349.933	349.933	349.933	349.932	349.932	349.929	349.933	349.934	349.932	349.931	349.926	349.933	349.932	349.927	349.931	349.931	349.929	349.934	349.932	349.932
716.081	2.81	0	4.92	0.232	15946	278	0			99.3	9.2	4	6	716.081	716.082	716.081	716.083	716.081	716.081	716.081	716.081	716.082	716.082	716.081	716.086	716.081	716.081	716.081	716.081	716.08	716.081	716.08	716.081	716.082	716.082	716.081	716.082	716.08	716.081	716.081	716.081	716.082	716.081	716.081	716.081	716.081	716.081	716.081	716.081
466.237	5.5	0	4.54	0.527	7354	278	0	100	7.8	99.1	23	2	6	466.241	466.24	466.236	466.238	466.237	466.236	466.233	466.232	466.232	466.237	466.238	466.233	466.237	466.234	466.241	466.236	466.237	466.236	466.236	466.234	466.238	466.238	466.237	466.24	466.236	466.239	466.237	466.24	466.238	466.24	466.242	466.241	466.241	466.239	466.239	466.241
282.147	9.84	0	6	0.58	4672	139	139	100	26	99.9	24.4	1	4	282.145		282.145		282.146	282.146			282.156					282.146	282.146	282.146			282.149	282.146		282.146	282.146		282.146	282.146	282.146					282.145				282.146
445.976	2.44	0	1.16	0.244	6546	225	53	100	6.9	99.8	17.6	2	6	445.977	445.976	445.977		445.977	445.977	445.977	445.976	445.976		445.976		445.976	445.976	445.977	445.977	445.976	445.977	445.976	445.976	445.976	445.975	445.977	445.976	445.976	445.976	445.976	445.977	445.976	445.976		445.977	445.977	445.976	445.976	445.977
515.328	6.19	0	4.82	0.054	11909	270	8	100	109.4	99.6	30.2	1	3	515.33	515.332	515.331	515.328	515.33	515.331	515.331	515.331	515.328	515.328	515.331		515.331	515.332	515.331	515.331	515.331	515.331	515.331	515.331	515.328	515.331	515.33	515.327	515.329	515.331	515.329	515.331	515.331	515.331	515.331	515.331	515.331	515.332	515.33	515.331
280.142	2.37	0	1.86	0.318	3447	278	0			88	8.4	1	2	280.142	280.142	280.141	280.141	280.141	280.141	280.142	280.142	280.146	280.141	280.141	280.144	280.142	280.141	280.141	280.142	280.142	280.142	280.141	280.142	280.142	280.141	280.141	280.14	280.142	280.141	280.141	280.142	280.141	280.142	280.142	280.142	280.141	280.141	280.14	280.141
322.161	7.6	0	3.44	0.34	27118	277	1	100	7.5	88	45.4	1	4	322.159	322.159	322.162	322.163	322.156	322.163	322.16	322.154	322.166	322.157	322.16	322.166	322.159	322.162	322.163	322.16	322.159	322.162	322.162	322.159	322.161	322.16	322.16	322.157	322.159	322.159	322.16	322.162	322.163	322.162	322.163	322.161	322.162	322.162	322.163	322.162
150.053	2.48	0	2.9	0.245	11286	274	4	100	9.5	99.9	13.6	3	5	150.053	150.053	150.053	150.053	150.053	150.053	150.053	150.053	150.054	150.053	150.053	150.054	150.053	150.053	150.053	150.053	150.053	150.053	150.053	150.053	150.052	150.053	150.052	150.053	150.052	150.053	150.053	150.053	150.053	150.053	150.053	150.053	150.052	150.053	150.053	150.052
356.041	6.65	0	5.12	0.12	15546	278	0			98.6	10.8	4	7	356.043	356.042	356.045	356.039	356.039	356.042	356.041	356.042	356.042	356.04	356.043	356.043	356.043	356.041	356.045	356.045	356.041	356.044	356.044	356.041	356.04	356.046	356.044	356.04	356.041	356.042	356.041	356.041	356.045	356.044	356.044	356.043	356.043	356.044	356.043	356.043
249.122	7.55	0	3.27	0.052	3090	243	35	100	54	87.8	31.8	1	4	249.122	249.122	249.122		249.123	249.122	249.124	249.122	249.123		249.12	249.123	249.125	249.122		249.126	249.116	249.121	249.121	249.126	249.121	249.124	249.123		249.123	249.123	249.12		249.122	249.121	249.125	249.123		249.125	249.12	249.12
116.012	4.3	0	8.79	0.222	9780	278	0	99.6	43.7	81.7	11.5	2	3	116.01	116.01	116.011	116.012	116.011	116.011	116.011	116.011	116.012	116.011	116.012	116.011	116.011	116.011	116.011	116.011	116.012	116.011	116.012	116.011	116.011	116.011	116.011	116.011	116.012	116.012	116.011	116.011	116.011	116.012	116.013	116.012	116.011	116.011	116.011	116.012
247.993	3.71	0	8.19	0.111	7400	278	0	100	53.8	86.6	18.2	2	3	247.993	247.992	247.993	247.993	247.993	247.994	247.992	247.991	247.993	247.993	247.993	247.992	247.992	247.991	247.991	247.991	247.992	247.994	247.992	247.993	247.994	247.993	247.993	247.992	247.992	247.993	247.992	247.993	247.993	247.992	247.993	247.992	247.993	247.992	247.992	247.993
912.189	1.87	0	4.95	0.173	20084	278	0			99.2	19.2	1	4	912.19	912.188	912.189	912.186	912.188	912.19	912.188	912.187	912.184	912.19	912.188	912.184	912.189	912.189	912.188	912.189	912.189	912.189	912.189	912.189	912.188	912.189	912.188	912.189	912.189	912.188	912.188	912.189	912.19	912.19	912.189	912.188	912.188	912.188	912.188	912.189
732.079	3.1	0	4.48	0.309	12646	269	9	100	21.6	99.5	19.6	1	7	732.08	732.08	732.08	732.069	732.08	732.081	732.081	732.081	732.082	732.081	732.081	732.082	732.08	732.081	732.081	732.08	732.08	732.08	732.081	732.081	732.081	732.08	732.08	732.081	732.08	732.081	732.081	732.08	732.08	732.081	732.08	732.081	732.08	732.08	732.081	732.08
454.237	6.24	0	4.82	0.215	32299	278	0			99.5	26.4	1	10	454.236	454.238	454.237	454.236	454.236	454.235	454.238	454.236	454.23	454.235	454.238	454.238	454.238	454.237	454.236	454.237	454.238	454.238	454.238	454.237	454.235	454.237	454.239	454.236	454.238	454.238	454.238	454.237	454.237	454.237	454.237	454.238	454.237	454.237	454.234	454.235
234.11	2.93	0	1.53	0.302	3330	276	2	100	10.2	88	15.2	1	2	234.11	234.11	234.11	234.11	234.11	234.11	234.11	234.11	234.11	234.11	234.11	234.11	234.11	234.11	234.11	234.111	234.11	234.109	234.11	234.111	234.109	234.109	234.11	234.111	234.11	234.11	234.11	234.11	234.109	234.11	234.11	234.111	234.11	234.11	234.11	234.11
379.145	5.77	0	1.74	0.346	7549	275	3	100	18.9	99.6	27.7	1	6	379.144	379.147	379.145	379.145	379.147	379.142	379.147	379.144	379.138	379.146	379.146	379.139	379.145	379.146	379.148	379.144	379.147	379.148	379.146	379.143	379.143	379.145	379.143	379.147	379.145	379.146	379.144	379.143	379.148	379.146	379.138	379.146	379.144	379.146	379.145	379.145
114.032	5.59	0	0.66	0.205	21324	278	0	100	10.9	88	13.4	1	6	114.031	114.031	114.031	114.032	114.031	114.031	114.032	114.031	114.032	114.032	114.032	114.032	114.032	114.031	114.032	114.031	114.032	114.032	114.032	114.032	114.032	114.031	114.032	114.032	114.032	114.031	114.031	114.032	114.031	114.031	114.032	114.032	114.031	114.032	114.032	114.032
336.063	4.48	0	0.76	0.213	12714	278	0	100	9.6	98	17.7	4	9	336.064	336.062	336.064	336.062	336.064	336.063	336.062	336.065	336.061	336.063	336.064	336.065	336.063	336.064	336.065	336.065	336.063	336.063	336.063	336.063	336.063	336.065	336.062	336.064	336.064	336.064	336.064	336.064	336.062	336.064	336.062	336.064	336.063	336.064	336.063	336.064
600.034	3.3	0	0.7	0.032	10920	278	0	100	15.6	99.9	12.9	1	4	600.042	600.036	600.037	600.035	600.036	600.035	600.036	600.037	600.036	600.037	600.036	600.037	600.036	600.037	600.036	600.036	600.036	600.037	600.035	600.035	600.036	600.036	600.036	600.036	600.035	600.036	600.035	600.043	600.038	600.035	600.034	600.036	600.035	600.036	600.036	600.036
292.056	2.21	0	4.29	0.219	14053	278	0	100	6.9	88	5	3	5	292.056	292.055	292.056	292.056	292.057	292.056	292.055	292.056	292.056	292.055	292.055	292.056	292.056	292.056	292.057	292.056	292.056	292.056	292.056	292.056	292.057	292.056	292.056	292.056	292.057	292.056	292.056	292.056	292.056	292.056	292.056	292.056	292.056	292.056	292.056	292.056
359.206	1.96	0	1.98	0.202	3020	228	50	100	12.4	99.5	15	1	3	359.206	359.207	359.207	359.207	359.206	359.206	359.206	359.206		359.205	359.206		359.207	359.207		359.207	359.206	359.206	359.207	359.207	359.206	359.207	359.207		359.206	359.207	359.207	359.205	359.207	359.207	359.207	359.206	359.206	359.207	359.206	359.206
219.039	2.73	0	0.56	0.206	20470	278	0	100	15.7	88.1	11.5	2	7	219.039	219.039	219.039	219.038	219.039	219.039	219.038	219.039	219.038	219.038	219.039	219.039	219.039	219.039	219.039	219.039	219.038	219.039	219.038	219.038	219.039	219.039	219.038	219.039	219.039	219.039	219.039	219.039	219.037	219.039	219.038	219.039	219.039	219.038	219.039	219.039
508.168	4.76	0	3.85	0.058	7759	276	2	100	13.2	98.8	31.7	3	8	508.172	508.17	508.171	508.169	508.166	508.164	508.173	508.17	508.167	508.168	508.166	508.168	508.168	508.17	508.166	508.171	508.175	508.166	508.168	508.17	508.168	508.17	508.168	508.166	508.168	508.168	508.171	508.168	508.168	508.172	508.172	508.17	508.173	508.173	508.172	508.168
646.19	3.16	0	0.75	0.142	15093	278	0	100	0.3	99.4	17.1	2	4	646.192	646.192	646.193	646.192	646.192	646.192	646.192	646.193	646.19	646.192	646.192	646.192	646.192	646.193	646.193	646.192	646.193	646.192	646.191	646.191	646.193	646.192	646.191	646.193	646.193	646.192	646.192	646.192	646.192	646.193	646.189	646.192	646.193	646.192	646.192	646.193
246.12	3.34	0	0.78	0.081	9970	278	0	100	10.2	88.1	6.8	2	4	246.121	246.121	246.12	246.121	246.121	246.119	246.12	246.121	246.117	246.121	246.121	246.121	246.121	246.121	246.12	246.121	246.121	246.121	246.121	246.12	246.121	246.121	246.12	246.121	246.121	246.121	246.121	246.121	246.12	246.12	246.12	246.121	246.121	246.121	246.121	246.121
194.02	4.18	0	4.23	0.132	3979	278	0	100	23.3	98.5	26.7	1	5	194.021	194.02	194.02	194.022	194.02	194.021	194.022	194.02	194.021	194.021	194.021	194.021	194.021	194.02	194.021	194.02	194.021	194.02	194.021	194.021	194.022	194.02	194.019	194.019	194.021	194.021	194.022	194.02	194.02	194.021	194.021	194.02	194.022	194.019	194.02	194.021
362.048	8.08	0	2.73	0.2	4096	273	5	100	9.9	86.8	45.4	1	4	362.047	362.047	362.049	362.048	362.048	362.049	362.049	362.041	362.046	362.047	362.056	362.047	362.048	362.047	362.056	362.051	362.051	362.049	362.049	362.051	362.054	362.05	362.048	362.052	362.051	362.048	362.049	362.05	362.048	362.048	362.047	362.048	362.048	362.047	362.053	362.048
2398.63	3.24	0	5.27	0.052	16518	278	0	100	20.9	99.7	16	3	6	2398.62	2398.62	2398.62	2398.62	2398.62	2398.62	2398.62	2398.62	2398.61	2398.62	2398.62	2398.62	2398.62	2398.62	2398.62	2398.62	2398.62	2398.62	2398.62	2398.62	2398.62	2398.62	2398.62	2398.62	2398.62	2398.62	2398.62	2398.62	2398.62	2398.62	2398.62	2398.62	2398.62	2398.62	2398.62	2398.62
345.004	7.11	0	0.58	0.286	6883	278	0	100	24.2	99.3	25.1	1	6	345.002	345.008	345.006	345.004	345.011	345.002	345.004	345.009	345.003	345.002	345.008	345.005	345.003	345.006	345.014	345.007	345.002	345.006	345.002	345.005	345.005	345.004	345.005	345.01	345.003	345.005	345.003	345.004	345.003	345.002	345.003	345.006	345.003	345.005	345.003	345.004
186.011	11.47	0	4.99	0.257	14396	274	4	100	13.5	87.9	21.2	1	6	186.01	186.01	186.01	186.01	186.01	186.01	186.01	186.011	186.012	186.01	186.01	186.011	186.01	186.01	186.01	186.011	186.01	186.01	186.01	186.01	186.01	186.011	186.01	186.01	186.01	186.01	186.012	186.01	186.01	186.01	186.012	186.01	186.01	186.01	186.01	186.011
516.087	2.78	0	5.47	0.078	8274	265	13	100	13.6	99.6	11.4	1	3	516.088	516.088	516.088	516.087	516.088	516.088	516.088	516.088	516.087	516.088	516.088	516.087	516.088	516.089	516.088	516.088	516.088	516.088	516.087	516.088	516.088	516.087	516.088	516.088	516.088	516.088	516.088	516.088	516.088	516.088	516.086	516.088	516.088	516.088	516.088	516.087
362.064	2.36	0	2.54	0.047	4563	192	86	100	14.2	99.2	21.3	2	6	362.064	362.065	362.065		362.064	362.064	362.063	362.064			362.064		362.064	362.065	362.064	362.064	362.065	362.065	362.065	362.064	362.064	362.064	362.065	362.064	362.065	362.064	362.064	362.064	362.064	362.064		362.065	362.066		362.064
370.082	11.38	0	3.37	0.117	12188	269	9	100	29.8	99.4	41.7	1	4	370.086	370.082	370.085	370.086	370.083		370.086	370.083	370.089	370.083	370.088	370.089	370.088	370.086	370.082	370.087	370.085	370.086	370.087	370.087	370.086	370.085	370.089	370.081		370.085	370.08	370.084	370.086	370.08	370.084	370.087	370.086	370.085	370.088	370.081
598.058	8.04	0	4.87	0.204	19529	278	0	100	43	99.7	49	1	4	598.052	598.056	598.052	598.057	598.052	598.052	598.052	598.052	598.053	598.055	598.052	598.055	598.053	598.052	598.052	598.052	598.052	598.052	598.052	598.052	598.053	598.053	598.052	598.052	598.052	598.052	598.052	598.052	598.052	598.051	598.053	598.053	598.052	598.052	598.052	598.052
538.207	4.71	0	3.96	0.164	10944	278	0			99.6	25	1	8	538.207	538.207	538.209	538.21	538.207	538.207	538.208	538.209	538.218	538.207	538.207	538.215	538.209	538.207	538.206	538.207	538.208	538.209	538.206	538.209	538.208	538.209	538.211	538.208	538.208	538.209	538.207	538.207	538.207	538.211	538.209	538.209	538.208	538.207	538.209	538.207
1250.17	3.49	0	4.25	0.117	13634	261	17	100	8.1	99.8	21.1	1	4	1250.16	1250.16	1250.16	1250.16	1250.16	1250.16	1250.16	1250.16	1250.16	1250.16	1250.16	1250.16	1250.16	1250.16		1250.16	1250.16	1250.16	1250.16	1250.16	1250.16	1250.16	1250.16	1250.16	1250.16	1250.16	1250.16	1250.16	1250.16	1250.16	1250.16	1250.16	1250.16	1250.16	1250.16	1250.16
404.2	3.67	0	4.11	0.54	390446	278	0			99.8	15.1	4	11	404.199	404.203	404.201	404.2	404.202	404.201	404.202	404.202	404.2	404.202	404.2	404.2	404.199	404.201	404.202	404.202	404.202	404.203	404.201	404.202	404.202	404.2	404.201	404.2	404.201	404.202	404.201	404.2	404.202	404.201	404.202	404.2	404.201	404.201	404.2	404.201
638.252	2.82	0	2.92	0.052	4259	241	37	100	16.2	99.3	18.8	1	3	638.254	638.254	638.254	638.254	638.251	638.254	638.254	638.254		638.254	638.254		638.254	638.254		638.253	638.254	638.254	638.254	638.254	638.253	638.254	638.253		638.253	638.253	638.253	638.254	638.253	638.254	638.253	638.254	638.254	638.253	638.253	638.253
[truncated: 1,107 more rows]
[truncated: 1,632 more columns]
