# Supplementary material for: Untargeted and targeted metabolomics approaches to characterise, select and advance cassava pre‐breeding populations with enhanced whitefly tolerance
Source: Plant J. 2025 May 27;122(4):e70233. doi: 10.1111/tpj.70233 (PMC12109377; doi:10.1111/tpj.70233)
Supplement: Supplementary file 9 — Data S8. Untargeted chemical features extracted from the LC–MS analysis of F2 AM1588. Processed data after QC correction and internal standard normalisation and used as input for multivariate and statistical analysis. [file TPJ-122-0-s002.xlsx]

## Sheet: exptfromPCA-M5_ISQCNormClean
Sample ID	Class_#Nymph_Mean Exp1&2	379.926_0.28	325.871_0.38	104.9276_0.39	263.9416_0.4	341.952_0.4	745.8613_0.41	633.8761_0.41	517.9017_0.41	533.8785_0.41	549.8538_0.41	555.8664_0.41	471.9053_0.41	321.8963_0.41	445.8946_0.41	647.8568_0.41	631.8848_0.41	761.8397_0.41	451.8497_0.41	585.8849_0.41	175.9638_0.42	763.7653_0.42	309.912_0.42	273.9666_0.42	289.9443_0.42	305.9181_0.42	403.9239_0.42	387.9458_0.42	419.8996_0.42	308.9163_0.42	571.8406_0.42	487.8839_0.42	438.8736_0.42	357.9269_0.42	731.8148_0.42	679.8098_0.42	747.7917_0.42	861.7734_0.42	459.8771_0.42	589.8351_0.42	789.7703_0.42	553.8616_0.42	231.9151_0.42	957.7407_0.42	651.8306_0.42	115.9958_0.43	159.9858_0.43	503.8619_0.43	199.9635_0.43
COL2246-rb2_104	grandfather-WFS	1.52828	0.988779	2.90553	1.27403	1.25976	1.94765	1.51809	1.02297	0.535164	0.431925	1.38268	1.17784	1.28429	0.988095	0.731452	1.34513	0.787398	0.875451	1.13517	0.696791	0.692843	0.560974	1.43985	0.641543	0.397761	0.796598	2.30975	0.41227	0.403932	1.065	0.927718	0.601072	1.30367	0.670238	0.69899	0.472934	0.523483	1.03424	0.638143	0.756109	0.768064	1.22244	1.1819	0.925845	1.48047	1.44369	0.550823	1.53645
COL2246-rb3_123	grandfather-WFS	1.17328	0.485706	2.17267	1.14835	1.05786	1.2144	1.19169	0.648158	0.364046	0.282382	1.09888	1.0273	0.56716	0.666627	0.495478	0.868418	0.485838	0.85178	0.74771	0.332408		0.29438	1.28186	0.414064	0.414797	0.501177	2.12499	0.269765	0.296462	0.80836	0.745201	0.54481	1.13148	0.454451	0.529814	0.383851	0.376338	0.955293	0.623845	0.644308	0.665192	1.485	0.793971	0.691162	1.38689	1.38347	0.38207	1.42969
ECU72-rb1_513	grandmother-WFR	0.989774		0.955097	1.32263	0.865823	1.38727	1.41983	1.317	1.15535	1.08836	1.37725	1.19816	1.10792	1.36596	1.15913	1.2123	1.16076	1.35119	1.1374	0.644012	1.00213	1.08249	1.26653	1.22207	1.68684	1.25783	1.48502	1.15346	1.21137	1.67135	1.32842	1.07061	1.25172	1.19483	1.17367	1.18617	1.1686	1.2419	1.15311	1.19844	1.3394	1.32624	1.24989	1.49223	1.4222	1.27539	1.07096	0.800034
ECU72-rb2_406	grandmother-WFR	0.940444	1.57348	0.91214	1.07149	1.08	0.966738	1.17473	1.00319	0.921513	0.894549	1.07947	1.13547	1.26859	1.03971	0.98054	1.02731	0.901928	1.01171	1.04968	1.32156	0.667642	1.23516	1.0245	1.02791	1.23887	0.972673	1.22617	0.894197	0.912195	1.25232	1.07286	0.807072	1.20043	0.957348	0.954784	0.943365	0.914952	1.21505	1.01014	1.10586	1.02614	1.02371	1.06399	1.07803	1.27959	1.13415	1.03265	1.97179
ECU72-rb3_610	grandmother-WFR	1.10375	2.33938	2.19676	1.13687	1.11929	1.44192	1.32416	1.14786	1.06309	0.788863	1.24002	1.07196	0.995364	1.05386	1.01203	1.2093	1.06747	0.875498	1.27364	1.20729	0.55555	0.981627	1.17622	1.06528	0.918327	1.09047	1.33269	0.942407	1.03468	1.31924	1.16893	0.827842	1.22078	1.07268	0.908047	0.970161	0.873377	1.25075	1.02547	0.981476	1.00927	1.17872	1.13924	1.19362	1.31184	1.12394	1.04074	0.781771
CM199-rb1_121	parent-WFR	1.35604	0.840062	0.964002	1.18383	0.719378	1.18208	1.12111	1.23382	1.26746	1.29159	1.06231	1.03799	2.38755	1.08615	1.27841	1.24601	1.15511	1.26447	1.16854	0.900568	0.926228	1.59741	1.27211	1.14469	1.2581	1.19766	1.3217	1.24984	1.23538	1.071	1.21028	1.16999	1.19471	1.15385	1.2728	1.11599	1.25187	1.21977	1.19662	1.56218	1.35518	1.81439	1.18872	0.921503	0.938944	1.12868	1.5387	0.775477
CM199-rb2_1019	parent-WFR	0.912775	0.94565	0.883292	1.49966	1.03097	1.5805	1.2761	1.52	1.41148	1.27327	1.12855	1.08764	0.969795	1.20864	1.39054	1.48505	1.42064	1.11016	1.26623	1.11245	1.16686	1.26944	1.54475	1.17264	1.06081	1.37454	1.63133	1.23443	1.26757	1.0585	1.40382	1.12988	1.15369	1.19985	1.19011	1.07877	1.25683	1.09553	1.1657	1.26991	1.06589	1.15939	1.41755	0.95486	1.07554	1.21755	1.3315	1.23461
CM199-rb3_115	parent-WFR	1.38955	0.577215	0.815578	0.930151	0.771288	1.20389	1.04067	0.915699	0.69606	0.687177	0.971537	0.928326	0.844176	0.843683	0.809589	1.07774	0.818453	1.20424	0.936642	0.304144	0.676096	1.01642	1.0087	0.724597	0.670533	0.828359	1.28005	0.643036	0.647794	0.88819	0.890815	0.725861	1.0667	0.789764	0.674955	0.49872	0.665808	0.758919	0.741531	0.752609	0.965626	1.66386	0.843787	0.794667	1.06529	1.04475	0.694991	0.806347
AM100_624	WFI	0.503275	1.86515	0.492542	0.717546	0.390053	0.259836	0.489087	0.616755	1.43961	2.42973	0.628168	0.62994	1.85151	0.747501	0.927915	0.402143	0.672239	1.45414	0.562284	1.8468	1.82166	2.14422	0.958009	1.38301	2.85757	0.95615	0.448569	2.05945	1.49141	0.929347	0.959819	2.54866	0.679229	1.03276	3.22132	1.48428	1.5526	1.07526	1.24983	2.51496	1.45724	1.81135	2.28537	1.45371	0.756092	0.787876	2.05923	0.819936
AM102_201	WFI	0.796107	0.797547	0.582784	0.811628	0.680268	0.844671	0.798196	0.706141	0.508802	0.503027	0.836321	0.826793	0.660445	0.757866	0.528297	0.81288	0.613577	0.675128	0.693616	0.736997	1.02174	0.48459	0.79496	0.588283	0.575755	0.636299	0.912396	0.478697	0.526863	0.646308	0.794047	0.528769	0.751226	0.589996	0.472038	0.51844	0.562729	0.755528	0.66383	0.47162	0.639185	0.876927	0.76894	0.770088	0.871959	0.857904	0.462943	0.939508
AM105_721	WFI	1.54111	1.16848	1.50989	0.603187	0.42034	0.33064	0.637093	0.661818	1.26495	2.25534	0.584679	0.808169	1.82602	0.661714	0.933926	0.426275	0.710337	2.15456	0.65347	1.92872	2.58857	2.17429	0.940422	1.40485	2.48396	0.954282	0.502518	1.86788	1.55441	0.926561	1.08128	2.10825	0.798476	1.0749	2.62849	1.39046	1.44697	1.05629	1.24669	2.5889	1.6051	2.17418	2.07821	1.29542	0.783077	0.877376	2.10951	0.865976
AM106_1114	WFI	0.753764	0.106231	1.05477	0.880811	0.403856	0.116694	0.44601	0.569277	1.28415	2.336	0.670061	0.824474	1.2189	0.649413	0.789391	0.394044	0.663568	1.57437	0.42667	2.62361	2.41364	1.81358	0.715139	1.44108	2.18362	0.973539	0.38732	2.12287	1.39837	0.988351	0.895766	1.91664	0.730232	1.09078	2.40708	1.55274	1.22782	1.06614	1.10635	2.21446	1.09191	0.622446	2.22245	1.40677	0.64471	0.641718	1.96914	0.893714
AM107_901	WFI	1.48937	1.08502	0.645908	0.809494	0.55155		0.344099	0.465239	1.09827	2.10646	0.527917	0.374592	0.972272	0.445878	0.65891	0.295638	0.548888	1.55367	0.622504	2.06494	2.22972	2.18304	0.694566	1.3033	2.25697	0.750863	0.291343	1.84606	1.34099	0.764346	1.00339	2.04097	0.715226	0.884593	2.30583	1.38403	1.15558	0.804335	1.00297	2.38228	0.997598	0.651436	1.88169	1.19678	0.565901	0.731264	2.17817	0.699319
AM109_617	WFI	0.844787	0.806548	0.724097	0.960002	0.891372	0.952316	0.989463	0.820382	0.907716	0.834134	1.00406	0.914829	1.29536	0.853532	0.827876	0.834727	0.88319	0.950468	1.04282	0.913988	0.598632	1.07719	0.971777	0.932983	0.995139	0.865891	0.914453	0.906923	0.814957	1.02062	0.935999	0.95079	0.947214	0.948379	1.10297	0.892529	0.863828	1.0822	1.005	0.987319	1.06178	1.47002	0.954171	0.978401	1.03632	0.970736	0.723785	0.702013
AM113_312	WFI	1.99566		0.542608	1.00449	0.470122	0.626947	0.776561	0.989488	1.36957	1.70504	0.893986	0.868274	0.996807	1.0665	1.12975	0.85132	1.06005	0.98938	0.948405	2.1729	1.04504	1.94479	0.960141	1.29347	1.8397	1.16239	0.876213	1.56377	1.35621	1.22462	1.09353	1.63927	0.908208	1.23577	1.54447	1.40382	1.39604	1.14737	1.21381	1.46017	1.25062	0.574515	1.30454	1.3253	0.900975	0.900737	1.34749	1.34229
AM114_1109	WFI	1.2303	0.34776	0.812798	0.896644	0.602431	0.669954	0.849455	0.861555	1.17492	1.3823	0.839602	0.955506	1.01287	0.994941	0.965409	0.837737	0.905057	1.07875	0.767683	1.6548	1.47469	1.1374	0.884	1.13304	1.20549	1.02722	0.742716	1.39087	1.13979	0.873795	1.05162	1.22627	0.74121	1.04996	1.32589	1.23997	1.05725	0.976422	1.09447	1.22538	1.10494	0.89155	1.34258	0.94892	0.808539	0.84056	1.5069	1.19757
AM117_102	WFI	1.91797	1.27161	1.02474	1.08383	1.62914	1.13466	1.00235	0.970362	0.907744	0.885642	1.10147	1.12493	1.69307	1.01089	0.90848	1.04418	0.999047	1.11921	1.12634	0.639048	1.09642	1.01335	1.00845	0.950864	0.879932	0.954439	1.01149	0.935857	0.941403	0.996924	1.1087	0.908211	1.19648	0.983044	0.844229	0.869855	0.931354	0.95058	1.00056	1.03964	0.99	1.1379	1.17194	0.974614	0.988589	1.07918	1.11664	0.8245
AM118_1024	WFI	0.913336	1.89379	1.67864	0.951466	0.980894	0.506661	0.689199	0.727599	1.1315	1.53974	0.769331	0.734912	1.31401	0.94026	0.869105	0.540333	0.712299	1.4117	0.611527	1.49607	1.80143	1.25193	0.84147	1.23099	1.61425	0.974049	0.53833	1.4759	1.17402	1.03413	1.17719	1.53977	0.846443	1.03239	1.59197	1.21256	1.12513	0.900831	1.07788	1.48142	1.07568	0.963172	1.45432	1.14754	0.770972	0.856361	1.45239	0.474382
AM119_910	WFI	1.35205	1.26876	1.0296	1.17333	1.22901	0.894312	1.01245	0.90844	1.19348	1.33369	0.958961	0.978795	1.18888	0.863828	1.01739	0.817896	0.915503	1.41929	1.03602	1.16834	1.97267	1.33446	0.989844	1.23158	1.4148	1.06057	0.847673	1.37194	1.25397	1.14681	1.21764	1.43693	1.14231	1.13149	1.21527	1.21371	1.25775	1.19831	1.1068	1.31316	1.14792	1.01697	1.22756	1.21289	1.04704	0.974655	1.68998	0.901169
AM12_522	WFI	1.56572	1.58391	1.26024	1.06641	0.888281	0.800976	0.762922	0.48833	0.357466	0.337685	0.791308	0.737674	0.867292	0.516723	0.46515	0.509268	0.534603	0.76924	0.596793	0.410968	0.698754	0.281528	0.866907	0.442378	0.673455	0.441802	1.03854	0.316747	0.429751	0.733763	0.656978	0.602973	0.81704	0.467903	0.60272	0.478322	0.468845	0.889876	0.681902	0.482883	0.706601	1.33306	0.690642	0.662257	1.08242	0.973772	0.32349	0.763235
AM120_1008	WFI	1.03448	1.47047	0.904335	1.12955	0.942418	0.846511	0.756967	0.94751	1.2502	1.42244	0.923128	0.942188	1.17002	1.02864	1.0498	0.875185	0.99437	1.25189	0.884678	1.04663	1.41031	1.09023	1.07088	1.22193	1.53017	1.11841	0.812743	1.40582	1.20966	1.0549	1.2503	1.45939	1.01906	1.07914	1.50598	1.18777	1.26116	0.960129	1.17379	1.30732	1.03907	1.00215	1.48094	1.05072	0.879342	0.957245	1.30557	1.03189
AM123_410	WFI	1.24228	0.761002	0.320911	0.770454	0.632785	0.393284	0.553297	0.600673	0.965959	1.43749	0.736079	0.794119	1.16947	0.811868	0.843257	0.517274	0.639992	1.2333	0.773936	1.66427	1.10275	1.42297	0.685483	1.08533	1.84313	0.785673	0.470513	1.30601	1.09256	0.976284	1.02523	1.45511	0.880835	0.904007	1.35236	1.2221	0.96974	0.959601	1.10429	1.38109	1.05837	1.00186	1.43873	1.02152	0.808903	0.777524	1.44702	1.11109
AM128_1015	WFI	0.627287	1.04057	0.651259	1.01178	0.984849	1.39269	1.12767	1.17757	1.10207	0.987039	1.03601	1.10059	1.07072	1.02019	1.0734	1.26935	1.1829	1.03862	0.965836	1.49183	0.99683	0.854671	1.34548	1.00412	1.16846	1.10366	1.30368	0.985501	1.00503	0.868963	1.15667	1.07219	1.00183	1.04793	1.18281	1.04861	1.01414	1.29049	1.17349	1.02685	1.10124	1.31204	1.17344	0.931857	1.0413	1.20805	0.994695	0.846618
AM133_708	WFI	1.36186	0.662495	0.773253	0.877673	1.10075	1.26305	1.3344	1.13	1.03301	1.02521	1.11389	1.25408	1.2619	1.14359	1.02868	1.12326	1.1776	1.03872	1.08184	1.0681	1.53304	1.14634	1.12184	1.09919	1.04545	1.08784	1.2703	1.00912	1.10778	1.03154	1.23593	0.98385	1.30979	1.07361	1.0555	0.984721	1.03596	1.03244	1.10003	1.1495	1.17884	1.62484	1.10579	1.24381	1.26834	1.14793	0.843188	1.28048
AM134-rb1_403	WFI	1.09792	0.783306	0.786932	2.178	0.543542	0.757928	1.01578	1.30134	1.8746	2.34717	0.960488	1.07876	0.991095	1.21133	1.64519	1.08506	1.29615	1.52933	1.08457	2.42004	1.97184	2.40967	1.58668	1.55016	2.25312	1.43235	1.17016	2.0664	1.92541	1.11438	1.63359	2.14175	1.11349	1.50355	2.60673	1.9379	2.00006	1.39956	1.55392	2.4263	1.44425	1.05342	2.43558	1.14607	0.964841	1.25569	3.2503	1.16909
AM134-rb2_1129	WFI	1.20787		0.808635	1.14585	0.494696	1.09245	1.11047	1.21997	1.33337	1.23286	0.978731	1.10574	0.876292	1.25931	1.20971	1.32847	1.24609	0.917522	0.903653	1.08927	1.34537	1.40496	1.18954	1.10663	1.12457	1.19114	1.23352	1.29727	1.26677	0.890661	1.13403	1.1237	0.887344	1.17567	1.103	1.16331	1.24251	1.21581	1.09003	1.14614	1.01707	0.685323	1.31974	0.815012	0.90137	0.988909	1.72763	1.08716
AM134-rb3_306	WFI	2.37543	0.280916	2.98825	1.33956	0.791571	2.31076	2.00839	1.72794	1.02667	0.637351	1.63224	1.22839	0.413433	1.27558	1.18504	2.15572	1.4715	0.676094	1.30637	1.85721	0.570802	0.945327	1.57542	0.988435	0.701608	1.29491	2.6383	0.765525	0.880205	1.45338	1.06282	0.55414	1.22669	1.07649	0.795475	0.702011	0.838058	1.07129	0.814154	0.792381	0.736078	0.590454	0.967579	1.04895	1.52685	1.37685	0.408049	1.14117
AM135_622	WFI	1.12805	1.62313	0.544921	1.06089	1.20954	1.9408	1.32971	1.09361	0.783668	0.577639	1.13258	0.973904	1.01244	0.992678	0.921614	1.40525	1.09833	0.816075	1.2092	0.980838	0.654924	0.471375	1.36511	0.733626	1.48684	0.858727	1.76145	0.559576	0.694285	0.761427	0.829554	0.755494	0.865115	0.76695	0.790003	0.632731	0.747829	0.8029	0.944041	0.644341	0.804616	2.00761	0.791238	0.714883	1.0682	1.3071	0.356978	0.880081
AM137_810	WFI	0.97834	1.57021	1.58179	1.11592	0.903848	0.775012	0.7846	0.752336	0.712417	0.740292	0.838262	0.921551	0.814767	0.933233	0.767879	0.703805	0.800856	1.03579	0.844292	1.23584	1.00064	0.626481	0.886545	0.885558	0.827717	0.772747	0.866427	0.761433	0.796573	0.865409	0.906348	0.960503	0.882772	0.849179	0.856595	0.799532	0.727305	0.944837	0.859456	0.801954	0.887223	1.11794	0.661989	0.962687	1.02925	0.98897	0.693012	0.617598
AM139_915	WFI	1.38455	2.06502	1.10884	0.993126	1.08546	0.887589	0.987561	0.963208	1.09814	1.1875	0.981579	1.09474	0.94235	0.90436	1.01771	0.952504	0.969276	1.08696	0.896563	1.0854	1.81835	1.14042	0.998039	1.07967	1.11518	1.02952	0.919541	1.18232	1.02391	1.01715	1.10814	1.20237	1.13206	1.07605	1.08639	1.1083	1.07852	1.04144	1.10176	1.30652	0.958545	0.917337	0.93998	0.95645	1.04733	0.962225	1.4776	1.05998
AM14_521	WFI	1.56212	1.82288	1.75848	1.05889	0.752079	0.83584	0.866474	0.770859	0.730186	0.814518	0.934629	0.860522	1.1117	0.820978	0.755401	0.704877	0.756238	1.14574	0.797139	0.613758	0.775303	0.613365	0.81267	0.862819	1.08365	0.779052	0.832485	0.783688	0.840528	0.966697	0.885251	0.892885	0.840968	0.793538	0.896478	0.886272	0.818548	0.977939	1.04288	0.727836	1.09949	1.32572	1.11053	0.990611	0.928421	0.934183	0.875163	0.584031
AM141_802	WFI	0.969962	1.53633	1.05365	1.09418	0.937116	1.03669	0.98329	0.986248	0.851331	0.827018	0.912184	1.02236	0.86688	0.905396	0.948906	1.06237	1.00045	1.00812	0.977375	0.878517	1.45042	0.776848	1.02424	0.911257	0.84194	0.928249	1.10778	0.828079	0.898853	0.914231	0.969911	0.995957	0.931979	0.959066	0.975044	0.903484	0.8905	1.07167	0.920087	1.03193	0.987621	0.934891	0.852452	0.924803	1.07675	1.04161	0.834384	0.858081
AM146_409	WFI	1.34923	1.36831	1.00823	0.970712	1.20346	0.594438	0.983649	0.918162	1.29598	1.66568	0.947689	0.934151	1.27013	0.979831	1.22655	0.893427	0.992646	1.24571	0.971162	1.9015	1.25987	1.80734	0.919341	1.27098	1.85911	1.06521	0.751796	1.52032	1.30156	1.08418	1.16142	1.59862	0.941447	1.17279	1.65673	1.42917	1.28552	1.13684	1.2272	1.60461	1.27904	1.16079	1.60385	1.10497	0.95055	0.920972	1.56998	1.12837
AM148_902	WFI	1.19301	1.24278	0.36042	1.13964	0.723027	0.723347	0.916684	0.919143	1.37176	1.70755	0.877458	0.849774	1.01986	0.983488	1.08767	0.762302	0.897433	1.12207	0.860382	1.60371	1.70619	1.37761	1.01783	1.34041	1.56903	1.12872	0.694954	1.64546	1.36287	1.08808	1.17707	1.71657	0.837478	1.23642	1.58685	1.42447	1.49176	1.04015	1.19903	1.64693	1.14234	0.703266	1.40186	1.21353	0.827515	0.927008	1.79816	1.01028
AM153_204	WFI	0.905191	1.72105	0.964023	0.946588	0.767539	1.14548	0.9843	0.948586	0.756473	0.660967	1.02527	1.00763	0.828989	0.945973	0.767597	1.08479	0.816849	0.66716	0.846549	0.70249	1.04343	0.780798	1.02079	0.794948	0.707948	0.861091	1.07932	0.704156	0.778441	0.85724	0.984688	0.630295	0.905387	0.777891	0.72903	0.740818	0.7671	0.861874	0.845771	0.648922	0.767241	0.789329	0.966995	0.8656	0.957081	1.01689	0.652525	0.607505
AM154_1022	WFI	1.06236	1.91183	0.948619	1.10777	1.53897	1.39384	1.09173	1.03172	0.822333	0.769492	1.0329	1.03638	0.92236	1.06789	0.949402	1.23603	1.01634	0.903649	1.1074	0.63874	1.11165	0.775994	1.23454	0.790961	0.971877	0.892079	1.49475	0.690312	0.775838	0.915914	1.12046	0.76304	1.12533	0.898802	0.880822	0.7944	0.824879	0.921109	0.984521	0.849621	0.937467	1.24861	0.900415	0.8545	1.20173	1.215	0.650515	0.937515
AM155_113	WFI	0.880262	0.714777	1.2927	1.10184	1.06056	0.829036	0.831529	0.902566	1.06297	1.28533	0.999342	0.960951	1.44164	0.982747	1.0325	0.870903	0.940511	1.48186	1.07267	0.584001	1.45809	1.73357	0.985706	1.11239	1.31029	1.02962	0.878756	1.20924	1.10625	1.08032	1.0814	1.25932	1.03497	1.02418	1.21464	1.14986	1.14399	1.08451	1.13946	1.47109	1.3752	1.44937	1.34184	1.04513	1.09359	1.07974	1.31251	0.860312
AM156_921	WFI	1.57504	2.54645	1.38262	1.13345	1.53904	0.94436	0.806817	0.648266	0.568875	0.549004	0.882022	0.821121	0.842903	0.686833	0.563088	0.710236	0.756981	0.824755	0.720107	1.21491	0.914836	0.48427	0.897155	0.653584	0.580978	0.63032	0.992696	0.532874	0.531807	0.733563	0.810917	0.726418	0.838889	0.673091	0.691232	0.680956	0.693084	0.980133	0.799821	0.77161	0.780974	1.01848	0.51183	0.761841	1.03833	0.972325	0.710789	0.738596
AM157_615	WFI	0.844059	1.90996	1.33955	0.754426	0.51903	0.281422	0.550077	0.712555	1.63597	2.72627	0.69587	0.617751	1.10755	0.804749	0.98258	0.524309	0.759185	1.28526	0.773205	2.17085	2.08314	2.48226	1.09291	1.56534	3.05472	1.07096	0.546792	2.24914	1.7131	1.08007	1.10702	2.85462	0.733852	1.12221	3.62816	1.69357	1.64974	1.06434	1.4203	2.49395	1.62809	1.56047	2.45162	1.37179	0.736853	0.88674	2.347	0.781046
AM16_613	WFI	0.201809	1.65981	1.40542	0.892584	0.642632	0.894996	0.879081	0.928824	1.47408	1.66413	0.886398	0.891303	2.04285	1.10227	1.20507	0.846795	0.898375	0.897304	1.05153	1.97328	1.29462	1.3191	1.05647	1.22615	1.67875	1.10298	0.746952	1.51762	1.33742	1.09812	1.10358	1.55482	0.926416	1.12071	1.99303	1.29007	1.36342	1.06322	1.28198	1.67703	1.25946	1.6428	1.43587	1.11665	0.952832	0.950956	1.40875	0.658959
AM160b_605	WFI	0.512243	1.28869	2.57617	0.858019	0.507343	0.844545	0.854855	0.938044	1.43224	1.59499	0.927548	0.760312	0.824424	0.933507	1.16349	0.829823	0.973448	0.932135	0.957741	1.2465	0.926146	1.49844	1.08955	1.19784	1.47065	1.09155	0.834941	1.47216	1.36735	1.01654	1.02849	1.63337	0.879547	1.18935	1.71926	1.25756	1.27334	1.05568	1.19468	1.55467	1.30725	1.16468	1.45204	1.18839	0.845822	0.985504	1.51328	0.630585
AM162_505	WFI	0.423045	0.944293	1.24336	1.09801	0.623755	0.540302	0.797897	0.846229	1.31996	1.74304	0.881664	0.936345	1.08985	1.01545	1.08526	0.671207	0.843099	1.22417	0.843529	0.976089	1.18686	1.49782	0.957024	1.3261	2.3983	1.08693	0.667794	1.6691	1.52842	1.15161	1.17222	1.87401	0.822909	1.13369	1.82499	1.5178	1.41848	1.0237	1.25237	1.58695	1.36315	1.20183	1.50361	1.3954	0.815867	0.919788	1.54643	0.912935
AM163_519	WFI	1.37391	1.70661	1.35093	1.16087	1.09783	1.21858	1.03772	0.789619	0.531105	0.509547	1.02483	0.913568	0.841255	0.716715	0.6869	0.96502	0.741351	0.787109	0.773114	0.876452	0.505954	0.393294	1.03341	0.606271	0.642664	0.660173	1.42396	0.431933	0.484508	0.831949	0.810191	0.662445	0.887475	0.664564	0.610408	0.585831	0.624191	0.852178	0.765033	0.562219	0.894398	1.48161	0.711096	0.79917	1.18226	1.16359	0.485984	0.777592
AM164_203	WFI	1.19363	1.28963	0.505494	1.04007	1.40292	0.578525	0.57815	0.317073	0.269143	0.257931	0.689025	0.780398	0.578495	0.619554	0.32951	0.419245	0.549294	0.701708	0.572642	2.26426	0.517064	0.379875	0.826583	0.253727	0.609941	0.27233	1.15631	0.203922	0.268183	0.61629	0.637349	0.45985	0.763649	0.401404	0.629046	0.406658	0.448694	0.879956	0.535815	0.4786	0.564001	1.07087	0.71566	0.567082	1.21813	1.02517	0.292214	0.785454
AM165_724	WFI	1.64492	1.1008	1.08307	0.696456	0.635372	0.371551	0.418697	0.703604	1.32431	2.70932	0.655567	0.798093	1.75927	0.927667	0.977878	0.495231	0.807186	2.23644	0.724471	2.03222	2.62141	2.97822	0.847547	1.15026	2.11658	1.06933	0.535495	2.17062	1.75047	1.19779	1.26375	2.40836	0.768898	1.14799	3.04014	1.6592	1.72984	1.15954	1.42492	2.89893	1.70165	1.46284	2.33735	1.60316	0.43771	0.487523	2.24475	1.55494
AM166_211	WFI	0.797036	0.860849	0.655204	0.702251	0.816278	0.559469	0.662162	0.869309	1.15637	1.31298	0.762815	0.822615	0.586571	0.874283	0.948689	0.799127	0.880432	0.874099	0.806802	0.905978	1.21436	0.941821	0.884972	1.03042	1.15226	0.946414	0.685091	1.26865	1.16563	0.909107	1.00749	1.13276	0.734041	0.984083	1.32156	1.05286	1.14733	0.83397	0.991942	1.25119	0.969283	0.656669	1.1022	1.00056	0.711413	0.813119	1.0873	0.856439
AM17_807	WFI	0.995429	2.11191	0.794556	1.09722	1.04083	0.537309	0.671357	0.628267	0.682031	0.727086	0.751325	0.887195	0.872394	0.712237	0.617024	0.650391	0.671211	1.22574	0.686792	0.998603	1.02933	0.804735	0.739964	0.840525	0.800302	0.726299	0.668208	0.772535	0.810906	0.964985	0.892906	0.990759	0.829454	0.806982	0.950487	0.801449	0.790418	0.89975	0.861921	0.776686	0.956156	0.982164	0.7195	1.03257	0.59748	0.642389	1.0361	0.619246
AM170_805	WFI	0.877073	3.38509	0.695733	1.22957	0.931663	0.980731	0.905954	1.02848	1.00666	0.937422	0.929351	0.996176	0.89685	0.893237	1.05281	0.953626	1.02886	1.12516	1.00133	0.937029	1.51836	0.893766	1.0357	1.02491	1.11895	1.02387	1.03949	0.980745	0.968885	0.954526	1.07208	1.14496	1.01926	0.982289	0.991772	1.00472	0.976303	0.955561	0.96589	1.00036	1.14486	0.83502	1.1035	0.96367	1.03233	1.02502	0.97649	0.651894
AM171_616	WFI	1.02194	1.03325	2.06197	0.925847	1.05314	0.864213	0.920059	0.867216	1.20228	1.21911	0.945299	0.809476	1.21411	1.0365	1.07156	0.804675	0.929027	1.09748	0.964975	1.40493	0.794085	1.43181	0.958733	1.15531	1.50856	1.00641	0.794911	1.27017	1.18457	1.09634	1.06416	1.45488	0.954564	1.06823	1.54109	1.14847	1.0892	1.06508	1.12712	1.08835	1.10427	1.55114	1.25847	1.11475	0.953969	0.960748	1.20927	0.593902
AM173_207	WFI	1.09104	2.23815	0.937553	0.919328	0.636062	1.0148	0.940509	0.981735	0.800953	0.730381	1.03242	0.960491	0.688231	0.827043	0.8441	1.05647	0.899289	0.990906	0.891364	0.592309	0.760001	0.464026	1.0189	0.803823	0.682012	0.877985	1.09634	0.739902	0.798243	0.844471	0.962652	0.66693	0.875175	0.778285	0.734361	0.760839	0.766336	0.797263	0.883491	0.723232	0.80069	0.795761	0.797914	0.929196	0.946795	0.987352	0.604005	0.565801
AM174_1128	WFI	0.896834	0.514796	2.09565	0.781419	0.670268	0.20755	0.51926	0.586338	0.98013	1.33809	0.632353	0.82281	1.57552	0.768886	0.713681	0.536111	0.686557	1.51679	0.572393	1.33215	1.99898	1.24147	0.684843	1.08016	1.43651	0.85058	0.466336	1.34177	1.05745	0.894331	0.839772	1.17296	0.639293	0.911868	1.30491	1.00847	0.958548	0.954729	0.889252	1.26598	1.02958	1.03459	1.38163	1.13574	0.680079	0.744519	1.45075	1.14746
AM176_714	WFI	1.76996	1.89388	1.82171	0.859761	0.907515	0.787828	1.05854	1.05487	1.30035	1.58346	1.04832	1.15961	1.54308	1.02673	1.20576	0.879142	1.08472	1.58908	0.795853	1.16054	2.52776	1.49811	1.10668	1.24787	1.84968	1.15122	0.965385	1.41755	1.37008	1.10209	1.21234	1.25287	1.11041	1.17227	1.67831	1.3058	1.33901	1.19774	1.30097	1.55926	1.38631	2.30784	1.4314	1.17921	1.0121	1.07977	1.58555	1.72886
AM178-rb1b_607	WFI	0.925475	2.36822	0.927024	0.86586	0.70225	0.551535	0.787312	0.863855	1.41548	1.63316	0.861106	0.702415	0.936489	0.974605	1.12971	0.663025	0.835611	1.23054	0.956999	1.46737	0.895255	1.52256	1.0194	1.23788	1.5048	1.0567	0.716288	1.55738	1.33602	1.10982	1.00689	1.61223	0.887372	1.07474	1.79079	1.25778	1.25881	1.05286	1.18871	1.64215	1.26745	1.20625	1.59288	1.13824	0.835037	0.910158	1.6413	0.837044
AM178-rb2_320	WFI	2.36197	0.465575	0.884332	1.16148	0.58716	0.552903	0.808949	0.871079	1.14234	1.29656	0.954398	0.908795	1.08145	0.95737	0.943496	0.736398	0.879267	1.16211	1.02008	1.96507	0.924416	1.6169	0.831245	1.13278	1.74882	1.01379	0.817849	1.33937	1.15427	1.18719	1.04607	1.32836	0.974231	1.06856	1.20395	1.22679	1.08065	1.1328	1.18461	1.14527	1.14659	0.744056	1.36421	1.23203	0.868961	0.871687	1.27377	1.49333
AM178-rb3_317	WFI	2.2546	0.458452	4.69008	1.19018	0.652109	0.750338	0.980221	0.926556	0.890391	0.859827	1.06881	1.01315	1.01503	1.04094	0.806404	0.874467	0.839327	0.845894	1.01668	1.27007	0.890155	1.14972	0.847079	0.999535	0.917727	0.963489	0.983654	0.941424	0.977673	1.42364	1.06098	0.943549	1.04092	1.05123	0.949839	0.952772	0.877682	1.20381	0.961508	1.10267	0.955819	0.401389	1.12234	1.21837	1.02357	0.912242	1.03098	0.832847
AM179_208	WFI	0.434661	1.176	0.313142	0.920205	1.01276	0.543732	0.63754	0.424669	0.29748	0.365714	0.792137	0.805917	0.754975	0.644226	0.404057	0.537944	0.524336	0.853508	0.598706	0.596759	0.87526	0.264138	0.664047	0.428991	0.419977	0.416763	0.838982	0.287858	0.313304	0.674669	0.641691	0.437292	0.836611	0.426969	0.543788	0.383646	0.395269	0.763165	0.576341	0.479203	0.61063	0.846182	0.541202	0.663509	1.04995	0.868239	0.484179	0.645436
AM180_816	WFI	1.11378	1.78608	0.643792	1.36659	0.647954	1.15939	1.00781	1.27283	1.23369	1.1457	0.952051	1.10116	0.885029	1.12702	1.28855	1.22028	1.24032	1.02432	1.03897	0.98774	2.35751	1.09694	1.22101	1.0918	1.02709	1.1666	1.23798	1.18695	1.20518	0.850946	1.25199	1.27563	0.794468	1.17497	1.16601	1.0531	1.27585	1.04023	1.10189	1.35335	1.06818	0.876315	1.12237	0.913979	1.02055	1.07186	1.117	0.767518
AM181_413	WFI	0.88393		1.46272	1.155	0.828763	1.14059	1.36335	1.33857	1.32725	1.33471	1.11027	1.00157	0.78173	1.19483	1.37508	1.36188	1.30283	1.01712	1.14858	1.73014	0.882237	1.44152	1.21474	1.15006	1.24446	1.21593	1.34942	1.25638	1.2502	1.09322	1.16407	1.14834	1.14624	1.18493	1.23518	1.23042	1.18866	1.15568	1.21371	1.2761	1.1088	1.07495	1.52773	0.996809	1.1143	1.20167	1.24212	1.29414
AM182_402	WFI	1.16797	0.779021	2.11608	0.779522	0.818528	0.55951	0.791272	0.81553	1.07548	1.27933	0.882578	0.951642	0.997938	0.881822	0.977313	0.683317	0.854665	1.17169	0.922734	1.28888	1.37456	1.46058	0.855446	1.11523	1.43824	0.938905	0.702737	1.22972	1.11669	1.08165	1.01307	1.28842	0.840551	1.01024	1.31909	1.27097	1.00914	1.14936	1.09286	1.43996	1.14359	1.12058	1.3084	1.21698	0.973512	0.871258	1.36	0.85809
AM183_1118	WFI	0.768247	1.006	1.37464	0.837759	0.850302	0.967013	0.957972	0.946897	0.910227	0.910086	0.906981	0.960538	1.16039	0.997485	0.885737	1.05788	0.953473	1.08815	0.663026	2.14392	0.851791	0.905486	0.94061	0.905058	0.851359	0.926023	0.983952	0.928932	0.819314	0.874091	0.902101	0.786246	0.940288	0.864962	0.887982	0.940584	0.860173	1.14293	0.885926	0.818571	1.0103	1.06073	0.800908	0.915646	0.961443	0.938157	1.08163	1.26019
AM184_701	WFI	1.78762	1.31519	1.42472	1.23164	0.889442	1.59501	1.61768	1.34599	1.07953	0.989001	1.17613	1.3469	1.00126	1.25782	1.18429	1.40224	1.33285	1.23017	1.22174	0.971459	1.38034	1.06217	1.33875	1.05907	0.984135	1.18003	1.52649	0.954547	1.14072	1.00896	1.34965	0.903292	1.18136	1.14769	1.04666	0.967656	1.09802	0.988519	1.01391	0.895075	1.02996	1.46077	1.00455	1.04115	1.17676	1.28935	0.78942	1.46381
AM185_706	WFI	1.41855	0.630921	1.26046	0.655604	0.322101		0.153328	0.409516	1.03981	2.56859	0.494162	0.53583	1.76069	0.419584	0.664739	0.235286	0.477884	1.74197	0.416235	2.37895	2.64462	2.87771	0.662013	1.36469	2.91757	0.759647	0.285384	1.99102	1.46204	0.957137	0.997802	2.30195	0.638801	0.772797	3.04406	1.3763	1.155	0.96857	1.10545	2.96277	1.37159	1.29043	2.28972	1.57373	0.688357	0.634115	2.20339	1.22731
AM187_707	WFI	1.22202	0.487108	1.56478	0.979062	0.913897	0.932652	0.97336	0.909864	0.835287	0.836713	0.88204	1.03301	1.11182	0.897493	0.852883	0.84257	0.887489	1.20346	0.912317	0.660666	1.0016	0.953765	0.928574	0.871182	0.779843	0.88678	0.929949	0.85259	0.916867	0.861355	1.00508	0.875435	0.834311	0.881474	0.918976	0.769834	0.849698	0.796358	0.896108	0.838436	1.00564	1.80612	0.857284	0.829812	0.921013	0.957235	0.839452	0.998736
AM189_720	WFI	1.17082	0.598287	0.663836	0.900732	1.07249	0.861685	0.997877	0.844549	0.806236	0.896124	1.0135	1.05372	1.54193	1.02561	0.824835	0.899883	0.884003	1.52737	0.891983	2.80051	1.16416	0.855225	0.936418	0.92053	1.32397	0.852508	1.02964	0.851024	0.873998	1.00233	1.12007	0.937314	1.10674	0.887351	0.899183	0.838747	0.919556	1.10104	1.05288	1.05789	1.08413	2.49405	1.09199	0.982671	1.14208	1.05571	0.987891	1.67252
AM190-rb1_913	WFI	1.29786	2.17613	1.1548	1.20572	0.956841	1.12428	1.03001	1.17547	1.30741	1.35028	0.961678	0.967878	1.08889	1.05379	1.29254	1.08765	1.12918	0.955848	1.00087	1.26276	1.46938	1.10493	1.35275	1.12163	1.2732	1.14672	1.13615	1.33397	1.35264	0.877833	1.30879	1.28045	0.999104	1.20262	1.42504	1.16737	1.52797	1.17881	1.28309	1.36662	1.01948	0.8232	1.09414	0.776918	0.951755	1.22203	1.95756	0.72302
AM190-rb2_819	WFI	0.946771	1.3125	0.52503	1.45064	0.977283	1.84555	1.52371	1.4812	1.08805	0.815646	1.17596	1.2985	0.572792	1.03536	1.30257	1.66546	1.4332	0.908401	1.12773	1.04752	1.17144	0.755404	1.48365	0.979997	0.798001	1.18046	1.92002	0.884052	1.01128	0.946475	1.14088	0.897629	1.12455	1.10246	0.755946	0.853247	1.02031	1.04264	1.15308	0.898557	1.01507	0.937249	0.9853	0.996644	1.2098	1.33218	0.607221	0.93418
AM190-rb3_914	WFI	1.1286	1.94252	0.972271	1.34068	1.32424	1.97023	1.63431	1.10053	0.750897	0.584571	1.23862	1.03307	0.689613	1.00005	0.961608	1.38084	0.969909	0.64013	0.848993	0.294646	0.962885	0.809674	1.38287	0.645887	0.606945	0.809746	2.23714	0.569304	0.518207	1.00927	0.977908	0.507555	1.11382	0.800199	0.681839	0.657578	0.697719	1.24182	0.738646	0.695996	0.765754	1.01259	0.656888	0.838823	1.40386	1.31009	0.732703	1.12753
AM191_1101	WFI	0.470883	0.235388	0.793292	0.910134	0.848893	0.538519	0.795186	0.837722	1.35803	1.79299	0.90673	0.889244	1.33866	1.02417	0.91005	0.701108	0.940277	1.46438	0.569813	1.89087	2.33332	1.72291	0.83526	1.4157	1.70058	1.11628	0.635161	1.77778	1.33979	1.23384	1.08355	1.64968	0.914895	1.2655	1.81403	1.62445	1.26195	1.20661	1.09744	1.69366	1.22966	0.749636	1.75999	1.51729	0.880238	0.826162	1.75376	1.06553
AM194_218	WFI	1.14272	1.42252	0.215625	1.05095	0.770395	1.033	1.09073	0.878882	0.698657	0.639043	1.04571	0.896179	0.764612	0.955639	0.785993	1.01715	0.899989	0.90885	0.951081	0.714283	1.04669	0.810476	1.01672	0.818531	0.722916	0.858608	1.24643	0.652143	0.670978	1.06045	0.952544	0.631485	1.00863	0.751133	0.732426	0.679395	0.663673	0.964589	0.82445	0.752429	0.810414	1.02009	0.884426	0.914453	1.13278	1.08028	0.694987	0.66404
AM197_1104	WFI	1.16626	0.541493	1.85864	0.932673	1.16824	0.639408	0.712796	0.432448	0.444238	0.502785	0.779076	0.957683	1.19256	0.600056	0.526412	0.55145	0.602414	1.07095	0.572046	0.816099	1.23981	0.556885	0.755515	0.541417	0.676929	0.493162	0.912924	0.453288	0.503643	0.731024	0.618177	0.603067	0.957013	0.621264	0.611134	0.592602	0.526512	1.1711	0.741926	0.494125	0.809266	1.42354	0.8643	0.722875	1.03763	0.947478	0.707612	0.946137
AM200_1116	WFI	1.25792	0.551651	1.31133	1.07641	1.00578	0.924118	1.04779	0.937742	0.894823	0.880417	1.04431	1.11923	1.00381	1.09143	0.883864	1.06003	0.997953	0.954474	0.872732	0.771928	1.10059	0.956634	0.969672	0.925361	0.894125	0.920032	1.13385	0.875421	0.826341	0.908927	0.929911	0.841172	0.888074	0.949893	0.922688	0.912146	0.766909	1.20043	0.920679	0.831574	0.942759	1.05087	0.972844	0.977334	0.998434	1.00331	0.914252	0.976941
AM201_304	WFI	1.58518	0.339334	1.92991	1.14447	0.727765	1.21835	1.04918	0.953854	0.70841	0.610489	1.01341	0.982408	0.867301	0.910647	0.838039	1.10234	0.97866	1.00826	0.892535	0.916061		0.835032	1.03487	0.770093	0.703645	0.843292	1.32029	0.656608	0.776399	0.857765	0.981856	0.968387	0.893288	0.853872	0.694079	0.775726	0.713305	1.03043	0.923193	0.606089	0.749167	0.83827	1.05038	0.814824	1.06713	1.11153	0.577075	1.05394
AM202_322	WFI	2.01385	0.226998	1.71911	0.888153	0.9944	0.590542	0.584293	0.371678	0.263423	0.271044	0.585649	0.553246	0.567734	0.523083	0.28434	0.471012	0.467135	0.590396	0.543385	1.09954	0.425808	0.235195	0.640435	0.344999	0.356924	0.351499	0.89039	0.22191	0.318773	0.482039	0.547353	0.492193	0.615052	0.423775	0.366881	0.381351	0.32735	0.6614	0.482332	0.375859	0.507063	0.653296	0.545452	0.537219	0.89242	0.817362	0.369791	0.862674
AM203_308	WFI	1.39572	0.35149	3.60005	0.75936	0.36428	0.243889	0.464909	0.62219	1.11023	1.69628	0.620984	0.613843	0.978219	0.611443	0.768642	0.475616	0.696596	1.08104	0.619385	1.58675	1.43692	1.90082	0.702555	1.09847	1.78407	0.841065	0.509328	1.46256	1.16987	0.884098	0.855527	1.74379	0.654492	0.891921	1.74145	1.19686	1.10315	0.894833	1.00875	1.35031	1.06428	0.530173	1.54877	1.06816	0.689959	0.692088	1.389	1.02919
AM204_202	WFI	1.11063	1.97605	0.332681	0.984929	0.83855	0.774147	0.764709	0.580154	0.385848	0.335245	0.853584	0.823279	0.955482	0.738269	0.485413	0.720338	0.609022	0.675718	0.720772	0.317518	0.889287	0.677502	0.788981	0.526969	0.397269	0.537095	0.916962	0.344991	0.429469	0.683357	0.680592	0.528099	0.838284	0.495941	0.580081	0.488213	0.447836	0.688799	0.595334	0.477763	0.532307	0.775033	0.591981	0.81889	0.959464	0.884757	0.331274	0.614774
AM205-rb1_908	WFI	1.38181	1.1038	1.35929	1.04182	0.438698	0.604797	0.759106	0.923635	1.43363	1.84553	0.754345	0.77052	0.882498	0.806637	1.14688	0.746996	0.897186	1.13176	0.936888	1.75517	1.8168	1.77786	1.1587	1.33024	1.47551	1.15101	0.789418	1.8086	1.43951	0.9124	1.16432	1.89098	0.869766	1.17061	1.8469	1.43123	1.68748	1.06477	1.10203	1.93174	1.13005	0.608246	1.52121	0.969182	0.832637	0.936795	2.3647	0.909479
AM205-rb2_821	WFI	0.865316	1.19806	0.701005	1.2758	0.740043	1.36904	1.22083	1.34484	1.12049	1.01975	1.01074	0.980079	0.797631	1.13547	1.34885	1.46624	1.27344	1.07677	1.07839	1.11831	1.12046	1.00325	1.33577	1.01488	1.07471	1.17531	1.55622	1.01917	1.12931	0.949319	1.10699	1.13288	1.1561	1.11276	1.12269	1.04371	1.13326	1.10382	1.19582	1.19089	1.33569	1.00482	1.11998	0.98327	1.11935	1.20219	1.17447	0.889247
AM205-rb3_214	WFI	0.53947	1.0444	0.258561	0.87482	0.750641	0.842399	0.800268	0.433213	0.294521	0.24364	0.786931	0.80611	0.697377	0.526629	0.423892	0.614751	0.389612	0.57804	0.573594		0.661966	0.331044	0.996942	0.260577	0.393957	0.326463	1.69396	0.218166	0.205732	0.533389	0.53525	0.385691	0.906467	0.323691	0.556981	0.299595	0.362158	0.878146	0.521821	0.414067	0.450474	0.972055	0.481069	0.644933	1.17528	1.03858	0.212568	0.780072
AM206_416	WFI	1.02746	1.39549	0.887419	0.967234	1.06276	0.934753	1.12036	1.13097	1.12171	1.03929	1.0246	1.02913	0.795328	1.12277	1.17188	1.1343	1.03623	0.832201	0.909063	1.3409	0.727911	1.31825	1.02208	1.03837	1.23484	1.05519	1.11199	1.08479	1.06253	1.01389	1.03144	0.972819	1.03971	1.06407	1.17172	1.18664	1.05589	1.02862	1.1132	1.09988	1.00984	0.907799	1.33155	0.981171	1.11005	1.04679	1.07428	1.00861
AM208_116	WFI	1.06702	0.667941	1.01951	0.888695	1.19586	0.589185	0.594176	0.445116	0.348429	0.446635	0.779736	0.808857	1.06809	0.589288	0.495307	0.550606	0.563844	1.01819	0.766505	0.570005	0.654362	0.417087	0.634918	0.541996	0.621172	0.46998	0.729868	0.389341	0.417317	0.751689	0.759535	0.703968	0.98164	0.528624	0.5708	0.491263	0.48411	0.762972	0.730984	0.683579	0.840938	1.67893	0.732756	0.743276	1.03612	0.896949	0.584192	0.729091
AM209_609	WFI	0.684456	1.31812	3.3373	0.795065	0.611942	0.893187	0.868205	0.990273	1.58514	1.76572	0.986066	0.813994	0.871543	1.08228	1.23602	0.838403	1.04188	0.847324	1.05371	1.45534	1.02375	1.75572	1.10413	1.30134	1.69792	1.10731	0.834077	1.67135	1.46715	1.07725	1.1679	1.75305	0.98117	1.27615	2.06213	1.34499	1.42635	1.00759	1.36258	1.62903	1.34896	1.22093	1.50367	1.05738	0.87826	0.982253	1.46243	0.5504
AM211_1018	WFI	1.06316	1.54287	1.28777	0.915614	1.36508	0.798916	0.733549	0.601216	0.603683	0.71085	0.819131	0.825971	1.14127	0.737363	0.560153	0.628959	0.71656	1.05528	0.74815	0.513873	0.885862	0.581195	0.812017	0.737118	0.897193	0.684984	0.764726	0.62354	0.65373	0.841913	0.990315	0.866555	0.902369	0.748978	0.816257	0.647878	0.642599	0.993034	0.776912	0.659543	0.904698	1.41353	0.893738	0.849055	0.998252	0.935938	0.813282	1.0386
AM213_611	WFI	0.794773	0.764961	0.575189	1.01788	0.729057	1.64596	1.28365	1.1487	1.00738	0.763155	1.12908	0.986667	1.7532	0.937919	0.994466	1.22693	1.06878	0.83541	1.17145	1.00509	0.524016	1.05642	1.24722	0.924062	0.856871	1.01676	1.41436	0.849573	0.933304	0.88243	1.04623	0.945686	0.979065	0.970476	1.07115	0.850513	0.879412	0.922222	1.02039	0.968456	1.02601	1.91411	1.18145	0.782961	1.04203	1.16462	0.658544	0.89327
AM216_209	WFI	0.844583	1.80038	0.214995	0.988445	1.16176	1.065	1.01456	0.838015	0.541554	0.43593	0.967656	0.954673	0.654403	0.70665	0.669119	1.04684	0.752152	0.81842	0.83822	0.482989	0.704361	0.431255	0.966341	0.610322	0.511753	0.697186	1.24639	0.468527	0.529947	0.673003	0.716292	0.558761	0.889242	0.641242	0.560573	0.571202	0.556021	0.693444	0.658653	0.576562	0.670114	1.02963	0.822438	0.798724	0.926748	1.0046	0.309985	0.615267
AM217_210	WFI	0.449145	1.44376	0.55643	1.04613	0.595806	0.8498	0.943725	1.16612	1.40532	1.52755	0.96918	1.03487	0.880942	1.10442	1.22186	1.04836	1.07352	1.41533	0.924454	1.07159	1.38006	1.28851	1.13247	1.21374	1.13845	1.21244	1.00132	1.47884	1.34723	1.02496	1.19564	1.3492	0.974248	1.19151	1.54919	1.28845	1.3741	1.03746	1.1939	1.41674	1.18678	1.06158	1.34081	1.19057	0.904481	1.04106	1.39317	1.00271
AM219_813	WFI	1.07863	1.18679	0.893575	0.836725	0.911743	0.435093	0.536617	0.463181	0.441557	0.509579	0.645541	0.766388	0.784425	0.651174	0.516935	0.446417	0.533546	0.939284	0.621912	0.786497	0.849829	0.540927	0.642532	0.641156	0.725123	0.498618	0.610601	0.500847	0.595539	0.742371	0.710239	0.715746	0.874024	0.585884	0.600645	0.591453	0.45823	0.760077	0.743013	0.710054	0.811591	0.94227	0.585269	0.839286	0.975348	0.797851	0.713446	0.993725
AM220_1021	WFI	0.864595		0.758066	1.20605	1.31441	1.38051	1.16842	1.22925	1.06013	0.929586	0.990135	1.10306	0.915975	0.949349	1.2055	1.2711	1.16305	0.928866	1.14181	0.823945	1.0608	0.623225	1.27226	0.906844	0.995833	1.07089	1.39649	0.908053	0.944039	0.813222	1.1893	0.786316	1.01471	1.02443	0.904933	0.901267	1.04718	0.971555	1.00695	0.967329	0.845628	1.149	1.07355	0.708297	0.900368	1.18568	0.910073	0.81519
AM223_809	WFI	1.02048	1.99708	2.23743	1.14263	1.02008	0.885891	0.936266	0.905498	0.915109	0.956121	0.906068	1.02875	0.995257	0.995463	0.986571	0.959146	1.0065	1.23899	0.949489	0.72446	1.2646	0.96789	1.02866	0.98043	0.850707	0.95188	0.957014	0.976309	0.913835	0.891822	1.07663	1.13348	1.00584	0.969541	1.04828	0.998325	1.03605	0.923104	1.03334	1.16174	1.09447	0.901491	0.972069	1.05508	0.975526	0.988121	1.09092	1.03073
AM225_206	WFI	1.05839	2.17553	0.176381	1.03459	0.860815	0.956486	1.01128	1.03718	0.946031	0.883113	0.975557	0.926563	0.82933	0.870957	0.958227	1.04918	0.875473	0.949752	0.850499	0.618825	0.882282	0.935651	1.00492	0.9098	0.796307	0.962855	1.05324	0.925783	0.913318	0.905838	0.968572	0.83398	0.955134	0.872314	0.912535	0.893435	0.894651	0.952797	0.915715	0.889877	0.866572	1.09541	0.739532	0.942023	0.907885	0.944701	0.766471	0.634388
AM228-rb1_619	WFI	0.614564	0.757831	0.907497	0.858779	0.809227	0.906862	0.907487	1.03126	1.35294	1.39251	1.00068	0.942091	2.15592	0.856397	1.19878	0.912819	0.973732	1.1548	1.16648	1.29311	1.06949	1.34061	1.19625	1.13343	1.32314	1.09655	1.00419	1.3402	1.28059	0.955351	1.07515	1.34915	0.881985	1.15318	1.65227	1.21591	1.19962	1.17146	1.1573	1.41883	1.27992	2.30013	1.32954	1.01243	1.04082	1.11425	1.40034	0.755904
AM228-rb1-tr2_411	WFI	1.17146	0.752816	1.78292	0.941844	0.790754	0.705544	1.02483	1.12346	1.34693	1.51061	0.994135	1.18827	0.954616	1.1868	1.30909	1.00605	1.09777	0.972808	1.04853	1.68085	1.21333	1.97388	1.10044	1.21982	1.74383	1.12884	1.00136	1.42195	1.32604	1.01011	1.19457	1.35915	1.09401	1.21806	1.40833	1.3526	1.3146	1.26502	1.1625	1.43403	1.19874	1.26639	1.52447	1.06796	0.979963	1.09961	1.53043	1.23861
AM228-rb1-tr3_1127	WFI	1.43055	1.04387	1.06462	0.801327	0.601356	0.802351	0.817528	0.942905	1.08645	1.10406	0.856916	0.993106	1.07094	0.746764	1.03827	0.986224	0.919653	1.08553	0.680834	1.28269	1.32451	0.833994	0.981959	1.00081	1.01847	1.01011	0.947526	1.10645	1.03936	0.813218	0.908675	1.0429	0.759787	0.924827	1.13139	1.04446	0.965881	1.01408	1.03585	0.969703	1.04436	1.04349	1.11507	0.815927	0.793767	0.956003	1.22471	0.965528
AM229_1111	WFI	1.16385	0.620618	1.62298	1.2515	0.927011	0.979711	1.04281	1.02811	0.972856	0.979591	1.09977	1.2329	1.15796	1.14548	0.934572	1.18649	0.996109	1.03063	0.845784	1.02804	0.973563	1.2241	1.05998	0.990302	0.979728	1.03931	1.16035	0.957743	0.92584	0.875178	0.946902	0.953741	1.00295	0.990688	0.874099	0.986868	0.95097	1.35395	1.05718	0.910278	1.13909	1.08919	1.02328	0.921254	1.02835	1.08747	0.98454	1.65727
AM23_815	WFI	0.841128	1.28389	1.49132	0.935999	0.9506	0.45391	0.467079	0.248301	0.256724	0.296424	0.459376	0.552701	0.581276	0.515352	0.374459	0.309461	0.636706	0.818063	0.483691	0.444134	0.902965	0.202606	0.720883	0.313185	0.554809	0.260015	0.767342	0.243118	0.258265	0.479702	0.50507	0.408767	0.680748	0.358504	0.4845	0.369553	0.322645	0.770875	0.432165	0.465928	0.486099	1.31271	0.482382	0.605827	1.12139	0.92455	0.357428	0.673208
AM230_323	WFI	1.93134	0.773014	4.00642	0.915999	0.666413	0.93103	0.941447	0.885476	0.805308	0.743837	0.941	0.85787	0.840032	0.910466	0.812442	0.899169	0.911426	0.79252	0.870043	1.13282	0.542987	0.752885	0.885494	0.801617	0.807352	0.864967	1.05215	0.75375	0.790395	0.899425	0.932449	0.78574	0.794316	0.834933	0.856719	0.784781	0.728536	0.823066	0.831276	0.647638	0.730707	0.629387	0.897709	0.858028	0.839018	0.927211	0.716475	0.754108
AM231_912	WFI	1.71347	1.801	2.81649	1.27939	1.21471	1.49657	1.3894	0.944658	0.688065	0.605511	1.11592	1.07062	0.668275	0.797295	0.866718	1.21635	0.89757	0.751909	0.868727		0.695015	0.502579	1.24519	0.608712	0.693519	0.755187	1.84012	0.560049	0.588472	0.816092	0.928406	0.848781	0.903321	0.746914	0.660331	0.755164	0.690353	1.13841	0.804449	0.75426	0.768404	1.27146	0.630353	0.73448	1.28833	1.25238	0.583635	1.1206
AM232_112	WFI	1.41645	0.81251	0.789633	0.934137	0.770255	0.565233	0.747625	0.812057	1.29622	1.91865	0.858949	0.941672	1.58655	0.940399	1.12024	0.691571	0.886948	1.66364	0.90878	0.863544	1.56179	2.50215	0.934739	1.22453	2.15087	1.03461	0.711494	1.61435	1.35089	1.05681	1.09765	1.81974	0.96213	1.09381	1.57564	1.36045	1.37673	1.20325	1.26184	1.96596	1.55281	1.72466	1.53344	1.18156	0.85019	0.9874	1.61942	0.809037
AM234_1023	WFI	1.02322	1.20182	1.09206	1.22707	1.5525	1.54625	1.15689	1.16633	0.976902	0.864278	1.22015	1.11943	0.906377	1.07929	1.05791	1.34214	1.14312	0.962966	1.07294	0.752047	0.844938	0.952283	1.2777	0.946811	0.915496	1.06614	1.50379	0.833433	0.896742	0.965803	1.1141	0.797575	1.10585	1.0459	1.02561	0.877571	0.914296	1.09899	1.08592	0.775099	0.974635	1.23537	1.07415	0.945888	1.21956	1.2476	0.807102	0.851042
AM235_313	WFI	1.89185	0.348426	2.20759	0.891796	0.584259	0.920461	0.90363	0.99671	1.11137	1.11908	0.974423	0.903159	0.758948	0.989438	0.985032	0.894997	1.08733	1.1796	0.902318	1.20583	0.807194	1.2365	0.976461	1.01158	1.18854	1.0231	0.949745	1.12165	1.10956	0.96293	1.00623	1.12671	0.875975	1.05832	1.17651	1.05235	1.07939	1.01307	1.01888	0.952115	0.959012	0.73716	1.1706	1.02194	0.853604	0.937915	1.0968	0.721534
AM236_1103	WFI	0.962307	0.668451	1.34927	0.914016	0.970512	0.642822	0.579475	0.347914	0.349812	0.329451	0.617929	0.792032	0.589807	1.27475	0.431718	0.503325	0.65354	0.629223	0.490083	0.488899	0.748374	0.46516	0.732679	0.335441	0.469463	0.320246	0.920585	0.288456	0.313966	0.558257	0.535483	0.454397	0.756966	0.48528	0.515894	0.468686	0.406117	0.787581	0.553592	0.476166	0.550899	1.03297	0.707403	0.597054		0.873518	0.444414	0.887017
AM237_803	WFI	1.16143	0.101464	0.681006	1.17631	1.03761	1.1403	1.0696	1.1302	0.924105	0.838914	1.00206	1.13567	0.805331	1.07291	1.10163	1.14165	1.14446	1.08469	0.982683	1.05442	1.10073	0.862157	1.14484	0.902434	0.860947	0.95212	1.31212	0.789146	0.967794	0.833185	1.05152	0.886068	0.982548	1.00562	0.922882	0.780718	0.995836	1.00132	0.959128	0.981804	0.989903	0.944536	0.891531	0.796106	1.04532	1.10909	0.779458	0.740852
AM238_620	WFI	1.12641	1.19136	0.512076	0.857958	1.17784	0.943975	0.687175	0.501379	0.343634	0.310082	0.78626	0.732407	0.68104	0.461146	0.413531	0.581706	0.583843	0.620318	0.685997	0.629584	0.350816	0.285105	0.878918	0.421178	0.263718	0.453742	0.99607	0.294968	0.362347	0.446833	0.511651	0.532273	0.606294	0.447379	0.37236	0.355358	0.367628	0.810768	0.543207	0.381797	0.575751	1.63873	0.494607	0.584065	0.955782	1.01036	0.274908	0.688017
AM239_215	WFI	0.991059	1.64889	0.611268	0.970485	0.633377	0.867946	0.923993	1.04658	1.17359	1.21624	0.962619	0.887628	0.819309	1.0253	1.06472	1.07113	0.98588	0.843254	0.934236	1.02309	1.22108	1.15793	1.05971	1.08705	1.10564	1.07006	0.906297	1.23039	1.1864	1.01264	1.11113	0.975677	0.944713	1.04834	1.22923	1.11473	1.14397	1.08858	0.955657	1.04753	0.975886	0.794144	1.25306	1.08833	0.885984	0.931394	1.02266	0.656856
AM240_512	WFI	1.39281	0.70465	2.11292	1.15994	0.631108	0.923702	1.03017	1.08759	1.35584	1.57455	1.01108	0.982467	1.37206	1.17943	1.21805	0.919781	1.13392	1.36457	1.02798	0.750846	1.29552	1.27745	1.04991	1.29307	1.78087	1.1764	0.921548	1.51378	1.45696	1.09224	1.13789	1.57154	0.958602	1.19243	1.68156	1.39853	1.38789	1.0322	1.24582	1.46183	1.3261	1.33424	1.50747	1.2438	0.97632	1.03345	1.37328	1.17499
AM241_1001	WFI	0.702994	0.957368	0.974252	0.858035	0.918001	0.536565	0.569553	0.856393	1.34821	1.82426	0.794928	0.829941	1.36072	0.979873	1.01586	0.621296	0.91017	1.66079	0.889134	2.02957	2.0366	1.45926	0.990508	1.37494	1.86077	1.09694	0.658996	1.68368	1.37809	1.11214	1.18056	1.7258	0.952142	1.14753	1.82254	1.37751	1.37857	1.06057	1.18422	1.7074	1.2164	1.02141	1.85508	1.2535	0.883499	0.94784	1.54678	0.558431
AM24-rb1_924	WFI	1.37108	1.90001	0.822333	1.14904	0.816741	0.980137	0.887368	1.05915	1.2879	1.39295	0.870375	0.939769	0.892664	0.898967	1.22654	0.98468	1.00722	1.04963	0.798912	1.20667	1.41259	1.28698	1.20589	1.14702	1.23203	1.11906	0.983153	1.38847	1.24743	0.857815	1.13636	1.22454	0.965043	1.1325	1.44071	1.23807	1.41056	1.0132	1.17247	1.23077	1.16014	0.827401	1.26207	0.798131	0.897975	1.05798	1.87359	0.695697
AM24-rb2_717	WFI	1.55969	0.535923	0.588511	1.21411	1.31505	1.5555	1.44787	1.06319	0.709568	0.656431	1.19864	1.26744	1.13899	1.07945	0.881918	1.20624	0.946209	1.0611	1.04032	0.468719	0.706733	0.823461	1.2366	0.784293	0.718948	0.903138	1.83777	0.598705	0.696066	1.05975	1.07631	0.72816	1.29327	0.803838	0.874666	0.762954	0.618563	1.15516	0.855439	0.953285	0.928101	1.75188	0.745057	0.893586	1.47575	1.29544	0.488109	1.92552
AM24-rb3_219	WFI	1.06132	0.789012	0.247257	0.85212	0.830323	0.757708	0.895191	0.461566	0.342801	0.353939	0.910898	0.903552	0.488786	0.693572	0.473525	0.611313	0.409376	0.965087	0.688107	1.68327	0.725055	0.344744	1.00471	0.34358	0.433743	0.381052	1.49418	0.265125	0.295959	0.840293	0.700801	0.571212	1.04091	0.422857	0.739407	0.438322	0.438267	1.04343	0.568882	0.52063	0.546804	1.21077	0.579892	0.788533	1.37254	1.09918	0.305461	0.898787
AM28_1011	WFI	1.17397	0.639947	1.22233	0.984242	1.25239	1.05171	0.792519	0.836656	0.751375	0.776542	0.909166	0.897061	0.913862	1.06515	0.784975	0.802936	0.922688	1.13577	0.960486	0.793211	0.851567	0.90105	1.09127	0.848206	1.09137	0.857646	1.14693	0.720519	0.75441	1.10642	1.0667	0.752867	1.09813	0.827821	0.907258	0.867503	0.778198	1.01342	0.945173	0.878205	1.00461	1.29369	0.808559	0.93555	1.14397	1.09696	0.804073	0.71781
AM3_408	WFI	1.22888	0.61368	1.38419	0.793732	0.476984	0.217413	0.595407	0.67811	1.46304	2.52398	0.642033	0.761418	1.14855	0.837696	1.05261	0.51479	0.749931	1.4684	0.745873	2.29333	2.23725	2.5431	0.839565	1.46689	3.05695	0.953052	0.473868	2.06419	1.57806	1.08124	1.04061	2.34169	0.768684	1.12939	2.76015	1.70445	1.54704	0.977897	1.38015	2.82532	1.29774	1.0776	2.2519	1.39413	0.758259	0.828121	2.09296	1.45995
AM30_417	WFI	0.498659	1.34154	1.2933	0.990867	1.32492	0.890062	1.00854	0.886329	0.800757	0.764034	0.961224	0.951952	0.776868	0.984161	0.8803	0.937595	0.8991	0.605059	0.952868	1.688	0.678558	0.962975	0.921115	0.895479	0.977087	0.860087	0.989606	0.764534	0.803064	0.946559	0.889095	0.688862	0.977156	0.837728	0.727321	0.868792	0.808274	0.788536	0.856773	0.747888	0.820301	0.76371	1.0102	0.936401	1.08745	0.973151	0.777567	1.75241
AM34_311	WFI	1.42115	0.819394	1.90034	1.06428	0.654042	0.627008	0.831134	0.812798	0.979976	1.10908	0.914374	0.853073	0.976461	0.866781	0.881985	0.71709	0.854499	1.04592	0.916822	1.29803	0.776069	1.0169	0.847457	1.04428	1.42747	0.945358	0.791159	1.09394	1.05371	1.05629	0.9534	1.18547	0.904861	1.00494	1.07729	1.02043	0.940776	1.0469	1.02139	0.960435	1.05608	0.823172	1.30265	1.10682	0.916274	0.914753	1.03642	1.36833
AM37_1004	WFI	1.13904	0.937916	1.11857	0.963469	1.00813	0.672238	0.725054	0.826391	1.1804	1.52975	0.828966	0.869289	1.53388	0.851774	0.962065	0.682866	0.849822	1.51252	0.950791	3.02652	1.75541	1.59351	0.918609	1.29937	1.66961	1.05152	0.704423	1.45421	1.23957	1.20636	1.24714	1.39033	1.0302	1.05166	1.52234	1.24494	1.16649	0.985705	1.10736	1.54924	1.14013	1.1467	1.37495	1.29654	0.888499	0.881358	1.45042	1.0725
AM39_1117	WFI	0.990996	0.218357	1.53386	0.873746	1.05452	0.487303	0.509957	0.323815	0.368668	0.39576	0.660279	0.667852	0.844801	0.775378	0.484314	0.425543	0.549172	1.01237	0.48584	3.06665	1.04471	0.538187	0.698896	0.374268	0.591243	0.341163	0.91054	0.331392	0.351563	0.659584	0.637119	0.443553	0.85297	0.488688	0.529608	0.507476	0.41225	1.23936	0.584849	0.42457	0.660975	1.30019	0.572298	0.577543	0.993919	0.887299	0.522082	1.0067
AM40_918	WFI	1.47059	1.47381	1.95695	1.01532	1.06909	0.559643	0.674257	0.647089	0.880565	1.0323	0.778253	0.836214	1.19761	0.763307	0.701198	0.561242	0.683265	1.19978	0.81158	2.35071	1.16545	0.930036	0.735325	1.01491	1.18764	0.800782	0.581629	1.12037	1.01171	0.94032	1.00578	1.20584	0.868559	0.819721	1.08928	0.991585	0.961968	0.826648	0.972357	1.04291	0.937495	0.972807	1.08941	0.88804	0.833316	0.808457	1.29798	0.462354
AM41_321	WFI	1.98428	0.349573	3.4034	1.03497	0.737138	1.15501	0.940841	0.821632	0.550958	0.446218	0.975644	0.85624	0.731759	0.841161	0.624793	1.01824	0.831789	0.618181	0.834885	0.750354	0.366577	0.751842	1.00327	0.616941	0.548643	0.708873	1.36188	0.455731	0.509714	0.706418	0.76304	0.580094	0.817996	0.661167	0.652692	0.558876	0.47568	0.835832	0.674312	0.469211	0.668439	0.643145	0.588526	0.709522	1.20885	1.06962	0.494906	0.897261
AM43_217	WFI	1.07057	0.663137	0.624924	0.805889	0.532683	0.515779	0.679771	0.686354	0.859188	0.976738	0.77732	0.810545	0.732706	0.714306	0.737073	0.676608	0.690554	0.963665	0.710894	1.31505	1.04904	0.891471	0.754805	0.892204	1.03432	0.79149	0.612272	0.964863	0.89044	0.851857	0.872763	0.821989	0.753044	0.762821	0.949745	0.884192	0.904276	0.794378	0.875315	0.927922	0.852938	0.771275	0.968124	1.03391	0.783858	0.798388	0.95255	0.750614
AM47_118	WFI	1.46039	0.259352	1.31008	0.935682	0.656972	0.652769	0.627286	0.815399	1.2379	1.76938	0.874119	0.870276	1.95493	0.902065	1.03214	0.713188	0.86536	1.61635	0.922678	0.975456	1.11322	2.10121	0.912376	1.21957	1.77903	1.02847	0.722496	1.53549	1.27608	1.12619	1.13773	1.75819	0.932563	1.07214	1.46373	1.3024	1.37587	1.06627	1.12777	1.74779	1.49624	1.49376	1.6002	1.24531	0.928941	0.908587	1.57254	0.69176
AM48_507	WFI	1.05004	1.11507	1.23249	1.04254	1.18877	0.60573	0.678069	0.348055	0.319222	0.316733	0.736351	0.768477	0.644843	0.721474	0.468783	0.441718	0.599576	0.881175	0.539082	0.255092	0.695711	0.434598	0.873519	0.321808	0.716765	0.327324	1.10843	0.260575	0.271244	0.68971	0.646312	0.589846	0.851	0.475539	0.651593	0.434188	0.469883	0.902683	0.69686	0.468011	0.644737	1.49957	0.654346	0.754134	1.15699	1.04008	0.440672	0.89611
AM5_501	WFI	1.57806	1.76837	2.27935	1.10807	1.13662	1.00229	0.875164	0.710449	0.526906	0.525867	0.895913	0.872739	0.699749	0.797481	0.616742	0.77007	0.733474	0.958793	0.713948	0.443241	0.614098	0.515598	0.898725	0.617934	0.718751	0.631478	1.07224	0.476596	0.616468	0.759609	0.78137	0.7443	0.814474	0.622827	0.628907	0.616501	0.625384	0.797608	0.878273	0.577525	0.807092	1.27807	0.835864	0.772098	0.979118	1.0168	0.509465	0.769475
AM50_407	WFI	1.14307	1.4292	0.984945	0.724681	1.57864	0.400396	0.468628	0.181752	0.209135	0.245515	0.515534	0.578647	1.08445	0.520447	0.306003	0.279181	0.516653	0.720583	0.425664	3.15987	0.403488	0.129956	0.626779	0.217308	0.311708	0.187643	0.728901	0.167375	0.201929	0.453047	0.423783	0.371828	0.66492	0.322817	0.375949	0.332115	0.309107	0.777094	0.485557	0.340634	0.476123	1.30225	0.49758	0.477119	1.15785	0.868208	0.388324	1.07985
AM53_314	WFI	0.399955	0.538479	2.65412	0.985391	0.485078	0.713812	0.748821	0.887361	1.19317	1.45471	0.824733	0.840348	0.888423	0.93722	0.990303	0.79155	1.02671	0.966036	0.915903	1.64042	1.05105	1.61169	0.926091	1.10021	1.62816	0.992992	0.754568	1.34995	1.28419	0.909289	1.02391	1.59893	0.835584	1.12854	1.46188	1.21745	1.20021	1.05797	1.01807	1.22128	1.0564	0.619615	1.59632	0.944509	0.822811	0.883141	1.22868	1.34931
AM55_124	WFI	1.5088	0.709578	0.682971	1.03	0.646296	0.552789	0.613079	0.894659	1.6236	2.6707	0.736188	0.882004	1.81842	1.00035	1.18652	0.684933	0.904559	1.44223	1.05011	1.02911	2.00585	3.13653	1.03017	1.57603	2.77998	1.22381	0.706799	2.19521	1.67324	1.22182	1.33834	2.76373	1.02474	1.34249	2.33582	1.73472	1.75072	1.17649	1.62434	2.86193	2.01539	1.50194	2.59406	1.44111	0.965443	0.944961	2.25546	1.14507
AM58_523	WFI	1.54651	0.690544	2.53645	0.777759	0.197249		0.266912	0.429014	1.18156	2.74886	0.478872	0.485092	1.29239	0.471046	0.684805	0.282396	0.471056	1.74079	0.37781	1.42081	2.45384	2.00722	0.735535	1.44394	4.21252	0.788408	0.280078	2.17395	1.46541	0.832718	0.915995	2.70921	0.542208	0.861788	3.4472	1.68627	1.30786	0.833581	1.18378	2.87373	1.36457	1.18457	2.71649	1.50166	0.570663	0.733259	2.04321	0.771344
AM59_1014	WFI	1.21237	1.6605	0.473631	0.815451	0.75352	0.571238	0.690739	0.895109	1.47437	1.97242	0.812187	0.806865	1.25501	0.867752	1.13437	0.712025	1.03769	1.46312	0.948587	1.93758	2.421	1.47772	1.03224	1.45123	1.78713	1.19508	0.686384	1.84137	1.51966	1.18329	1.30443	1.65075	0.96918	1.14274	2.11965	1.50774	1.56703	1.00789	1.19871	1.97223	1.21874	0.796	1.87061	1.30751	0.829956	0.886921	1.69875	0.908838
AM6_502	WFI	0.851665	0.964324	1.26521	0.982805	1.00726	0.60279	0.738086	0.437462	0.339113	0.361291	0.823567	0.723463	0.703344	0.693205	0.49144	0.520058	0.506444	0.752138	0.58	0.336697	0.462638	0.397892	0.78842	0.408245	0.550789	0.408452	1.09631	0.28965	0.351411	0.629287	0.630056	0.514926	0.754566	0.469947	0.666179	0.429134	0.417442	0.798	0.664043	0.521176	0.746023	1.34356	0.569214	0.647222	1.03997	0.952628	0.443167	0.712156
AM63_414	WFI	1.0779	1.79129	0.709213	1.13863	1.04187	1.077	1.29083	1.05975	0.837216	0.75526	1.07624	1.09163	0.812689	1.00339	0.931761	1.25005	0.964258	0.885246	0.978469	1.10529	0.497842	1.0226	1.06487	0.857889	0.80267	0.90626	1.31123	0.749512	0.793849	0.846799	0.960039	0.630386	1.02285	0.877767	0.855593	0.851664	0.809548	1.04504	1.00045	0.824273	0.866562	1.06324	0.981077	0.8487	1.06277	1.12507	0.867019	1.26368
AM67_1102	WFI	1.32725	0.236388	1.12817	0.89761	0.825445	0.447185	0.848422	0.787403	1.09331	1.35693	0.879336	0.976822	1.23353	1.07602	0.876038	0.827615	0.857059	1.31792	0.599281	1.52857	1.32191	1.33991	0.831166	1.1649	1.30215	0.994413	0.686036	1.32179	1.11084	0.934063	1.00704	1.12399	0.799133	1.02661	1.35653	1.18518	1.05607	1.07468	1.06519	1.26734	1.14703	0.867872	1.13902	1.13513	0.821069	0.876262	1.35025	1.23439
AM68-rb1_301	WFI	2.18274	0.628698	1.9131	0.843631	0.324841	0.40357	0.514422	0.760332	1.40889	2.29597	0.722244	0.782027	1.26091	0.846603	1.0114	0.598245	0.83044	1.42064	0.809952	2.63907	1.64547	2.615	0.907608	1.39608	2.35471	1.05317	0.571625	1.94272	1.57034	1.12189	1.0953	2.45787	0.810342	1.20016	2.3097	1.54427	1.50155	1.1704	1.33382	1.96563	1.48333	0.908732	1.97275	1.35817	0.771217	0.836937	1.90313	1.20253
AM68-rb2_801	WFI	0.761441	2.492	1.27214	1.18788	0.995904	1.04744	1.07601	1.20428	1.13805	1.12939	0.979142	1.06391	0.648073	1.00755	1.27113	1.05768	1.14602	1.15467	0.973294	1.16941	1.40739	1.0399	1.16019	1.13482	1.0555	1.16049	1.16012	1.13984	1.11425	1.092	1.16756	1.21675	0.914873	1.14031	1.12457	0.969549	1.15032	1.12973	1.13366	1.12456	1.11527	1.0431	1.00336	1.0635	1.06387	1.07133	1.10238	0.661219
AM68-rb3_421	WFI	1.39274	0.884467	1.39825	1.09859	1.24962	0.961867	1.24116	0.61099	0.433394	0.329234	0.98197	1.01317	0.58719	0.686415	0.620479	0.879644	0.57067	0.888735	0.830255	3.32294	0.711484	0.45325	1.31467	0.362665	0.623362	0.437637	2.31213	0.317331	0.335267	0.584101	0.670654	0.480879	1.07556	0.430745	0.674423	0.504141	0.477637	1.1905	0.735879	0.458013	0.675909	1.55736	0.755397	0.787239	1.50193	1.36986	0.302675	1.84202
AM71_309	WFI	0.806877		2.72239	1.17249	0.811508	0.894911	0.896663	0.712486	0.498776	0.402571	0.950304	0.811423	0.857987	0.772024	0.565423	0.782048	0.728572	0.52773	0.815435	0.77103	0.702713	0.599168	0.839848	0.612069	0.496191	0.651274	1.17969	0.433129	0.504346	0.810359	0.769421	0.573989	0.884756	0.636769	0.586987	0.529761	0.506388	0.856411	0.636956	0.538709	0.625131	0.629505	0.595514	0.756433	0.991289	0.932723	0.605436	1.03623
AM73_419	WFI	1.27654	0.439123	1.25359	0.848599	0.514513	0.296004	0.545133	0.749115	1.47724	2.54865	0.800503	0.853396	0.880923	0.922435	1.11212	0.55948	0.742657	1.10499	0.810437	2.12694	1.86958	2.57905	0.924407	1.4499	2.9038	1.03816	0.541723	2.02491	1.63118	1.13955	1.17301	2.19989	0.893347	1.15226	2.64603	1.80462	1.52183	1.08321	1.32324	2.51605	1.42724	0.934899	2.13996	1.50141	0.788173	0.841458	2.04332	1.27001
AM74_517	WFI	0.653003	1.39412	1.19981	1.21364	1.14826	1.19293	1.07026	0.956011	0.702839	0.689222	1.08786	0.869701	0.94848	0.933192	0.816725	1.01644	0.85192	1.11416	0.886372	0.392325	0.738301	0.811825	1.04349	0.772511	1.16128	0.852483	1.4013	0.654071	0.67991	0.91818	0.910253	0.79004	0.946775	0.791648	0.732557	0.717665	0.824127	1.02309	0.916591	0.706994	1.16795	1.74503	0.881997	1.00952	1.18097	1.15675	0.620908	1.20209
AM75_814	WFI	1.17287	2.20807	1.04735	1.04228	0.993105	0.634151	0.634439	0.540573	0.492279	0.560703	0.774864	0.85477	1.10793	0.746994	0.526044	0.631392	0.689832	1.22183	0.710496	1.51475	1.04161	0.537707	0.820501	0.652849	0.686827	0.57018	0.846476	0.466553	0.547314	0.822726	0.784657	0.744817	0.950572	0.65023	0.798175	0.586182	0.531356	0.834777	0.759256	0.860076	0.939728	1.19276	0.66364	0.91438		0.953492	0.605608	0.694327
AM76_520	WFI	1.66526	0.439374	1.12639	1.06941	0.893086	1.15927	0.967321	0.841865	0.628119	0.636804	0.970246	0.921211	0.772598	0.860693	0.695372	0.877157	0.787147	0.860633	0.774627	0.290602	0.987616	0.573321	1.01157	0.749187	0.938591	0.753488	1.22243	0.617813	0.731429	0.889857	0.877868	0.785563	0.847205	0.732003	0.729996	0.714195	0.630861	0.828478	0.886273	0.710225	0.927813	1.50457	0.760111	0.89567	1.06944	1.10009	0.4757	0.831089
AM77_621	WFI	1.10819	2.8677	2.46393	0.756833	0.442271	0.360268	0.421696	0.61236	1.40893	2.11378	0.681248	0.645525	2.42155	0.749361	0.928603	0.449229	0.577312	1.1922	0.698852	1.63228	1.94428	1.88856	0.878545	1.30083	2.78161	0.909572	0.470125	1.87161	1.38977	0.989468	1.00093	2.37532	0.756733	0.957737	2.53059	1.35529	1.34408	1.04888	1.28535	2.0471	1.3606	2.18035	1.897	1.39412	0.741569	0.770649	1.7112	0.775135
AM78_710	WFI	1.89073	0.850483	0.685714	1.07402	1.1588	0.985055	1.30744	0.930572	0.887391	0.931018	1.0687	1.28995	1.72636	1.01325	0.902089	0.839532	0.995154	1.29595	1.03557	1.21297	1.09709	1.06624	1.03283	1.06602	1.07246	0.953937	1.10018	0.909927	0.995904	1.25963	1.13136	0.821974	1.1774	1.00076	0.966969	1.01343	0.980444	1.13995	1.11619	1.14897	1.2618	1.47631	0.938929	1.2273	1.29649	1.11602	1.23535	1.64906
AM8_703	WFI	0.944942	1.14349	0.675903	1.0711	1.08599	1.05159	1.26669	1.01978	0.879924	0.89507	1.04666	1.1759	1.25946	0.937746	0.922378	1.04294	0.927592	0.82712	1.021	1.22478	1.78352	0.963305	1.04344	0.94967	0.936613	0.964812	1.18193	0.857257	0.973397	1.00727	1.19802	0.838421	1.07021	0.966481	1.0049	0.904355	0.964451	1.08137	0.948792	1.03344	1.0013	1.55124	0.973597	1.04799	1.12534	1.05562	1.08783	1.1702
AM80_508	WFI	0.836062	0.470472	2.12409	1.35056	1.01077	1.11548	1.14079	0.809982	0.581297	0.583865	1.07525	0.928605	1.06112	0.973097	0.741941	0.914729	0.742672	0.845643	0.88075	0.195471	0.536705	0.499272	1.03436	0.715418	0.836423	0.707118	1.34605	0.539758	0.609883	1.00873	0.905579	0.663805	1.02396	0.721668	0.819463	0.703481	0.682491	0.976029	0.855338	0.775043	0.94443	1.4605	1.04241	0.992507	1.18524	1.14832	0.675654	0.810507
AM82_117	WFI	1.72761	0.686924	0.780944	1.029	1.71869	0.769725	0.705486	0.436215	0.301151	0.394251	0.777812	0.78773	1.16548	0.710531	0.391182	0.56469	0.580775	0.893022	0.694048	0.361084	0.383778	0.900342	0.846159	0.407349	0.434929	0.405919	1.15814	0.282328	0.268648	0.649802	0.644996	0.520141	0.975432	0.413807	0.556188	0.440245	0.364937	0.819169	0.614968	0.507642	0.703344	1.86784	0.734535	0.627126	1.23786	1.08238	0.50788	0.955203
AM85_101	WFI	1.81845	1.04343	1.77946	1.19397	1.95605	0.764042	0.717771	0.357688	0.17924	0.263093	0.77578	0.892666	0.778011	0.653526	0.360644	0.51326	0.476547	0.785034	0.631729	1.38579	0.706401	0.539886	0.918867	0.278568	0.52057	0.299328	1.43189	0.147979	0.198134	0.573273	0.563692	0.55021	0.889953	0.358561	0.563821	0.307614	0.312636	0.525404	0.46226	0.496046	0.496318	0.745828	0.639286	0.594932	1.32692	1.12257	0.364919	1.27559
AM86_1123	WFI	1.1944	0.223939	0.847169	0.867366	0.413628		0.489436	0.575324	1.23278	2.13172	0.582672	0.614812	1.27604	0.621925	0.759485	0.355208	0.664968	1.49767	0.524083	2.03897	2.57414	1.69373	0.800528	1.3775	1.92999	0.914625	0.420595	1.90739	1.32387	0.818419	0.897555	1.74464	0.619539	0.990359	2.38042	1.42861	1.30048	0.922608	1.02822	2.06745	1.07906	0.706534	2.00428	1.2107	0.715893	0.761283	2.00459	0.596647
AM87b_604	WFI	1.09793	1.43222	2.37289	1.08304	0.961462	2.12462	1.48835	1.29859	0.987315	0.667625	1.23633	1.07563	1.09055	1.05627	1.02109	1.52764	1.2505	0.774238	1.23881	1.01469	0.951502	0.595791	1.36326	0.862067	0.527223	1.04842	1.65438	0.764187	0.814408	0.87236	0.882321	0.895253	1.07431	0.943294	0.962746	0.775222	0.788712	0.77136	0.892665	0.684382	0.735389	1.14054	0.875585	0.865835	1.15533	1.27381	0.516706	0.813178
AM89-rb1_516	WFI	0.925954	0.811349	1.19294	1.6698	0.445914	0.685364	0.646094	0.963589	1.49262	2.01251	0.755144	0.703763	0.837178	0.881858	1.16389	0.704139	0.975987	1.38803	0.782009	1.09287	1.60261	1.48812	1.39007	1.32567	2.42796	1.1235	0.872024	1.75266	1.78648	0.879913	1.31429	2.08187	0.855036	1.10897	2.37199	1.60631	1.54493	0.960607	1.41777	1.82526	1.49475	0.726591	1.85104	1.00716	0.805583	1.03615	2.64895	0.657861
AM89-rb2_119	WFI	1.61593	0.405014	1.11679	1.29314	0.823365	1.31065	1.25873	1.38261	1.47998	1.55486	1.12212	1.21814	1.3203	1.21501	1.39369	1.40681	1.37697	1.61488	1.11839	0.924915	1.15154	2.01049	1.6003	1.22647	1.50891	1.32363	1.49497	1.38854	1.4423	1.03408	1.54266	1.42405	1.30244	1.27929	1.48369	1.26475	1.46169	1.28181	1.46872	1.74519	1.59375	1.67429	1.86647	0.973804	1.11577	1.35609	2.04636	1.07492
AM89-rb3_808	WFI	0.97424	1.44632	0.850896	1.3455	1.06453	1.67047	1.27183	1.00546	0.638139	0.546368	1.04008	1.2265	0.548338	0.806312	0.896262	1.3372	0.897548	0.592395	0.902362	0.752342	0.670279	0.54995	1.35889	0.578614	0.526837	0.74906	2.26627	0.468914	0.451136	0.752529	0.825996	0.562346	0.974007	0.680762	0.732422	0.63309	0.599276	1.15473	0.78652	0.736158	0.788414	1.02232	0.765651	0.907152	1.38278	1.32174	0.373814	0.986401
AM9_109	WFI	0.827679	0.415401		0.791042	1.28378	0.557851	0.645645	0.711592	1.03922	1.46454	0.848044	0.893457	1.74428	0.794344	0.869212	0.625942	0.764028	1.4703	0.930026	0.949234	1.05716	1.886	0.7999	1.1208	1.65546	0.881572	0.621114	1.28123	1.14753	1.05255	1.08916	1.51363	0.970062	1.02744	1.29679	1.13232	1.09684	0.930742	1.20168	1.70521	1.42002	1.83104	1.39943	1.1532	0.901501	0.921205	1.40943	1.30523
AM93_923	WFI	0.619447	0.649043	0.857545	0.828788	1.00568	0.798685	0.830622	0.806361	1.03612	1.20594	0.908023	0.76129	0.988497	0.832522	0.870314	0.747418	0.849711	1.23464	0.855364	2.55639	1.99691	1.09467	0.879997	1.12416	1.11844	0.951024	0.704886	1.28543	1.13555	1.07159	1.0995	1.31512	0.869201	1.02685	1.16996	1.13183	1.14683	0.929552	1.02023	1.35944	1.05824	0.897256	1.0269	0.971518	0.938466	0.928795	1.52884	0.503048
AM94_818	WFI	0.927914	0.871111	0.337008	1.33666	1.08953	1.82392	1.30756	1.29302	0.807833	0.655384	1.11797	1.19823	0.615756	1.11978	1.02806	1.54479	1.21271	0.938864	1.0731	1.09002	0.770791	0.729861	1.39994	0.788789	0.754364	0.970356	2.05333	0.653189	0.635234	0.804011	0.923278	0.806194	1.0015	0.893706	0.723813	0.693761	0.860343	1.09549	0.89955	0.84104	0.867191	1.11715	0.869609	0.880474	1.25954	1.34191	0.634689	0.917081
AM95_503	WFI	1.7251	1.85999	1.22184	1.24271	1.18935	1.1857	0.969055	0.681718	0.473451	0.463555	0.994058	0.844449	0.565142	0.818833	0.58931	0.788102	0.724905	0.80478	0.7172	0.522651	0.470782	0.474971	1.00843	0.560039	0.56321	0.601947	1.36387	0.408612	0.477625	0.8772	0.767261	0.640134	0.991314	0.632951	0.695954	0.558404	0.554889	0.957036	0.715576	0.554382	0.771272	1.09653	0.940547	0.759513	1.18927	1.13175	0.465467	0.897934
AM96_1017	WFI	1.12527	0.747341	1.9126	1.04101	0.790154	0.79279	0.773763	1.0284	1.43781	1.67629	0.806903	0.892569	1.29872	1.09719	1.18455	0.848683	0.973694	1.30374	0.994902	1.48512	1.94211	1.28493	1.12758	1.32663	1.65768	1.22264	0.837072	1.64493	1.43128	1.08981	1.23806	1.52468	0.897677	1.19421	1.62035	1.32748	1.39488	0.902862	1.22596	1.52403	1.11058	0.853487	1.60667	1.3143	0.938486	0.903919	1.45867	0.986124
AM97_310	WFI	1.6966	0.476178	2.45559	0.824564	0.477559	0.311469	0.47813	0.612402	1.02203	1.64729	0.577286	0.696865	1.06983	0.772397	0.751842	0.485866	0.670325	1.41128	0.731505	2.13161	1.2618	2.08449	0.709605	1.1133	2.03658	0.838389	0.469876	1.45036	1.21993	0.975555	1.00014	1.67447	0.735241	0.951692	1.64077	1.25846	1.12141	0.911722	1.01035	1.40369	1.27642	0.798732	1.51568	1.35813	0.709515	0.725563	1.41906	1.02003
AM99_712	WFI	1.93205	1.24126	1.69417	0.90258	0.707365	0.381164	0.842152	0.784242	1.28844	1.85494	0.844793	0.968448	1.49301	0.932516	1.00039	0.573153	0.823702	1.46659	0.805048	1.62199	1.87627	2.17185	0.939278	1.3301	1.94458	1.03805	0.641481	1.65537	1.48471	1.11906	1.23243	1.82953	0.780027	1.10766	1.96731	1.35726	1.32044	0.952824	1.15939	1.98508	1.5144	1.90881	1.58635	1.29952	0.845322	0.919662	1.74495	0.92432
AM108_105	WFR	0.807838	1.49128	0.796933	1.02299	1.147	0.692308	0.814632	0.828599	1.32461	1.87507	0.969793	1.07206	1.21349	1.0276	1.14094	0.707388	0.91416	1.49553	1.14562	1.13282	1.71958	1.7786	0.987999	1.39642	2.05092	1.0867	0.686811	1.68887	1.41463	1.12348	1.22589	1.90413	1.07783	1.2081	1.53312	1.32717	1.41714	0.993861	1.41259	1.95521	1.56368	1.45635	1.59544	1.22121	0.927989	1.06257	1.49765	1.43583
AM115_1016	WFR	0.924527	0.784866	0.997717	0.900141	0.949853	1.31651	1.05061	1.10497	1.00734	0.938409	1.01616	1.08767	0.921241	1.04303	1.03034	1.22678	1.06469	1.08489	1.0806	0.822055	0.970016	0.695806	1.18185	0.935147	1.08351	1.02015	1.27636	0.902846	1.03332	0.893597	1.23996	0.986381	1.17588	0.979434	1.0418	0.975392	0.926361	1.06135	0.999754	0.841163	0.98192	1.21948	1.11402	0.865642	1.01391	1.11554	0.873707	0.83999
AM121-rb1_905	WFR	1.16407	0.585921	1.64942	1.01775	0.792976	0.543882	0.93999	0.99259	1.34315	1.59598	0.891627	0.781036	0.982239	0.7275	1.16587	0.855709	0.987043	1.08883	0.863942	1.55647	1.65747	1.5174	1.18274	1.18477	1.32811	1.08095	0.839324	1.49976	1.37631	0.893889	1.17832	1.53488	0.849192	1.18892	1.54046	1.17577	1.51953	1.00222	1.17091	1.41432	1.02596	0.825688	1.23409	0.954669	0.913153	1.02967	1.95975	0.637708
AM121-rb2_804	WFR	0.734286	1.7936	0.876444	1.05357	0.676798	1.1653	1.03357	1.17375	1.0859	1.03507	0.920791	1.08386	0.638498	1.05863	1.21406	1.20335	1.19219	0.901385	0.988429	0.892872	1.41068	0.923438	1.23495	1.01916	1.00694	1.0956	1.26687	1.01381	1.0221	0.856547	1.16943	1.0171	1.00002	1.08264	0.982933	0.918904	1.11717	0.95412	0.999681	1.02272	0.976099	0.852177	0.883626	0.882959	0.984173	1.06417	0.957235	0.752835
AM121-rb3_1003	WFR	1.1936	1.44111	1.15315	1.54874	2.02883	1.49074	1.34097	0.703812	0.665185	0.422121	1.15231	1.27775	0.53942	0.650276	0.954774	0.987717	0.806424	0.733185	1.02229	2.01053	0.669682	0.40827	1.62993	0.392718	0.730412	0.521467	2.75143	0.448961	0.349348	0.867611	0.883141	0.539976	1.33438	0.622164	0.911416	0.592992	0.567861	1.51974	0.690195	0.492893	0.643174	1.35798	0.787914	0.709228	1.6015	1.50628	0.379636	1.53735
AM125_510	WFR	1.2601	1.86428	1.32055	1.14485	0.728287	1.34435	1.20526	1.1105	0.925872	0.84435	0.997983	0.986487	0.822584	1.11214	1.02807	1.17821	1.12922	0.947566	0.976359	1.31942	0.69545	0.840379	1.20704	0.945056	1.21215	1.01491	1.24261	0.852694	0.930641	0.837198	1.02498	0.956553	0.879078	0.930627	0.887585	0.991329	0.989353	0.966654	1.14273	0.774944	0.989391	1.36213	0.95969	0.907848	0.99657	1.19264	0.729387	0.780801
AM127-rb1rb3_823	WFR	1.11343	2.32087	0.655456	2.71015	0.99769	1.79229	1.52614	1.41238	0.953455	0.757441	1.1585	1.37298	0.513107	1.03806	1.21192	1.7302	1.24531	1.14244	1.35759	0.770275	1.01303	0.550959	1.5917	0.841814	0.669424	1.06321	2.16634	0.73144	0.872396	0.815942	1.17185	0.865283	1.26701	0.965663	0.98353	0.804269	0.873346	1.02837	0.987745	0.888307	0.893137	1.42547	1.013	0.774396	1.17526	1.27623	0.820144	1.20764
AM127-rb3_107	WFR	1.22614	1.36573	1.13104	1.42502	1.16958	2.02851	1.80619	1.52604	1.08492	0.867245	1.49639	1.26256	1.03926	1.26912	1.26583	1.78974	1.33826	1.11907	1.41436	0.538621	0.700608	1.21939	1.52542	1.08719	0.777311	1.28471	2.07364	0.898926	0.916782	1.52625	1.16884	0.927093	1.474	1.14662	0.911026	0.815316	0.853051	1.08031	1.00553	1.25451	1.21823	1.18667	1.21799	1.27247	1.48555	1.44453	0.808741	1.11419
AM127-rb3-tr2_719	WFR	0.55255	0.581515	0.450871	1.27185	1.37469	2.06141	2.07143	1.56514	1.08051	0.869458	1.42731	1.36481	1.26845	1.29794	1.18086	1.74198	1.34235	1.22727	1.2339	1.02226	1.03534	1.23175	1.48798	1.08731	0.998032	1.28955	2.17665	0.895077	1.04513	1.46745	1.36686	0.845819	1.28959	1.10176	1.01909	0.844839	0.94463	1.21504	0.857713	1.05889	1.10738	1.78127	1.03815	1.20059	1.50606	1.41972	0.814901	1.67666
AM129-rb1_623	WFR	1.17581	1.60314	0.57699	0.742805	0.479544	0.453873	0.563668	0.721309	1.50987	2.20977	0.704384	0.641793	1.67297	0.68644	1.04562	0.551372	0.787006	1.44891	0.622771	1.66	1.39078	1.98563	1.09975	1.32417	2.31446	1.01036	0.584959	1.86256	1.51261	0.963268	1.07446	2.24876	0.866541	1.04624	2.873	1.4509	1.54274	1.0812	1.38002	2.16154	1.52576	1.70035	1.9645	1.23547	0.749971	0.925527	1.87504	0.538368
AM129-rb2_422	WFR	1.2527	0.831691	0.257708	0.837762	0.718457	0.719122	0.91605	1.07896	1.48926	1.80799	0.894887	0.986094	1.03524	1.11629	1.30776	0.85732	1.08365	0.934409	1.01778	2.03625	1.45398	2.05754	1.12075	1.28144	1.67911	1.16388	0.883683	1.62385	1.45287	0.958579	1.15075	1.5359	1.00549	1.28195	1.801	1.51655	1.47634	1.04973	1.32192	1.75062	1.22899	0.974091	1.42978	1.00125	0.945785	1.00176	1.69149	1.38371
AM129-rb3_418	WFR	1.11053	0.517536	0.308543	1.12716	1.48224	1.34954	1.39509	0.8844	0.478282	0.361525	1.10572	1.1073	0.257157	0.782086	0.665222	1.17371	0.783177	0.579517	0.944738	2.33583	0.897613	0.438956	1.22515	0.555978	0.532537	0.663208	2.0007	0.343083	0.368186	0.788387	0.728371	0.515953	1.09955	0.562589	0.645537	0.471477	0.476418	1.04352	0.698521	0.698608	0.662334	0.961819	0.642131	0.768053	1.386	1.25237	0.36411	1.89585
AM131_812	WFR	0.808036	0.905433	0.626498	0.939118	0.420431	0.123268	0.391188	0.566614	1.25007	2.3604	0.513635	0.718335	1.1965	0.564501	0.815962	0.358931	0.563447	2.00829	0.576841	2.39415	3.2007	1.94307	0.889868	1.4338	2.41372	0.903566	0.394443	1.99458	1.4152	0.821431	1.00109	2.23996	0.582607	0.994455	2.64869	1.46025	1.3562	0.847902	1.16385	2.77352	1.32275	0.860237	1.96571	1.36011	0.72608	0.816776	2.17403	0.666185
AM136-rb1_817	WFR	0.923376	2.42419	0.78944	1.17421	0.989885	0.971562	0.939533	1.03712	1.04438	1.03732	0.861781	1.03632	0.731105	1.01952	1.086	1.06689	1.04283	1.1911	1.03051	1.84899	1.3086	0.822397	1.10167	1.00969	0.919464	0.998281	0.946571	1.0266	1.09246	0.890838	1.10542	1.30279	0.818292	1.04418	1.09738	1.06844	1.08241	1.01465	1.09335	1.27214	1.15152	0.903078	1.02067	1.2104	0.938339	1.13675	1.23802	0.686244
AM136-rb3_922	WFR	0.464295	2.34269	1.23013	1.427	1.8994	2.27031	1.70149	1.04421	0.708987	0.542243	1.35921	1.28261	0.486525	0.822308	1.00153	1.53077	1.00365	0.69162	1.05461	0.595962	0.830032	0.585791	1.52922	0.567132	0.826717	0.750354	2.72258	0.523351	0.469176	0.922295	0.941598	0.71896	1.22915	0.73273	0.655215	0.568126	0.720295	1.36849	0.879474	0.678354	0.773953	1.16521	0.602062	0.823342	1.5265	1.46281	0.429918	1.23312
AM136-rb3-tr2_324	WFR	2.03077	0.806313	2.04089	1.09935	1.11621	1.84014	1.43761	1.03976	0.502301	0.36074	1.26358	1.10389	0.641875	0.856562	0.705531	1.43807	0.913157	0.676848	0.991627	2.27818	0.467115	0.608089	1.41476	0.571642	0.557515	0.735261	2.50487	0.377799	0.37854	0.818637	0.724706	0.582319	0.994721	0.651475	0.675548	0.416843	0.455513	1.02737	0.617422	0.549312	0.662097	0.770963	0.7113	0.734773	1.37065	1.34995	0.339812	1.49617
AM142-rb1_220	WFR	0.975556	0.653019	0.399188	0.898811	0.285118	0.226666	0.420217	0.614261	1.2835	2.31339	0.495313	0.482557	1.02122	0.580488	0.799887	0.420399	0.59981	1.44775	0.601642	1.75846	2.6915	1.973	0.94445	1.25635	2.20733	0.911527	0.457052	1.87872	1.45386	0.854773	0.983975	2.02181	0.637035	0.874682	2.54009	1.39361	1.41429	0.946874	1.0962	2.12398	1.1118	0.90207	2.11718	1.25786	0.619024	0.73418	2.01325	0.750699
AM142-rb2_1119	WFR	1.09933	0.385351	2.01976	1.09335	0.783255	1.16459	1.21068	1.3181	1.44313	1.3949	1.16411	1.26711	0.936549	1.53746	1.33689	1.34451	1.34426	1.02102	1.01594	1.41671	1.21048	1.19816	1.13707	1.24372	1.11659	1.31081	1.14979	1.44298	1.31753	1.14907	1.14894	1.14054	1.07489	1.35784	1.3247	1.263	1.23434	1.35199	1.14154	1.20954	1.14124	0.819046	1.22467	1.10578	0.929412	1.00476	1.30199	0.895981
AM142-rb3_1112	WFR	1.12518	0.38891	1.11617	1.39021	1.15975	1.97663	1.88788	1.4576	1.0034	0.796248	1.5497	1.52825	0.731899	1.45179	1.12573	1.8921	1.25329	0.710319	1.11993	1.68646	1.11998	0.787409	1.43417	0.933038	0.825177	1.1607	2.31795	0.815107	0.896418	1.29808	1.1332	0.652662	1.34807	1.11171	0.905408	0.773538	0.816891	1.60392	0.9673	0.819806	1.05826	0.97746	0.96211	1.14841	1.40707	1.34634	0.670809	1.62859
AM144_1105	WFR	1.00758	0.585058	1.09712	1.23391	1.3685	1.5723	1.37195	1.1443	0.814489	0.69604	1.12054	1.26395	0.749499	1.07485	0.961067	1.58845	1.15337	0.668613	0.906038	0.717294	0.904918	0.838972	1.27508	0.745097	0.711014	0.907509	1.82602	0.640466	0.709607	0.666228	0.863767	0.544383	0.879319	0.868985	0.658086	0.779721	0.639919	1.25532	0.914697	0.662549	0.857924	1.02746	0.804298	0.842369	1.021	1.30606	0.541215	1.394
AM145_702	WFR	1.77384	0.166972		0.801331	0.81139	0.695812	0.88547	0.84971	1.28389	1.65616	0.877998	0.962973	0.903073	0.951446	0.994776	0.652655	0.942209	1.10371	0.893377	3.3466	1.73453	2.05999	0.93463	1.26728	1.59351	1.0533	0.719342	1.47176	1.43304	1.18956	1.20308	1.4999	0.914724	1.10511	1.69703	1.21362	1.2676	1.21372	1.1367	1.66277	1.26508	1.33205	1.25643	1.32508	0.85235	0.843862	1.4065	0.917411
AM151_504	WFR	1.44607		1.20435	0.976686	0.540047	0.419172	0.641386	0.79135	1.40486	2.11734	0.734092	0.735389	1.38165	0.850534	1.02416	0.557744	0.851522	1.46866	0.64596	1.10392	1.90381	1.71465	0.888275	1.40242	3.10616	1.05111	0.50657	1.91967	1.56552	1.09032	1.08533	2.15759	0.767719	1.2062	2.41416	1.67785	1.57076	0.961878	1.30024	1.90526	1.4693	0.98794	2.03511	1.31354	0.758858	0.825005	1.72427	0.898718
AM15-rb1rb3_822	WFR	1.04234	0.586512	0.616565	1.79723	1.01945	2.09859	1.17497	0.748341	0.431983	0.340293	0.855071	1.53545	0.238685	0.636422	0.813084	1.36492	0.769631	0.713352	0.949826	2.37834	0.49266	0.12856	2.11309	0.313359	0.322808	0.478641	3.62106	0.300684	0.314238	0.387541	0.751189	0.534842	1.19879	0.540781	0.610238	0.496906	0.542512	1.13511	0.794734	0.641281	0.538753	1.12174	0.564073	0.653872	1.31152	1.70056	0.232655	1.17076
AM15-rb3_114	WFR	0.129308	1.08224	2.42905	1.07043	1.11379	0.807608	0.751132	0.376362	0.256026	0.28798	0.866049	0.894488	0.475804	0.565777	0.398611	0.566907	0.372816	0.822901	0.694727	0.699121	0.574482	0.569861	1.08253	0.251993	0.373003	0.299702	1.81976	0.203504	0.1871	0.614377	0.583933	0.577489	1.01848	0.294702	0.643646	0.31341	0.32412	0.840369	0.510161	0.561176	0.577062	1.48872	0.417195	0.543078	1.39674	1.19248	0.28484	1.23078
AM15-rb3-tr2_1122	WFR	1.34224	0.477375	1.49764	1.38886	1.37504	0.890445	1.05806	0.466857	0.591711	0.371891	0.963981	1.31668	0.726489	0.896375	0.869224	0.689639	0.691428	0.828997	0.735427	0.906733	0.842055	0.724885	1.21897	0.290384	0.734162	0.351068	2.38694	0.424035	0.297958	0.757141	0.684347	0.471997	1.0752	0.449791	0.621971	0.689168	0.527384	1.71637	0.648978	0.505088	0.656344	1.45855	0.662453	0.842106	1.42745	1.32017	0.305954	1.74287
AM175-rb1_518	WFR	1.57119	0.591623	2.17166	1.07629	0.270277	0.340429	0.364458	0.595139	1.3607	2.76065	0.565302	0.628806	1.11109	0.577723	0.830621	0.334997	0.626028	1.42045	0.496529	1.4082	2.13499	2.04461	0.969548	1.47657	3.45801	0.931328	0.423353	2.17361	1.62792	0.696848	1.03087	2.71572	0.675126	1.01849	3.19323	1.66621	1.59157	0.871733	1.26095	2.5041	1.52102	0.893229	2.54035	1.216	0.621306	0.825662	2.48989	0.728662
AM175-rb2_316	WFR	1.88592	0.433746	0.636514	0.827719	0.454015	0.36015	0.492371	0.783337	1.40548	2.14845	0.676515	0.704896	0.909285	0.858018	0.963811	0.59663	0.883897	1.24351	0.804796	2.51213	1.71031	2.03205	0.891422	1.34099	2.26251	1.05116	0.630415	1.82271	1.45068	0.938943	1.01439	2.13027	0.760832	1.14072	2.17021	1.45556	1.48156	0.967478	1.19002	1.83811	1.33128	0.635065	1.88415	1.29182	0.738756	0.803953	1.71913	1.03808
AM175-rb3_506	WFR	1.64667	0.746907	0.989577	1.20272	0.92897	1.30185	1.3907	1.03458	0.755716	0.711871	1.16734	1.09884	0.799505	1.04186	0.914475	1.07999	0.904385	1.11353	0.967135	0.340974	0.568197	0.680714	1.10125	0.892116	0.952182	0.927259	1.38173	0.720838	0.712141	1.20581	1.08279	0.755908	1.13414	0.883367	0.94612	0.895579	0.718685	1.11836	0.996893	0.793856	1.09564	1.37573	1.13983	1.14917	1.23977	1.15097	0.697323	0.90438
AM186-rb1_305	WFR	2.42944	0.734743	1.96827	1.23434	0.591778	1.04186	1.07244	1.05493	1.08188	0.973974	1.07194	0.935977	0.878828	1.07321	0.999647	1.11209	1.12615	1.03261	1.08174	1.43965	0.78388	1.26476	1.0493	1.04813	1.05527	1.0853	1.11667	1.08268	1.11653	1.04642	1.11146	1.20553	0.949924	1.11081	1.08181	1.09434	1.07784	0.97211	1.00303	1.00746	0.94873	0.743477	1.16078	1.06741	1.04247	1.04488	1.0347	1.5767
AM186-rb2_909	WFR	1.32808	1.37976	0.596622	1.00954	1.32143	1.30389	1.1901	1.06912	0.991776	0.966093	1.10679	1.02952	0.970997	1.03672	1.02696	1.09608	1.02595	0.983229	1.04054	0.934011	0.935991	1.03145	1.10748	1.01735	0.888282	1.01706	1.25157	0.983142	0.940729	1.02952	1.06839	1.03496	0.98245	1.04858	0.954699	1.08103	1.12905	1.11476	1.06897	0.910965	0.998141	1.14175	0.923097	0.717861	1.0547	1.09843	0.955545	0.795723
AM186-rb3_509	WFR	1.74675	0.491869	3.79828	1.29177	0.84135	1.32475	1.39721	1.38723	1.28013	1.22225	1.34887	1.11399	0.953194	1.29534	1.23875	1.26342	1.27826	1.21582	1.14089	0.657543	1.11205	1.01961	1.16301	1.28561	1.6304	1.30762	1.36881	1.28769	1.32844	1.54733	1.25929	1.20875	1.11216	1.30984	1.35212	1.35659	1.41511	1.18841	1.2007	1.11822	1.34102	1.08344	1.24543	1.46658	1.19884	1.17434	1.16103	0.69304
AM198_106	WFR	1.67907	0.89605	1.75778	1.01897	1.60102	0.757107	0.807733	0.725453	0.740162	0.780483	0.934373	0.928634	1.03239	0.924054	0.754425	0.745867	0.757662	1.13286	1.05002	0.449699	0.671494	1.42575	0.808683	0.890843	0.97168	0.806543	0.803448	0.798769	0.829183	1.06308	0.994293	0.779704	1.09298	0.813523	0.944351	0.839188	0.824979	0.974282	0.892398	1.00126	1.06813	1.65955	1.13685	0.976626	1.06436	0.988324	0.971539	1.07985
AM215_904	WFR	1.37654	1.40284	1.61533	0.783054	1.39652	0.79465	0.783216	0.584107	0.531153	0.60316	0.802167	0.817891	0.798601	0.491657	0.624781	0.612811	0.588128	0.969905	0.717762	0.538158	1.4408	0.872927	0.788614	0.668213	0.734908	0.601932	0.818976	0.573682	0.53289	0.784277	0.796977	0.802728	0.871514	0.699921	0.767872	0.672936	0.633054	0.966135	0.802012	0.601569	0.846266	1.19453	0.616793	0.737461	0.973666	0.926944	0.860716	0.572894
AM21-rb1_612	WFR	0.361794	1.31556	0.78522	0.822068	0.326098	0.186238	0.279965	0.452499	1.2904	2.57274	0.536366	0.464507	1.19564	0.486848	0.727055	0.226026	0.529606	1.54322	0.544805	2.24881	1.82751	1.95277	0.991033	1.3983	2.9729	0.807598	0.360369	2.04815	1.46191	0.861061	0.961929	2.64743	0.579053	0.907106	3.4681	1.41841	1.35277	0.83813	1.24445	2.74194	1.34371	2.0799	2.47134	1.2096	0.694848	0.897846	2.42202	0.488872
AM21-rb2_916	WFR	1.49698	1.96264	1.30662	1.05115	0.775599	0.691011	0.786561	0.893801	1.30201	1.65938	0.770068	0.815672	1.12624	0.788129	1.05114	0.800607	0.91435	1.31941	0.772517	2.95492	1.8892	1.87817	1.04239	1.25447	1.55128	1.08821	0.684996	1.61155	1.31516	0.939056	1.08205	1.74095	0.796792	1.06927	1.59372	1.29646	1.37751	0.990111	1.11317	1.76945	1.09278	0.864248	1.42178	0.949526	0.878811	0.933639	1.95572	0.579499
AM21-rb3_307	WFR	0.870811	0.904882	2.40448	1.15297	0.841337	1.32864	1.24007	0.712243	0.412581	0.336427	1.07161	1.0085	0.489288	0.774648	0.543689	0.984103	0.613088	0.858493	0.800027	1.55567	0.383752	0.34984	1.26185	0.415908	0.470535	0.529413	2.31923	0.295533	0.299382	0.701408	0.671994	0.56796	0.959495	0.482761	0.58842	0.430467	0.388221	1.0259	0.631301	0.504354	0.543488	0.897388	0.480166	0.777397	1.3072	1.27279	0.282107	1.55889
AM233_224	WFR	0.597805	1.23109	0.522903	0.549855	0.256008		0.151522	0.278405	0.982843	2.94853	0.360317	0.439309	1.10085	0.37439	0.475065	0.14553	0.326492	2.07107	0.293319	2.06052	3.72412	2.40063	0.56604	1.42285	3.53632	0.631478	0.176161	2.18591	1.33171	0.876901	0.847957	2.43987	0.527075	0.640619	3.48925	1.42376	1.14563	0.899516	1.1025	3.64359	1.18283	0.766022	3.37095	1.82504	0.524125	0.517773	1.98866	0.548213
AM25_824	WFR	1.06567	0.905869	0.851365	1.06152	1.26816	0.658432	0.548499	0.381385	0.306924	0.334076	0.621072	0.749449	0.590387	0.601027	0.478273	0.410956	0.693894	0.743023	0.543951	1.90321	0.605782	0.152175	0.908204	0.393888	0.569655	0.372788	1.03884	0.28433	0.303604	0.541817	0.509882	0.407866	0.753955	0.46266	0.404496	0.378978	0.379481	0.867903	0.492833	0.368933	0.558558	1.27206	0.4348	0.594842	1.15891	1.02833	0.329207	0.739385
AM36-rb1_401	WFR	1.1155	1.28857	0.409897	1.46885	0.567578	0.695077	0.929009	1.21105	1.6737	1.96153	0.904513	0.922172	1.11337	1.16897	1.49547	1.0018	1.14802	1.12618	0.993162	2.2673	1.55284	1.77866	1.37584	1.40916	2.0314	1.29361	1.04489	1.78275	1.60661	1.00887	1.3019	1.89193	1.01813	1.32244	1.97374	1.58338	1.63471	1.27666	1.32546	2.03952	1.33946	1.03325	1.70525	0.948626	0.866968	1.10759	2.45235	0.968528
AM36-rb3_412	WFR	0.78359	0.540423	1.22806	1.35146	1.87081	1.52714	1.56307	0.736666	0.429563	0.3547	1.23901	1.33837	0.630499	0.859542	0.675217	1.14398	0.600086	0.692444	1.02996	2.83321	0.425201	0.448495	1.77728	0.350538	0.578283	0.468024	3.43645	0.285156	0.246771	0.721085	0.698927	0.662606	1.28543	0.51353	0.897441	0.482354	0.45606	1.0885	0.710187	0.716533	0.563259	1.22947	0.72353	0.82768	1.75892	1.68972	0.210428	1.89432
AM36-rb3-tr2_1006	WFR	1.11268	1.0497	0.90761	1.45436	1.93316	1.71143	1.37734	0.728941	0.778545	0.471887	1.18031	1.25791	0.643304	1.00841	1.2247	1.03188	0.93616	0.877069	1.12645	1.60054	1.26891	0.511136	1.94016	0.328657	0.939026	0.484902	3.68276	0.512409	0.320256	0.839545	0.793772	0.532824	1.28331	0.620671	0.823628	0.538576	0.6198	1.70387	0.89993	0.731699	0.724595	1.63423	1.01627	0.718508	1.70372	1.78915	0.321258	1.62668
AM44-rb1_415	WFR	1.07651	1.21769	0.441405	0.777284	0.708331	0.418685	0.247052	0.495502	1.35583	3.14784	0.566205	0.653634	1.26489	0.658791	0.8612	0.332007	0.527007	1.82766	0.536913	2.8919	2.29873	3.21274	0.784575	1.60385	4.13208	0.866991	0.314363	2.246	1.57289	0.946097	1.02548	2.65281	0.626395	0.997334	3.73232	1.86618	1.4627	1.1009	1.3007	3.49267	1.49807	0.965517	2.97358	1.63706	0.729583	0.76336	2.34325	0.820774
AM44-rb2_405	WFR	0.749609	0.426836	1.36701	0.971568	1.18647	1.39435	1.31836	1.14753	0.74447	0.625501	1.09015	0.929851	0.821572	0.924362	0.915556	1.4815	0.959379	1.03604	0.940188	0.643898	0.539179	0.961876	1.28891	0.706483	0.867288	0.85014	1.87081	0.573993	0.61378	0.7465	0.858373	0.679719	1.0566	0.777218	0.676994	0.737539	0.640521	0.908419	0.8711	0.683155	0.821393	1.54334	0.937796	0.669817	1.26009	1.33127	0.608535	1.29449
AM44-rb3_1126	WFR	1.21551	0.683013	0.654224	1.02037	0.755682	1.54478	1.19052	0.976548	0.699666	0.565674	0.97449	1.1699	0.712188	0.982001	0.851335	1.32651	0.943556	0.848664	0.800929	1.37286	1.00142	0.86129	1.12985	0.614694	0.691084	0.763813	1.61784	0.594073	0.629215	0.664709	0.737929	0.63185	0.759054	0.751897	0.634027	0.65621	0.60762	1.19467	0.801306	0.659845	0.823939	1.1456	0.881796	0.717777	1.06746	1.12653	0.443552	1.43763
AM62_1013	WFR	0.960952	0.751305	0.816419	0.920712	0.930745	0.573489	0.764807	0.83991	1.18538	1.48636	0.78881	0.815536	1.28767	0.831804	1.00129	0.678158	0.849563	1.27114	0.88194	1.82745	1.97836	1.13228	0.98304	1.2091	1.46401	1.06691	0.700067	1.44171	1.33159	1.056	1.14192	1.36412	0.905375	1.04974	1.55515	1.22529	1.18402	0.985274	1.02585	1.35824	1.02842	1.03779	1.3866	1.11055		0.908204	1.34934	0.514778
AM69-rb1b_602	WFR	0.451828	2.55725	0.575101	1.66657	0.772589	1.79839	1.25748	1.38518	1.36445	1.04966	1.18504	1.18558	1.38041	1.17067	1.35414	1.53905	1.3383	1.07759	1.49742	2.00153	0.803472	0.877707	1.53077	0.853689	0.798205	1.25002	1.64859	1.15391	1.33956	0.908171	1.47635	1.2999	1.25587	1.20109	1.49276	0.962718	1.35061	1.14036	1.3506	1.17268	1.10718	1.52494	1.48579	0.914407	0.649262	0.803435	1.62579	0.74522
AM69-rb3_524	WFR	1.31087	1.50002	1.18045	1.33448	1.02066	0.916998	1.04301	0.434703	0.406292	0.352742	0.966511	1.0822	0.507675	0.684313	0.591005	0.571695	0.585707	0.808687	0.703725	1.27489	0.358339	0.510294	1.36789	0.25185	0.813689	0.315426	2.48019	0.290742	0.289881	0.636747	0.592113	0.640009	1.05133	0.423406	0.808545	0.547431	0.49424	1.23899	0.738264	0.43732	0.613042	1.71539	0.519874	0.678864	1.60047	1.47402	0.169848	1.12046
AM69-rb3-tr2_319	WFR	2.30962	0.562793		1.28373	1.0394	0.966241	1.0115	0.445878	0.341478	0.270833	0.924029	1.01481	0.57923	0.646695	0.508603	0.687135	0.539995	0.822428	0.760013	2.9137	0.701061	0.293193	1.37527	0.244373	0.463922	0.307399	2.80294	0.229969	0.207489	0.572316	0.529922	0.580224	0.978646	0.338122	0.655971	0.3779	0.424938	1.06537	0.535739	0.447644	0.439304	1.04771	0.507586	0.651483	1.45405	1.38839	0.253668	1.67785
AM81_103	WFR	1.62551	0.659373	0.617252	0.693385	0.335019		0.227866	0.374185	1.18057	3.43557	0.475497	0.526105	0.895078	0.459029	0.651311	0.205381	0.405164	1.86517	0.539022	1.71227	2.81699	3.68435	0.788532	1.51894	4.29551	0.77212	0.26606	2.39251	1.52329	0.828657	0.935233	3.27702	0.577338	0.820183	3.53059	1.62438	1.3612	0.918814	1.29935	4.3269	1.665	1.76168	3.87777	1.47915	0.582063	0.739308	2.75543	0.991331
AM83-rb3_303	WFR	1.20865	0.560949	2.61032	1.3557	1.27734	1.12313	1.12749	0.532802	0.342146	0.354887	1.07249	1.07477	0.623295	0.791315	0.510225	0.720041	0.624025	1.08686	0.768225		0.457346	0.299969	1.181	0.326974	0.55239	0.420069	2.22348	0.261155	0.320111	0.762612	0.742852	0.644465	1.24028	0.455226	0.71434	0.453009	0.512165	1.15607	0.641513	0.475021	0.643972	0.821243	0.619561	0.831633	1.51437	1.31365	0.239928	1.54085
AM83-rb3-tr1_723	WFR	1.27395	1.12234	0.622986	1.13462	1.72595	1.16861	1.25044	0.559071	0.460075	0.403771	1.03684	1.13381	0.897175	0.737529	0.720102	0.70772	0.666682	1.11775	0.699632	2.6149	1.36189	0.598844	1.32924	0.3916	0.773725	0.435354	2.22626	0.342237	0.348281	0.76085	0.932061	0.581129	1.28518	0.492578	0.788085	0.575295	0.564012	1.33197	0.772321	0.73593	0.790273	3.08152	0.546762	0.843219	1.55083	1.43386	0.334495	1.82605
AM83-rb3-tr2_423	WFR	1.22374	0.669054	0.518587	1.11026	1.64449	0.88061	1.04981	0.51059	0.368092	0.333441	0.948131	1.07644	0.722551	0.71141	0.581889	0.729592	0.55173	0.84736	0.792211	3.76153	0.534936	0.847674	1.1127	0.32356	0.574901	0.384836	1.94596	0.270999	0.258929	0.692469	0.668476	0.572715	1.09961	0.464956	0.750934	0.520594	0.468279	0.946916	0.732896	0.567631	0.660501	1.41021	0.713797	0.763968	1.46755	1.26565	0.344405	1.7121
AM101_806	WFS	1.08815	0.995741	1.12301	1.27683	0.893218	1.49493	1.27547	1.2771	1.01476	0.822371	1.0214	1.20254	0.688032	1.05612	1.2753	1.418	1.26666	0.811132	1.01375	1.11481	0.88897	0.64241	1.288	0.959416	0.913214	1.09271	1.54233	0.863837	1.00777	0.907908	1.09438	1.03641	0.959526	1.0741	0.891058	0.904001	1.04439	0.838778	1.0152	1.02321	0.998579	0.973428	1.05113	0.813116	1.0861	1.18311	0.73414	0.838551
AM103_216	WFS	0.779545	1.02758	0.562178	0.660953	0.303076		0.165785	0.354968	1.08282	2.8089	0.459814	0.498545	0.97459	0.488078	0.610356	0.196352	0.434067	1.86473	0.380285	1.88219	2.98378	2.18165	0.66105	1.41086	3.09944	0.704331	0.230424	2.10867	1.39277	0.907201	0.858738	2.43988	0.621162	0.764326	3.15004	1.47737	1.28723	0.967649	1.21816	2.88295	1.23744	0.780371	2.84573	1.85678	0.620716	0.644738	1.943	0.655378
AM104_718	WFS	1.64662	0.823136	0.253457	0.828601	0.996421	0.954094	1.05587	0.957694	0.98055	1.06513	0.982188	0.963826	1.61503	0.972044	0.969118	0.906102	1.02143	1.63745	1.00196	1.44827	1.19138	1.50911	0.992417	1.03835	1.23841	0.99337	1.01879	0.973911	1.06417	0.972981	1.16586	1.11432	0.920124	1.03888	1.17738	1.02942	1.07447	1.08608	1.07409	1.2386	1.17376	2.22909	0.989985	0.976631	1.11495	1.08186	0.969536	0.973141
AM110_715	WFS	1.74858	0.685622	0.542221	0.780757	0.669595	0.458663	0.850775	0.78315	1.29961	2.0428	0.799337	0.898536	1.45227	0.897276	1.09177	0.546507	0.904431	1.59587	0.811035	1.85748	2.02626	2.03376	0.925374	1.32274	1.9678	1.02755	0.585643	1.66162	1.42396	1.02774	1.20176	1.85796	0.833569	1.09142	2.01652	1.35419	1.50111	1.01091	1.27045	2.16252	1.4006	1.52313	1.64009	1.32823	0.877008	0.906897	1.80218	1.33979
AM126_1009	WFS	0.469831	1.40204	0.670788	0.741865	0.421041			0.456775	1.1344	2.3625	0.509545	0.429562	1.64396	0.332615	0.67459	0.291098	0.511453	1.83289	0.635134	2.32487	2.36138	1.67165	0.710051	1.41531	2.50486	0.811438	0.3039	1.97258	1.39496	0.848657	0.950457	2.02045	0.657217	0.749324	2.60537	1.28945	1.04983	0.718748	0.989887	2.45795	1.10297	0.992984	2.43892	1.35058	0.679929	0.664439	1.86909	0.642212
AM13-rb1_1113	WFS	0.658679	0.273505	0.590767	0.944121	0.518662	0.448267	0.660999	0.71451	1.12555	1.40839	0.709936	0.893249	1.29018	0.796185	0.896483	0.70121	0.815518	1.30333	0.626976	1.42661	1.50336	1.35308	0.801034	1.06956	1.46182	0.876249	0.566428	1.36033	1.14057	0.821715	0.885036	1.28898	0.67537	0.958337	1.40669	1.16548	1.07731	0.893252	1.00679	1.21907	0.930315	0.821281	1.44383	1.07355	0.667743	0.807932	1.42802	0.615939
AM13-rb2_515	WFS	1.5284	1.51767	2.73686	1.35485	0.80237	1.56734	1.3537	1.3686	1.11155	0.937498	1.20614	1.13711	0.857046	1.13162	1.19059	1.35534	1.24195	1.15272	1.0703	0.681865	0.915377	0.833215	1.26588	1.0579	1.32693	1.19725	1.52569	0.998937	1.12498	1.10681	1.19187	1.0915	1.01648	1.113	1.19527	1.02898	1.12698	0.922483	1.12742	1.04956	1.32121	1.34531	1.18287	1.06034	1.10184	1.23191	0.882783	1.00415
AM13-rb3_907	WFS	1.30845	2.22756	1.13321	1.28104	1.77454	2.17399	1.85118	1.00898	0.755018	0.509175	1.41678	1.19426	0.613401	0.815156	1.02927	1.56364	0.975084	0.717804	1.02902	0.795683	0.867555	0.863793	1.53236	0.637482	0.674953	0.816975	2.71477	0.547102	0.526666	1.09567	0.918106	0.700693	1.27316	0.736342	0.67397	0.660671	0.602819	1.32675	0.791106	0.698166	0.807226	1.04699	0.792299	0.876496	1.68463	1.44251	0.460736	1.2541
AM140-rb1_205	WFS	1.12513	2.04105	0.97888	2.17403	0.389107	0.248977	0.425514	0.74387	1.60371	2.94163	0.605398	0.770367	0.949855	0.72125	1.05523	0.548817	0.700712	1.68125	0.695651	2.13699	3.48114	2.20669	1.30275	1.68721	2.71971	1.14568	0.612481	2.38107	1.85316	0.909568	1.27266	2.60202	0.836201	1.09075	3.15725	1.77827	1.80401	1.09344	1.35149	2.54509	1.41818	0.95073	2.711	1.33974	0.690692	0.956545	2.97593	0.574286
AM140-rb2_608	WFS	0.992181	1.3114	1.75648	1.14061	0.519078	1.0767	1.12573	1.30851	1.78093	1.74333	1.04532	0.976761	1.09893	1.18883	1.53826	1.28091	1.22862	1.06133	1.24301	1.46373	0.97782	1.86983	1.40089	1.41855	1.76414	1.38111	1.21172	1.72069	1.61277	1.24641	1.26471	1.59621	0.998853	1.37547	2.01751	1.48883	1.57938	1.41224	1.2721	1.75403	1.38887	1.65019	1.61075	1.23502	1.07802	1.09076	1.77492	0.785531
AM140-rb3_911	WFS	1.34919	3.25466	1.59154	1.08942	1.31771	1.84498	1.68279	1.37217	1.06804	0.877257	1.44174	1.29252	0.681559	1.08757	1.2162	1.64609	1.23725	0.773707	1.14566	1.09016	1.28867	0.966654	1.37468	1.02926	0.881415	1.21197	1.84385	0.925192	0.994512	1.30331	1.25949	0.843617	1.25047	1.11271	0.905111	0.917089	1.11386	1.06478	1.09078	1.11225	0.989201	1.05848	0.954818	1.03484	1.40294	1.28582	0.956564	1.02672
AM149_1115	WFS	1.24767	0.329027	0.395157	1.08081	0.752979	0.933969	0.955891	1.089	1.55786	1.82828	0.984339	1.09985	0.936584	0.908578	1.34083	1.01306	1.17359	1.01608	0.785265	1.90273	1.61187	1.71205	1.19195	1.37035	1.30739	1.27793	0.914408	1.72071	1.43252	0.944684	1.10871	1.4426	0.765867	1.33477	1.70087	1.52405	1.43843	1.13769	1.28836	1.47234	1.27264	0.77851	1.51144	1.11033	0.920334	1.03414	1.72391	1.3061
AM161_919	WFS	1.18458	1.70325	1.75865	0.8509	1.23072	0.697402	0.753305	0.514899	0.485108	0.579384	0.716755	0.720769	0.908737	0.624011	0.541283	0.612638	0.669575	1.10218	0.583625	0.699111	0.755167	0.691941	0.739133	0.632344	0.725182	0.55756	0.748355	0.526469	0.535217	0.743261	0.743043	0.75798	0.86065	0.672794	0.692577	0.631547	0.692164	0.922761	0.778026	0.668885	0.695963	1.14004	0.532187	0.665635	0.999144	0.926613	0.732119	0.998072
AM168-rb1_404	WFS	1.1819	0.976612	0.586037	1.0518	0.80766	0.326067	0.668941	0.896595	1.76303	2.97197	0.710107	0.843766	1.08694	0.797046	1.27765	0.677182	0.789789	1.27852	0.829896	2.46137	2.52788	3.13183	1.3182	1.68475	3.43827	1.19447	0.699096	2.37602	1.98207	0.963955	1.25667	2.54127	0.938631	1.1116	3.42476	1.98406	1.70976	1.22117	1.47632	2.75106	1.62123	1.11815	2.6601	1.17773	0.857396	1.08385	3.47585	1.59014
AM168-rb1-tr3_917	WFS	1.09928	3.1383	0.924522	0.755676	0.664728	0.246464	0.592402	0.718997	1.42999	2.46772	0.626718	0.662208	1.37325	0.536716	0.986401	0.431359	0.728158	1.67383	0.65406	2.57722	2.46979	2.12396	0.919088	1.53057	2.14035	1.01331	0.494765	2.20728	1.47588	1.0305	0.985134	2.35266	0.770268	1.11024	2.35272	1.54234	1.62525	1.02196	1.23379	2.70264	1.2826	0.906644	2.09706	1.26425	0.706294	0.806748	2.45775	0.367989
AM169-rb1_1121	WFS	0.8137	0.36702	0.982284	1.09452	0.453025	0.662233	0.790013	0.912751	1.3707	1.62529	0.740024	0.946073	1.14327	1.00851	0.9982	0.850652	0.919109	1.19275	0.557818	1.6937	1.86542	1.41254	1.11778	1.21901	1.4783	1.09466	0.805729	1.62167	1.30782	0.841124	1.10175	1.43508	0.832682	1.10346	1.69443	1.34108	1.36653	1.08589	1.19183	1.51683	1.12022	0.820895	1.61532	0.924623	0.756657	0.953815	2.05563	0.858462
AM169-rb2_120	WFS	1.20972	0.815594	0.497537	1.0422	1.25374	1.13534	1.02028	1.17735	1.25682	1.40552	1.08919	1.10829	1.56211	1.09533	1.26728	1.12187	1.14714	1.25262	1.23018	0.716187	1.06893	1.87603	1.27867	1.15138	1.35688	1.18003	1.23131	1.30486	1.18446	1.05409	1.23957	1.21101	1.21887	1.17612	1.14904	1.18607	1.23115	1.34835	1.24458	1.64442	1.53093	2.23661	1.61216	1.06065	1.14149	1.24158	1.62587	1.04554
AM169-rb3_302	WFS	2.36377	0.58541	4.2357	1.45403	1.02387	1.36699	1.25057	0.712217	0.394938	0.331181	1.11407	1.19545	0.550983	0.805753	0.565674	1.00566	0.695767	1.02572	0.903471	3.64018	0.69424	0.461557	1.35499	0.403159	0.457698	0.489907	2.72477	0.293028	0.277371	0.761837	0.701237	0.65301	1.22099	0.533591	0.775278	0.460765	0.413422	1.20266	0.614257	0.613786	0.605139	0.80115	0.589556	0.78924	1.62549	1.43603	0.304613	1.62843
AM172_811	WFS	0.761673	2.99331	0.871541	1.18553	1.17002	0.935522	0.885102	0.764503	0.61669	0.617296	0.888562	0.969575	0.639486	0.89043	0.762495	0.856318	0.80835	0.913453	0.778378	0.716949	0.80676	0.468758	1.0365	0.70473	0.768245	0.705658	1.1604	0.576853	0.597975	0.838892	0.859182	0.805654	1.08703	0.760181	0.732511	0.659173	0.661257	0.965056	0.800069	0.893779	0.923396	0.956623	0.66877	0.823693	1.08362	1.07409	0.665862	1.06284
AM18-rb1_1106	WFS	0.571648	0.468458	1.00186	0.924371	0.713778	0.37756	0.732627	0.920223	1.2991	1.55683	0.8743	0.9147	1.29821	0.896072	0.99115	0.853224	0.949912	1.29667	0.799889	1.85491	1.65072	1.40627	0.932622	1.24231	1.47641	1.10758	0.675648	1.54601	1.26072	0.930637	0.983483	1.36944	0.850985	1.13517	1.48287	1.3365	1.21302	1.21686	1.20008	1.52903	1.13471	0.904305	1.50502	1.12968	0.795379	0.887843	1.53799	1.32327
AM18-rb2_110	WFS	1.43562	1.43131	0.521242	1.2743	1.29308	1.39999	1.14079	0.881553	0.545501	0.495391	1.15817	1.11965	1.25853	0.795834	0.652103	1.12917	0.655416	0.98785	0.911302	1.61058	0.911795	0.848636	1.23821	0.634804	0.728128	0.722501	1.78304	0.439684	0.531865	0.924932	0.909452	0.633645	1.16363	0.677465	0.68292	0.495985	0.53446	0.979013	0.814774	0.841453	0.980069	2.1352	0.973199	0.983782	1.41814	1.38232	0.547403	1.26554
AM18-rb3_716	WFS	1.60711	0.690958	2.50657	1.30335	1.67321	1.06299	1.1577	0.507484	0.413628	0.344201	0.947445	1.16738	1.01699	0.695216	0.590638	0.670765	0.51247	0.972439	0.707599	2.85257	1.35898	0.293494	1.24263	0.350792	0.605119	0.395407	2.24525	0.304762	0.279786	0.744798	0.809684	0.532246	1.22579	0.465315	0.86505	0.451103	0.500481	1.18568	0.587	0.575416	0.633035	1.99074	0.553736	0.8056	1.46989	1.38746	0.310077	2.5908
AM192_424	WFS	1.12988		0.482289	0.808497	0.96981	0.565971	0.723134	0.44259	0.342033	0.342913	0.708125	0.654494	0.787465	0.611018	0.419172	0.570034	0.593359	0.613223	0.673401	2.27549	0.453549	0.459737	0.742266	0.457869	0.445125	0.409974	0.844195	0.310072	0.360694	0.612781	0.631186	0.531717	0.778964	0.501339	0.586431	0.473969	0.45348	0.755138	0.604294	0.6423	0.683802	1.0885	0.772836	0.679236	1.02028	0.880748	0.527546	0.937293
AM207-rb1_704	WFS	1.12599	0.635018	1.30617	0.974153	0.740698	1.03744	1.1361	1.12569	1.31217	1.42959	1.00971	1.19284	1.56958	1.16853	1.21663	1.03517	1.17034	1.11973	0.957699	1.4316	1.58543	1.33331	1.21265	1.15628	1.43459	1.17027	1.11649	1.30225	1.34345	0.990479	1.31741	1.22267	0.958588	1.11589	1.43885	1.09152	1.3832	1.11148	1.19949	1.5311	1.27923	1.60699	1.38175	1.01626	0.977933	1.13965	1.6561	1.16512
AM207-rb2b_606	WFS	0.902488	1.09175	0.235537	1.07153	1.02364	1.86562	1.38281	1.32395	1.06912	0.661378	1.19919	1.13306	0.875154	0.997166	1.10433	1.5333	1.15575	0.92688	1.08705	0.718709	0.555932	0.833522	1.34835	0.901652	0.744046	1.03687	1.66595	0.801561	0.926503	0.87063	1.01579	0.720993	1.02204	0.962282	0.91135	0.737824	0.773252	0.75218	0.966159	0.809433	0.837611	1.54553	0.931056	0.874607	1.20606	1.22321	0.586841	0.812696
AM207-rb3_1107	WFS	1.01652	0.631646	1.05659	1.34855	1.50389	1.5035	1.32513	0.795753	0.682789	0.486904	1.15103	1.5396	0.917357	0.906662	1.00958	1.24887	0.896888	0.740086	0.951542		1.28802	0.693325	1.50571	0.423161	0.748678	0.565394	2.92828	0.508197	0.355589	0.77513	0.775362	0.640919	1.18735	0.58463	0.80799	0.730028	0.641907	1.68811	0.758677	0.638732	0.792045	1.62655	0.808942	0.886412	1.54393	1.48707	0.416119	1.88429
AM210_122	WFS	1.56542		0.986278	1.02531	1.26886	1.05156	0.83407	0.659105	0.468316	0.477648	0.852422	0.918489	1.06861	0.65608	0.58023	0.77353	0.627551	1.2191	0.923125	0.307314	0.751255	0.604016	0.840531	0.564524	0.620788	0.585954	1.01366	0.426228	0.494904	0.68363	0.783707	0.707223	0.886983	0.614447	0.628867	0.566409	0.583265	0.823688	0.79729	0.681645	0.86037	1.83551	1.06361	0.714459	1.05112	1.04572	0.576113	0.891696
AM212-rb1_213	WFS	0.847832	2.09537	0.7248	0.849054	0.341767	0.302868	0.56037	0.786843	1.52362	2.44682	0.614851	0.803421	0.721939	0.799794	1.0103	0.585538	0.779329	1.27644	0.516918	1.47005	2.25522	1.90956	1.04271	1.43204	2.37913	1.04572	0.570113	2.06751	1.58807	0.923432	1.15601	2.11907	0.749016	1.0769	2.59169	1.5872	1.69095	1.04833	1.21211	2.18904	1.48765	0.856142	2.3556	1.43439	0.615939	0.906611	2.03625	0.896575
AM212-rb2_1002	WFS	1.22802	2.54974	1.00982	1.17456	1.26792	1.91259	1.40451	1.51635	1.21708	1.01313	1.10187	1.32125	0.947729	1.32537	1.34951	1.62435	1.39656	0.97204	1.23288	1.23901	1.35137	0.937332	1.47319	1.0419	1.20466	1.27522	1.80923	1.01022	1.05125	0.994772	1.37038	0.933372	1.38105	1.11147	1.10497	1.00568	1.1338	1.0979	1.1662	0.890508	1.08972	1.18101	0.962984	0.961752	1.16953	1.30996	1.02189	0.849076
AM212-rb3_1125	WFS	1.2511	0.44526	1.30697	1.20812	1.37176	1.74827	1.48449	1.01919	0.736435	0.555156	1.21259	1.37652	0.735136	1.10181	0.933562	1.51984	0.900266	0.859252	0.87836	2.023	0.855888	0.634389	1.38572	0.587192	0.740104	0.781713	2.35185	0.539048	0.498018	0.847571	0.888179	0.53161	1.13987	0.791799	0.6769	0.644068	0.641036	1.42557	0.803836	0.608519	0.779996	1.22565	0.835147	0.721693	1.25973	1.32696	0.198057	1.6039
AM214-rb1_1020	WFS	0.745454	0.975606	0.931638	1.10631	1.44227	1.84984	1.35706	1.1773	0.821673	0.638477	1.1523	1.14268	0.916786	0.981919	1.07189	1.43309	1.01769	0.735168	1.16853	0.83388	0.597924	0.641492	1.50336	0.724735	0.830479	0.923116	2.20393	0.611594	0.739325	1.03174	1.18173	0.617981	1.17439	0.837064	0.828803	0.654952	0.717778	1.19359	0.893288	0.836661	0.849762	1.20382	0.789265	0.827979	1.44067	1.36262	0.539175	1.18049
AM214-rb2_722	WFS	1.98789	1.0549	0.559667	0.909476	0.544728	0.760625	1.02424	1.06832	1.38381	1.79663	0.91048	1.0127	2.00767	1.10835	1.2101	0.894225	1.01688	1.74851	1.02263	1.44313	2.21063	2.16683	1.22743	1.33558	1.77198	1.18328	0.991707	1.57024	1.53735	1.09385	1.39029	1.49539	1.01512	1.21539	1.98037	1.2783	1.44876	1.19633	1.39424	1.92937	1.52076	2.77475	1.4035	1.08846	1.00283	1.12477	1.96852	1.15016
AM214-rb3_920	WFS	0.688166	2.16674	1.67448	1.27462	1.39225	1.98581	1.6871	1.19329	0.798415	0.646874	1.21273	1.17411	0.812953	0.853026	1.06185	1.5464	1.06726	0.819566	1.0469	0.859778	0.61714	0.853156	1.41262	0.702783	0.931306	0.890873	2.21902	0.632752	0.675251	0.946387	0.94718	0.598664	1.09852	0.832811	0.712608	0.646428	0.792936	1.17541	0.923852	0.756247	0.86534	1.11099	0.73822	0.77354	1.32079	1.30652	0.65444	1.06551
AM227_713	WFS	1.60804	0.417306	0.448968	1.02953	1.04519	0.514081	0.890906	0.737899	0.978525	1.26972	0.912056	0.933241	1.66647	0.85328	0.812267	0.555487	0.74805	1.68424	0.866602	1.60729	2.08336	1.3559	0.846217	1.13929	1.93758	0.918474	0.691346	1.22455	1.22193	1.13692	1.16209	1.39279	0.933921	1.00114	1.47388	1.06634	1.13282	1.14881	1.12656	1.35819	1.48781	2.35086	1.17824	1.19409	0.97985	0.956592	1.52627	1.03031
AM29-rb1_221	WFS	1.10505	1.21612	0.470548	1.61822	0.42204	0.343457	0.504796	0.808912	1.4846	2.38618	0.751699	0.763298	1.1184	0.814518	1.03958	0.623261	0.778331	1.25633	0.746875	1.58492	2.29721	1.8203	1.09567	1.42349	2.01369	1.11064	0.637413	1.97361	1.54725	0.974274	1.16065	2.0961	0.813029	1.04652	2.48598	1.54415	1.63465	1.09681	1.23801	2.01332	1.25413	1.14788	2.20108	1.26783	0.674463	0.846785	1.99711	0.847865
AM29-rb3_906	WFS	1.52604	1.87261	1.17481	1.41839	1.73108	1.29121	1.25326	0.723253	0.562127	0.468901	1.10339	1.06909	0.436663	0.774966	0.765437	0.839949	0.711449	0.733082	0.849821	0.575425	1.07738	0.607599	1.26294	0.453989	0.555883	0.553226	2.08685	0.447215	0.340695	0.781126	0.806634	0.708288	1.16607	0.572033	0.669987	0.569539	0.662029	1.25572	0.787254	0.563576	0.736927	1.05706	0.680508	0.685704	1.44166	1.30576	0.526946	1.13683
AM29-rb3-tr2_903	WFS	1.57226	1.23204	0.816871	1.22089	1.71948	1.54081	1.31705	0.790417	0.612717	0.468217	1.17035	1.12736	0.538971	0.731052	0.85678	1.06102	0.635043	0.817531	0.937191	0.558408	0.432834	0.672388	1.34466	0.478024	0.646409	0.59026	2.13828	0.457443	0.337787	0.794669	0.800982	0.763746	1.10685	0.654719	0.648415	0.637545	0.587939	1.24149	0.801349	0.663851	0.656251	1.13222	0.533945	0.744131	1.47343	1.34704	0.420947	1.21446
AM42_1120	WFS	1.12965	0.305241	0.784094	0.771346	1.05391	0.730403	0.72519	0.646497	0.666444	0.752723	0.760797	0.897075	1.10836	0.98749	0.655457	0.763856	0.728962	0.924463	0.684022	0.74282	1.26393	0.850375	0.75633	0.739514	0.732236	0.679561	0.766309	0.689536	0.698303	0.686144	0.815105	0.759106	0.741683	0.714969	0.713644	0.727368	0.715694	1.00642	0.871138	0.77822	0.814816	1.00534	0.772588	0.787213	0.828666	0.879733	0.919094	1.28233
AM45-rb1_222	WFS	0.852732	0.541024	0.582505	0.766743	0.384457	0.548413	0.540293	0.835453	1.21777	1.49615	0.709958	0.828041	0.789616	0.76825	0.936866	0.69624	0.853067	1.07132	0.763344	2.14545	1.42243	1.48375	0.953142	1.0318	1.40744	0.951846	0.677345	1.32552	1.1616	0.829872	0.944556	1.2303	0.720813	0.941177	1.51681	1.12087	1.19537	0.897363	1.08193	1.28201	1.02197	0.710087	1.27137	1.03645	0.705816	0.863265	1.31358	0.450076
AM45-rb2_711	WFS	0.757018	1.24625	0.917695	1.31367	1.48498	1.91254	1.63902	1.28861	0.897474	0.745731	1.28501	1.36072	1.28229	1.07137	1.04568	1.57177	1.17606	1.14617	1.14319	0.798188	1.10085	1.11471	1.44991	0.895094	0.878965	1.06756	2.07504	0.731093	0.904771	0.908432	1.21082	0.846824	1.28729	0.976543	0.909445	0.770221	0.866966	1.13356	1.04844	1.00658	1.05989	2.27975	1.09413	0.948697	1.37477	1.40906	0.780953	1.74927
AM45-rb3b_603	WFS	0.882438	1.01921	1.57837	1.37998	1.45063	1.00645	0.894392	0.364116	0.254481	0.186961	0.816149	0.936935	0.27257	0.587189	0.355902	0.491831	0.355458	0.695973	0.690773	2.1925	0.503886	1.01356	1.27396	0.231224	0.288687	0.269893	2.12717	0.168103	0.186244	0.461126	0.490959	0.527601	0.87017	0.300901	0.813242	0.326442	0.34419	0.597731	0.458105	0.423084	0.410708	1.63677	0.430372	0.598396	1.43029	1.29355	0.246928	1.20556
AM52_1108	WFS	1.15657	0.591025	1.41842	0.729281	1.25668	0.577392	0.460025	0.318764	0.337826	0.345883	0.626256	0.71964	0.824128	0.59218	0.379204	0.436229	0.598545	0.82323	0.464992	0.483447	0.591128	0.211962	0.701435	0.345007	0.567651	0.323246	0.855502	0.304357	0.282112	0.585777	0.499303	0.494666	0.78067	0.470292	0.527114	0.46015	0.426921	1.07906	0.482998	0.464068	0.581038	1.32098	0.635302	0.660333		0.909244	0.531834	0.865975
AM90-rb1_1010	WFS	0.45982		0.68326	1.06213	0.582239	0.372419	0.671901	0.745084	1.43633	2.18282	0.684042	0.725915	1.15234	0.827175	1.08411	0.493634	0.804129	1.45267	0.818709	1.94112	2.20494	1.25224	1.166	1.42689	1.9667	1.0912	0.571706	1.94387	1.57913	0.961439	1.26151	2.07659	0.823514	1.03124	2.43612	1.51612	1.54964	0.94697	1.25499	2.13751	1.2047	0.71401	2.08207	1.03324	0.818292	0.9547	2.12485	0.612016
AM90-rb2b_601	WFS	0.743148	2.12189	1.71191	1.09658	0.973033	1.84341	1.32488	1.27889	1.17369	0.858865	1.26886	1.09255	0.918148	1.12053	1.2161	1.36126	1.23872	0.694193	1.13299	1.44027	0.593885	0.745923	1.35703	1.02373	0.882721	1.15306	1.56515	0.966148	1.04294	1.10773	1.07851	0.898392	1.20675	1.08116	0.972454	0.960039	1.00385	1.09618	1.01441	0.931008	0.91062	1.49586	1.05666	0.967418	1.19162	1.23849	0.839232	0.970752
AM90-rb3_514	WFS	0.144666	1.26071	1.05756	1.35304	1.25647	1.91148	1.4171	0.873702	0.482922	0.413543	1.18383	1.16511	0.615339	0.823452	0.721529	1.1367	0.746078	0.633513	0.867664	0.310215	0.394477	0.475307	1.46132	0.463212	0.774084	0.595011	2.6008	0.36788	0.293126	0.703055	0.683347	0.653156	1.12375	0.529704	0.777669	0.415711	0.60748	1.0496	0.751242	0.555649	0.691645	1.39511	0.731171	0.73442	1.43774	1.44346	0.275043	1.39866
AM91_420	WFS	1.16126	1.0203	0.935845	0.638101	1.55203	0.592965	0.652048	0.36126	0.259815	0.246526	0.688817	0.726107	0.553986	0.64415	0.405775	0.4612	0.519089	0.509248	0.538068	0.536631	0.357625	0.292139	0.782229	0.286202	0.319239	0.301335	1.12273	0.198836	0.24297	0.526044	0.596576	0.398515	0.761784	0.420872	0.524041	0.38768	0.349134	0.876824	0.523355	0.513652	0.509161	1.06233	0.654901	0.578704	1.16413	0.977756	0.299455	1.19165
[truncated: 1,336 more columns]
