# Supplementary material for: Untargeted and targeted metabolomics approaches to characterise, select and advance cassava pre‐breeding populations with enhanced whitefly tolerance
Source: Plant J. 2025 May 27;122(4):e70233. doi: 10.1111/tpj.70233 (PMC12109377; doi:10.1111/tpj.70233)
Supplement: Supplementary file 10 — Data S9. Descriptors of OPLS‐DA models. [file TPJ-122-0-s008.xlsx]

## Sheet: Selected Pheno-metabotypes
CM8996	Model M1 stats_CM8996_OPLSDA_WF-R vs WF-S
Component	R2X	R2X(cum)	Eigenvalue	R2	R2(cum)	Q2	Limit	Q2(cum)
Model		0.369			0.992			0.873
Predictive		0.269			0.992			0.873
P1	0.269	0.269	3.49	0.992	0.992	0.873	0.01	0.873
Orthogonal in X (OPLS)		0.101			0
O1	0.101	0.101	1.31	0	0
AM1588 WF-R1 vs. WF-S	Model M4 stats_AM1588_OPLSDA_WFR1-WFS
Component	R2X	R2X(cum)	Eigenvalue	R2	R2(cum)	Q2	Limit	Q2(cum)
Model		0.244			0.993			0.833
Predictive		0.16			0.993			0.833
P1	0.16	0.16	2.24	0.993	0.993	0.833	0.01	0.833
Orthogonal in X (OPLS)		0.0843			0
O1	0.0843	0.0843	1.18	0	0
AM1588 WF-R2 vs. WF-S	Model M4 stats_AM1588_OPLSDA_WF-R2 vs WFS
Component	R2X	R2X(cum)	Eigenvalue	R2	R2(cum)	Q2	Limit	Q2(cum)
Model		0.545			0.998			0.872
Predictive		0.265			0.998			0.872
P1	0.265	0.265	5.2	0.998	0.998	0.872	0.01	0.872
Orthogonal in X (OPLS)		0.28			0
O1	0.156	0.156	3.13	0	0
O2	0.0628	0.219	1.26	0	0
O3	0.0609	0.28	1.22	0	0
AM1588 WF-R3 vs. WF-S	Model M7 stats_AM1588_OPLSDA_WF-R3 vs WFS
Component	R2X	R2X(cum)	Eigenvalue	R2	R2(cum)	Q2	Limit	Q2(cum)
Model		0.378			0.995			0.892
Predictive		0.222			0.995			0.892
P1	0.222	0.222	4.86	0.995	0.995	0.892	0.01	0.892
Orthogonal in X (OPLS)		0.156			0
O1	0.0809	0.0809	1.79	0	0
O2	0.0754	0.156	1.66	0	0

## Sheet: All extreme-phenotypes
CM8996	Model M1 stats_CM8996_OPLSDA_WF-R vs WF-S									Observations (N):	34	(WF-R=17; WF-S=17)
Component	R2X	R2X(cum)	Eigenvalue	R2	R2(cum)	Q2	Limit	Q2(cum)		Variables (K):	1386	(X=1384; Y=2)
Model		0.135			0.484			0.0922
										ROC	AUC
Predictive		0.135			0.484			0.0922		WF-R	0.916955
P1	135	0.135	4.6	0.484	0.484	0.092	0.01	0.0922		WF-S	0.916955
Orthogonal in X (OPLS)		N/A
AM1588 WF-R vs. WF-S	Model M4 stats_AM1588_OPLSDA_WFR-WFS									Observations (N):	98	(WF-R=53; WF-S=45)
Component	R2X	R2X(cum)	Eigenvalue	R2	R2(cum)	Q2	Limit	Q2(cum)		Variables (K):	2901	(X=2899; Y=2)
Model		0.456			0.978			0.444
										ROC	AUC
Predictive		0.012			0.978			0.444		WF-R	1
P1	0.012	0.012	1.22	0.978	0.978	0.444	0.01	0.444		WF-S	1
Orthogonal in X (OPLS)		0.444			0
O1	0.254	0.254	24.9	0	0
O2	0.0456	0.299	4.47	0	0
O3	0.0403	0.34	3.95	0	0
O4	0.0348	0.374	3.41	0	0
O5	0.0449	0.419	4.4	0	0
O6	0.0243	0.444	2.38	0	0
