# Supplementary material for: Untargeted and targeted metabolomics approaches to characterise, select and advance cassava pre‐breeding populations with enhanced whitefly tolerance
Source: Plant J. 2025 May 27;122(4):e70233. doi: 10.1111/tpj.70233 (PMC12109377; doi:10.1111/tpj.70233)
Supplement: Supplementary file 11 — Data S10. List of markers obtained from the loadings S‐plot. [file TPJ-122-0-s001.xlsx]

## Sheet: F1 CM8996 WFR vs WFS
Primary ID	M1.p[1]	M1.p(corr)[1]
378.1569_6.02	-0.0461208	-0.86619
558.1663_0.87	-0.0485127	-0.864297
316.081_1.84	-0.042886	-0.850536
580.1486_0.87	-0.0470482	-0.839271
500.196_6.02	-0.0469824	-0.833669
497.186_0.67	-0.0413244	-0.792245
332.0782_1.57	-0.0523961	-0.765141
414.1127_1.55	-0.0436296	-0.763668
1098.1763_8.47	-0.0409207	-0.721943
194.0592_3.98	-0.0510654	-0.657025
379.1476_1.91	-0.0470635	-0.653127
321.0846_1.55	-0.0519905	-0.567872
328.2287_7.71	0.0495223	0.60367
299.1392_6.79	0.048968	0.610365
528.2987_8.69	0.0531609	0.61056
1317.6332_4.57	0.0547883	0.635533
228.028_1.06	0.0517938	0.651165
492.0502_0.64	0.0418444	0.655655
556.0298_0.9	0.0587133	0.662541
408.2064_4.64	0.0414767	0.691081
509.1879_6.07	0.0437281	0.699696
396.2563_9.06	0.0435774	0.717944
233.8945_0.79	0.0441786	0.724027
275.0353_0.79	0.0654706	0.725964
1146.2999_0.77	0.0626504	0.734084
271.049_4.54	0.0422492	0.807328
389.1237_0.99	0.0434506	0.811111
304.0439_0.98	0.0427173	0.823981
450.2481_7.08	0.0469415	0.865768
1162.2795_0.74	0.0562614	0.874772
1034.1733_0.79	0.0427562	0.917637
276.0326_0.79	0.0503263	0.948878

## Sheet: F2 AM1588_WFR1 vs WFS1
Primary ID	M4.p[1]	M4.p(corr)[1]
538.0883_8.47	-0.0582088	-0.852701
164.0338_0.5	-0.051878	-0.833823
502.1277_1.74	-0.074172	-0.821928
2500.5571_4.9	-0.0466315	-0.816412
454.0777_1.96	-0.0731792	-0.81073
434.1417_1.74	-0.0728273	-0.80791
379.145_1.74	-0.0786157	-0.80365
164.0683_0.51	-0.0472987	-0.802235
222.1095_1.96	-0.0695766	-0.800853
332.1098_2.11	-0.0693483	-0.799213
3110.7437_4.89	-0.0469007	-0.778326
497.1376_1.74	-0.0764526	-0.750071
2506.5578_4.9	-0.0426507	-0.741892
199.9635_0.43	-0.048628	-0.726142
192.0649_0.5	-0.0507149	-0.72613
390.0921_4.21	-0.0742733	-0.72115
434.1421_1.89	-0.0597646	-0.709332
227.9736_0.43	-0.0425854	-0.702823
185.0695_0.87	-0.0410635	-0.70167
450.1843_2.17	-0.0424847	-0.692392
441.8868_0.44	-0.0675292	-0.687019
294.0939_3.43	-0.0442554	-0.686703
402.1523_3.87	-0.0743709	-0.686437
417.1487_1.96	-0.047894	-0.681488
282.1466_3.07	-0.0524359	-0.673173
700.1418_7.58	-0.0797004	-0.672008
411.8697_0.44	-0.0546115	-0.671479
3072.7777_4.88	-0.0449819	-0.662192
156.0406_0.6	-0.0457968	-0.630283
502.1294_3.19	-0.0435104	-0.624379
204.136_6	-0.0597162	-0.623802
148.0375_0.69	-0.0510353	-0.620858
824.1977_4.4	-0.056305	-0.619703
310.1041_3.86	-0.0697489	-0.618827
173.0695_0.53	-0.0543347	-0.614225
340.0819_3.11	-0.057331	-0.613612
160.038_0.54	-0.0654181	-0.612267
370.0061_0.63	-0.0419152	-0.608612
402.1161_1.1	-0.0517318	-0.60651
387.9458_0.42	-0.0570157	-0.602315
222.1009_2.46	-0.06211	-0.599244
420.1276_1.38	-0.0592382	-0.598823
568.2102_4.03	-0.0430473	-0.591624
327.9087_0.44	-0.0521206	-0.590691
530.2352_5.47	-0.0485616	-0.589948
621.1663_4.37	-0.061638	-0.582342
884.1363_4.98	0.045515	0.632483
138.0313_3.15	0.0509195	0.633719
316.0921_5.34	0.0691727	0.635608
900.1015_4.98	0.0470374	0.638537
912.1919_4.9	0.0532312	0.641525
582.0919_4.98	0.0454204	0.646992
468.3305_6.82	0.0458325	0.648362
136.0375_5	0.0576462	0.653152
906.1175_4.98	0.0470798	0.657482
325.871_0.38	0.0615327	0.663541
890.212_4.87	0.0445548	0.666166
674.0136_4.29	0.0499826	0.666461
922.0856_4.98	0.0484756	0.669738
745.8613_0.41	0.0540778	0.67454
302.0301_4.99	0.0444597	0.676059
302.0258_4.98	0.0445379	0.677098
136.051_3.76	0.0598336	0.680823
318.0345_4.27	0.0459769	0.687984
196.0736_4.76	0.0700386	0.688895
630.0517_4.26	0.0496914	0.695211
874.2124_4.98	0.0474665	0.699634
678.5_5.63	0.0454472	0.706622
714.4781_5.63	0.0455317	0.710931
395.9768_4.23	0.0458477	0.715027
280.1161_2.14	0.049965	0.719625
658.0506_4.28	0.0517415	0.72067
631.8848_0.41	0.052288	0.721888
636.0721_4.27	0.0488408	0.723107
686.0797_5.16	0.0450028	0.723385
290.0101_4.28	0.0524922	0.731316
741.4966_5.63	0.0463241	0.749614
758.4302_5.63	0.0452264	0.762275
731.8148_0.42	0.0446974	0.776962
517.9017_0.41	0.0547341	0.798963
384.032_7.85	0.0604228	0.80968
289.9443_0.42	0.0491274	0.814382
403.9239_0.42	0.0525341	0.819031
996.1509_5.11	0.0433603	0.819412
282.0055_4.29	0.0512318	0.841673
503.8619_0.43	0.0446099	0.855352
474.0473_2.81	0.0569073	0.871466

## Sheet: F2 AM1588_WFR2 vs WFS1
Primary ID	M4.p[1]	M4.p(corr)[1]
256.0943_4.07	-0.0468682	-0.861282
642.1186_5.11	-0.0416052	-0.818989
376.1365_4.07	-0.0434571	-0.807328
154.0992_4	-0.0453511	-0.80446
483.1946_3.09	-0.048473	-0.797364
347.1692_1.28	-0.0465052	-0.772907
534.2657_4.39	-0.0410922	-0.762724
275.1479_2.19	-0.0407859	-0.752651
242.125_4.07	-0.0466861	-0.745504
471.2078_4	-0.0441973	-0.73899
301.1173_3.68	-0.0408659	-0.729374
568.2145_4.48	-0.050284	-0.720432
438.8736_0.42	-0.0489798	-0.719597
331.1742_2.75	-0.0511818	-0.716013
301.1151_3.68	-0.0456942	-0.713426
503.8619_0.43	-0.0476395	-0.706032
188.1158_1.7	-0.0425411	-0.70182
470.2332_4.41	-0.0512084	-0.701774
232.1423_1.71	-0.0500811	-0.699715
296.0552_4.23	-0.0431955	-0.69818
278.0792_4.23	-0.0434695	-0.697034
300.1294_1.71	-0.0471541	-0.688878
232.1421_1.71	-0.0495425	-0.688391
373.2202_4.42	-0.0434098	-0.687089
549.8538_0.41	-0.0500363	-0.685819
150.0675_5.16	-0.044917	-0.685054
419.8996_0.42	-0.0431584	-0.681434
702.045_5.14	-0.0411761	-0.676968
309.912_0.42	-0.0419724	-0.673048
266.1268_2.64	-0.0487739	-0.671604
250.0578_1.38	-0.0441348	-0.663903
324.0955_2.75	-0.0418793	-0.661471
789.7703_0.42	-0.0479997	-0.657411
679.8098_0.42	-0.0495501	-0.640859
305.9181_0.42	-0.0492351	-0.63634
276.0295_0.54	-0.0480245	-0.6278
265.883_0.44	-0.0466282	-0.620894
162.0172_0.52	0.0675088	0.704986
480.0638_3.66	0.062492	0.725524
610.1289_1.99	0.066345	0.754
464.0841_5.07	0.0660185	0.771587
473.0933_6.28	0.0687323	0.776414
624.1646_5.35	0.0650417	0.796151
118.0263_0.53	0.0640443	0.800815
1045.3634_5.35	0.0608754	0.813741
346.0902_1.29	0.0725296	0.814392
606.2505_2.45	0.0635572	0.814826
532.068_5.07	0.0737793	0.821335
316.0921_5.34	0.0811532	0.822858
532.1875_6.53	0.0764435	0.827076
464.0827_5.07	0.0707229	0.830363
610.1284_1.06	0.0628914	0.832012
432.1056_5.56	0.0637287	0.852269
738.0993_4.48	0.0601516	0.898017
626.1464_4.48	0.0657513	0.898101
516.0865_5.47	0.0663339	0.901385
448.0987_5.47	0.0627945	0.903545
648.1258_4.48	0.05988	0.912088

## Sheet: F2 AM1588_WFR3 vs WFS1
Primary ID	M7.p[1]	M7.p(corr)[1]
318.0926_1.22	-0.0448379	-0.911752
324.1424_3.43	-0.0443712	-0.879673
476.0803_3.43	-0.0433802	-0.87317
346.1235_3.43	-0.0426835	-0.862791
642.0222_4.85	-0.0444246	-0.853713
310.1274_2.46	-0.0456066	-0.84896
322.1629_4.37	-0.048507	-0.834591
216.0416_0.47	-0.0537078	-0.807082
296.1108_1.21	-0.0414638	-0.797341
423.0775_4.14	-0.0489963	-0.797146
534.2295_6.89	-0.0443851	-0.789954
301.163_3.2	-0.0466253	-0.7835
154.0992_4	-0.0426071	-0.782805
560.2595_6.89	-0.0454121	-0.773968
286.1785_8.12	-0.0466576	-0.768158
426.1775_5.06	-0.045127	-0.764869
742.3047_4.12	-0.0545449	-0.763789
102.0319_5.54	-0.0676181	-0.75669
614.0877_4.24	-0.041095	-0.742905
527.1577_3.51	-0.0409103	-0.741565
422.0513_4.14	-0.0464188	-0.737611
302.0371_4.85	-0.0465464	-0.727502
366.1887_4.44	-0.0458586	-0.723159
670.2641_3.43	-0.0408127	-0.721994
234.1102_1.53	-0.04073	-0.719073
174.0531_4.14	-0.050002	-0.71191
318.0345_4.27	-0.0408352	-0.69331
336.0836_4.25	-0.0465347	-0.69237
139.0271_5.96	-0.0515585	-0.689566
658.0506_4.28	-0.0457615	-0.687616
268.0591_3.93	-0.0491437	-0.681084
334.0015_4.28	-0.0415162	-0.677383
560.26_6.67	-0.0457025	-0.675243
174.0517_3.94	-0.0574087	-0.668997
483.1946_3.09	-0.0443024	-0.638713
490.04_4.14	-0.0418651	-0.637808
162.0533_4.28	-0.0413911	-0.62667
582.0924_4.9	-0.0486104	-0.622792
338.0634_3.77	-0.0453049	-0.617385
162.0172_0.52	0.0641676	0.609537
692.2575_6.26	0.0612724	0.636159
506.235_6.32	0.0678089	0.675312
316.0921_5.34	0.0751385	0.693746
494.234_6.74	0.0628433	0.718362
464.0841_5.07	0.0686385	0.718551
532.1875_6.53	0.0666912	0.720756
473.0933_6.28	0.0663218	0.735822
226.0948_1.81	0.0649013	0.736083
840.1674_4.4	0.071556	0.740954
626.1475_3.63	0.066151	0.749754
464.0827_5.07	0.0702847	0.779876
158.0941_5.32	0.0609105	0.803443
526.0322_5.07	0.0828589	0.806736
346.0902_1.29	0.0781254	0.820444
402.1523_3.87	0.0637791	0.825586
692.1521_5.34	0.0692294	0.828613
624.1646_5.35	0.0773812	0.829465
532.068_5.07	0.0810183	0.843379
294.1292_3.61	0.0641079	0.843389
862.1882_0.54	0.0606217	0.8493
1045.3634_5.35	0.0729188	0.851939
606.2505_2.45	0.0737743	0.857414
3050.7768_4.88	0.0607073	0.862789
665.3011_6.1	0.0669796	0.90611
