# Supplementary material for: Untargeted and targeted metabolomics approaches to characterise, select and advance cassava pre‐breeding populations with enhanced whitefly tolerance
Source: Plant J. 2025 May 27;122(4):e70233. doi: 10.1111/tpj.70233 (PMC12109377; doi:10.1111/tpj.70233)
Supplement: Supplementary file 12 — Data S11. Library of metabolite compounds used for annotation of chemical features. [file TPJ-122-0-s013.xlsx]

## Sheet: Sheet1
MFE (RT_mass)	rt	mass measured	Chemical class	RHUL Library	Formula	Mass Theoretical	mass diff. (theor-meas)	Mass error (ppm)	Validation
0.66_133.0392	0.66	133.039	Amino acid	Aspartic acid	C4 H5 N O4	133.037	-0.0017	-12.7784	MS
0.67_147.0546	0.67	147.055	Amino acid	Glutamic acid	C5 H9 N O4	147.053	-0.0014	-9.52036	MSMS
0.96_131.0953	0.96	131.095	Amino acid	Leucine/Isoleucine	C6H13NO2	131.095	-0.0007	-5.33966	MS
1.63_165.0788	1.63	165.079	Amino acid	Phenylalanine	C9 H11 N O2	165.079	0.0002	1.21154	MSMS, STD
2.82_204.0903	2.82	204.09	Amino acid	Tryptophan	C11 H12 N2 O2	204.09	0.0001	0.489979	MSMS,STD
0.94_181.0743	0.94	181.074	Amino acid	Tyrosine	C9 H11 N O3	181.074	-0.0004	-2.20904	MS
4.13_404.2046	4.13	404.205	Apocarotenoid, blumenol	3,4-Dihydroxy-5,6-epoxy-β-ionol-9-O-β-glucopyranoside_4.13min	C19 H32 O9	404.205	0	0	MS
4.82_404.2049	4.82	404.205	Apocarotenoid, blumenol	3,4-Dihydroxy-5,6-epoxy-β-ionol-9-O-β-glucopyranoside_4.82min	C19 H32 O9	404.205	-0.0003	-0.742198	MS
6.01_404.2051	6.01	404.205	Apocarotenoid, blumenol	3,4-Dihydroxy-5,6-epoxy-β-ionol-9-O-β-glucopyranoside_6.01min	C19 H32 O9	404.205	-0.0005	-1.237	MS
6.22_404.2045	6.22	404.204	Apocarotenoid, blumenol	3,4-Dihydroxy-5,6-epoxy-β-ionol-9-O-β-glucopyranoside_6.22min	C19 H32 O9	404.205	0.0001	0.247399	MS
6.22_426.1866	6.22	426.187	Apocarotenoid, phytohormone	ABA-hexose_6.22min	C21 H30 O9	426.189	0.0024	5.6313	MS
4.11_282.1472	4.11	282.147	Apocarotenoid, phytohormone	Dihydrophaseic acid	C15 H22 O5	282.147	-0.0005	-1.77213	MS
3.27_444.1996	3.27	444.2	Apocarotenoid, phytohormone	Dihydrophaseic acid-glucoside	C21 H32 O10	444.2	-0.0001	-0.225124	MS, MSMS, STD
3.89_402.1524	3.89	402.152	Cyanogenic glycoside	Prunasin anitrile pentoside (Benzyl alcohol pentoside)	C18 H26 O10	402.153	0.0002	0.497324	MSMS
1.45_247.1063	1.45	247.106	Cyanogenic glycoside	Linamarin	C10 H17 N O6	247.106	-0.0007	-2.8328	MSMS,STD
2.77_261.1209	2.77	261.121	Cyanogenic glycoside	Lotaustralin	C11 H19 N O6	261.121	0.0003	1.14889	MSMS
3.16_368.1677	3.16	368.168	Cyanogenic glycoside	Lotaustralin anitrile-6'-apioside	C15 H28 O10	368.168	0.0005	1.35807	MSMS
0.95_342.1167	0.95	342.117	Disaccharide	Sucrose	C12 H22 O11	342.116	-0.0005	-1.46149	MSMS,STD
1.42_296.1114	1.42	296.111	Disaccharide	Deoxypentosyl hexose	C11 H20 O9	296.111	-0.0007	-2.36398	MS
0.64_388.1218	0.64	388.122	Disaccharide	Sucrose-FA	C13 H24 O13	388.122	-0.0001	-0.257651	MSMS,STD
8.41_288.2301	8.41	288.23	Fatty acid	Dihydroxy-hexadecanoic acid (di-OH-C16:0)	C16 H32 O4	288.23	0	0	MS
7.74_328.2254	7.74	328.225	Fatty acid	Trihydroxy-octadecadienoic acid (Tri-OH-C18:2)_7.74min	C18 H32 O5	328.225	-0.0004	-1.21868	MS
7.91_328.2253	7.91	328.225	Fatty acid	Trihydroxy-octadecadienoic acid (Tri-OH-C18:2)_7.91min	C18 H32 O5	328.225	-0.0003	-0.914007	MS
8.03_328.225	8.03	328.225	Fatty acid	Trihydroxy-octadecadienoic acid (Tri-OH-C18:2)_8.03min	C18 H32 O5	328.225	0	0	MS
8.55_330.2408	8.55	330.241	Fatty acid	Trihydroxy-octadecenoic acid (Tri-OH-C18:1)	C18 H34 O5	330.241	-0.0002	-0.605619	MS
2.48_306.0756	2.48	306.076	Flavonoid, Flavan-3-ol	Gallocatechin	C15 H14 07	306.074	-0.0016	-5.22749	MSMS,STD
3.33_306.0755	3.33	306.075	Flavonoid, Flavan-3-ol	(-)-Epigallocatechin	C15 H14 07	306.074	-0.0015	-4.90078	MSMS,STD
3.95_620.1345	3.95	620.135	Flavonoid, Flavan-3-ol	EGCG hexose	C28 H28 O16	620.138	0.0032	5.16014	MS
3.89_762.1434	3.89	762.143	Flavonoid, Flavan-3-ol, tannin	Prodelphinidin B2-3-O-gallate (EGC-EGC-gallate)	C37 H30 O18	762.143	-0.0002	-0.262418	MSMS
3.86_594.1377	3.86	594.138	Flavonoid, Flavan-3-ol, tannin	Prodelphinidin B3 (Epicatechin-Epigallocatechin (EC-EGC))	C30 H26 O13	594.137	-0.0004	-0.673245	MSMS
3.83_746.1474	3.83	746.147	Flavonoid, Flavan-3-ol, tannin	Prodelphinidin B3-3-O-gallate ((EGC-C)-gallate)_3.83min	C37 H30 O17	746.148	0.0009	1.20619	MS
3.92_746.1481	3.92	746.148	Flavonoid, Flavan-3-ol, tannin	Prodelphinidin B3-3-O-gallate ((EGC-C)-gallate)_3.92min	C37 H30 O17	746.148	0.0002	0.268043	MSMS
4.06_746.1476	4.06	746.148	Flavonoid, Flavan-3-ol, tannin	Prodelphinidin B3-3-O-gallate ((EGC-C)-gallate)_4.06min	C37 H30 O17	746.148	0.0007	0.938151	MSMS
5.7_492.1269	5.7	492.127	Flavonoid, Flavone	Tricin hexose_5.7min	C23 H24 O12	492.127	-0.0001	-0.2032	MSMS
5.93_492.1266	5.93	492.127	Flavonoid, Flavone	Tricin hexose_5.93min	C23 H24 O12	492.127	0.0002	0.406399	MSMS
5.26_904.2243	5.26	904.224	Flavonoid, Flavonol	Calabricoside B (Quercetin-3-O-[4''-O-caffeoyl-α-L-rhamnopyranosyl-(1→2)-α-L-arabinopyranosyl]-7-O-glucoside)	C41 H44 O23	904.227	0.003	3.31775	MS
4.41_756.2107	4.41	756.211	Flavonoid, Flavonol	Flavonol-trisaccharide_756.2107	C33 H40 O20	756.211	0.0006	0.793429	MS
5.36_624.1705	5.36	624.17	Flavonoid, Flavonol	Isorhamnetin-3-O-rutinose	C28 H32 O16	624.169	-0.0015	-2.4032	MS
8.07_286.0477	8.07	286.048	Flavonoid, Flavonol	Kaempherol	C15H10O6	286.048	0	0	MSMS,STD
5.48_448.1016	5.48	448.102	Flavonoid, Flavonol	Kaempherol hexose	C21 H20 O11	448.101	-0.001	-2.23164	MSMS
5.65_418.0901	5.65	418.09	Flavonoid, Flavonol	Kaempherol pentose_5.65min	C20 H18 O10	418.09	-0.0001	-0.239183	MSMS
5.74_418.0899	5.74	418.09	Flavonoid, Flavonol	Kaempherol pentose_5.74min	C20 H18 O10	418.09	0.0001	0.239183	MSMS
4.68_740.2087	4.68	740.209	Flavonoid, Flavonol	Kaempherol-3-O-rhamnosyl-glucoside-7-O-rhamnose	C33 H40 O19	740.216	0.0077	10.4024	MSMS
5.28_594.161	5.28	594.161	Flavonoid, Flavonol	Kaempherol-rutinoside	C27 H30 O15	594.159	-0.0025	-4.20763	MSMS,STD
4.49_626.1503	4.49	626.15	Flavonoid, Flavonol	Myricetin deoxyhexosyl hexoside	C27 H30 O17	626.148	-0.002	-3.19413	MSMS
4.6_480.0878	4.6	480.088	Flavonoid, Flavonol	Myricetin hexoside	C21 H20 O13	480.09	0.0026	5.41565	MSMS
4.85_450.0789	4.85	450.079	Flavonoid, Flavonol	Myricetin pentose	C20 H18 O12	450.08	0.0009	1.99965	MSMS
5.08_464.0989	5.08	464.099	Flavonoid, Flavonol	Quercetin hexoside	C21 H20 O12	464.096	-0.0034	-7.32608	MSMS,STD
5.24_434.085	5.24	434.085	Flavonoid, Flavonol	Quercetin pentose_5.24min	C20 H18 O11	434.085	-0.0001	-0.23037	MSMS
5.34_434.0843	5.34	434.084	Flavonoid, Flavonol	Quercetin pentose_5.34min	C20 H18 O11	434.085	0.0006	1.38222	MSMS
4.88_610.1549	4.88	610.155	Flavonoid, Flavonol	Rutin	C27 H30 O16	610.153	-0.0015	-2.4584	MSMS,STD
4.92_610.1533	4.92	610.153	Flavonoid, Flavonol	Rutin	C27 H30 O16	610.153	0.0001	0.163893	MSMS,STD
4.9_1220.3147	4.9	1220.31	Flavonoid, Flavonol	Rutin-2M	C54 H60 O32	1220.31	-0.0079	-6.47378	MSMS,STD
4.9_890.2082	4.9	890.208	Flavonoid, Flavonol	UNK_Rutin-adduct	UNK	UNK		#VALUE!
4.13_290.0789	4.13	290.079	Flavonoid; Flavan-3-ol	Catechin	C15 H14 O6	290.079	0.0001	0.344734	MS,STD
4.21_458.0867	4.21	458.087	Flavonoid; Flavan-3-ol	Epigallocatechin gallate (EGCG)	C22 H18 O11	458.085	-0.0018	-3.9294	MSMS,STD
4.21_170.0219	4.21	170.022		gallic acid fragment from in-source fragmentation of EGCG	C7 H6 O5	170.022	-0.0004	-2.35264	MS
0.88_612.1527	0.88	612.153	Glutathion metabolism	Glutathione disulfide; GSSG; Oxiglutatione; Oxidized glutathione	C20H32N6O12S2	612.152	-0.0007	-1.14351	MSMS
4.09_416.1681	4.09	416.168	glycoside	Phenylthyl-primeveroside (phenylthyl-pentose-hexose)_4.09min	C19 H28 O10	416.168	0.0001	0.240287	MSMS
4.42_416.1684	4.42	416.168	glycoside	Phenylthyl-primeveroside (phenylthyl-pentose-hexose)_4.42min	C19 H28 O10	416.168	-0.0002	-0.480575	MS
4.51_416.168	4.51	416.168	glycoside	Phenylthyl-primeveroside (phenylthyl-pentose-hexose)_4.51min	C19 H28 O10	416.168	0.0002	0.480575	MS
5.78_138.0317	5.78	138.032	Hydroxybenzoate, Phytohormone	Salicylic acid	C7H6O3	138.032	0	0	MS,STD
1.37_170.0219	1.37	170.022	Hydroxybenzoic acid	Gallic acid	C7 H6 O5	170.022	-0.0004	-2.35264	MSMS,STD
1_332.0769	1	332.077	Hydroxybenzoic acid	Galloyl-hexoside (=β-glucogallin)	C13 H16 O10	332.074	-0.0026	-7.82957	MSMS
2.44_154.0267	2.44	154.027	Hydroxybenzoic acid	Protocatechiuc acid	C7 H6 O4	154.027	-0.0001	-0.649239	MSMS,STD
2.07_316.0799	2.07	316.08	Hydroxybenzoic acid	Protocatechoyl hexoside	C13 H16 O9	316.079	-0.0005	-1.58188	MSMS
2.56_300.0849	2.56	300.085	Hydroxybenzoic acid	Salicylic acid hexose	C13 H16 O8	300.084	-0.0004	-1.33296	MSMS
7.83_270.0545	7.83	270.055	Internal standard	Genistein (IS)	C15H10O5	270.053	-0.0017	-6.29507	MS,STD
5.52_566.2007	5.52	566.201	Lignan	Dehydrodiconiferyl alcohol hexoside-FA	C27 H34 O13 (C26H32O11+HCOOH)	566.2	-0.0009	-1.58954	MS
4.94_522.2003	4.94	522.2	Lignan	Isodihydrodehydrodiconiferyl alcohol glucose (IDDC-gluc) // Lariciresinol hexose	C26 H34 O11	522.21	0.0098	18.7664	MS
5.94_534.2117	5.94	534.212	Lignan	Lignan glycoside_534.2122	C27 H34 O11	534.212	0.0005	0.935958	MS
0.68_180.0649	0.68	180.065	Monosaccharide	Hexose	C6 H12 O6	180.063	-0.0015	-8.3304	MS
0.68_150.0546	0.68	150.055	Monosaccharide	Pentose	C5H10O5	150.053	-0.0018	-11.9958	MS
0.67_136.0377	0.67	136.038	Nucleobase, purine	Hypoxanthine/purinol	C5 H4 N4 O	136.038	0.0008	5.88069	MS
0.78_580.0377	0.78	580.038	Nucleotide sugar	UDP-glucuronic acid	C15H22N2O18P2	580.034	-0.0034	-5.86172	MS
0.75_566.0565	0.75	566.057	Nucleotide sugar	UDP-hexose	C15 H24 N2 O17 P2	566.055	-0.0015	-2.64992	MSMS
0.88_192.0291	0.88	192.029	Organic acid, TCA cycle	Citric/Isocitric acid	C6 H8 O7	192.027	-0.0021	-10.936	MSMS,STD
0.76_116.0119	0.76	116.012	Organic acid, TCA cycle	Fumaric acid	C4 H4 O4	116.011	-0.0009	-7.75789	MSMS,STD
0.75_134.023	0.75	134.023	Organic acid, TCA cycle	Malic acid	C4 H6 O5	134.022	-0.0015	-11.1922	MSMS,STD
2.18_219.1108	2.18	219.111	Pantothenic acid, CoA biosynthesis	Pantothenic acid	C9 H17 NO5	219.111	-0.0001	-0.45639	MSMS,STD
2.99_164.0479	2.99	164.048	Phenylalanine metabolism	Phenylpyruvic acid; alpha-Ketohydrocinnamic acid	C9 H8 O3	164.047	-0.0006	-3.65748	MSMS
2.48_180.0427	2.48	180.043	Phenylalanine, tyrosine and tryptophan biosynthesis	Hydroxyphenylpyruvate	C9H8O4	180.042	-0.0004	-2.2217	MSMS
3.31_356.1102	3.31	356.11	Phenylpropanoid	Feruloyl hexose_3.3min	C16 H20 O9	356.111	0.0005	1.40406	MSMS
3.88_356.1108	3.88	356.111	Phenylpropanoid	Feruloyl hexose_3.88min	C16 H20 O9	356.111	-0.0001	-0.280812	MSMS
4.03_356.1112	4.03	356.111	Phenylpropanoid	Feruloyl hexose_4.03min	C16 H20 O9	356.111	-0.0005	-1.40406	MSMS
5.16_310.0707	5.16	310.071	Phenylpropanoid	Feruloyl malate_5.16min	C14 H14 O8	310.069	-0.0018	-5.80516	MS,STD
5.24_310.0699	5.24	310.07	Phenylpropanoid	Feruloyl malate_5.16min	C14 H14 O8	310.069	-0.001	-3.22509	MS,STD
3.66_368.1121	3.66	368.112	Phenylpropanoid	Feruloylquinic acid_3.66min	C17 H20 O9	368.111	-0.0014	-3.8032	MSMS
4.38_368.1111	4.38	368.111	Phenylpropanoid	Feruloylquinic acid_4.38min	C17 H20 O9	368.111	-0.0004	-1.08663	MSMS
2.74_354.0953	2.74	354.095	Phenylpropanoid	Neochlorogenic acid (5-O-caffeoylquinic acid, neoCGA)	C16 H18 O9	354.095	-0.0002	-0.56482	MSMS,STD
3.81_326.1008	3.81	326.101	Phenylpropanoid	p-Coumaroyl hexose	C18 H18 O8	326.1	-0.0006	-1.83993	MSMS
4.09_320.0896	4.09	320.09	Phenylpropanoid	p-Coumaroyl shikimic acid	C16 H16 O7	320.09	0	0	MS
3.37_338.0877	3.37	338.088	Phenylpropanoid	p-Coumaroylquinic acid_3.37min	C16 H18 O8	338.1	0.0125	36.9713	MSMS
3.96_338.1	3.96	338.1	Phenylpropanoid	p-Coumaroylquinic acid_3.9min	C16 H18 O8	338.1	0.0002	0.591541	MSMS
4.16_338.1002	4.16	338.1	Phenylpropanoid	p-Coumaroylquinic acid_4.16min	C16 H18 O8	338.1	0	0	MSMS
3.29_166.0626	3.29	166.063	Phenylpropanoid, monolignol	Caffeoyl alcohol	C9 H10 O3	166.063	0.0004	2.40872	MS
3.26_336.0848	3.26	336.085	Phenylpropanoid, monolignol	Caffeoyl shikimate	C16 H16 O8	336.084	-0.0003	-0.892633	MSMS
3.48_210.0891	3.48	210.089	Phenylpropanoid, monolignol	in-source fragment of syringin (sinapyl alcohol hexoside)				#DIV/0!	MS
5.98_386.1215	5.98	386.122	Phenylpropanoid, monolignol	Sinapoyl hexose	C17 H22 O10	386.121	-0.0002	-0.517972	MS
3.3_340.0787	3.3	340.079	Phenylpropanoid, monolignol	Sinapoyl malate	C15 H16 O9	340.079	0.0007	2.05834	MS
4.76_372.1427	4.76	372.143	Phenylpropanoid, monolignol	Syringin (Sinapyl alcohol glucose)_4.76min	C17 H24 O9	372.142	-0.0007	-1.881	MS
5.91_372.1427	5.91	372.143	Phenylpropanoid, monolignol	Syringin (Sinapyl alcohol glucose)_5.91min	C17 H24 O9	372.142	-0.0007	-1.881	MS
3.48_372.1375	3.48	372.137	Phenylpropanoid, monolignol	Syringin (sinapyl alcohol hexoside)	C17 H24 O9	372.142	0.0045	12.0922	MSMS
3.48_418.1472	3.48	418.147	Phenylpropanoid, monolignol	Syringin-FA	C18 H26 O11 (C17H24O9+HCOOH)	418.147	0.0003	0.71745	MSMS
1.42_168.0423	1.42	168.042	Quinone-terpenoid biosynthesis and Tyrosine metabolism	Homogentisic acid	C8H8O4	168.042	0	0	MS
0.73_260.0318	0.73	260.032	Sugar metabolism	Hexose phosphate	C6 H13 O9 P	260.03	-0.0021	-8.076	MS
3.96_174.053	3.96	174.053	Valine, leucine and isoleucine biosynthesis	2-Isopropyl-3-oxosuccinate_3.96min	C7 H10 O5	174.053	-0.0002	-1.14908	MS
4.16_174.053	4.16	174.053	Valine, leucine and isoleucine biosynthesis	2-Isopropyl-3-oxosuccinate_4.16min	C7 H10 O5	174.053	-0.0002	-1.14908	MS
3.3_176.0686	3.3	176.069	Valine, leucine and isoleucine biosynthesis	Isopropylmalate	C7H12O5	176.069	-0.0001	-0.567961	MS
3.3_578.1424	3.3	578.142	Flavonoid, Flavan-3-ol, tannin	Procyanidin B-type (EC-EC)_578.1424_3.3 min	C30 H26 O12	578.142	0	0	MSMS
3.47_578.1405	3.47	578.14	Flavonoid, Flavan-3-ol, tannin	Procyanidin B-type (EC-EC)_578.1405_3.47 min	C30 H26 O13	594.137	15.9968	26924.4	MS
3.93_578.1437	3.93	578.144	Flavonoid, Flavan-3-ol, tannin	Procyanidin B-type (EC-EC)_578.1437_3.93 min	C30 H26 O14	610.132	31.9886	52429	MS
4.53_576.1115	4.53	576.111	Flavonoid, Flavonol	Myricetin-3-O-(2,3,4-Tri-O-acetyl-β-D-xylopyranoside)/or/Digalloyl-(hydroxyphenyl-glucoside) (=2,3-Di-O-galloylarbutin)	C26 H24 O15	576.111	0	0	MSMS
4.53_730.1521	4.53	730.152	Flavonoid, Flavan-3-ol, tannin	Procyanidin B-type gallate_C37 H30 O16_730.1521_4.53min	C37 H30 O16	730.153	0.0013	1.78045	MSMS
2.84_746.1412	2.84	746.141	Flavonoid, Flavan-3-ol, tannin	Prodelphinidin B3-3-O-gallate ((EGC-C)-gallate)_2.84min	C37 H30 O17	746.148	0.0071	9.51553	MS
3.97_746.1482	3.97	746.148	Flavonoid, Flavan-3-ol, tannin	Prodelphinidin B3-3-O-gallate ((EGC-C)-gallate)_3.97min	C37 H30 O17	746.148	0.0001	0.134022	MS
4.01_914.1534	4.01	914.153	Flavonoid, Flavan-3-ol, tannin	galloylated prodelphinidin (ECG-ECG)_C44 H34 O22_4.01min/or/Procyanidin B-type trimer (GC-GC-GC)_C45 H38 O21_4.01min	C44 H34 O22	914.154	0.0008	0.875126	MS
3.63_594.1585	3.63	594.159	Flavonoid, Anthocyanin	Cyanidin-3-O-rutinoside_C27 H30 O15	C27 H30 O15	594.159	0	0	MSMS
