# Supplementary material for: Untargeted and targeted metabolomics approaches to characterise, select and advance cassava pre‐breeding populations with enhanced whitefly tolerance
Source: Plant J. 2025 May 27;122(4):e70233. doi: 10.1111/tpj.70233 (PMC12109377; doi:10.1111/tpj.70233)
Supplement: Supplementary file 13 — Data S12. Targeted dataset of F2‐AM1588 including annotated compounds and relative quantification. [file TPJ-122-0-s012.xlsx]

## Sheet: Sheet3
							class	QC01	WFI	WFI	WFR	grandfather-WFS	WFR	WFR	WFR	WFI	WFI	WFS	WFI	WFI	WFI	WFR	parent-WFR	WFI	WFI	WFI	WFI	WFS	parent-WFR	WFS	grandfather-WFS	WFI	QC02	WFI	WFI	WFI	WFI	WFS	WFI	WFI	WFI	WFI	WFI	WFI	WFI	WFS	WFI	WFI	WFS
							metabotype	QC01	WFI	WFI	WFR	grandfather-WFS	WFR	WFR	WFR-3	WFI	WFI	WFS-1	WFI	WFI	WFI	WFR-1	parent-WFR	WFI	WFI	WFI	WFI	WFS	parent-WFR	WFS	grandfather-WFS	WFI	QC02	WFI	WFI	WFI	WFI	WFS	WFI	WFI	WFI	WFI	WFI	WFI	WFI	WFS	WFI	WFI	WFS
							lot-sample code:	100	101	102	103	104	105	106	107	108	109	110	111	112	113	114	115	116	117	118	119	120	121	122	123	124	200	201	202	203	204	205	206	207	208	209	210	211	212	213	214	215	216
							Sample name:	QC01	AM85	AM117	AM81	COL2246-rb2	AM108	AM198	AM127-rb3	AM222	AM9	AM18-rb2	AM218	AM232	AM155	AM15-rb3	CM199-rb3	AM208	AM82	AM47	AM89-rb2	AM169-rb2	CM199-rb1	AM210	COL2246-rb3	AM55	QC02	AM102	AM204	AM164	AM153	AM140-rb1	AM225	AM173	AM179	AM216	AM217	AM166	AM132	AM212-rb1	AM205-rb3	AM239	AM103
Mass (avg)	RT (avg)	Found	Missed	Score (MFE, max)	Score (Tgt, max)	Annotation	Mass (avg)_RT (avg)	[Area] 0100_QC01	[Area] 0101_AM85	[Area] 0102_AM117	[Area] 0103_AM81	[Area] 0104_COL2246-rb2	[Area] 0105_AM108	[Area] 0106_AM198	[Area] 0107_AM127-rb3	[Area] 0108_AM222	[Area] 0109_AM9	[Area] 0110_AM18-rb2	[Area] 0111_AM218	[Area] 0112_AM232	[Area] 0113_AM155	[Area] 0114_AM15-rb3	[Area] 0115_CM199-rb3	[Area] 0116_AM208	[Area] 0117_AM82	[Area] 0118_AM47	[Area] 0119_AM89-rb2	[Area] 0120_AM169-rb2	[Area] 0121_CM199-rb1	[Area] 0122_AM210	[Area] 0123_COL2246-rb3	[Area] 0124_AM55	[Area] 0200_QC02	[Area] 0201_AM102	[Area] 0202_AM204	[Area] 0203_AM164	[Area] 0204_AM153	[Area] 0205_AM140-rb1	[Area] 0206_AM225	[Area] 0207_AM173	[Area] 0208_AM179	[Area] 0209_AM216	[Area] 0210_AM217	[Area] 0211_AM166	[Area] 0212_AM132	[Area] 0213_AM212-rb1	[Area] 0214_AM205-rb3	[Area] 0215_AM239	[Area] 0216_AM103
379.926	0.28	278	0	99.3	87.2		379.926_0.28	71087	116208	122882	111729	103932	47415	109127	79330	68667	55423	89647	85545	97537	56174	9967	114269	73278	114146	99830	100025	78214	94955	103053	82429	97218	97198	88082	116371	106121	87850	97500	104610	109996	40181	91847	41479	89621	108227	80011	61444	102429	76499
151.923	0.35	268	10	99.6	87.6		151.9229_0.35	14722	11855	8366	12933		6601	6788	12642	13790	9537	13748	6961	25087	11221	12847		8275	14628	9988	7645	15759	22944	10460	10479	17616	6150	5377	7590	19285	3870		9634	14104	6490	12100	19403	9728	17432		3078	15123	17999
393.858	0.35	271	7	98.6	87.2		393.8585_0.35	11112	15758	5495	19786	12418	16376	11480	11042	6001	18705	21651	14180	14186	13419	16116	9276	7191	9101	5477	6176	8399	15224	9809	8234	11614	15583	8405	7846	13322	12084	19071	11861	6151	15980	3350	8248	18386	9282	11963	14747	12604	7241
195.913	0.35	277	1	100	94.8		195.913_0.35	24559	57573	44004	33984	50183	25156	28297	46739	35960	62872	24860	32051	34737	40864	26830	45893	35503	24085	34968	59115	47000	28777	26397	48840	23530	51632	21254	45350	24320	28120	21389	41942	49147	24761		18419	37913	31690	38891	44758	32439	43121
325.871	0.38	267	11	98.9	86.6		325.871_0.38	16568	15541	18988	10563	15672	20400	13573	20594	20121	6483	20831	16453	13040	10631	19442	11063	10691	10578	4132	5843	12290	13710		7953	10656	7260	6591	15465	8564	12476	13211	16061	16854	8120	14624	9959	7230	9216	14770	8885	12729	7532
309.896	0.39	258	20	100	98.3		309.8964_0.39	848	12297	8181	3440	13438	4453	16386	6062	6069		10937	4213	3416	6544	21029	10714	23797	23325		4982	5287		11266	20228		8921	12614	13236	30748	8781	2667	4986	8445	26350	16752	4781	6295	2235	3120	23366		1078
104.928	0.39	274	4	100	88.1		104.9276_0.39	27988	44772	25849	16704	77795	18416	44979	28811	13584		12815	77732	21408	32479	73715	26406	27566	20315	35259	27217	12665	26577	25563	60097	17326	55782	37005	20005	25792	53694	48682	10005	54246	16613	13418	29491	42281	44284	39255	16901	36257	31661
263.942	0.4	278	0	100	98		263.9416_0.4	50871	54602	49692	34106	62002	42968	47392	65978	34497	37906	56944	37289	46032	50318	59044	54738	43675	48653	45772	57281	48220	59322	48302	57734	47493	48213	44543	51190	45867	45569	93449	50723	45974	42195	53319	47922	39168	29892	39745	49424	49753	32173
341.952	0.4	278	0	100	99.2		341.952_0.4	36739	64603	53944	11901	44276	34793	53777	39108	13110	44428	41731	21658	27412	34978	44369	32780	42444	58688	23210	26340	41893	26034	43170	38410	21522	46289	35844	41843	59400	35475	16058	40519	30539	44586	60167	26204	43711	17864	15360	40716	31175	14164
745.861	0.41	269	9	100	99.9		745.8613_0.41	28983	19907	29639		54002	16567	20062	53509	3910	15230	35643	5361	15869	21570	25380	40364	16497	20735	18193	33077	29928	33748	28224	34785	14522	26566	25543	22170	14058	30385	5897	25839	27963	13738	31655	21450	17194		7812	26224	24518
427.92	0.41	274	4	100	98.9		427.9202_0.41	48694	88710	43440		132131	19889	42545	99492	10341	27539	87077	15350	27708	36727	130894	74487	51055	74147	25771	31995	41716	47743	56252	132155	20080	42101	50839	58080	69523	52646	9634	30922	49280	51934	74099	24866	28764	11646	13464	111577	34759	3959
131.974	0.41	276	2	100	99.8		131.974_0.41	172821	477734	139488	229526	629856	109769	152597	744924	202283	174227	364597	197505	208016	94326	412052	672337	391724	560378	138562	72734	81723	410126	674309	307578	145728	540907	420838	585544	447372	256202	241295	300311	450819	571854	181321	132151	286581	258461	164402	563682	96694	316695
633.876	0.41	277	1	100	87.8		633.8761_0.41	40835	26349	36890	8997	59304	27466	30156	67128	8846	24835	40921	12059	29573	30482	33258	49160	23440	26776	24632	44757	37893	45096	31541	48093	22692	35554	32304	29309	18802	34943	13488	36562	34684	21558	40358	31880	27235	11639	19344	33341	34932	5951
501.924	0.41	278	0	100	99.9		501.9239_0.41	171891	267901	161760	22818	494701	77592	116795	360503	20383	80629	325373	22119	93625	121466	437490	289793	114594	192604	94615	222171	185139	217814	164496	475695	81728	142780	168934	146228	170314	173350	51876	160529	178014	122321	239672	123055	101944	16388	60069	385215	135502	17706
517.902	0.41	278	0	100	99.8		517.9017_0.41	432329	139016	378098	156418	423091	295774	286746	600465	141403	289790	334788	147151	340079	350289	176428	457965	185908	175283	338989	520487	462943	525438	263882	276938	350587	359898	289287	225081	104379	340879	238683	379581	366481	145359	337440	398756	361933	133320	274948	182699	400514	128981
435.873	0.41	278	0	100	100		435.8729_0.41	89421	15358	76684	487510	36809	160816	72959	66365	350314	150645	44926	265901	185075	115869	25093	67098	46938	34452	165820	107485	111451	110437	45883	27351	257687	105537	59861	43646	27964	64967	324603	87027	79521	37819	48824	146130	152552	350159	271450	28181	129131	467688
533.879	0.41	278	0	100	100		533.8785_0.41	355865	57341	291142	406223	182191	389201	240816	351391	332171	348363	170525	294747	446832	339577	98791	286548	119787	99608	423616	458604	406785	444301	154335	128035	523708	320867	185837	133462	78992	242361	458771	308675	266569	90781	194416	428435	429237	324678	474661	110738	400411	350782
549.854	0.41	278	0	100	99.2		549.8538_0.41	129215	30561	103140	429238	53392	200047	92204	101991	313286	178259	56230	239202	240153	149094	40348	102718	55754	47349	219854	174944	165180	164397	57156	36061	312797	133647	76526	48299	31531	88203	350503	120018	101248	46485	65184	193972	202998	310452	317500	38156	172840	379011
555.866	0.41	278	0	100	95.4		555.8664_0.41	125682	87651	124768	57784	166245	100636	107366	171169	67310	100399	127865	69021	104573	112751	118022	141253	94674	90860	105644	122803	124504	131517	99213	136493	83866	114138	108658	105025	71935	116846	61605	113228	122226	85989	123571	105104	100722	61402	68137	105250	116829	52987
471.905	0.41	278	0	100	98.3		471.9053_0.41	75719	60763	76769	38518	85319	67023	64287	87009	36302	63726	74472	45983	69069	65319	73439	81315	59168	55438	63367	80315	76325	77420	64405	76876	60534	70509	66359	62576	50331	70940	48427	66434	70245	54044	75312	69329	67099	37289	55001	66603	66549	35490
321.896	0.41	278	0	100	86.3		321.8963_0.41	35194	24615	53703	30459	43240	35262	33219	33289	58440	57826	38908	58434	54088	45547	18157	34369	36315	38124	66161	40461	50002	82771	34828	19727	58008	54127	40692	55751	28641	44803	45837	45647	38639	38865	39630	45305	36729	40546	37940	44232	47155	53259
445.895	0.41	278	0	100	99		445.8946_0.41	76131	44727	69362	33790	71964	64593	64318	87937	34308	56965	53222	42475	69351	67164	46704	74303	43341	50277	66039	80545	75843	81453	46255	50157	69030	67930	58602	54062	38496	64163	43681	60163	58273	41621	53707	71282	68705	38835	52750	41920	74059	33474
647.857	0.41	278	0	100	98.6		647.8568_0.41	65498	21235	53629	41248	45832	61701	45177	75459	39578	53628	37519	35239	71075	60709	28309	61342	31341	23814	65008	79486	75493	82481	35194	32073	70441	60481	36371	31648	18229	46355	56900	58933	52953	23242	45278	70214	66377	36257	59327	30042	68473	37270
631.885	0.41	278	0	100	87.9		631.8848_0.41	46781	21585	44025	9290	60199	27323	31901	76202	10432	27583	46402	10161	31339	36574	28756	58324	24884	24553	32083	57306	47733	57418	33511	40150	29043	38075	35231	29566	14601	41241	18630	40622	41723	19480	44595	37926	35199	9635	21646	27428	43366	7548
761.84	0.41	278	0	100	99.9		761.8397_0.41	57990	24843	52215	22718	43682	43770	40170	70632	22559	41735	33387	28047	49823	48961	23442	54905	31588	31303	48256	69530	60503	65983	33701	27844	47546	51127	35709	33566	25688	41700	31940	45516	47690	25496	43025	52149	52074	20506	38686	23342	53597	22406
451.85	0.41	278	0	100	98.7		451.8497_0.41	19502	13763	19672	35171	16333	24081	20199	19863	37871	27010	16923	33073	31428	25943	17401	27168	19183	16187	30312	27423	22218	24291	22017	16417	25494	24026	18464	17501	15421	16005	36013	23204	24694	19503	22000	32309	24295	37195	29776	16274	21543	45233
585.885	0.41	278	0	100	86.9		585.8849_0.41	43472	24688	44130	22657	47209	41120	41733	55960	26106	38084	34800	26818	38269	41861	32747	47103	32191	28043	38571	42335	48639	50039	37163	32124	41378	44827	35393	34830	23480	37891	27802	38769	41445	25525	42040	39374	41839	24606	22498	30130	44531	17211
175.964	0.42	274	4	100	100		175.9638_0.42	683790	851854	393833	1132088	455806	639567	281137	335207	877729	611412	967413	880729	571987	358484	518349	240584	376540	229486	641404	550707	445407	606590	194601	224637	637837	473156	396943	161953	979952	331886	901473	297744	290690	268544	255686	481746	495903	1003339	675336		514737	899136
763.765	0.42	276	2	100	99.6		763.7653_0.42	62677	39802	61936	170718	41543	88988	38479	39966	137292	62415	50201	91807	94822	82040	39042	49021	39622	22357	67095	62847	60935	57185	43605		113954	46089	53604	44183	21798	48018	143042	41350	36332	38366	36321	60434	64747	107560	100918	35751	59842	138842
309.912	0.42	277	1	100	87.8		309.912_0.42	21455	10413	19595	76432	11514	31507	27967	23811	64951	38116	15994	54515	52002	33389	13257	25227	8645	17954	43351	37560	36608	33760	12001	6242	60996	31718	17496	23165	11021	24728	62401	30178	15266	7968	15304	38831	34558	59022	58806	12304	39053	69863
273.967	0.42	278	0	100	99.9		273.9666_0.42	2976771	2458916	2705543	2269609	4100321	2428306	2200883	4132772	1723275	2242948	3237789	1435783	2695346	2634063	3494095	3473557	1825883	2341113	2611684	4148031	3461890	3730164	2317074	3771133	2779582	2647119	2395394	2251418	2001404	2698083	3074540	2705047	2797583	1671801	2861997	2848302	2710051	1635244	2679907	3092420	2982803	1766708
289.944	0.42	278	0	100	99.8		289.9443_0.42	1370907	343309	1174851	2013424	841373	1580608	1116562	1356509	1703859	1447353	764460	1624998	1626140	1368982	374580	1149132	717817	519039	1607747	1464064	1435597	1545798	716689	561000	1958374	1301503	871545	739344	302056	1033066	1957754	1204099	1085133	531014	888729	1500913	1551441	1622268	1809600	397407	1504391	1853893
305.918	0.42	278	0	100	100		305.9181_0.42	277610	129915	220161	1153018	105636	470095	246622	196398	920290	432905	177562	735508	578401	326539	112278	215338	166593	112222	474919	364749	342597	344037	159595	113804	699522	346636	227180	148448	193391	245030	840507	280689	245213	138456	198472	374949	462062	824526	800709	160021	407524	1084712
403.924	0.42	278	0	100	100		403.9239_0.42	1029995	277158	886012	768964	784927	924157	759515	1204331	644996	855325	653703	632639	1032267	952021	334713	987004	467654	388597	1018657	1187133	1105444	1215135	558907	510168	1142542	925739	670515	535989	230600	795943	945574	906401	843050	366936	722108	1066431	1013548	608968	939913	354142	1053324	658298
387.946	0.42	278	0	100	99.9		387.9458_0.42	440619	567177	401680	113352	973607	249863	323664	831581	98325	257794	690129	101338	303678	347588	869408	652463	310683	474295	306126	573578	493443	573656	413613	925353	282282	395190	410438	390637	417978	425893	215796	423257	449397	315334	551095	375979	313205	90426	218751	784447	380840	91937
419.9	0.42	278	0	100	100		419.8996_0.42	385383	51267	325056	891525	151995	537392	281441	315300	705804	465111	148847	575894	602654	418348	85038	286677	144955	101128	569039	465958	457367	474463	152116	102746	766818	372575	203017	138560	69495	261955	790916	350747	285934	102001	195305	523505	546802	674456	747901	95248	487443	793193
308.916	0.42	278	0	100	99.7		308.9163_0.42	135041	24053	114577	198900	52183	157728	102374	112678	169098	145972	63092	139752	176712	134107	27396	101197	54443	33719	165708	169597	145477	164332	61891	39566	204809	123964	74345	57391	30409	96353	204811	115130	102638	36938	73501	158680	167160	159125	191139	29885	156384	174314
571.841	0.42	278	0	100	96.2		571.8406_0.42	159094	81990	142946	127472	162091	147578	154630	220997	139798	157738	129262	151831	162865	154291	105983	163465	115532	96086	172292	143253	152524	167841	100720	127100	176192	150035	110380	110524	84577	128422	121667	138202	131418	96271	112973	146112	157791	126402	134518	93776	161553	137421
487.884	0.42	278	0	100	95.4		487.8839_0.42	126806	64258	126710	114669	112541	128349	115273	134897	107342	130098	101304	107759	134829	123100	80288	130675	93046	76019	138733	170336	142961	151176	92031	93390	153826	118471	107082	86919	69066	116481	134422	116685	118293	72302	94944	134585	138079	101998	132971	74306	139973	102714
438.874	0.42	278	0	100	98.9		438.8736_0.42	35425	17522	28997	112247	20370	55694	25253	29891	80199	50509	19718	57670	62445	40048	22182	29746	24092	17126	59893	43927	39018	40827	23201	19074	88742	40628	24454	23129	17089	25569	94250	34455	28105	16897	25399	52082	53240	76399	83590	18362	42150	100081
357.927	0.42	278	0	100	98.6		357.9269_0.42	95270	76220	102735	53183	118817	84783	95201	127809	64432	87055	97382	72043	88791	88515	105210	117561	90348	86373	85435	108046	105614	112118	78255	106534	88490	98084	83874	88635	68512	88670	73123	95265	89037	78043	97585	90793	83290	60897	71330	104185	98529	61512
731.815	0.42	278	0	100	99.3		731.8148_0.42	116754	37634	103443	92591	74861	116460	86839	121842	98979	112997	69481	84711	123706	107345	37308	106668	59625	44905	120372	130058	124891	132702	66435	52438	142071	112678	75674	60240	41371	87519	109574	99950	90961	45756	80840	127562	128276	90997	117814	42739	125605	86951
679.81	0.42	278	0	100	99.4		679.8098_0.42	38855	19694	29564	132642	25982	49184	33547	32217	88415	47463	23309	70119	59304	42367	27117	30338	21426	20086	54690	50198	40606	48715	22628	20345	82264	35943	19313	22476	20681	26164	101174	33353	27378	18589	22543	52906	54951	95693	90444	23459	46980	114311
747.792	0.42	278	0	100	99.9		747.7917_0.42	75538	20889	59220	118642	34176	82774	57956	56053	92124	80570	32911	86325	99547	77973	25670	43580	35850	30909	94604	83189	81486	83039	39622	28656	118773	71337	42099	37544	26535	52768	113099	64811	56297	26029	45590	87331	86888	88744	109933	25044	84557	106405
861.773	0.42	278	0	100	99.5		861.7734_0.42	60562	17021	50836	79709	30329	70862	45679	47020	72165	62572	28433	51828	80766	62195	21284	46646	28324	20542	80127	77082	67814	74682	32712	22525	96104	56657	36292	27352	23253	43396	91125	51544	45035	21299	35246	73970	75200	66044	93018	24044	68918	73632
459.877	0.42	278	0	100	99		459.8771_0.42	75097	35470	64338	66717	74302	61624	66893	73838	61122	65840	64583	68200	87530	73112	68429	65930	55353	57177	77000	83819	92094	90231	57283	70900	80082	74204	63817	55098	59726	63858	72338	71895	61363	53859	57571	73145	71590	65055	75528	76357	85892	72494
589.835	0.42	278	0	100	93.4		589.8351_0.42	90897	37773	81969	114199	55491	106015	74162	83186	109455	102891	65057	103815	111105	92978	50281	77973	64190	51955	98576	116248	102892	107143	67113	56042	133829	91566	69191	58764	44877	77327	110330	85264	83910	50191	67477	103869	105074	106424	107760	55990	93047	112615
789.77	0.42	278	0	100	99.5		789.7703_0.42	17570	7835	16463	73508	12709	28364	16084	20061	54870	28222	12987	39026	33460	23203	10691	15297	11603	8290	29530	26700	26278	27037	11091	11188	45578	21630	11612	11140	9469	14015	49080	19573	16226	9858	13953	29116	31308	53066	45972	10495	24093	62958
553.862	0.42	278	0	100	96.1		553.8616_0.42	55077	24574	49143	88669	40469	71108	53786	61067	80499	73672	47417	80162	82845	67994	34462	61524	44745	36005	79245	76434	76689	73523	43883	36208	100613	67695	49254	38845	34923	51860	85592	59653	56221	39314	50754	76333	75907	80781	97778	35734	70246	84574
231.915	0.42	278	0	100	99.4		231.9151_0.42	12245	8210	12558	20858	14320	14724	18579	13225	18793	21120	22967	8295	20457	15932	19766	23569	19861	21258	17589	17852	24909	21885	20814	17971	16670	22897	22856	19130	22428	18046	19408	25505	18899	18427	26377	23095	17394	15603	19033	26081	19335	18040
957.741	0.42	278	0	100	99.4		957.7407_0.42	17035	9790	17993	63872	19261	22440	17706	18884	46254	22456	14563	28369	25304	20520	7706	16628	12059	11630	26213	27686	24978	19947	16779	13367	40054	18715	16381	11943	12251	18070	45234	14074	15489	9633	17221	23842	23863	39067	42803	10550	24936	53770
651.831	0.42	278	0	100	87.9		651.8306_0.42	43846	23450	38514	62709	38835	44210	39150	50779	58006	47629	37891	61381	50184	41137	25819	40307	31484	25557	52506	37179	42297	39800	29010	29950	57273	37316	32711	32941	19356	32252	44572	35746	35965	23548	33347	42212	43193	61179	51969	28201	43184	69954
115.996	0.43	274	4	100	88.1		115.9958_0.43	238755	284802	212728	134372	338148	182935	232335	322809	159622	202748	297426	149944	196629	234391	361588	294228	238987	274694	213276	231966	247874	220825	232406	327251	208931	239884	238098	248111	267281	229242	147717	221464	235578	239543	248730	206151	197423	144126	143457	330367	225992	150332
159.986	0.43	278	0	100	99.9		159.9858_0.43	806944	814336	784863	576840	1114481	707951	729149	1060905	555885	700225	979847	483924	771819	782164	1043379	975261	699232	811796	705036	952860	911224	897165	781446	1103315	691164	820979	801732	783019	769843	833587	700136	788674	840779	677928	922759	812071	772255	539351	722663	999144	813077	534407
503.862	0.43	278	0	100	93.3		503.8619_0.43	70620	23167	71072	188150	37213	87325	62728	51981	138713	93758	33958	114415	110781	83208	21811	56777	39856	33336	106790	125836	104429	107038	37677	26666	144373	78141	41178	27905	20886	50912	207323	60904	48955	35983	27101	103435	98289	132600	154487	19464	84972	153288
199.964	0.43	278	0		99.2		199.9635_0.43	101588	116493	75490	97375	149319	120433	100295	103017	86354	124901	112934	91019	79614	78457	135572	94761	71554	90191	67577	95086	96603	77601	83888	143539	105438	132665	141878	87920	95313	80473	67925	85582	77857	81437	91324	126391	131440	78237	115485	121268	92660	87782
199.962	0.43	278	0		87.9		199.9618_0.43	83604	108105	82165	47846	130907	49779	72375	107611	35452	60424	113974	43622	76197	74951	137163	99175	80674	85272	68705	91775	91411	93370	82916	131431	59291	72835	80589	86843	92831	88595	74215	84315	87677	83504	92341	60643	69898	45725	49508	117090	79232	50071
227.974	0.43	278	0	100	98.9		227.9736_0.43	54830	63874	45991	24705	59477	43271	52367	50787	33336	32572	63355	31730	38262	43227	78077	57142	54195	70410	34075	34828	40714	49996	51007	66583	32663	57339	42482	55903	61170	39394	21897	37645	34435	55967	56252	44693	34793	28580	30362	61647	42659	23252
191.935	0.43	278	0	100	98.7		191.9352_0.43	20377	14075	17975	28078	21117	29927	44928	24092	32800	32829	32569	31071	32028	32517	29827	30087	44111	36653	31267	23471	46716	32001	45899	38061	33907	35631	33033	28548	45656	36560	18744	29475	36732	38531	26476	32141	22985	34290	31456	44172	26825	42785
525.851	0.43	278	0	100	97.9		525.8513_0.43	52781	60283	46970	58520	69758	46600	48985	71252	53074	48380	72090	54660	60312	50021	93703	73634	52094	52407	55659	72391	65570	66399	36579	87137	62147	52955	49559	46110	58843	47261	65280	46157	55172	45948	47073	59314	55981	57466	64395	72456	55157	49569
397.893	0.43	278	0	100	92.3		397.8929_0.43	58451	80612	50320	42173	118709	45771	59305	104180	39438	53086	86128	43942	51365	55943	128734	83645	60752	66889	55787	44599	55129	65021	48897	111720	51436	56666	60822	64172	70540	48203	44519	42630	52700	64149	56813	48940	53177	38147	39694	95843	52358	32939
181.922	0.44	232	46	100	87.2		181.9223_0.44	40340		41419	220887		51160	14465		132480	53634	6967		81999	48418		15355			60356	87381	31536	57497	27782		66844	36608	16089	7788		39231	193446	55395	46529		12740	77050	68537	93004	150864		61602	142739
242.087	0.44	256	22	100	99.6		242.0874_0.44	54923	55054	65168	5073	20672	138249	62905	15954	47273	52226	25047	105895	34958	56253	5955	1649	80464	128298	19528	4334	16710		103337	5339	21038	53386	48139	108031	90007	59207		20818	50193	81680	86361	22642	45767	90473	18430	6828	47672	38783
121.955	0.44	261	17	100	86.2		121.9547_0.44	20171	9880	24129	25871		16352	15523	2287	20380	16470	17491		27718	23561		18062	9082	6771	22475	41871	33594	24908	21898	3913	16364	21838	22057	12816	6549	22250	32514	31650	29074	9153	15353	32121	21466	16332	30995	8470	23464	16661
137.948	0.44	266	12	100	99.5		137.9485_0.44	30276	8944	31085	160127		35249	26655	2878	94033	35013	26865	5293	73198	33636	1851	27840	14650	7152	46316	93474	28050	62912	26806	8999	55999	28084	24192	9844	9257	43201	180582	48884	47986	4572	23138	73428	55165	78382	125402	13814	47747	115046
113.993	0.44	273	5	100	98.2		113.9934_0.44	626473	183657	138511	431588	300094	246056	151171	203030	67063	105377	214099	125471	183219	211821	281264	192670	228372	252391	199383	131671	233547	151515	215164	653396	79590	132105	143208	169887	212206	135902	205159	202578	162314	132897	171326	203999	92981	50597	87765	318778	105016	182965
243.947	0.44	277	1	100	99.6		243.9474_0.44	202017	230930	165731	77532	188222	121097	153161	143713	70669	186175	229186	145207	122827	152120	229804	157524	156291	169994	89164	143036	184268	149524	167211	268830	118620	161032	115222	140187	158479	173917	89180	154193	180915	155112	195872	115424	145012	113168	147460	219786	138821	115463
557.804	0.44	277	1	100	92		557.8045_0.44	27981	18590	31746	44273	18382	32028	30352	24492	30374	35446	33586	32774	34352	31575	16148	33365	24481	17614	39592	39263	42261	43151	22027	21633	42633	32683	27136	20765	17048	27384	52146	32477	31323	20071	26201	35463	35994	37547	39296	25891	33099	41288
259.925	0.44	278	0	100	97.3		259.9247_0.44	89521	111586	95582	232214	140193	104411	109673	114866	133566	118750	120264	149080	155768	139166	124011	117575	91176	76933	99633	164151	110961	135224	72881	117473	175499	109155	88086	83426	92915	65484	299563	97987	98262	117177	71826	145472	138305	133191	191795	120755	82979	188256
441.887	0.44	278	0	100	99.4		441.8868_0.44	104776	209932	96096	61575	319380	71465	112013	239262	39417	79189	205382	73334	75544	91885	329171	176195	159753	177727	84371	52522	105565	119164	96670	320311	66009	106021	117381	138874	189958	104574	42134	80173	95807	150018	113499	72729	72833	31573	53488	253368	83153	91098
327.909	0.44	278	0	100	99.9		327.9087_0.44	103329	212439	89947	89080	256424	68590	123336	185585	74256	92859	167705	117037	83674	105883	303395	171155	167354	157743	80905	68254	79776	79636	94351	288868	84284	110180	113995	146242	185089	83974	65833	72805	99147	162567	106358	61437	74227	73075	65075	201615	79925	95371
411.87	0.44	278	0	100	99.7		411.8697_0.44	88852	188040	97362	77155	218603	56909	104004	156762	57430	78397	148776	86928	77752	92623	264327	148789	117414	131974	75024	84591	90141	101209	83680	247720	68838	88489	109676	124396	174090	75105	71859	72271	84302	122632	92479	70557	80246	58602	66590	198962	61807	65935
379.858	0.44	278	0	100	98.2		379.8584_0.44	47450	99274	61728	141592	106743	56032	73912	78467	61776	58307	77484	101472	84827	80965	123448	84382	88362	70458	79646	92595	61786	68955	40592	122956	74434	49663	58657	68406	84302	43024	197632	55202	56634	83383	48229	69151	73679	74761	109176	91019	57237	99411
457.864	0.44	278	0	100	99		457.8643_0.44	105349	55408	104816	127172	115983	104443	111282	137218	111387	116387	106114	145540	125832	128503	82974	138696	94520	81692	122661	117514	113073	133979	82594	108370	136138	119086	95571	89220	67665	102453	113276	107997	107313	90670	97488	107361	124824	106627	118499	91380	114955	123844
265.883	0.44	278	0	100	93.3		265.883_0.44	47626	5476	47540	141798	3945	49894	33741	9075	82410	66686	21192	16188	82761	53818	5135	31001	20230	8641	62792	75688	66861	58473	30967	7324	68107	43538	34935	17996	6932	47366	89753	59141	54806	9129	29236	74514	69284	79147	108888	10206	54437	99898
577.798	0.44	278	0	100	98		577.7979_0.44	52492	31908	50233	77797	40914	48304	44852	35317	66598	58354	56671	46749	77793	58403	36188	57820	41631	27295	67845	79382	72071	77852	43575	42960	70750	57176	54132	35876	31980	53146	73129	59424	59362	31674	45809	70371	67474	61919	72452	41722	58683	71974
473.84	0.44	278	0	100	99.3		473.8402_0.44	30196	17835	30598	78180	24384	43713	30227	37194	58677	49382	28630	76984	49059	44187	22490	42291	27513	22226	56576	47736	42635	46198	14868	26726	62382	40284	26696	14758	26029	25191	62473	31074	28934	25146	25546	39691	45885	58605	62615	26719	36651	80234
373.904	0.44	278	0	100	96.1		373.9037_0.44	38469	38111	27661	30191	46493	30574	35950	41050	44380	34260	42840	48385	36242	60482	43745	48472	34142	30881	42288	40398	28780	41743	38924	58674	44701	67654	27029	35589	35847	25928	32133	25852	26319	28917	30282	28752	31867	30213	28329	49174	32646	37685
258.073	0.45	253	25	100	98.1		258.0732_0.45	50511	57632	49132	9885	18359	103262	56109	18084	38721	46218	18956	92478	23001	41825	10159	65697	86648	94081	18355	11722	16733		74340	5592	19350	44483	33967	98039	86755	41343		18346	28458	78087	60496	12086	30308	88204	13026	5557	38589	43560
186.032	0.45	274	4	100	84.5		186.032_0.45	39803	44414	58311	14498	28518	58376	39224	7904	25490	40526	35945	51645	17164	35604	26992	1737	50806	50003	14091	11387	12523		39314	32424	17278	35815	33451	55889	54765	43502	6223	22820	29584	40927	37586	25555	40301	36500	15876	29283	33335	24299
255.861	0.45	275	3	100	99		255.8607_0.45	15631	13555	22422	23083	5168	11499	15764	5500	17638	19586	16916		26124	19725	6276	15204	12566	5802	17736	21662	22185	21429	23594	8444	12316	17652	26777	11721	6817	29059	22343	28516	27394	9167	16478	28206	21314	12463	31475	14050	17458	14919
456.015	0.45	276	2	100	97.5		456.0151_0.45	12714	18021	23344	22986	10103	34373	21197	16810	12568	52268	12835	36164	33004	14714	3207	15513	30715	40186	32098	22210	36787	17601	21249	7533	8862	44793	67988	35615	33224	6663	15479	28290	61960	29252	24402	38376	9774	26723	26834	57648	36565	31899
129.965	0.45	277	1	100	99.8		129.9653_0.45	443986	424463	472289	472766	456648	396916	396900	384352	465274	462576	528395	622029	350059	526382	356525	605304	349401	339249	534655	386212	322395	291679	373526	394911	558721	409552	441874	451958	317171	353910	432432	392661	371052	425282	368206	500912	471824	572154	262213	458853	820672	546343
297.891	0.45	278	0	100	99.8		297.8913_0.45	102384	159403	104337	84082	130176	72740	119135	114024	58050	101733	138933	98982	100465	112362	179524	128778	142415	115841	89737	82685	71298	97384	91718	178906	88142	88517	111242	111488	140446	90434	77844	90386	99945	133483	93681	79833	90168	69590	77111	155753	75041	71110
381.85	0.45	278	0	100	99.6		381.8504_0.45	52157	110411	53579	28482	82735	30981	64352	61324	17299	47353	83906	50113	40215	55351	114639	70904	82042	68244	37055	32996	17098	42770	47902	116999	32232	49826	65983	70416	84178	45408	20792	46830	52829	79419	51841	32648	37437	23101	26063	103553	34461	26127
213.928	0.45	278	0	100	87.9		213.9282_0.45	79216	54895	84287	73140	42360	58021	75004	38895	51276	73774	79863	35104	90698	82277	39918	66950	46071	42607	64166	81177	62806	83209	62076	59343	67404	67886	71003	53824	49678	71526	56179	86592	92506	51652	61359	70669	81169	52821	73012	67651	69719	58781
111.081	0.46	205	73	100	87.7		111.081_0.46	8732	9512	10858		3405	24539	8864	2469	17354	10124	2532	31030	5690	8333	1609		14625	19416	3761		3903		17541		4951	6613	8880	15962	14370	8091		4444	8392	14539	12322	4337	8688	22808	4310		9085	9699
342.035	0.46	215	63	100	87.8		342.035_0.46	7738	15728	9848		5529	17474	12117	2551	5508	9063	4116	35874	4878	8434	2506	6274	22014	26314	3186		2890		14034		2996	7536	6882	22293	21794	6365		2200	5516	23294	11739	2591	4702	14372	2170	1491	5046	5250
132.091	0.46	276	2	100	100		132.091_0.46	85325	96196	106964	17861	26791	259092	120251	20322	87684	90036	37898	285356	50021	85435	13395	6143	169595	212527	38867	7927	30585	3479	154674	10002	42140	79126	72389	192840	146185	75367	2515	34881	70298	147594	131121	32696	70120	212274	33620	9175	80524	96934
174.112	0.46	277	1	100	99.9		174.1123_0.46	95409	104558	121853	20741	28860	290143	128720	21974	120226	103917	40314	304359	67885	96141	14288	8639	180041	231917	42827	11445	35399	4465	199583	10221	45155	94569	87405	207434	163522	95333		39965	81604	160473	144204	43263	82559	264063	36734	11006	95815	109011
219.885	0.46	278	0	97.9	93.6		219.8854_0.46	70197	59984	90585	85109	22673	49271	85518	18973	63728	87273	72054	21139	87443	81868	26913	58245	57098	33789	71288	66288	95720	57456	93471	30558	53672	69703	107211	60288	42727	101133	38507	97472	94968	50543	66407	79259	74373	57948	71670	68180	61937	64091
203.021	0.46	278	0	98.7	87.6		203.0211_0.46	31772	46117	26128	18636	46936	23054	33046	30279	17019	37753	39527	42369	23534	31779	42776	17496	39938	44967	22693	14527	18280	11826	21757	39272	27162	28257	24243	43113	41218	23325	8180	21243	21521	43917	33054	24318	26083	27335	13430	28527	18427	18653
110.049	0.47	249	29	100	87.9		110.0486_0.47	9470	13800	17667	11728	5931	18463	26570		14837	19034	6839	6722	6976	14155	3254		18086	18372	11028	3384			17051	2201	10221	11430	6341	18431	16310	10033		11041	9695	21645	13612	8886	11581	7356	5382		11801	10329
500.116	0.47	277	1	100	88		500.1156_0.47	21289	25434	17992	11838	23702	13549	30734	27675	4472	15619	20089	5118	24029	24146	32143	17388	26604	34084	23331	18833	15107	19665	20873	20265	20296	23108	17664	22029	28835	22691	16107	22687	12098	24127	18140	14117	11899	4025	11635	22920	36157	17460
180.065	0.47	278	0	100	100	Glucose	180.0645_0.47	817815	858834	923504	579496	1082456	847023	872254	1091745	691011	586186	885289	754620	871255	801863	1061729	1074579	841181	945861	973152	813604	912544	838333	905825	1066823	802080	814785	997161	719010	806174	876663	435400	907099	809660	767187	949392	757897	671586	438052	573909	1228392	888842	707558
216.042	0.47	278	0	100	99.5		216.0416_0.47	146862	91737	141497	88309	82344	74198	81222	196249	41761	69607	106693	7778	120009	79382	55100	231703	93112	69608	103068	111355	177501	232872	174283	74486	75854	145718	151222	82230	87261	181943	161545	93541	203847	49118	127862	152257	124944	35098	232516	75251	143602	157541
451.917	0.48	265	13	100	99		451.9167_0.48	10821	18130	15088	16588	9599	9736	21547	8991	20349	15428	13553	7137	16861	11545	12906	17707	10771	11763	23785	18424	14366	11395	22730	10943	8141	13862	26106	11287	13363	22041	8325	28151	16127	11409	11413	12759	11758	7767	11642	23021	17510	10739
426.078	0.48	276	2	100	99.2		426.0784_0.48	36623	46081	34599	40708	68632	44588	31132	42988	40705	32641	48359	35717	34200	43538	58347	39028	28057	38447	30554	39186	31064	40166	33368	82903	45573	39474	32456	31788	35968	32562	46254	27814	36463	31861	31250	39236	29550	30914	30798	61596	40479	34699
462.058	0.48	277	1	100	92.3		462.0583_0.48	39550	31192	21347	48355	44005	10352	31636	44180	59943	67077	47989	26254	71200	18292	27019	47840	57619	46444	42894	38281	51168	34016	71000	30925	43614	47496	57822	59698	60950	51808	55798	61018	27156	74092	38749	96166	55664	20514	58499	42563	62629	37978
416.153	0.48	278	0		100		416.1532_0.48	338267	459680	332702	224959	296495	242076	432827	380893	196545	203985	242992	188563	341985	418460	209535	390146	393386	431502	387426	273827	396729	391632	502021	260651	250960	320991	391706	349909	469129	527464	260971	358255	365018	379690	264955	211809	298517	208490	197660	243389	457087	377757
416.153	0.48	278	0		100		416.1534_0.48	571486	729341	621870	440010	495137	455349	729400	586169	235857	411181	420853	227643	651335	654990	338898	620869	646327	678183	704643	530625	468660	654470	812403	167644	466610	574702	703709	554068	729949	767244	525514	566257	404844	584451	439798	439458	188871	242045	7752	382865	750955	654718
103.064	0.48	278	0	100	88.1		103.0644_0.48	38054	69962	44561	34369	28979	35047	58851	24844	43348	59602	34853	49396	30866	43471	34578	9379	63669	68553	37210	18378	18052	10402	44423	21373	29158	39384	39971	61307	71500	39539	13139	43874	40251	71806	41849	37774	33361	32831	22396	20293	32388	32097
254.101	0.48	278	0	100	87.7		254.1006_0.48	49179	52370	89492	69800	44046	65898	54784	32918	25434	82033	68512	37756	57165	93762	44887	43395	45252	47821	67368	49879	38665	42173	94924	52574	36369	72644	122999	85731	63609	80386	39844	65131	79081	48915	36114	26805	63391	27775	33841	67440	87097	48136
658.101	0.48	278	0	100	99.4		658.1008_0.48	28270	26287	22963	40790	23063	34588	24131	17592	38871	29335	30683	4589	31868	31298	15555	34652	20783	17649	31366	35059	35113	35755	32514	15007	32793	28458	33243	20200	17755	27953	24379	29642	30042	20342	18453	22137	22327	18047	20034	27426	29400	28451
552.066	0.48	278	0	100	92		552.0655_0.48	58746	54581	58504	50774	76479	57052	79833	73187	14842	49413	73723	12250	75594	72863	84896	81958	72706	61150	49918	80229	87888	66542	84974	61378	58059	72165	58924	61692	76619	66995	56899	70851	74071	72636	57113	60522	53695	64462	72657	82770	78939	73944
303.143	0.49	273	5	100	87.9		303.1433_0.49	19841	33527	26790	8419	34090	40330	33775	56854	19163	26749	20766	57251	24337	15021	45165	23207	49916	51324	24896	13585	18432	7561	25302	35212	27583	23750	27633	27792	58762	27399	3710	24088	24742	75819	22984	8782	13782	11141	7987	26303	25286	37548
166.05	0.49	278	0	100	99.9		166.0498_0.49	754883	541250	818279	452198	992157	1069417	465837	837694	788327	357641	705037	670232	1330497	804883	897025	877545	409227	720924	1194421	624316	634231	1085329	909596	821532	935625	747897	1029838	471698	583450	779941	486296	667405	586117	571364	768145	1180017	869665	748487	508217	629663	1139403	494134
147.054	0.49	278	0	100	100	Glutamic acid	147.0545_0.49	455209	693152	508040	405291	468458	468313	477211	248685	478021	685520	379015	719838	274761	588074	366038	116448	563804	716016	289657	128038	185650	124455	399541	320138	366871	429836	416598	640425	714868	400797	137665	454339	502073	804496	355013	461858	398228	345908	224437	169919	303775	340928
416.046	0.49	278	0	100	99.7		416.0459_0.49	63632	52533	92065	27256	74905	32974	45877	183217	39679	64447	90205	85013	49652	20985	36652	142608	25980	48881	39212	20974	61088	190270	80066	68276	40636	47266	63726	53355	39187	69598	81814	63398	128679	54563	66674	51439	38377	31318	124671	35633	55230	59345
133.039	0.49	278	0		88.1	Aspartic acid	133.0386_0.49	423769	764590	418508	218084	228836	409813	544459	161433	428625	622039	170478	605512	462763	815709	277297	85242	578646	771415	362363	710132	392034	99684	824871	184203	419852	333363	346758	620356	393183	617081	306938	354531	310977	478298	734484	304835	857166	1204126	396976	190617	427148	832433
487.152	0.49	278	0	100	87.9		487.1517_0.49	97006	117537	158260	131494	63293	274412	103395	16273	197834	182930	91226	107307	53573	170658	40210	9653	107455	168489	47683	15641	28798	13295	83092	33987	81791	90880	61011	146055	143718	66400	18607	88671	98316	179501	72085	83266	103397	54588	40128	16973	71877	71651
820.158	0.49	278	0	100	99.9		820.1575_0.49	151121	121196	165170	204810	92536	133341	79224	77427	168075	170317	140715	66437	165204	155415	96106	171166	92405	85422	88660	124442	160221	183686	138085	96093	127952	140677	173710	108343	89989	163958	183397	146197	176201	98946	101225	171879	154594	129293	228276	123241	120150	160209
489.169	0.49	278	0	100	99.9		489.1694_0.49	94754	133859	109111	98777	130628	132956	55649	62208	105465	146883	81088	178760	54099	150369	85279	27477	89947	139287	30273	20719	36824	33684	57453	88901	84594	91224	71090	132839	135390	66827	37923	68181	132581	159381	58776	108431	77674	75565	48575	29056	48373	78250
120.044	0.49	278	0		88		120.0441_0.49	879682	631690	895329	539340	1046521	1180856	505079	883409	838303	410682	730253	742839	1422481	860149	946785	915506	469446	878132	1290534	758095	771177	1135447	1066454	870957	950528	886946	1076108	579191	608710	832875	571926	743058	636158	534929	859592	1215827	993681	788154	601358	641859	1231864	525889
462.157	0.49	278	0	100	88.1		462.1572_0.49	99726	103174	102881	64202	137142	134174	91118	83430	95034	71409	81590	97086	122192	132283	75725	77014	90988	108803	87043	69946	73376	135470	112564	103908	101853	84215	90707	89525	96669	96121	84436	77296	77714	94441	70861	122358	80420	77377	77811	65095	119489	69783
713.057	0.5	266	12	100	98.1		713.0566_0.5	19509	20760	18226	15668	8010	12854	28524	12526	9203	17982	18948	10931	26170	15680	13381	14383	24512	17182	27630	24767	22235	10580	25603	5827	14125	17710	17991	20724	15920	22733	13691	23917	14688	18347	27534	13550	18773	11083	10058	21779	23131	16875
1236.31	0.5	268	10	100	97.6		1236.3114_0.5	17232	16590	18586	16469	9038	10673	14103	7670	6400	13495	12195	5623	16948	18321	7597	15454	13073	12824	13047	12399	15020	19307	18602	7841	13999	15520	19207	13537	13863	19460	16040	15979	17071	11647	8989	12414	9627	5321	13114	9481	15673	18733
332.135	0.5	270	8	100	87.8		332.1354_0.5	7472	9001	7888	6846	5959	8644	9655	8186	21040	5113	6427	13441	10973	5201	6001	7297	7395	8905	11797	9212	6936	5519	13945	3700		6636	9258	6985	9754	8631	4333	6535	5520	8011	11164		7085	8396	10848	9048	9381	7545
1227.42	0.5	272	6	100	99.6		1227.4213_0.5	20706	14611	28502	27012	13239	21123	7006	6788	37361	29043	21443	9863	17488	25729	12402	14376	11678	11455	4957	7116	17274	24792	14604	17281	15381	18618	20693	17299	14030	18188	17264	20884	31149	18530	12012	24979	21500	18888	20531	11826	12414	15171
268.08	0.5	274	4	100	99.9		268.0805_0.5	241163	350036	170481	129459	201033	120226	309920	170926	465638	165373	242496	480123	182934	275403	322299	204864	337822	512782	330809	224791	162219	139527	178027	209185	257327	225040	200587	278015	388422	231173		245142	155389	303689	195173	180583	190641	341606	94319	306553	218487	134541
326.085	0.5	274	4	100	87.6		326.0849_0.5	33463	27533	42042	24401	24407	31494	35875	31978	50981	26196	30191	37044	32056	24216	26885	14751	34859	43396	45021	27095	31994	15833	32170	23522	20436	32277	31706	26394	33312	24492	11611	27771	25335	35651	31805	30351	26918	32886	17380	30169	30702	29423
232.108	0.5	276	2	100	86.9		232.1082_0.5	226778	353833	161122	127158	177881	109655	310389	169147	445433	149281	223764	447635	169906	269527	304251	182993	310496	531443	327535	216390	152076	139648	208411	173457	241256	215637	180211	263847	410525	248885	92121	223666	155269	274183	170597	156106	170759	302219	92123	292646	204792
758.265	0.5	276	2	100	99.8		758.2654_0.5	24017	32650	28645	26266	19928	22222	19066	13835	14478	21715	21769	9497	28466	35362	16762	21210	20655	27941	20323	16444	18147	28912	31734	17097	22966	25479	41391	22540	31477	35149	20737	33757	31402	30652	12601	24065	15170	8851	11234	20311	29125	21288
248.101	0.5	277	1	100	87.8		248.1014_0.5	19562	24718	12768	15605	10851	11205	23346	19922	12296	9062	12692	7411	21064	16415	10726	24294	15118	30300	31003	23602	19608	26040	32310	9618	13496	14710	14490	14481	36868	18526	7864	13970	10644	19360	8571	9707	8156	5614	9671	20789	17776	18379
1299.32	0.5	277	1	100	95.9		1299.3237_0.5	28756	26854	27296	21245	19048	26107	15018	15227	19194	31535	32137	13775	27043	30783	19939	23919	17153	19550	10411	14162	25935	26406	25553	17198	22963	27922	23849	27889	18963	26958	20302	22365	37186	23419	21889	23576	27185	18577	14749	21948	19591	23705
885.297	0.5	277	1	100	99.7		885.297_0.5	15944	12209	17749	23079	5829	11562	7956	3836	27806	20215	14688	4503	17865	14951	9462	12159	10675	9858	8434	11655	15314	16088	14150	7902	12594	15974	15924	12988	10674	17227	13828	18696	17775	13990	11824	16492	16373	13706	20628	12199	13175	15031
957.205	0.5	277	1	100	98.7		957.2045_0.5	21311	22029	18190	21388	12617	16597	18713	15280	15376	22725	22647	15533	24708	20099	16921	22509	17562	18582	18416	24126	28519	20854	21312	13006	19748	21686	18120	20828	20678	26023	20326	22375	22538	18078	18860	15086	19925	14706	17872	21349	22550	21875
342.117	0.5	278	0	100	99.9	Sucrose	342.1168_0.5	6089003	5009412	7259024	4220222	7061645	6424891	1886023	6995931	5366915	4644662	6425059	3606130	4795261	6620726	4405493	7166361	3583773	3845726	1859074	1849369	4608851	11505196	5708493	8018744	3584630	6140302	7055885	4923362	5013457	6244653	5025040	4812447	12918294	4792201	4554318	9058632	5998601	3477014	5027271	3533037	4544956	4218466
196.059	0.5	278	0	100	99.9	Gluconic acid	196.0591_0.5	807647	950175	810375	488235	1002530	675545	1043180	1063763	699276	472540	1268146	719382	825382	769124	1185368	1008167	802444	1067384	1215706	922543	886418	891780	797521	1053406	993196	792936	787383	696422	872843	705903	422368	749861	638275	870650	833178	673506	622235	323320	427878	1430226	785402	559233
242.02	0.5	278	0	100	87.9		242.0203_0.5	289395	45241	57418	30960	41569	899844	27288	36280	219331	32958	55272	2745036	110011	50901	57851	50127	1308411	38683	2076075	1097470	44924	44362	60426	46695	1122020	296021	1454745	27311	47737	64478	22563	68497	27521	1385433	1230863	1407518	50893	4008734	29573	42070	1532723	31771
192.065	0.5	278	0	100	99.8	Quinic acid	192.0649_0.5	1309488	1828379	1464569	797846	848629	764797	2704135	2063614	161091	2167441	1813144	199422	528267	1099590	2328892	789766	2298059	2103616	992746	994669	665414	366136	1302539	1501186	1495641	1326589	961659	2138806	2186624	1561060	149300	1022061	1235076	1770509	1216850	652088	874136	91415	159948	2196835	1210707	1127608
136.038	0.5	278	0		99.7		136.0377_0.5	710088	644884	753871	386261	2051521	737756	553385	931869	475145	536547	1117824	889143	771038	829637	1516657	1082792	590394	771738	579431	600574	833238	1036181	505840	2269667	827632	693726	681171	715096	744488	595047	497633	653517	737257	684471	903716	601800	743338	367651	394424	1260506	514797	467026
454.112	0.5	278	0	100	100		454.1119_0.5	745309	723827	773714	364936	624247	633879	391481	304689	476412	898702	480749	509527	498853	770842	421626	441969	722627	829398	253447	244086	319194	524110	733191	478099	378683	744688	917486	968326	1410697	736470	134102	658756	1009198	1303518	367914	490449	634846	407280	241480	481570	495416	374065
216.073	0.5	278	0	100	99.8		216.0734_0.5	153386	110050	152689	117913	663822	183248	79696	192832	235840	108267	227650	322216	164061	220945	314800	218368	108089	174986	100897	115662	165040	278341	90785	697684	160164	155235	166240	150891	149547	116157	153620	115134	188291	136935	150246	162093	175161	138280	100265	232364	88168	106128
318.061	0.5	278	0	100	97.9		318.0611_0.5	62923	104793	32796	33355	13191	55911	52949	32730	111285	16197	46326	56639	67591	55380	22145	50809	104458	57919	116074	90944	60017	82026	85287	13458	109335	59700	93644	38321	85836	79763	34416	54503	35711	87247	118745	56680	29826	69303	25509	43591	101125	24327
164.034	0.5	278	0	100	100		164.0338_0.5	248783	293343	254922	122737	274804	195038	212504	237282	484013	151477	343170	482904	237373	252248	452041	260021	227683	293528	278341	181243	198505	190226	256864	289453	214004	252969	330889	230867	347505	334213	135828	263404	168329	342040	291258	222039	251056	291989	117660	488943	250563	110483
298.091	0.5	278	0	100	99.7		298.0908_0.5	113135	122672	130890	85417	221982	115282	78259	195301	109594	161973	204509	167574	100491	68616	306737	142235	94908	91689	101719	178437	216212	130534	104554	295091	78051	169424	124536	75930	110880	94550	61746	100387	104869	116821	87081	88371	89737	64388	61439	353896	87935	81200
430.132	0.5	278	0	100	87.6		430.1317_0.5	148374	98936	174091	109323	638814	191019	56494	189844	150379	96780	233642	265805	144820	221866	304683	201099	81153	148021	74562	97713	173765	244080	81696	762320	159200	145386	138179	127755	142812	111523	140504	107035	200973	142507	119524	163068	154823	106696	79482	251410	88931	81727
534.176	0.5	278	0	100	99.9		534.1759_0.5	162898	172296	215666	119398	191173	157790	125258	245709	41162	277174	232748	60897	76638	185376	285072	102528	150549	190933	46055	75040	89361	86861	104823	335205	171652	163289	116963	231652	203400	138840	41842	109633	238413	182729	116597	124713	127703	29556	32046	199483	109973	115799
178.042	0.5	278	0	100	91.2		178.0419_0.5	289938	286655	407520	183317	215338	365156	246158	347029	472403	191595	308601	394245	293482	226355	509848	264136	271048	353883	299554	242971	282961	216316	293843	259310	340988	327446	361464	269453	294571	402202	166205	258007	181198	457253	306006	284859	323105	293909	182954	584051	393408	235938
136.037	0.5	278	0		100		136.0369_0.5	1046712	1006410	44867	672300	63759	45181	1032664	45879	1053608	40651	155536	810470	1159094	1304922	69919	1551100	38776	1186868	80831	895599	36343	1403968	785478	2899352	1194016	1088196	52142	1268870	1035361	861234	722857	54490	46899	488371	73437	893392	44232	374030	611115	49747	778229	557188
422.042	0.5	278	0	100	99.8		422.0417_0.5	92951	53712	147405	112704	29155	174331	45868	32380	16553	60857	63679	6111	138818	122168	26344	108135	48684	24531	63166	65065	125103	142597	112794	33602	107689	96037	95208	61026	33525	91065	248894	67750	126847	37041	105168	172057	133002	3338	308363	33653	116594	75259
148.038	0.5	278	0	100	88.1		148.0382_0.5	202179	189704	182180	186028	226994	164156	140904	277002	274300	236038	252515	320365	243211	164148	293952	240732	198909	232555	281142	277479	225272	215139	181778	230438	253036	217214	182072	220820	230866	191999	239485	209409	152155	241917	218523	196853	524144	236589	176803	283142	238191	438500
150.054	0.5	278	0	100	88	Pentose	150.0541_0.5	946525	1080804	960612	557273	1138882	807106	1125088	1155430	816611	586311	1379008	815392	934044	888088	1322880	1099297	913653	1173620	1287552	994100	972916	1001097	934280	1199214	1081541	891979	951248	829693	1013968	836719	473666	881710	777620	992518	981365	810414	715442	396161	504620	1557159	901923	640643
608.212	0.5	278	0	100	99.2		608.2125_0.5	83994	106826	72029	44343	94165	60281	55706	68590	184749	58322	91315	219040	62891	125307	110946	71326	76517	151406	52394	42493	49089	69714	49912	96549	90158	80737	61553	92679	119892	67707	42527	63434	80041	93982	50404	75286	71326	127765	35728	80988	55696	44527
378.093	0.5	278	0	100	98.9		378.0933_0.5	3687920	2508395	3995861	1751476	4380478	3169957	906647	5470313	890939	1820622	3299353	944307	2508592	2991042	1904876	5505580	1746730	1834162	905371	828045	3006442	8683735	3306884	4487952	1728889	3601242	3638657	2451154	2367637	3690732	3459330	2057705	8333752	1534112	2751333	5527892	3180218	855342	3780804	1440679	2615812	2775464
1162.28	0.5	278	0	100	99.9		1162.277_0.5	136227	82506	184058	167168	96919	168067	34969	52246	138721	164020	129670	53648	116123	186328	68654	133378	52507	55567	27907	47623	110830	205440	89695	122572	113779	125538	145031	104770	63622	121794	146218	106990	232211	85213	73825	187881	136414	126101	163001	69045	71576	102957
504.168	0.5	278	0	100	97.5	Raffinose	504.1683_0.5	126940	168001	100499	68887	155783	102149	67022	148802	159954	82076	113715	162483	102101	131049	135289	121980	104373	143289	67085	66170	111533	153654	141005	168377	86346	125433	132926	119520	144447	127969	81185	76739	131679	112292	93283	113253	73842	90219	66749	100577	105613	113578
190.05	0.5	278	0		87.9		190.0497_0.5	894544	40032	1019459	312244	871367	566815	165587	1109590	276243	217586	833327	143889	16801	602603	61805	1178648	398511	78946	6744	194194	546835	22932	55660	8914	411690	844555	10366	544929	74040	9172	638373	508234	1426206	62359	658589	1132247	781813	271829	898330	10175	673967	646392
479.158	0.5	278	0	100	99.9		479.1578_0.5	55447	62564	53428	62304	118972	65641	87893	36156	41518	79848	55312	66334	49928	85489	64136	37620	64045	63381	29781	105210	69881	49180	39339	130420	75885	53966	38147	84607	49600	33754	89340	30145	47045	66721	37550	34884	42239	36072	71108	52100	35786	85530
274.046	0.5	278	0	100	97.7		274.0459_0.5	88553	92196	50979	37215	50644	37585	93474	21618	42737	92697	49074	43142	57931	55502	46300	18795	125874	87340	62986	45722	30880	10497	53506	35578	49037	88333	62692	131193	133519	109097	16895	136834	84952	155988	110200	56534	97229	42985	26349	81752	63690	54946
492.169	0.5	278	0	100	99		492.1687_0.5	82793	97246	76437	43071	110240	69029	74398	62979	160946	70083	83059	368909	66752	83472	88075	56804	91656	119429	70597	59158	60056	61528	86114	99662	58839	87361	89075	89359	143928	76659	36738	76097	75618	112018	67163	69279	75801	147823	41989	82262	77174	48260
608.188	0.5	278	0	100	87.4		608.1884_0.5	83994	106826	72029	44343	94165	60583	55706	68590	184749	58322	91315	219040	62891	125307	110541	71326	76517	154288	52394	42499	49089	69650	52074	96549	90158	80737	61553	92679	119892	67707	42527	63434	80041	93982	50404	75286	71326	127765	35728	80988	55696	44527
328.101	0.5	278	0	100	99.6		328.1012_0.5	48000	44022	45002	16561	45273	51361	28564	57628	115103	23671	51607	71645	77127	39593	77212	58388	26907	64492	79166	46140	42089	61159	63181	44075	40131	47350	52388	27334	43114	46080	27941	39122	32192	34408	37755	63142	52028	100063	29001	58775	63882	26225
354.1	0.5	278	0	100	87.6		354.1003_0.5	19208	6720	22513	14309	10327	19625	13216	4217	33087	15490	12960	15706	37007	9546	11669	9672	7444	10291	28589	14485	16948	11150	38030	8864	12001	21819	29818	10967	13187	21560	4579	27081	13015	15041	24279	22951	26706	26316	23672	24364	32140	9376
349.105	0.5	278	0	100	99.9		349.1049_0.5	26869	27997	31254	18436	27064	33995	17164	49361	16128	15925	20120	16898	26078	20305	26869	25104	12972	31129	17888	20210	27633	23045	23201	22490	31056	23753	26612	17923	22463	18777	27106	15874	21759	19235	20728	26753	25599	11496	29812	24249	32794	29036
162.054	0.5	278	0	100	88		162.0539_0.5	75699	103673	69095	71679	73436	62521	86459	78952	95308	75912	76774	84053	77079	74386	97494	86079	92321	89721	77494	69478	75390	72477	91763	83867	83436	71455	82516	70540	100222	83676	40612	98623	90611	102125	66021	75932	71875	58992	47584	95056	73790	72037
424.091	0.5	278	0	100	98		424.091_0.5	36136	46615	32293	23843	19289	14031	41022	23001	44260	25887	29412	23053	29744	31232	29512	31378	44471	36977	49733	34184	39341	25689	43594	13332	26468	32945	40849	35391	35480	42031	21350	29872	18526	38221	29344	22792	24784	21883	17176	44640	36068	23603
796.222	0.5	278	0	100	99.7		796.2221_0.5	38251	30785	40859	20283	49431	37869	12414	23847	23799	39780	29385	39320	24036	45351	26217	23609	25845	33847	10722	8257	16049	33029	22934	37076	22584	34424	33637	43957	54115	23540	10778	20187	54815	50014	15819	22322	29258	23740	11075	18740	19637	17264
120.043	0.5	278	0		87.6		120.043_0.5	1188649	39525	1281983	54079	305613	1532399	818885	66435	1225234	47658	30633	33533	1800910	1243003	54400	99049	30388	843457	1612774	675015	664550	1533800	1380282	60331	52720	1156257	1486728	534010	59301	1182845	499590	1052775	56817	39759	753374	1669384	905495	1163450	541984	996583	1545467	841957
522.18	0.5	278	0	100	99.8		522.1798_0.5	59472	78479	58130	47999	70272	58090	50002	48078	114122	46369	55765	117621	65987	57162	63993	59738	56058	71761	55856	41975	49664	57179	65505	72984	47065	60114	81402	54534	81087	65024	31830	43750	51789	66175	35960	58708	37642	68091	30729	53329	51202	39221
208.059	0.5	278	0	100	87.8		208.059_0.5	33062	39062	33442	20377	26279	27650	31251	24648	42482	23771	39979	35860	32335	36908	31645	33555	33263	49562	26821	32885	28498	30805	28984	27077	29913	30451	31661	36698	43339	25087	12085	18306	21871	39701	18809	26431	23434	22939	16869	43617	30187	18001
218.09	0.5	278	0	100	88		218.0896_0.5	22350	24629	24379	13272	21175	17647	24815	19118	51300	14046	32806	34923	26181	23134	28317	29976	23316	38878	28697	28367	24297	24133	25884	19528	16038	22570	20982	21601	34443	18669	11326	17648	12503	27659	23058	15652	18465	22037	11980	35570	22244	16135
280.062	0.5	278	0	100	97.5		280.0616_0.5	14588	5882	15016	7293	28824	13648	6925	15411	8027	8366	17364	13394	24239	9969	15806	18521	6927	7590	16737	21443	25638	15113	10983	30399	16010	14774	12511	10110	8230	10629	14583	11549	10247	7410	31625	9382	22952	7593	26012	36439	12268	9178
2150.66	0.51	242	36	100	99.9		2150.6576_0.51	12926	7288	31653	15466	30190	42888		4629	44542	18038	19654	14643	8839	44231	6456	9316	2934	4543	1648		6938	49420	6009	53805	9755	16965	19327	11678	7498	8268	11239	12043	74938	11947		56520	20334	20454	7586	4759	5332	9126
1945.59	0.51	261	17	100	99.6		1945.5889_0.51	20836	16577	33107	19299	19738	35447	5168	5370	38266	30259	27497	15070	17622	48450	13334	13236	5566	9387	1638	2885	17014	42437	16766	30287	19713	24037	22855	18766	12855	16367	15063	17499	70802	19039	7557	47038	25008	16710		10342	9429	10455
1882.58	0.51	266	12	100	98.7		1882.5805_0.51	22438	16046	39957	27017	19471	28707	7365	14461	20072	22214	20784	6710	20079	49971	9096	17558	7932	11447	2729	8217	19896	52145	16068	20684	17190	23616	35881	14144	15732	24269	20839	18969	56032	16568	5804	38370	17481	7217	8284	6943	12931	15315
1540.47	0.51	270	8	100	99.6		1540.4664_0.51	28779	22697	47441	36510	18477	34669	5115	7454	22595	28569	24032	4467	29687	62050	10478	23060	11775	14852	7356	7376	19071	60967	26071	19789	26396	29275	47369	19377	19916	34823	29366	32208	64223	20846	7977	49592	23186	10709	13887	12620	22250	20635
1628.49	0.51	271	7	100	99.1		1628.4909_0.51	22296	19596	31099	25076	23521	28332	3949	8449	60695	17025	21953	15188	16412	36928	16730	14019	7355	13984	3723	4962	13265	36656	17695	40237	15752	21767	27716	13476	14823	17275	12471	13108	44872	14860	7548	41699	16464	16686	9130	11991	11104	15049
1808.54	0.51	273	5	100	99.9		1808.5424_0.51	66005	29145	128897	85724	83142	161087	5024	13246	187475	80889	83952	35141	45892	176072	30616	45120	10419	16653	5692	3825	30714	205472	28894	161122	49388	61974	88458	39928	28033	45632	53565	45664	286511	43310	16209	234161	80822	80743	32758	19517	23307	22995
538.076	0.51	274	4	100	87.8		538.0759_0.51	30780	29253	34191	19076	18891	20332	29969	24914	16510	37111	26700	28384	18778	29766	29023	23214	39148	36721	22256	12404	17997	13302	34592	20078	15153	27665	32012	35172	47131	27298	8438	25650	24152	42314	22592	15936	22588	16005	15236	29806	23023	7996
1466.43	0.51	276	2	100	99.8		1466.4328_0.51	137584	65661	256970	193534	123995	289512	7754	29239	400520	175313	164029	56132	110765	312738	61515	92238	28894	37711	10659	14076	71741	381889	74904	248068	117201	136123	195565	81211	56890	117198	126159	119142	505025	87438	38031	448428	175907	176052	79914	57186	58057	70704
1603.47	0.51	276	2	100	99.3		1603.4734_0.51	31899	26356	39708	25886	24520	42161	4217	12380	49282	36110	41518	20382	33188	58067	20625	20991	10576	17061	3918	4972	22107	45824	20902	31296	24013	30635	31964	24538	21012	29156	22059	26816	76750	26680	11275	52266	34586	26257	8016	16335	17196	17387
224.055	0.51	277	1	100	99.7		224.0546_0.51	229120	251698	287521	170037	195007	249426	215344	177779	490020	226569	281672	417468	184850	139356	449809	156942	299045	214470	181513	141309	142251	134490	222263	217901	196933	223304	315246	196319	228612	322524	63072	223672	132885	447541	236084	195387	267305	326708	92634	472862	273986	130977
440.09	0.51	278	0		86.4		440.0896_0.51	5241899	4918934	6473094	5708059	4182791	5856871	2681402	3531269	8218165	5501062	5815128	4092986	5131854	5681547	3973175	4445559	3827072	3940407	2803300	2816301	4549372	5347128	5794806	4855212	3855766	4360178	7022689	4421732	5020663	6069051	4016299	6041505	7075190	4926642	3649131	7170574	5508938	5495236	4210806	4569472	4332139	3375570
440.091	0.51	278	0		77.6		440.0913_0.51	5301566	1315217	6621309	5758106	4195191	6022635	2675114	3582252	8218522	5289625	5844114	312068	5153150	5724035	1059945	4482419	3868239	643057	2805090	971599	4583627	5398901	5912986	975050	2038973	5249813	7063699	4493529	5137149	6128334	4043155	6048581	7283821	5013194	3676197	7176281	5517206	5596945	4252886	4598699	4400441	3452204
439.095	0.51	278	0	100	94.9		439.0953_0.51	5117224	4865747	6412690	5636059	4102176	5911883	2637573	3520355	8299140	5492843	5796797	4041374	5013046	5477321	4110390	4351354	3789774	3948871	2749201	2826248	4510463	5216628	5754645	4997399	3897109	5097573	6972979	4448828	4852270	5969352	3985039	6229108	6981709	4859383	3631156	7114718	5460473	5482471	4077260	4539407	4330519	3378244
405.114	0.51	278	0		99.4		405.1142_0.51	985944	974101	1260595	1407682	629506	1551816	690544	504987	1880333	1950275	996962	1159742	937290	1599862	650298	618649	843086	841347	431156	856095	1096133	769519	1024079	712020	1057204	1017674	1095995	1452903	917850	940256	1539700	945031	1062590	1217410	662347	1136092	994013	1867542	1422994	645704	767113	1110495
782.203	0.51	278	0	100	99.8		782.203_0.51	234562	205829	324442	184901	325738	341877	54405	194708	444075	224179	297607	320749	188646	290813	214084	209471	146950	172875	57199	55596	159708	246599	225480	405301	137554	227731	282909	188118	236698	195642	98730	186568	349028	238960	114447	295107	220347	273985	93727	161265	139649	101890
164.068	0.51	278	0	100	99.9		164.0683_0.51	116892	139335	107399	51548	124346	124975	133595	111790	276569	77439	152369	195479	119397	132109	180651	172577	125672	161955	139003	124081	105197	170697	141980	118214	105073	134319	107151	157906	172353	138704	70179	102214	78161	137146	127185	129189	102564	187971	80429	152442	117773	69549
405.113	0.51	278	0		99.9		405.1129_0.51	1180094	1082687	92455	1643482	508887	1325094	667776	378894	108831	64144	895709	68255	884145	95019	602227	438751	39348	776125	362452	935696	1183020	616075	973275	580152	1172530	1158623	993277	1474193	840882	767119	1230228	880362	108682	56199	585690	1046469	1125744	63366	1170500	557598	645054	61744
577.131	0.51	278	0	100	99.6		577.1314_0.51	180595	197095	174227	115299	109652	166794	116619	100228	139523	186004	229382	143688	192395	193526	157905	124896	155551	164568	114547	96408	181081	139751	200764	107987	142397	177149	178141	180849	189936	205169	100318	198453	217693	200341	170755	174951	190289	128887	51023	194475	155715	110461
235.017	0.51	278	0	100	99.6		235.0165_0.51	95980	98886	88068	73213	37744	84726	98203	29351	90638	104312	116255	55480	126233	101239	66171	69137	96642	86380	121911	93456	116282	71775	128517	35878	86337	101104	110462	92106	86821	139680	72604	135994	113628	106877	120628	98536	111765	82549	32765	108234	119887	82093
1504.4	0.51	278	0	100	99.8		1504.4027_0.51	69432	43299	105507	74663	72638	106444	16095	31264	84558	82942	80443	39437	54652	109925	43745	63084	25925	27500	13948	16536	46697	118754	42513	99783	53689	65183	80923	50011	36682	49646	61676	46318	142650	48839	34085	111930	71505	72451	56062	33008	29810	41461
101.013	0.51	278	0	100	88.1		101.013_0.51	22605	44279	16764	43354	24604	19714	16078	18869	25096	16473	38527	28998	15412	23713	31079	17783	19821	38440	12987	19989	41749	37069	20445	24570	13191	23985	13590	12653	33324	12177	112087	9693	19760	13290	16302	26749	16557	12750	66081	28855	11828	9377
919.252	0.51	278	0	100	99		919.2518_0.51	57662	64537	56852	32190	62146	56670	26417	47192	52568	54599	80479	82121	42120	63581	63771	41194	41471	55867	19376	20545	45658	47247	53961	58410	39660	54322	53143	57904	66678	51253	28911	48567	69945	64755	43294	54501	52210	39533	14472	56714	37591	27333
640.2	0.51	278	0	100	99.8		640.2003_0.51	24106	29487	24260	17718	48497	23087	17209	30778	21375	15551	31857	30145	28233	24563	39816	28731	20676	30977	25187	20385	26100	30677	29222	51518	22545	24647	20804	21521	25874	22258	16062	19804	23493	22540	17477	21438	15507	13094	13436	34344	21490	15373
739.19	0.51	278	0	100	88		739.1903_0.51	12226	19195	13066	8916	10465	12646	10694	8721	17762	10633	16493	19683	12693	13551	15645	9067	15082	16280	10606	9355	13269	9172	15921	11903	9561	14114	12769	14260	17248	13410	6683	11714	12048	14028	12442	12058	8971	11103	4047	14533	9622	9762
655.202	0.52	274	4	100	87.1		655.2015_0.52	12603	18796	12637	4659	22117	14193	9570	19640		11810	19049	20186	10452	19289	19350	12488	18381	19334	7145	7480	13340	7567	12781	19152	12966	13998	10103	20073	18680	11124	4801	9752	16321	20302	13656	8092	10446	3392	3451	15226	8730	8560
604.179	0.52	275	3	100	97.5		604.1794_0.52	54465	60485	57082	25473	53729	56034	43034	65669	6322	48401	62710	20704	52146	49668	88515	41848	57121	76645	46791	42665	56956	32968	56095	61568	51182	46272	43002	58285	80981	45017	18438	39376	39028	63277	48193	49774	46155	21107	32629	70636	45049	38622
1124.33	0.52	276	2	100	99.2		1124.3254_0.52	23898	22009	35565	17888	42288	39973	7074	18693	54876	27817	32986	57165	21300	33148	26832	21714	13418	19521	7722	9886	19289	36196	22027	42960	14194	25804	31824	20798	26768	19608	13812	17649	39955	21618	15696	40428	24616	34170	11617	17206	16264	13172
602.134	0.52	278	0	100	98.5		602.134_0.52	310842	307448	271296	241562	211559	363423	193443	173890	462542	211608	293130	686478	276895	255259	242659	189599	390050	261572	337114	268781	282873	193856	341108	259799	317887	285067	481156	228365	263443	284584	140255	228367	253909	413249	314853	484172	184002	775525	106690	233537	381295	208247
162.017	0.52	278	0		88.1		162.0173_0.52	136322	157274	124785	198859	229476	194035	219083	170433	129392	154439	252157	156421	208685	113234	320808	151996	192071	295518	102641	168869	146432	151554	246714	217159	203124	121119	227861	305777	143172	215853	134734	224653	192302	163435	434409	179222	127824	179973	176632	164032	207061	192512
106.028	0.52	278	0	100	99.5		106.0279_0.52	155973	92592	171240	178794	150770	284736	62769	91934	218497	111495	122273	117503	264500	185518	107967	235417	110047	91107	252819	141397	124914	235074	174425	117309	160021	163150	266114	92373	112844	154592	248647	164496	172818	169188	160604	255684	197581	250136	293155	99209	257151	166249
448.141	0.52	278	0	100	100		448.1414_0.52	74807	61586	103778	91447	92896	164463	29423	46080	149085	76235	76814	63176	104978	123661	58673	101809	44135	55247	53880	33049	59204	113725	93514	67838	63585	84672	133103	66493	78650	82607	72265	84596	128520	94195	60412	120587	90366	87785	76545	56844	85036	58099
312.104	0.52	278	0	100	86.9		312.1041_0.52	78070	81893	93467	40089	93137	95046	76084	90083	136840	54753	109229	149939	97008	69128	90418	88370	61190	115631	73058	50780	57703	62223	117170	85337	74825	94438	82925	76513	92038	82896	47779	82076	72634	76853	100192	69082	92291	143111	60517	96928	68145	51664
446.126	0.52	278	0	100	88.1		446.1262_0.52	35275	22949	31396	20421	21964	35971	18868	12999	20885	61236	25081	8142	26689	44234	16055	12947	27005	21363	13417	11335	17434	19998	28197	20015	23764	34500	36714	60917	34825	34578	13270	55708	60131	67618	40464	36507	60337	18095	19504	16358	25112	23546
162.017	0.52	278	0		87.9		162.0172_0.52	234503	268212	225328	71649	312542	247660	347731	274838	192899	235243	334088	209095	105734	186896	370310	257361	323042	296767	207481	81433	234548	69642	109228	288173	100941	225521	79025	303385	276007	87971	29009	106553	71175	293596	423297	72844	204001	131377	58067	256902	87699	71085
472.144	0.52	278	0	100	88		472.1439_0.52	117807	126604	133014	65227	200457	118216	90788	164900	69771	126356	132416	65620	77726	139542	134024	99183	116004	148810	84149	79159	103499	86692	104529	197895	108241	110006	110699	117926	137292	93126	34999	77692	132400	141525	87862	76828	75060	51452	42292	112814	85155	75776
248.042	0.52	278	0	100	87.9		248.0423_0.52	84917	67547	60016	118262	24197	79680	91147	43805	31251	92262	60231	79170	92713	49397	68448	91286	110335	59181	141157	96258	54428	95931	47182	47660	94305	43198	102177	95073	53005	63656	153390	76713	69680	117780	152572	111957	110006	151137	11078	45385	126407	26778
292.062	0.52	278	0	100	97.5		292.0623_0.52	43443	33059	39485	33058	44548	50438	28793	28116	69178	45869	36414	69614	51934	39533	38669	34126	41409	45199	33514	27671	30883	42494	44068	31822	27348	44844	60629	34496	40190	34464	37484	42197	31988	57674	39111	43892	54206	55745	56873	44439	34621	30690
944.258	0.52	278	0	100	99.9		944.2584_0.52	18400	22491	18571	11361	24607	14909	7710	21417	31164	13983	20876	32968	11634	18035	23226	12703	14032	21470	7214	15228	11807	12513	16254	30984	9182	16830	17173	17240	23650	14502	8168	12162	17557	16340	11964	18180	11843	13111	7716	16920	10648	11795
246.118	0.52	278	0	100	87.2		246.1183_0.52	15010	31753	13772	5120	16609	47780	81891	14341	47071	9588	18556	25427	92061	18738	24454	14214	17987	42231	16760	101074	16652	14747	120267	11646	15291	14975	63374	22278	69928	18187	41550	13302	10802	18419	15764	9964	18303	24263	7583	20547	85196	65401
984	0.53	262	16	100	97.3		984.0005_0.53	40918	37489	47397	69898		49251	69810	93568	68848	91201	24032	24485	24939	62890	12773	35689	51872	45415	14658	103426	66938		27921	26314	58518	44135	21684	64589	30752	19159	84693	12310	58774	42263	16884	10228	30225	69721	101241	58599	16318	74315
297.008	0.53	264	14	100	86.7		297.0083_0.53	22226	15531	21609	24318		16621	19645		27005	26810	19554	2667	35055	20296	5891	9276	15762	11432	26107	24248	27214	15700	30506		18114	19450	22648	17470	13048	32944	27831	39210	23584	16923	31432	28356	29476	19523	14205	15383	26819	19038
1488.41	0.53	267	11	100	99.5		1488.4123_0.53	23982	12640	31806	24923	24060	35239	5215	9416	33531	23069	29089	12600	14975	37041	15357	17673	7254	10157	2891	5787	13581	42317	14235	34807	18104	25676	29165	16596	15401	17954	15313	15720	47506	19202	10850	41355	22934	20158	17178	14478	11353	13733
118.026	0.53	275	3	100	87.5		118.0263_0.53	129461	116905	169663	55009	256826	224590	136448	251699	111086	180726	316688	119452	126909	140877	324182	215122	170364	110340	129969	106661	181638	93519	92508	318357	162117	161419	169153	241957	128142	96448	66615	188969	175536	202809	244325	102539	201287	120104	62726	218276	127955	108193
176.034	0.53	278	0	100	100	Ascorbic acid_0.53min	176.0337_0.53	1920430	2556887	1885540	1130790	4206992	2952968	4699610	5116233	181916	3315811	4340354	803550	1463384	3689708	4788023	3550213	4557125	2791843	3047542	2084737	2163313	1951081	3540409	2837865	1868423	1747862	2935823	1646672	2447588	2008864	231887	2470203	3260330	2241689	1760995	1375244	1298223	661932	195080	2424623	1473519	2214209
200.037	0.53	278	0	100	88.1		200.0372_0.53	222183	85919	120212	63606	119471	412754	101986	87966	104986	95022	119350	400271	112414	93355	99703	76612	876612	85004	1068632	533054	133924	80692	156682	104055	561907	201933	616830	60243	112219	119041	62362	105023	75094	907357	752778	592618	103681	1230378	63022	126715	708359	90677
338.086	0.53	278	0	100	99.8		338.0858_0.53	355013	278783	207532	164077	366459	184808	321847	593500	674897	146786	618717	604707	432940	288416	464668	418931	251718	569825	470547	373552	275408	340053	438102	309872	273016	561483	325692	204827	360921	352061	156967	288507	187613	220624	310845	348089	273761	637660	144357	434347	411776	180071
518.148	0.53	278	0		99.8		518.1482_0.53	240005	241247	241978	108396	390235	282713	149434	289121	102860	310442	314170	188917	155765	353015	290330	217171	254783	255011	97247	91294	173389	147816	177771	434813	179018	221280	194753	334422	209199	186585	77118	185804	324587	330841	254632	209006	257503	113814	82645	202728	133183	169741
248.038	0.53	278	0	100	98.4		248.0381_0.53	90927	71066	54122	122476	51250	97374	98109	62303	86687	52643	69630	37509	102945	29834	97456	108012	120975	17108	150483	100949	78403	99719	49101	54091	107484	71581	110994	79089	43559	42272	171433	47246	93697	125550	177430	114926	123361	181568	168429	65175	139260	100410
278.046	0.53	278	0	100	97.3		278.0457_0.53	193642	184708	169277	143352	251981	189392	151413	168198	256206	158092	216288	254173	218957	127355	210079	171905	162293	143985	198976	187054	192306	160293	161134	266670	146604	180285	156933	175785	143650	142921	184146	211382	129894	200905	258615	134410	211359	234757	205478	286341	151382	146069
173.07	0.53	278	0		97.8		173.0695_0.53	52667	80703	134783	57733	52931	125404	67064	54951	332728	96078	77191	249873	125363	46112	98562	94562	63976	132751	120532	102441	63886	91415	166296	45316	116604	56136	53943	48698	62462	101570	20956	101764	116323	76566	114782	49888	52067	199734	88658	145696	52432	96488
644.173	0.53	278	0	100	99.8		644.1733_0.53	112824	154187	123109	91056	152816	98976	137126	127064	223986	117990	159810	142507	142729	144886	168387	144632	50422	66494	152506	143212	64096	101833	150748	142204	110271	116459	146521	138661	78413	146578	86510	121190	60683	65896	71117	120995	125095	165486	114679	84088	144245	84658
638.188	0.53	278	0	100	96.8		638.1883_0.53	49421	52330	49433	45318	86075	52191	31999	67004	93495	32320	50166	127007	58741	63966	67666	58599	41475	57509	45226	39342	48728	63534	41990	82485	47918	54472	42697	43019	52906	40675	41953	34049	48766	49216	36782	47104	37415	57152	33087	52055	39097	53593
588.096	0.53	278	0	100	98.7		588.0955_0.53	31033	34909	29478	15692	100110	31889	23814	69948	62550	38370	48042	3880	16315	30161	78251	51841	36031	33792	9168	12874	19427	28645	14261	91875	22238	27210	10881	49760	31353	13962	9910	16507	15473	38437	49688	1327	20892	70901	16440	38496	92457	21080
804.178	0.53	278	0	100	98.6		804.1783_0.53	51387	34388	61150	57585	31880	52097	24016	30230	66287	56297	44353	17481	51070	55862	39102	48792	31908	32480	23640	31477	49536	67898	41786	31809	49419	56272	58196	41154	35656	51823	58005	54170	78409	43595	46685	68622	51465	28585	55219	41401	42753	42626
203.075	0.53	278	0		87.2		203.0746_0.53	31782	14101	222272	13109	27581	118603	187027	36329	86344	102500	171020	84671	8122	27888	145157	329513	188025	32429	201939	9921	26717	14824	293050	29069	20274	208483	258520	12028	238302	289405	9929	169740	260314	139303	12017	153399	132197	66793	20901	33606	262396	11595
190.011	0.54	260	18	100	86.8		190.0114_0.54	36479	32371	33034	24294	58859	40421	26830	98467	26646	35310	109590	39550	31680	25568	103008	60045	30473	41261	33990	32442	63023	31332	27204	73761	38165	22866	30742	27597	37476	25977	20371	27225	24348	26388	47151	31484	29791	27862	16643	60018	22447	17277
382.1	0.54	266	12	100	87.9		382.0996_0.54	93397	130712	12301	11000	37426	11348	19121	22894	63340	12407	29254		13884	16409	36544	13278	12829	27685	82631	16217	24292	7365	17004	25871	119743	16569	18803	47717	20306	11978	2162	18971	10225	17412	18907	15017	88693	38439	6136	164758	92372
598.108	0.54	275	3	100	86.5		598.1079_0.54	40414	47847	32464	30043	48735	21368	69081	82010	15168	27924	49552	26965	38196	24725	42381	53423	70760	90481	45863	37287	29539	23529	61170	54870	26357	42063	43205	27816	72663	47699	6712	38080	20948	50709	25396	18047	22424	13702	9917	53830	28870	19298
996.19	0.54	275	3	100	99.8		996.19_0.54	30635	24540	35131	27071	30487	34586	17869	25893	5076	35077	35582	15336	26426	37750	24122	32698	22057	19302	13274	21209	29822	27799	25222	35772	32480	26884	25668	24521	21711	24861	12746	20375	34982	22671	21159	28088	23489	9970	8181	22889	17946	23297
324.037	0.54	276	2	100	99.2		324.0367_0.54	55184	62167	41475	48610	17062	61566	125870	29079	92678	55436	76889	72671	23374	26848	44794	30557	137026	73318	33606	38251	32215	6453	55913	32895	42293	50121	24142	47376	53387	48537	1774	23231	24773	34048	96290	29675	26407	69159	18509	21569	43694	26752
761.079	0.54	277	1	100	99.2		761.0789_0.54	15290	12782	27356	13664	20440	25433	16599	22619	10404	20618	14058	15992	11870	14696	25383	14625	13344	14258	9506	9003	13409	10842	13115	9893	17287	15557	17719	24216	14668	17593	12783	20385	16568	23194	25558	17028	27170	6670	15456	11846	22524	10972
134.022	0.54	278	0		88.3		134.0222_0.54	4425596	2398093	4458114	3957668	6230192	5469086	3853771	5529511	4257004	1906529	4480460	5632508	4427903	4835477	4649878	5235349	3713623	3973426	4064664	3999539	4305835	5692098	3679197	3981804	4742147	4373271	4033979	3585287	1749651	3573135	3251551	1597054	4572628	3635006	3865322	4580594	2078471	4475657	2690693	4268467	1798384	4523900
276.029	0.54	278	0	100	87.5		276.0295_0.54	600028	246132	514053	1473251	713948	979242	383714	776302	1276067	395815	423089	1731213	1106370	457739	496198	835982	216533	237490	807728	1087343	689424	1252760	361572	508402	810400	647509	448637	275252	244134	342222	2485862	585489	440811	226142	650137	887899	1008301	1726139	1913644	539566	763765	1231521
116.011	0.54	278	0		99.8		116.0112_0.54	1129350	2123105	1664240	804775	2440668	1842962	1369135	1126449	858016	1910058	1416306	1406585	1718459	2067991	2483433	2240386	1717288	2423603	1739213	895745	1995737	1685892	2155978	2114114	2268667	1944902	1547446	1918874	2118932	955781	775981	1590486	1764119	1247165	1840368	1519416	1539383	973722	769229	2323735	1264527	1668169
436.058	0.54	278	0	100	99.9		436.0575_0.54	150519	121014	173347	145696	104890	166186	159384	94440	174804	149982	155555	87770	173351	137467	123186	151062	151265	148499	148429	148896	267969	112453	209026	102886	102885	144314	173578	122903	135093	173344	117705	167442	147678	120259	143658	155947	145747	165587	138006	161824	120067	94221
612.152	0.54	278	0	100	98.7		612.1515_0.54	84115	85666	105854	92216	103093	128904	106312	73708	32284	110168	563086	119213	82384	99049	59424	58747	132518	781129	58236	58652	67251	72850	95642	84028	93898	793585	89288	136403	119621	90524	81181	71939	79868	140688	108121	100560	93117	50587	533201	40992	682096	80362
431.095	0.54	278	0	100	88		431.0948_0.54	15783	17769	14650	8029	12836	11142	16535	8817	10028	12066	21309	3853	16199	12964	18733	14124	11223	19154	15405	25202	19844	5395	15226	12438	16492	16706	19989	15407	14890	15752	7046	12811	10591	15628	19096	17480	13949	7382	7869	24225	19617	7333
570.11	0.54	278	0	100	92.3		570.1098_0.54	55321	46483	51145	41720	59241	42302	50462	50047	58813	60988	59296	24985	52709	46691	67517	56826	50959	51369	61454	63290	58921	37700	49950	63778	42140	51039	55178	49512	48096	47903	37136	63216	38950	59741	61608	49418	54781	53192	38055	63027	52432	45284
902.148	0.54	278	0	100	97.7		902.148_0.54	34983	26491	40638	41255	24655	39956	12759	24006	44879	35614	35778	18932	33035	32606	24753	31688	21156	21014	15272	26281	37374	41455	35652	25633	27902	33918	39257	24410	27865	34427	40378	38119	42899	27176	24553	48960	33937	33215	39037	27668	29267	19903
173.069	0.54	278	0		92.6		173.0691_0.54	165979	254663	57866	83770	173378	42709	182515	49356	35559	49656	191311	256626	50573	56195	188229	86792	250392	313181	55075	48723	166624	195325	50962	156808	41480	162424	163703	190125	226013	48520	17150	46081	51819	39186	42834	33414	41133	201735	92606	48310	141115	52193
862.188	0.54	278	0	100	98.9		862.1882_0.54	14899	16947	13866	6674	12032	9572	16440	8840	9001	11235	20065	4479	13352	13036	19421	12007	11227	17357	13459	22421	18533	5746	14498	13326	15968	14810	19029	14656	14535	14360	6607	12389	10245	15062	18700	15769	13309	5203	6615	23573	18192	6878
160.038	0.54	278	0		87.9		160.038_0.54	71872	75168	76523	39244	116298	52097	65026	110749	209903	33130	164551	204301	121736	59973	191719	80665	67443	146226	147684	140190	76335	150491	70259	57710	125379	66549	145685	114835	72802	75232	82156	53628	98952	169229	73397	123472	67562	141436	81523	219168	79335	46596
980.213	0.55	273	5	100	99.6		980.2127_0.55	33613	23235	38247	26515	29748	34053	13714	20345	14783	33348	37996	9936	28274	41931	23850	31148	18235	23098	11515	21773	33202	32100	30497	39398	35650	30854	33575	24811	24083	27959	7840	25395	45216	24985	22592	38239	23957	13658	6663	25727	24312	21104
638.092	0.55	275	3	100	98.8		638.092_0.55	56909	53442	69572	38049	68510	61120	38999	46951	13899	65271	74416	30301	54530	53974	54043	64373	56713	38161	38933	48967	51017	49854	62717	64839	59810	62685	55530	59539	51878	59115	27259	52763	66712	55461	49878	57718	52805	24285	24167	57726	44395	40373
134.022	0.55	278	0		99.7		134.0224_0.55	5224952	1491790	5237959	4774256	462217	755260	3839254	818923	3420501	2617362	5209604	5379178	5307213	218363	5301177	6109970	3672154	4670490	4013624	3985684	5143449	862012	3622801	394387	355464	1701708	439894	4157553	2203813	3523818	5831754	1536037	582130	3587615	4590976	5391291	2218655	5234177	4734162	1709328	3840458	5299983
204.028	0.55	278	0	100	99.6		204.0281_0.55	549458	551249	539293	355852	336195	333714	429020	371357	1209221	479757	562944	1048069	501171	421782	517511	507759	503393	682949	443414	563148	417646	479220	496388	365360	395828	524021	444810	531095	479722	504868	345000	517112	430420	685826	513221	457035	487765	811099	401902	607260	471778	437009
566.051	0.55	278	0	100	97.2	UDP-hexose	566.0512_0.55	86818	38273	93959	84383	103983	101125	38338	59067	119917	134250	69120	122815	69760	74049	89955	39757	46815	30696	35751	66768	60260	48007	49465	140831	64902	87589	81618	140917	41336	60766	63519	112543	86690	111807	150758	81306	136269	127800	83701	56742	63327	83044
131.059	0.55	278	0	100	88		131.0587_0.55	105356	106061	90865	48357	98961	74461	104164	100918	71124	84028	111222	92194	119629	87008	132695	114489	96890	135573	121327	98418	96565	93738	94657	94879	98818	103676	96867	113740	119211	84078	40502	88542	66120	118137	156297	79139	68401	52876	56677	148895	90952	130792
306.025	0.55	278	0	100	95.4		306.0251_0.55	71506	70459	153188	161272	97091	111976	165283	136095	90652	95954	85600	53610	131608	115881	111613	117264	154008	152084	56799	68123	105443	88586	163542	89904	89810	135406	141199	134787	167767	125884	84987	112325	122043	121611	49081	102777	108822	83616	92612	111888	87891	106376
307.083	0.55	278	0	100	99		307.0832_0.55	94733	18157	33752	44825	73826	51856	41896	16218	25662	89482	41980	59371	19722	28328	12921	20695	44509	35113	10768	34393	13095	16930	21716	69864	45517	35956	16401	75406	67301	26777	13107	41089	135697	67002	59948	22411	49612	45229	10208	15861	18653	24582
742.144	0.55	278	0	100	98.5		742.1437_0.55	55336	61339	65859	55490	38975	52827	70490	27797	113685	72636	72773	25002	76695	70593	54036	54018	25472	26501	91979	82774	25097	52846	86758	34792	56990	54380	84565	63924	27610	96792	39937	82616	18662	31180	34608	66883	68797	97788	44795	34649	79452	45114
524.059	0.55	278	0		99		524.0586_0.55	72878	60798	83638	72123	45146	70818	46077	46264	95853	80902	72702	36084	66359	69723	56204	60065	61282	61213	46270	50543	71581	64404	79848	45479	53092	73764	88633	63868	68597	82281	62857	82632	88504	63157	60478	91616	70937	64610	70207	62193	58727	43617
654.075	0.55	278	0		95.8		654.0752_0.55	52880	51403	61357	41635	57263	53740	52786	68887	2100	56534	68733	23079	49812	63464	53994	58701	52951	46979	37831	46063	58633	35708	52236	60386	56253	48360	43192	50758	44484	46975	32552	40165	55081	48296	51854	37226	34085	29277	20406	49991	39660	39791
524.062	0.55	278	0		99.1		524.0621_0.55	75367	64867	84441	75177	39055	78961	41015	40563	96882	81324	75592	32880	68100	71131	51362	61131	53967	56381	42070	47200	73618	65345	81026	41793	49217	67835	92811	55775	70372	81897	64213	84231	87239	66375	56609	93862	74972	69061	74306	67128	59971	47375
894.101	0.55	278	0	100	96.6		894.1006_0.55	43147	32237	48331	53756	17936	35369	29144	21430	38180	42976	43036	20495	48080	41841	24631	50207	30386	31100	28615	41416	47455	32238	39663	21627	41507	41100	44079	27668	21922	37210	58834	39934	43089	30531	41749	55028	41871	33665	61741	25853	36442	41026
654.077	0.55	278	0		95.6		654.0768_0.55	86897	67694	84289	26538	72562	70132	68595	81015	26489	77542	16917	21531	61246	82005	64534	73661	70413	62657	52236	61202	71789	53902	69049	79258	75842	67122	65811	85510	6200	62860	46293	59021	75084	63487	65963	53828	50071	8463	8289	63627	53427	58516
648.11	0.56	275	3	100	87.7		648.1104_0.56	27512	28225	31011	71702	64176	66652	12804	27680	46000	31818	22393	37230	34508	42200	21372	37219	13523	14588	20246	27126	31792	64960	32803	45098	40764	30344	27948	19363	23806	35082	78090	20719	44543	20527	26240	46304	42150	35515	53291	34067	38586	39296
651.072	0.56	277	1	100	85.9		651.0715_0.56	26823	27391	24966	23799	12395	29822	27751	19199	19139	32181	27971	19447	30979	25415	23680	21294	27152	26211	27075	26101	29351	23017	29210	13796	24803	27504	26925	27453	28982	25344	20854	28725	36293	24172	24641	23913	27339	23701	13669	26689	27534	27089
233.893	0.56	278	0	100	99.8		233.8927_0.56	161208	104848	183231	257103	30410	147119	176325	16654	145261	203056	117652	21124	219115	147642	33850	112300	118753	59510	176121	200917	182509	134207	213498	30332	125902	149833	204673	130551	64071	240274	204249	251408	192880	91536	186982	214524	199555	196406	308975	81193	183655	198339
173.034	0.56	278	0	100	87.9		173.0341_0.56	140494	99457	85847	74012	72490	80018	35662	74063	74594	98309	118249	157240	124222	94455	101216	47898	99266	130401	132627	100589	75163	85884	75168	69719	124209	133553	76830	119722	113147	49778	58777	65072	68912	123015	84611	52580	149902	95757	99914	151192	92947	88259
219.039	0.56	278	0	100	88.1		219.039_0.56	88291	95309	93156	104518	58190	84732	203406	55035	69321	104742	90959	123105	93140	72543	76899	52286	89459	136278	73152	67739	66693	39492	80659	52372	58879	81607	79528	115957	116057	55923	62008	65991	63159	119139	72516	67906	60642	58229	56494	88045	71373	61861
277.997	0.57	274	4	100	87.9		277.9969_0.57	113803	167580	171718	122842	116091	114118	106822	49379		79863	104497		42239	146511	56838	142749	114020	153295	61609	51045	101963	168327	142066	165424	51200	101783	158689	72973	116300	105238	30105	60068	113945	94753	70212	86458	41564	36014	55405	100021	77865	60488
393.937	0.57	275	3	100	98.1		393.9374_0.57	23841	19030	26392	24227	16114	17827	27306	22364	4791	23772	24582	3015	25818	23444	17829	28864	19930	15978	33848	57936	39129	26076	28280	17909	31898	24001	21981	15889	14096	26102	6860	28208	22495	15108	22121	27581	22010	8065	3639	25478	29471	18653
217.919	0.57	278	0	100	88.1		217.919_0.57	195976	120824	190837	268890	34093	164228	153968	28682	280212	194956	123730	36045	224997	162663	53610	115417	117371	89794	182176	164376	190122	171938	223860	47856	137340	171608	215824	132834	96723	271248	242425	263577	201395	125067	176516	257500	213337	181728	292499	117820	215030	189371
173.046	0.57	278	0	80	88.1		173.0457_0.57	119527	158566	123286	86114	96813	118223	128385	116944	286835	138242	123687	134669	118007	123549	99347	102855	149877	195156	134079	97884	72480	180335	116975	111415	75757	158078	100398	153079	208581	90688	68893	31146	91764	133528	210015	112464	88019	60016	145453	112523	85533	75634
173.052	0.57	278	0	80	87.8		173.0518_0.57	119093	161456	121882	85780	95775	121588	127720	86710	77146	136659	123020	134673	119228	128695	97294	80466	151984	196607	129938	95980	70110	174902	114967	108443	74558	112693	99743	152105	206840	95872	69993	200430	90302	143010	219708	108498	92180	77964	145065	113684	186922	76605
357.958	0.57	278	0	100	98.4		357.9579_0.57	130168	84879	112684	203315	69813	125301	103627	67129	162070	104800	110378	77671	173449	113440	84140	122712	74547	66678	154168	193875	150314	168631	100466	79622	146271	128585	120507	88733	68840	126981	267916	152855	124854	91432	129644	160051	155149	148241	225277	118147	142201	187067
338.987	0.57	278	0	100	97.6		338.9874_0.57	31234	27735	32215	42222	14757	22421	29506	13550	52015	38142	29344	43054	35283	26186	24505	16762	29754	36403	24589	23263	23250	51167	23358	17418	23223	30090	28087	36167	29951	20318	10714	31164	17930	33579	21321	64205	30323	40303	9100	35453	26046	21470
308.95	0.57	278	0	100	95.9		308.9503_0.57	34816	33411	44306	21496	19869	32060	39550	16342	15824	78954	32901	36978	39870	36742	21721	22343	42510	37926	30865	26596	27068	23029	35302	21176	53223	32585	29782	41427	23781	30370	28826	30156	26063	37681	46995	21518	61525	35865	17692	29427	29429	26523
317.006	0.57	278	0	100	87		317.0058_0.57	84273	57928	67363	94230	66633	70005	64010	52715	80649	86489	57900	57537	79577	71298	62580	71162	69310	56390	63749	75001	80432	68393	73034	57029	74739	75296	64142	61415	55089	60476	83888	82175	60852	71634	71079	75089	79549	76555	53670	63012	63620	76571
341.986	0.57	278	0	100	98.7		341.9863_0.57	65867	60207	74137	71028	54522	57322	55141	38842	67415	70558	78871	41350	46135	66029	59468	46911	34478	59900	79018	91536	102127	84961	36877	46199	55905	68994	40232	35679	30814	43783	77195	91841	72758	78943	88644	45493	95000	40877	88697	89280	81291	73952
673.972	0.57	278	0	100	95.3		673.9717_0.57	10771	16477	11047	28598	15488	8935	7421	19106	20379	12361	23027	5680	17143	18005	12883	11625	16645	7594	12474	20934	12781	10755	10111	13778	14847	22125	9391	7726	11692	14242	25532	17485	16434	7026	8825	14106	15718	16835	22421	9432	14718	15510
774.025	0.58	277	1	100	98		774.0255_0.58	24841	22879	30605	27589	16872	22228	26809	13990	12509	31335	29211		26782	31600	16840	26099	26540	19405	22713	28558	32432	27179	30799	16990	30672	26935	27688	24372	20401	28523	19142	32667	25809	19505	22712	30408	24213	13279	15116	26172	22724	19732
345.004	0.58	278	0	100	99.3		345.0038_0.58	41109	36660	61304	30898	39926	75878	56042	31967	20208	81646	49477	31779	88918	44940	26562	28767	44314	38280	75295	59328	85582	41083	81978	32026	40554	66410	69820	40464	49420	68203	77408	39014	64341	46047	51867	81620	70055	21985	74155	26657	87220	43045
292.98	0.58	278	0	100	98		292.9802_0.58	43531	30085	47657	48238	64652	39023	37856	73656	27894	113223	46244	68375	118907	36689	40272	56676	47506	62004	33022	33512	92070	29609	94001	37875	29909	92698	43869	51960	53954	81589	45704	105672	41727	48072	36834	82234	45331	76550	41104	47089	37115	68354
428.905	0.59	277	1	100	87		428.9046_0.59	20077	20825	23790	20925	13914	19393	24615	13823	16669	25562	18299	12442	27572	17774	14550	16484	20683	19233	22467	26083	20989	15389	16678	10719	18308	20224	19151	21821	16052	19221	15057	26269	16624	18315	18989	15075	21241	16008	14597	18252	20080	24135
367.905	0.59	278	0	100	87.7		367.9046_0.59	35553	22621	35136	109550	12854	38518	31438	9301	69562	34366	19798	13715	59009	31983	11541	32136	18599	13509	45943	51511	41849	64724	34792	14078	40113	36806	40642	21712	20121	53086	132989	51354	38383	18583	35652	62967	58346	52590	144553	20253	50950	70345
754.027	0.59	278	0	100	93.1		754.0265_0.59	18687	18280	27418	31444	14695	19838	23799	15328	16638	25874	16456	9436	23683	22099	13911	24375	21132	17363	23260	25168	28241	20481	20742	12405	27793	19304	18093	17226	13307	20254	33615	21306	19241	14741	20535	20107	21422	19438	16305	17639	20443	21728
343.917	0.6	274	4	100	99.8		343.9168_0.6	2533	8335	14773	10508	5833	9358	17512	4646	16881	2986	19194	7962	4829	9967	9109	10446	16933	10034	10674	14509	2702	17111	14016	9388	27761	15088	7033	17536	12761	3642	10180	16780	11809	5999	9367	16836	19048	13406	4966	2899	16635	3421
327.95	0.6	276	2	100	99.2		327.9499_0.6	21550	15970	34361	128293	13018	47727	22756	18618	32874	21261	36729		26329	11342	27229	29492	15018	15714	22645	57879	26176		37484	23352	100612	11797	23772	23201	10339	49344	173833	32162	40106	28002	26226	10098	24005	116510	39135	9082	79945	42917
146.022	0.6	278	0		100		146.0222_0.6	2142827	1823237	631839	1710550	998105	844272	1786318	1456397	1564589	6182998	902147	2662852	1418587	1269466	1307601	784325	1567406	2715219	1469282	2745284	1198950	1580383	519102	979021	2112960	1434931	364331	6810790	525470	668455	8128784	1201737	507067	833682	1179114	1371929	6277432	9793509	1762128	1118465	1304939	1554897
130.027	0.6	278	0	100	100		130.0273_0.6	278907	2181651	149360	580716	2195140	193482	402000	464814	468898	345160	309524	989603	231547	197197	2857008	192846	170856	2780314	281049	908246	409280	54869	1377764	2086767	568275	2333571	892840	388123	1604671	100423	1158317	237133	1737777	1875786	296118	124535	398957	772490	464787	2116960	2391107	457870
112.017	0.6	278	0	100	99.9		112.0167_0.6	573158	384654	301174	878357	502243	408690	525468	851108	525706	588908	490739	4475866	567020	339017	592970	199647	392153	2907934	571562	1267809	353817	359426	193238	433175	912435	2800071	131973	443445	4010	278338	1335458	345630	1829708	225926	387587	460607	664209	1206887	636587	436122	394764	833532
265.972	0.6	278	0	100	99.4		265.9716_0.6	73437	52663	60773	135126	37816	64767	83854	51856	119903	92190	61389	58204	75811	47101	35203	59038	51715	59764	55345	355250	293416	59999	161987	49646	85700	71882	124103	97822	159374	218998	159047	287903	201470	179113	77695	83067	95963	149305	85794	39841	86945	105173
156.043	0.6	278	0	99.6	88.1		156.0431_0.6	1206876	104258	705975	1850897	1167413	926534	1115957	1765537	1747208	1192467	555473	2954347	875360	98394	5046185	258650	898547	445061	832128	2431088	5180466	891244	75658	1019947	1750224	1172579	153371	212327	148173	3078539	1717345	4104361	136275	252030	194651	1009673	1375586	2512380	4846960	511630	1270001	1756721
156.041	0.6	278	0	100	87.4		156.0406_0.6	1073884	446944	696168	1848647	1158856	576972	1113592	1760816	1753174	754344	554534	2969459	1241006	580992	1307976	1031685	893322	785029	1203021	2427583	797765	891426	372342	1005099	1753219	1167688	249050	1212550	433349	417547	2736128	439421	420479	552320	1079463	1015221	1374180	2518003	858552	513803	1276318	1752388
411.922	0.6	278	0	100	98.6		411.9221_0.6	27664	16622	17355	60923	12048	26075	40341	18954	17576	36343	30237	10234	39113	23180	22931	16557	28641	11107	38915	64181	43394	16231	24360	16810	43524	15474	17596	31034	19131	28656	80722	44430	11086	17593	34809	13545	35128	46219	48347	26773	20136	41973
431.919	0.6	278	0	100	99.3		431.919_0.6	33488	25745	26364	52696	16508	29195	24653	26221	18564	45084	12011	12606	38032	14563	25125	34552	31384	14040	20109	54073	39339	29465	13473	22960	35364	30034	13740	24932	13460	15429	58940	39758	10339	26296	36247	31793	40926	44656	49607	36700	43668	36646
387.041	0.6	278	0		98.3		387.0412_0.6	131479	178099	137310	100905	133558	12130	24197	23942	19058	20554	16613	35208	20548	12332	18168	107312	27448	27186	14718	28157	11304	111038	105358	133552	16447	26496	97066	31120	150299	93725	42472	15429	95789	23801	19440	108886	12114	97037	69806	175728	14993	9777
174.014	0.61	278	0	100	99.6		174.0139_0.61	199070	325945	292355	232485	211087	149402	136088	315954	752210	152133	454592	1202184	340011	102630	324128	181535	102907	120847	285404	385492	157174	465776	186449	216753	354511	205866	186653	164727	258903	289809	921313	507511	266568	294048	191059	147909	332450	991122	609868	438767	564692	272914
348.031	0.61	278	0	100	98.2		348.0311_0.61	189384	95036	314186	231617	197532	180146	131238	311872	373688	148750	441002	1125015	307618	112735	284451	481051	104624	114962	258581	364969	204935	145427	175365	214602	319171	448829	145496	155628	247179	93207	863257	456151	269913	296033	187441	450997	308915	864173	245819	418826	280990	278768
519.971	0.61	278	0		99.5		519.9711_0.61	15426	39140	5869	21334	7741	6098	10570	25437	7628	8840	12581	45550	14688	8373	16276	57095	9375	33163	13286	31817	14742	9599	4957	41671	17287	14572	22816	11971	25909	8307	66160	7642	32225	25851	15709	5259	19292	32438	15266	41753	13207	18972
349.932	0.61	278	0	100	99.3		349.9315_0.61	40276	30277	32141	63796	24297	54827	46167	67040	35077	38517	66008	52591	47313	30234	58203	83666	31226	26674	46297	117995	105654	47411	26158	26530	84737	42031	23375	77022	47097	33678	142336	92365	24012	23707	85788	39072	49222	103865	136876	33835	87957	116474
317.99	0.61	278	0	100	87.9		317.9905_0.61	58531	41565	44765	118641	108302	65830	54742	63301	69335	49206	44704	131581	67824	61112	79471	93168	46823	36648	64423	57802	74515	90437	31459	88533	95653	65869	20076	39563	44041	45903	150003	45558	52625	35298	55406	58366	46983	65291	90031	49381	74592	98277
239.903	0.61	278	0	100	99.2		239.903_0.61	52626	57516	53353	77425	32481	51576	54371	27715	41319	61139	48029	19179	60872	39476	37079	54585	38362	28191	58887	62116	61170	54383	43528	32201	54456	50614	57523	29797	38153	66714	64884	65474	53622	35426	58446	62333	62619	35589	82700	50012	59793	56538
498.013	0.61	278	0	100	98.7		498.0127_0.61	23836	14967	17999	45080	25970	20278	22755	34626	23637	22275	20972	45050	29427	15609	26932	11948	18328	11567	22857	34564	18742	24010	11220	21871	33987	19235	12951	19162	13246	13051	72492	20275	12581	20835	20942	17958	27381	33811	33123	20625	25771	36993
541.956	0.61	278	0		98.5		541.9558_0.61	6301	5528	5942	86771	44174	41316	12997	18578	45636	7233	5157	45354	8482	40181	12092	51939	8029	8444	8136	26237	8309	4290	3488	40874	14107	47733	24520	35977	5572	5802	38169	8426	2987	6763	13536	37082	7828	18769	10418	40675	51212	14392
303.925	0.61	278	0	100	97.3		303.925_0.61	56337	50446	50799	77509	39713	30652	66235	48684	24349	37601	47739	44048	60541	30074	37676	60915	25245	14152	27669	73201	63764	55809	38198	39890	61459	62289	37000	29215	33742	49990	82924	57657	47374	22791	62074	45275	33770	74974	82869	23300	55912	80602
253.972	0.62	278	0	100	99.6		253.9717_0.62	150152	118016	140508	232706	87852	165708	128015	74649	228052	143018	113396	71731	205808	137964	103192	188799	98206	86989	169093	163537	159169	229871	155591	88192	136778	168193	210940	112983	118981	190302	238666	203823	184175	111079	159703	229744	202899	217549	352945	114123	208392	208770
403.959	0.62	278	0	100	99.9		403.9595_0.62	54503	39459	54715	157821	36554	66343	37639	33186	100493	45008	34114	49489	84829	53369	27171	61801	28844	28206	78891	81982	63862	111044	34891	34745	72181	57940	53568	27742	34737	48683	206073	64574	48461	30296	46171	87723	86268	96733	177493	35252	81353	112879
223.932	0.62	278	0	100	99.7		223.9323_0.62	52968	20762	64042	130059	52222	63387	71151	30036	82311	62670	43425	22809	109773	52047	37538	55532	35742	22637	86826	92645	78197	66588	48888	33696	78385	47551	83261	48038	47999	49738	155402	79278	90700	37144	69283	102149	89794	82316	132913	52071	102509	112144
269.94	0.62	278	0	100	94.4		269.9396_0.62	55612	38838	60431	137839	29488	59099	56646	26000	74148	60907	43219	18866	82791	60581	32721	58458	38780	29957	82199	86458	68096	91762	49473	31580	76406	58053	64346	44628	37220	71833	150724	75968	53291	35075	64006	81310	82348	71652	152534	48639	75372	116126
350.009	0.62	278	0	100	99.5		350.0092_0.62	59278	53246	78292	72744	87217	90141	57633	99548	43411	52063	56865	76603	57234	52439	64570	69654	53243	52553	57210	75416	60798	112275	45213	68834	71462	58640	61911	48926	48949	43274	103813	72351	68547	46861	53736	76605	58718	60387	82798	58736	62226	68745
116.011	0.63	278	0		99.9		116.0113_0.63	735899	2095304	827051	1509667	775092	755613	2044493	2784351	854941	1884090	2289818	1384144	1416965	895291	978637	1218882	957443	1701517	767072	1175516	820053	791999	1753137	2348781	854443	1109918	705930	673984	2097079	1451213	271839	1573391	1451358	805511	842338	1255160	1520641	720286	308554	1377796	1630093	1257489
244.02	0.63	278	0	100	99.2		244.0199_0.63	713788	433796	451608	564943	715313	608565	371870	642418	541778	342977	470756	810427	627067	482765	559750	770500	1616406	389689	2640080	404021	471730	797628	373335	641595	1496956	787357	652310	323529	476825	434753	600307	451291	419003	1743693	409286	526078	556690	4500425	668580	588640	178863	597740
290.024	0.63	278	0	100	99.9		290.0236_0.63	403312	321215	340814	531005	655962	500484	326959	602285	436067	301907	357413	640626	499735	380261	467938	670992	252786	302329	489905	413657	416054	665031	275419	533355	451786	433855	403947	270335	394250	304714	573295	364757	339587	271120	396300	458741	484982	468045	643203	452400	481223	550632
474.009	0.63	278	0	100	99.2		474.0093_0.63	60643	23001	60983	76935	34517	62731	111583	49719	64421	114553	30333	40446	15883	29797	23254	59788	82261	57032	13989	135203	91967	30915	53549	27236	43434	55481	16045	83842	37588	42973	14276	51863	43902	56538	35222	24470	61396	125082	21893	16060	29328	93127
440.011	0.63	278	0	100	99.8		440.0114_0.63	91803	49726	64338	503843	381440	279274	77079	176859	110753	58402	73002	248503	118270	155160	106931	123215	50947	61101	132056	156248	109152	195683	44309	107149	166081	99884	53995	206562	58781	47822	697939	70987	53215	132100	82672	94210	127306	176583	200139	92071	121557	182337
305.994	0.63	278	0	100	97.7		305.9942_0.63	110115	60959	109332	129997	220156	169986	109398	233998	121568	109158	148960	184577	173060	111963	163688	169990	67842	63937	171870	173955	163485	131664	85683	116192	170730	113237	105230	108334	60213	64844	203624	145487	125853	123540	171423	134355	170324	131095	167605	153298	152091	209344
295.984	0.63	278	0		98.9		295.9838_0.63	256236	216513	284800	89578	166408	198281	241353	110433	100393	269061	291741	47758	192583	275192	230201	245748	309091	244731	94533	72901	278009	137045	327207	218092	110260	235154	284170	238527	242687	288004	49003	238704	266502	267867	230216	192217	122675	47861	41423	135647	197118	120257
275.956	0.63	278	0	100	88		275.9561_0.63	57294	48705	55146	88713	75953	66042	54451	67074	68645	50235	50730	71279	76096	57066	61008	81566	38579	43832	76773	56971	59385	98426	43662	61634	65329	64535	65732	41494	55390	59088	95671	58357	48843	39063	57125	72627	72573	64784	103450	66881	78355	79886
229.948	0.63	278	0	100	87.3		229.9485_0.63	45163	28234	33549	43046	57977	47312	33112	34181	37488	45462	28795	20869	43919	39577	38288	55702	29205	30089	58184	26982	53553	60571	30195	21862	26949	43747	45347	27602	29988	54369	39438	32037	34068	26111	45801	50955	35596	39942	78161	40178	58002	40086
370.006	0.63	278	0	100	94.5		370.0061_0.63	52627	12656	43935	74671	56406	38805	19499	50692	25165	28615	50825	57024	54961	44538	64155	65228	33876	24751	60982	48397	56482	51524	27794	52012	51271	40260	23784	44675	16021	12495	40755	43276	44928	34716	54220	47068	64142	41681	75205	45982	60150	32545
467.956	0.64	271	7	100	99.1		467.9556_0.64	21203	20580	23931	20228	19919	20714	27256	21015	4743	22279	18433	4836	22889	20604	17908	28618	23783	17905	29449	25172	23357	20043	25057	19628	27012	22438	23657	17613	23108	23494	3028	22565	18105	19791	24081	16755	17957	7939	6645	25588	24598	23830
482.023	0.64	273	5	100	96.2		482.0234_0.64	37424	29331	34652	27985	50909	35181	36944	60153	6796	30077	35312	10827	28544	38739	51756	42091	28627	35113	44083	37798	42461	28062	38182	45551	53508	28875	31549	25701	37107	26166	7248	28139	21517	30809	31790	28961	25847	10528	9108	51705	34416	28432
493.998	0.64	275	3	100	99.5		493.998_0.64	22164	22035	23821	13781	19313	14676	32860	16930	13979	24466	25256	9325	18041	21720	25533	24064	27412	24189	24001	18912	19790	15532	30764	19853	21720	22508	29708	23015	23303	24753	9033	23795	23115	25842	23586	20489	14816		8314	29192	14978	11685
176.031	0.64	278	0	100	99.1	Ascorbic acid_0.62min	176.0314_0.64	4641670	635200	2813130	974506	2236487	1808755	2590872	2548274	276907	2363055	2241268	522326	1538911	2266710	2373829	2189810	2553018	2200967	2272976	1613041	2007030	963459	2870702	2374275	2502641	2154300	2593596	2292262	2284944	1889732	153055	1932573	2016442	2157036	2082307	1408742	1194813	620629	265456	6595129	1729109	3433461
332.035	0.64	278	0		98		332.0351_0.64	268646	329150	281292	148062	365460	244868	315876	381025	66974	250551	308626	67204	190711	283156	364653	312967	320311	323618	266255	202727	262365	171555	286013	367131	298157	257571	266367	248141	310919	264866	75597	212695	230172	283098	248187	194259	167567	67816	59874	341212	218860	157403
295.982	0.64	278	0		99.9		295.9816_0.64	227474	264605	241483	140581	130307	184371	237531	196546	74111	217624	236637	56287	180790	224702	190157	188609	242644	234197	178961	84005	212813	159368	279310	162102	212010	186376	236745	202122	189227	240982	41833	195237	215201	214663	175450	151684	175148	56721	34703	212886	163851	155803
259.986	0.64	278	0	100	98.6		259.9856_0.64	207916	187447	183473	329552	227507	182309	151572	252648	89603	88151	131121	226007	79345	181083	186058	270416	44461	98999	208622	167117	97999	247755	118659	207659	220680	177855	135030	15773	157876	162114	389092	115552	119872	60338	178544	155742	226935	249521	286529	126054	210713	325798
332.036	0.64	278	0		97		332.036_0.64	311364	337128	326804	17697	406281	270495	364779	447490	51697	314602	340433	137569	229707	321036	398630	339898	360884	368154	292559	30594	268824	201410	323584	405025	320571	303806	288133	293845	357331	291079	37949	244437	271639	333971	278177	210306	222671	49979	88437	373515	242530	216771
295.983	0.64	278	0		99.6		295.9826_0.64	231978	242523	267015	29928	153460	181674	297365	159205	87617	254648	271351	11070	176119	259556	216046	222210	294991	230960	225116	182763	241219	140144	309202	197457	261075	218211	268048	228344	232687	273009	39392	220916	254304	258078	213617	175843	155244	43190	36333	256443	181635	45080
445.972	0.64	278	0	100	97.5		445.9718_0.64	54146	52008	53180	67842	51577	42641	59090	56716	8318	51945	48230	24473	56447	49801	43770	48850	51472	44672	66853	68845	62169	40897	52258	48776	63152	48937	45495	43561	48597	51856	25455	52927	41920	39066	47859	43205	45647	26127	24873	56015	53620	58472
344.035	0.65	278	0	100	89.1		344.0351_0.65	74047	105167	107199	67956	146347	83909	130495	168666	13643	117719	122501	31985	74740	110578	156303	96857	130475	126146	87415	103538	108467	61954	99629	130910	144435	94276	72713	114334	101018	85892	14708	81739	82573	105403	87958	73110	73684	14066	31308	116587	75181	66820
374.046	0.65	278	0		87.7		374.0459_0.65	74199	109759	63218	36776	54213	60401	92481	90374	31002	56807	84833	40329	26370	83022	97265	65737	98013	122163	63700	55126	47659	28864	100303	91678	64069	37493	66822	66229	111907	81595	26463	38874	55561	96831	49275	39650	47481	29868	27163	70313	24808	14361
372.052	0.65	278	0	100	97.5		372.0524_0.65	37746	34827	29222	144994	233928	65366	35661	265538	27646	241141	265872	69249	14833	24864	284150	197794	261502	303539	171698	182595	201041	108426	49317	243697	231849	33687	25473	56194	41515	24945	156882	191230	24861	301820	247806	139627	157599	37203	95247	257592	29931	120003
129.043	0.66	278	0		86.9		129.0428_0.66	375757	361414	367947	625621	744955	344301	411381	595527	734787	441341	1129784	1145633	307016	691970	956994	631019	415433	529417	1076941	821907	802190	565391	1026420	694192	805128	317130	1101643	1350504	1325083	856747	364479	1020024	804383	476701	1007341	855749	1027590	664757	461103	1012225	885445	815498
129.042	0.66	278	0		86.3		129.0423_0.66	984811	1038569	1062699	203048	161334	886004	1037649	428304	299971	1130496	1009750	1056729	939459	317457	870708	141493	1125107	1395739	294863	200588	688127	457434	337087	162174	281691	949985	984366	1198780	1149260	255786	290177	891991	707209	1258204	286343	200975	894993	592928	114499	902744	777270	272365
241.02	0.66	278	0	100	97.3		241.0203_0.66	53626	60730	76943	20139	63777	64005	64536	47426	29055	87064	96405	69044	62975	72639	104750	51043	80934	120621	70072	36599	40319	30230	64063	62608	41468	68104	79551	61098	123109	47510	15126	62950	48974	117331	43703	42993	53151	16089	22726	83728	49179	59242
114.032	0.66	278	0	100	88		114.0318_0.66	86409	98512	108537	127490	60709	72902	231157	61067	75288	223073	111819	223605	69364	86842	256460	63825	242853	294082	249661	71133	188770	94961	228039	199633	169888	83993	128860	82996	239861	77230	18979	77874	91432	122522	64767	70034	78216	54485	23361	273522	72461	50753
298.124	0.66	278	0	100	87.3		298.1243_0.66	65204	27795	101951	45463	94911	80216	52035	81961	16136	6588	87602	121024	154272	110728	89515	80618	20592	89996	123117	87973	52180	56349	80327	70236	117756	142134	166524	18770	54790	21493	58512	190493	44730	28301	91159	199206	139799	96939	61060	48231	65248	106917
518.147	0.66	278	0		88		518.1471_0.66	24726	215161	225204	104357	335963	276232	150729	233467	21727	26436	271460	9875	27753	285038	12947	192942	197349	18111	32233	6913	19751	162315	181159	372472	17161	218005	73467	42955	192720	197116	15224	33734	59781	275898	30291	39413	29067	15093	10562	22225	25103	11801
414.051	0.67	275	3	100	98.8		414.0507_0.67	38594	47599	47655	10779	26110	30036	34372	19626	19207	49649	48986	47193	42054	38208	50934	24990	50957	83695	37457	27113	23393	20096	32535	30319	26385	36434	40195	50470	57113	24480	4556	31595	22776	58360	27560	27403	40515	17936		54839	31376	22828
324.035	0.67	277	1	100	86.2		324.0349_0.67	68182	98061	59346	56207	47994	45836	189892	67399	42666	58944	80588	62155	40736	84173	41560	42151	200076	131434	82311	46914	52644	17058	125874	61046	56196	56849	48941	56097	92175	48341	5096	27305	46527	44339	41642	34807	30043	25112	28989	32527	61679	40451
312.104	0.67	277	1	100	87.9		312.1039_0.67	30649	27232	27774	9353	58809	40289	42083	26881	54470	41284	37793	35173	49077	30074	33674	23402	35048	57465	23713	21342	26011	39437	34296	28533	70548	77260	55007	65755	13051	37880	23014	28215	20303	14325	36592	39741	36339	104084	22396	32019	35510	11324
222.038	0.67	278	0		100		222.0381_0.67	636109	1572250	692074	215574	520333	507094	787139	399717	1288413	429011	993161	2427581	521704	624077	695107	709676	789440	858886	600555	629527	567491	592628	770083	564904	456306	627334	735482	673772	707465	729296	502514	666131	763682	1090575	650466	590793	610568	717649	577206	919201	591575	293466
175.048	0.67	278	0	100	98.1		175.0481_0.67	446949	431110	500147	180584	271720	365469	431047	205620	277051	325452	496130	451719	489365	429017	443941	247858	475504	647053	389907	338962	313495	243043	396969	221113	252950	413964	481767	486866	503815	308986	92775	422924	323144	553847	310913	312865	408576	234853	99128	481546	363563	278427
338.084	0.67	278	0		99.9		338.0842_0.67	186236	173798	21248	141412	284261	231045	244447	301382	651349	101445	237763	454690	337580	266866	303335	287790	201104	282422	317230	241832	236424	27899	262416	275022	173735	189646	273775	141523	249154	19116	130839	173227	146695	161648	179610	263148	174138	525459	100504	372708	245110	116699
219.037	0.67	278	0	100	100		219.0372_0.67	119038	109945	122258	111384	59118	106985	114143	50165	99563	131744	123076	165681	113052	99152	101830	60827	143929	186909	96800	98019	93811	55531	105846	64895	82102	118708	119093	135898	137234	81753	56590	102019	90895	146076	96224	78741	119430	97331	43449	108605	90576	84846
390.04	0.67	278	0	100	88.8		390.0404_0.67	229648	84850	189266	178887	236706	183231	259794	272173	126823	205456	238114	167185	229134	210984	268089	202204	197907	200666	202575	288393	222474	56487	237127	195812	280490	210935	67637	202779	74338	70036	94292	212236	148181	218990	217374	172879	191612	112658	64152	249458	217233	177517
131.058	0.67	278	0	100	88.1		131.0584_0.67	84647	82545	90213	30753	88434	73628	75861	45481	60542	93999	103058	104338	99607	80576	93535	58680	88461	142192	85574	61631	60242	54269	81442	65032	64685	77982	101640	99893	111220	71322	31933	78357	64918	116202	109182	45265	78913	58397	144854	102705	69635	101344
307.093	0.67	278	0	94.3	99.9		307.093_0.67	90333	48255	95657	43115	68190	129855	86612	27730	57184	198578	38887	95563	70328	83111	19187	18904	118950	69662	38704	31879	32234	16304	67722	64824	42487	86153	55804	163912	63262	78888	16367	151404	131927	218081	147929	65150	128103	111099	23969	17637	44873	78562
292.981	0.67	278	0	100	98.8		292.9811_0.67	55615	93845	63150	68717	22053	49966	50291	18206	62628	66286	50451	42826	59338	89841	37614	26020	88563	60246	40153	44923	46062	58975	49680	26993	63554	59383	60130	39587	44594	47753	63420	61769	53879	52809	32655	77131	48546	71845	53520	50830	47349	68677
268.113	0.67	278	0	100	88.1		268.1133_0.67	21809	10734	23137	13408	12893	18888	6958	8969	42263	11151	13098	28207	17780	15784	7178	9409	12336	8885	24827	15485	25965	17850	13860	12162	18970	16292	23867	22913	7566	18119	25703	33592	31027	12885	16009	32246	22535	38517	24537	26222	25378	12950
452.014	0.67	278	0	100	92.8		452.0135_0.67	88787	268556	93863	162618	133120	131851	97916	102557	160177	95531	122387	211530	44780	173784	127730	112400	95394	104660	96970	107740	104337	87132	99319	131634	106151	72910	192495	63120	193182	96045	109207	124085	83483	165862	167965	178785	98862	82968	77458	227758	106571	157728
314.026	0.67	278	0	100	98.7		314.0255_0.67	85652	76659	94504	69929	128950	89136	83688	102169	48936	93896	106870	95000	90079	100306	82937	118652	105328	108088	64407	65976	91493	91681	68554	95057	90902	69131	63215	94167	91332	88685	95683	81922	84860	85446	83594	67321	97813	73204	99098	96738	78843	74605
173.033	0.67	278	0	100	87.1		173.033_0.67	147700	169334	166577	62916	90201	131372	155245	79238	89884	150608	148120	155540	142864	144845	117376	82941	211733	250386	120208	96198	95992	175632	143274	105050	82678	138880	134449	160660	183394	125688	34894	198083	132002	173133	220319	92869	124593	78084	146383	126397	181274	89499
862.187	0.67	278	0	100	97.9		862.1873_0.67	24079	25707	24458	11213	19259	17913	21413	15561	20155	17562	32989	6885	20367	24477	26807	21011	18876	28752	20940	42945	36769	13158	22259	27577	26206	24784	32390	18792	22610	21803	11750	17233	21147	21011	29101	21960	22553	13087	10240	29402	23276	12382
226.012	0.67	278	0	100	87.9		226.0118_0.67	81559	213203	66324	63138	98857	128443	190441	163305	64199	66226	81135	109169	78466	39690	99147	81191	201430	83636	230633	78095	76482	181444	62928	70445	145058	68149	96413	77611	79646	95589	93640	64425	63069	90859	76829	62282	73727	56074	65890	96147	69258	72775
142.028	0.67	278	0	100	87.6		142.0275_0.67	64042	17628	17915	38119	17071	13645	17634	34398	34508	17240	24116	29578	54401	37795	16445	54513	23701	40579	76783	11415	20599	94548	44771	14601	11572	19113	42846	37347	23091	34897	44133	43558	33904	56556	18729	40776	14268	41371	37734	46355	41019	51360
128.013	0.68	278	0	100	88.1		128.0126_0.68	339947	289865	255562	422171	339722	282724	315373	425100	298935	310285	324609	746040	445008	269108	215895	348332	316869	327130	251627	519533	389691	302264	222671	335851	261465	349860	202520	121997	285367	262897	283913	387652	252875	284552	331534	186276	205098	629764	385978	315675	410090	412480
129.043	0.68	278	0	100	86.9		129.0427_0.68	620081	710617	731683	232736	419880	608631	351043	332846	392692	199497	699570	538640	705932	158031	556443	364588	770781	342758	644282	224463	208525	351740	383001	414664	190594	200288	689465	318375	146322	247923	139713	189854	251874	228433	628591	495807	605202	344995	257167	614249	549046	220003
222.04	0.68	278	0		99		222.0398_0.68	129480	127881	728630	350444	43779	518166	619460	84008	185359	128871	973820	197372	109068	668014	84558	754475	175551	862519	76873	82116	93962	641050	761762	605466	84524	121774	770817	116484	742604	744207	50179	656672	712983	975355	58066	45240	104261	162120	144215	138619	533885	45943
710.115	0.68	278	0	100	99.6		710.1147_0.68	172202	146496	227562	185562	22620	198514	61371	15659	29635	188980	30011	21660	50807	209093	17849	94946	46670	29681	156103	162529	37515	22143	219958	21428	182264	169558	193028	204886	35798	58177	43439	162701	49824	183429	73889	225751	196604	35345	50300	22286	161964	157060
455.122	0.68	278	0	100	87.8		455.1217_0.68	20298	24127	116849	10011	28167	15385	16101	25773	12404	16322	29353	74379	69826	18228	43543	19353	95031	30474	14673	42416	32547	9882	13375	32753	26603	20063	11081	21177	20137	11370	11422	13838	12826	18978	25292	16288	17787	12218	9479	28793	21599	53494
409.023	0.68	278	0	100	87.3		409.0226_0.68	45836	53681	49777	43319	50883	41839	60480	53734	53346	59030	54003	79843	42007	50096	75409	41868	62865	62046	55365	60409	44514	38605	36720	51760	57119	44754	32507	53697	47232	34848	37719	42985	35915	57264	49118	40341	52698	42279	32232	64849	45178	50397
405.049	0.68	278	0	100	88.1		405.0492_0.68	128121	70304	106007	131552	108286	118793	114087	123565	90673	150151	95008	126455	110877	99066	93228	90412	127536	127486	94779	112432	100418	102042	89899	88632	119522	106828	71801	87499	114715	92263	124850	80185	104258	74983	130317	105756	122568	125424	106666	86518	108182	117173
403.008	0.68	278	0		87.3		403.0079_0.68	100803	84250	98591	9929	102026	4819	20211	103721	5445	7143	121461	155807	85201	81181	130556	47505	16515	24237	8632	111430	83559	40891	56437	109807	107747	9316	39356	15963	7627	32515	8874	65031	18778	111410	130173	44338	121745	7822	4948	111274	63057	11101
855.135	0.68	278	0	100	99.6		855.1351_0.68	18919	15758	23813	15481	17235	26647	16221	15626	11036	24065	15366	16760	15194	16941	16742	8363	16866	16731	10166	9857	16857	8062	10855	18431	21574	17019	12827	23498	14707	12994	6855	15231	16372	21391	26753	14311	25843	11893	13880	9730	11380	15222
522.961	0.68	278	0	100	94		522.9606_0.68	27957	32310	28244	34521	26504	30259	37418	27678	22714	34052	34942	26929	26287	25590	33895	32549	31379	28057	37964	42520	37632	26257	22594	26121	35863	31919	19460	28839	20929	25038	32328	30472	24895	24903	31166	23086	32051	26861	30762	31718	24843	35601
130.024	0.69	278	0	100	100		130.0238_0.69	4235071	4807877	2622432	4154773	3313880	2836742	4318603	3426193	3132236	3329722	2926334	4666467	2758183	3272726	3462187	3523517	4003384	3108558	2830637	4859453	3463985	3285460	2315318	3110624	3540674	4344720	2076816	3595120	2100651	3163327	4805826	2910468	2630493	2479150	3058642	2160087	3278162	3757087	3096965	2717183	2993057	3471308
612.149	0.69	278	0	100	87.6	Glutathione disulfide; GSSG; Oxiglutatione; Oxidized glutathione	612.1488_0.69	763963	638800	1055432	643267	680423	1011058	857847	427446	383877	906945	557987	798309	787321	990390	342433	441540	1014396	779526	626361	548238	586180	419465	1008617	631245	829771	794145	918462	1179625	933807	935034	500364	714434	1207256	1287864	1137643	902576	825580	525737	519847	275537	673818	635308
174.015	0.69	278	0		98.2		174.0151_0.69	216737	325685	260540	687784	337280	400768	232601	404650	741496	255129	442785	544165	641876	295754	316854	370554	223622	244385	517728	515988	143803	323079	173741	274478	353149	196617	159403	466798	258854	181970	370400	501993	253045	326147	480408	453050	330680	286723	482990	474143	297688	280200
710.116	0.69	278	0	100	99.8		710.116_0.69	149811	97916	200630	168049	68553	177399	150162	37681	99425	176381	93865	62510	169941	180874	44616	74981	153773	102636	119403	136512	124857	86186	191802	71347	160564	136594	160758	174861	117090	189102	136298	157113	240631	171489	196740	191562	180332	122211	133182	47048	137581	143880
128.012	0.69	278	0	100	88		128.0117_0.69	345209	289306	246785	422874	335463	284382	308712	243564	519001	323776	332404	749584	446429	266407	189901	195160	318377	311306	153233	528579	223141	317374	220157	336601	198556	345957	198527	349990	279057	266757	532519	367030	249223	275664	326011	358162	193970	255217	360868	314041	410762	231260
148.037	0.69	278	0	100	99.9		148.0375_0.69	212115	185469	172766	273112	222597	180534	281264	249530	245526	235854	211408	348079	211778	188970	361860	235117	194526	269611	199313	344085	244685	195197	142478	208719	248217	215918	175435	236980	147231	202675	338524	221168	153642	230909	225490	187249	509771	336135	229927	244488	280902	255313
174.014	0.69	278	0		92.9		174.0136_0.69	505547	345523	334005	177341	613460	466915	427385	755153	109875	451411	501791	197244	654412	383841	155953	555296	83557	398392	605867	183873	184983	480301	228781	553877	755033	505755	232738	191451	275210	291253	900905	77853	296608	327486	197396	514270	646828	231496	602214	95383	573509	667446
732.1	0.69	278	0	100	99.4		732.1001_0.69	53134	38332	66698	54089	49916	58708	52433	42931	28294	62317	55205	34066	55045	59884	43545	33468	49726	36518	46641	43358	49035	34101	61267	45970	54159	50782	54318	44003	45603	61762	40248	56525	75089	59250	70593	56249	58777	41183	38933	33117	43321	48267
617.015	0.69	278	0	100	96.5		617.0149_0.69	24860	25058	15941	23715	26786	16180	35870	34949	18586	35142	28123	26253	21273	18247	30348	27027	32921	20530	16629	28416	21740	17519	16768	24588	21233	19062	9806	23762	22548	19559	18383	23584	13008	17379	20317	9005	30184	27816	16757	19626	27822	24121
388.026	0.7	277	1	100	87.2		388.0265_0.7	138618	33557	102113	198880	122857	142234	104580	229043	154724	159822	156661	81833	136456	31812	184947	121965	37199	104585	127744	67649	173348	104288	64458	40822	203539	104252	65269	162044	94812	30781	260277	142404	101382	114542	108707	114388	166990	44850	161015	146656	162647	180632
265.119	0.7	277	1	100	87.9		265.1194_0.7	9862	50050	9634	4832	7883	16230	19051	37663	8998	22226	2793	48838	16263	13516	17443	8881	6305	8408	12803	59309	45811	19068	14674	5334	49608	41099	18424	25144	5318	13373	32165	9224	9401	4934	9284	28519	10130	61478	39069	3303	10992	33153
748.07	0.7	277	1	100	97.5		748.0698_0.7	34192	21312	32548	27269	24139	30769	26355	24093	24923	29345	20472	23541	27767	30176	10569	17058	27478	19619	20418	21205	25500	17691	26370	24306	26151	22372	24851	28781	32133	29775	24733	24194	40627	28368	29861	33532	27780	23599	23423	13050	20346	27567
192.028	0.7	278	0	100	100	Citric acid	192.0282_0.7	3880459	4109812	3453736	6008698	4194169	3703695	4654654	5290522	5146097	4804689	4341732	4592676	3394541	2965663	5039723	3765696	4684393	4673731	4018008	6977025	5159510	3658399	2807648	3846028	5327120	4364664	2116456	5130568	2885206	2657934	7113878	4095433	2811420	3410317	4498738	3232080	4666424	4933352	3500461	3699036	4503092	5199927
130.026	0.7	278	0		99.9		130.0265_0.7	3399772	3258802	2692228	4524796	3019317	2810957	5569387	3917894	6119727	5942664	3306038	6311738	3426856	4846725	3305886	3161272	5401867	5634139	5168762	6047719	3883433	4749239	2953648	3080745	4181293	5553749	3448087	3407124	4269363	2355621	8424008	3228013	4177688	2703257	5502742	3269879	5152709	8261766	3194892	5185681	2979377	6423980
112.016	0.7	278	0	100	99.9		112.016_0.7	2735738	2556824	2075237	3635033	2533996	2277803	2559539	3169034	2660712	3001224	2707960	4477283	2357294	2287964	3169907	2327152	2825990	2909389	2197896	3415768	2391344	2289521	1458219	2413502	3269628	2790415	1184501	2825560	1774349	1833076	4576624	2672914	1805073	2214848	2757581	2038054	3032598	4329046	2955792	2466060	2489234	2946224
406.035	0.7	278	0	100	100		406.0352_0.7	829562	781370	524215	1114784	954878	637728	804499	1330736	877996	908820	841228	1350336	669846	610602	1208133	682117	801625	844061	662658	1279275	961007	703103	344671	883056	1048438	794767	211725	950235	492755	440619	1431336	758488	417327	558541	787525	481793	859297	1185885	980801	761413	840073	979526
422.002	0.7	278	0	100	99.8		422.0017_0.7	204492	198765	151903	311330	237582	174118	218115	306821	204794	230625	207723	319083	195698	177907	256653	194185	206633	204790	191266	359015	249380	189759	117987	213588	277267	199512	88950	224682	136469	131128	458002	182385	128488	146677	224684	152752	216260	288938	263107	179510	196882	283991
360.03	0.7	278	0	100	99.1		360.0301_0.7	833402	790968	544683	1125766	978086	659061	825448	1347532	904702	923633	864059	1345132	688191	631332	1219352	755531	814195	848956	680358	1276120	974188	740836	371477	902178	1052375	813569	10984	52563	518583	18122	1422680	772204	14814	571123	805547	495776	873586	1190800	989334	785816	853812	991233
311.976	0.7	278	0		99.9		311.9759_0.7	248875	110088	215690	248248	93884	231761	241288	89820	197757	172800	227179	91710	234753	203551	168214	228775	140440	180966	136188	237977	301753	246928	136571	169847	174245	147309	123620	143440	152561	201085	272290	290852	195589	139310	145037	261395	175280	219502	227572	184806	165420	197190
146.022	0.7	278	0		99.9		146.0224_0.7	5622800	2287109	4136292	8068618	2819484	4839495	6016638	6935236	7136460	6280847	3030063	6379686	5629462	1500296	6529813	4685957	1816856	5599219	5401327	9632974	3482760	1989675	1503848	5076043	7281344	3377551	1477985	647960	448254	1406478	9973197	5429617	1839684	4420166	5568284	2027424	6234725	9994554	5654115	2738173	5936140	7061756
614.024	0.7	278	0	100	100		614.0241_0.7	71355	59897	36750	157171	82334	51222	64395	134946	87545	89589	72913	150835	60803	48955	113450	58160	68272	69937	62149	163460	94784	62883	19929	68490	121232	70893	11220	87052	31029	30545	244850	63622	28048	39545	72195	36997	90479	155293	116123	61331	78918	123016
311.976	0.7	278	0		99.5		311.9762_0.7	269941	190070	230206	428402	169205	188340	142053	193799	370319	230753	244521	190008	213007	220444	182820	238350	200665	193240	237350	128967	265784	261908	164475	185513	208987	261947	142372	277932	163378	214569	350183	71736	210729	194367	228073	62920	266411	418011	351090	201363	233704	350083
634.13	0.7	278	0	100	99.9		634.1297_0.7	118846	109469	161508	95408	119420	141865	126124	76200	73090	143514	94629	126479	121904	144252	66205	78909	142793	128332	99109	72217	94452	72227	154914	116345	130761	108405	152294	177641	150349	149496	79881	117326	181910	195379	171424	140157	127206	72489	82528	53946	114272	105045
519.971	0.7	278	0		99.3		519.9706_0.7	55869	36013	37385	129270	35110	42050	48325	43046	79019	67662	47886	40306	51208	43858	42511	45065	38208	28312	49986	105384	73379	55477	26772	36568	83037	54589	15903	32701	21097	39004	177180	60687	31595	27718	49133	42715	68960	97878	105264	40489	62911	91030
455.978	0.7	278	0	100	87.4		455.9784_0.7	50485	47105	29402	94591	61796	34234	50178	91799	53656	53047	54286	93601	41108	39786	77712	46942	43032	52366	36414	72607	57486	52103	28836	46990	62824	48688	17192	56994	31256	27720	96202	44006	27542	33880	44880	28225	51706	78366	69078	54781	47746	59041
102.032	0.7	278	0		88.1		102.0317_0.7	279287	72970	70132	355600	279844	301988	72202	70990	101097	106046	218638	119337	268856	245767	79026	197809	77144	88665	53898	90573	100182	282792	179625	248261	80997	71069	180667	84514	190036	55483	495054	216972	208842	122072	69739	83432	72153	502419	326662	196170	72639	75213
600.034	0.7	278	0	100	99.9		600.0343_0.7	41223	37625	26000	68804	55690	33120	37709	79091	35420	46640	37429	64711	32743	28054	58888	40832	37100	34656	30165	69163	48636	42414	14379	42816	57323	38005	9813	47293	17215	17276	105114	38591	17199	22164	40021	24715	44491	63847	59328	35454	38274	56904
329.04	0.7	278	0	100	87.4		329.0404_0.7	141127	114961	110958	164670	175906	90108	126965	145084	108361	114046	125189	199088	127485	97876	135282	131096	116896	125889	117907	126303	120406	146023	109370	137735	107263	113403	100423	120620	159946	95585	90942	112286	85369	129565	148908	91601	113236	134875	110351	133301	127310	119577
333.96	0.7	278	0	100	96.8		333.9598_0.7	133476	109409	101834	27001	87816	43593	135548	112727	30274	34595	118848	120746	33847	105355	32091	125420	141292	34927	160643	41029	134126	121305	84002	95639	74256	137400	111522	47335	30073	31645	195791	31515	91655	121460	161928	139983	142597	130334	23746	105483	166369	145309
302.986	0.7	278	0	100	98.6		302.9858_0.7	26599	34702	22053	34945	30050	21267	30355	40846	16840	31378	27507	32405	18171	16713	29988	27853	33971	28504	20636	31941	23229	21317	19435	32576	35505	26281	7147	24294	17422	18656	39469	24747	16608	21972	29749	10335	22870	29714	29343	22674	19104	29617
650.099	0.7	278	0	100	92.1		650.0988_0.7	37781	32818	46464	29917	41121	47287	39067	42806	42051	39301	29704	59035	38360	49384	26514	22583	44273	36555	32045	22045	30222	23435	49692	38399	34465	39332	46738	52359	39392	43292	28391	31992	59529	47890	48183	45125	37861	29919	29801	15958	33899	32374
146.022	0.7	278	0	100	87.4		146.0221_0.7	4530924	4153982	3521861	6066963	4225653	3736204	4709244	5522868	4717726	4872154	4417017	7332938	4250197	3859615	5080645	3840968	4770474	4768002	4060868	7017643	5211342	3750193	2705485	3898532	5366440	4414592	2182087	5070915	3186201	3119490	7155373	4138115	3118643	3451515	4540700	3278028	4700711	7301429	4872306	3760790	4540724	5205747
343.915	0.7	278	0	100	98.3		343.9149_0.7	12743	8335	11419	22454	7527	9309	10446	6334	15061	19245	13660	7490	11466	9967	8885	10108	10096	9166	10674	16753	12916	13142	11065	7920	23519	12063	6748	15151	9825	8174	20238	16748	9002	5999	10877	11299	17041	17827	15853	7715	15915	15902
848.139	0.7	278	0	100	99.5		848.1393_0.7	14837	13552	14659	15137	17943	17806	16352	12244	9464	17764	12264	19386	14031	20041	10874	10720	17209	15931	12325	11961	11888	10451	11103	12965	18528	17327	10521	17641	16754	13570	13591	13105	15762	19241	18819	17118	16364	12715	11535	6624	13485	14016
755.961	0.71	273	5	100	96.8		755.9614_0.71	7657	8359	7562	20262	10870	8534	8473	11314	9803	9501	10367	10179	8029	8970	11540	8266	8037	8674	7627	15125	11008	8442	5922	9112	14666	7370		3450	5102	6022	25204	8524	5378	6174	11120	7191	11601	11450	16800	10030	8421	12717
557.924	0.71	277	1	100	98		557.9241_0.71	20320	11774	12379	23804	15715	14818	11769	12036	12795	21895	17302	11587	12626	12431	11088	19977	12075	9122	19224	20987	27023	18830	11028	10060	25213	17702	6216	13360	12617	11517	43281	15184	12688	9341	13025	12301	17699	17563	21825	11631	20768	33773
214.007	0.71	278	0	100	88		214.0073_0.71	204562	189437	131558	206683	258530	177544	200900	307976	177475	227609	227767	271277	162646	150264	298363	202017	191969	189605	158795	250400	215988	162865	111849	250681	230980	190609	94233	205106	142541	141607	263677	204592	124111	173593	217447	133272	213154	236127	212563	201502	215445	220299
443.987	0.71	278	0	100	99.8		443.9868_0.71	85610	86091	61460	135119	121422	78049	94681	153504	68496	89167	91102	142112	76675	75080	113319	99763	89511	81055	73111	130262	98345	90425	47356	108340	122010	87503	32892	105971	55547	54929	112568	77697	57625	63818	100929	60222	97827	109195	113863	80699	81284	110816
392.039	0.71	278	0	100	92.1		392.0392_0.71	172296	23468	130732	224856	243943	156397	172134	272054	166314	189669	165033	291960	184176	150613	237254	184415	156022	156480	153766	230232	188180	156239	92619	190235	227640	179468	90425	158469	123204	137182	275993	168659	133143	119042	201851	142591	201353	243750	194461	178332	179647	206485
505.975	0.71	278	0	100	99.4		505.9754_0.71	35133	50852	45346	82120	43328	44462	64468	60318	50849	68688	48352	59455	53292	45691	47920	50248	58153	45500	50700	47828	65891	48979	40705	44805	60390	55686	38432	47025	38555	50026	77411	55150	37868	42233	56778	35278	63550	76894	79002	49495	56456	88463
541.953	0.71	278	0		99.7		541.9526_0.71	46181	39274	22124	57443	40428	5021	46591	28336	43152	51266	41526	41828	46391	38392	40173	8899	38997	30956	42606	44754	55598	29940	17492	5101	62583	43593	8282	33969	25399	21314	69102	43905	21002	15763	46219	4851	49897	41983	70873	7187	6140	64111
327.944	0.71	278	0	100	99.8		327.9438_0.71	38805	28571	42820	132812	17292	47270	34001	18389	48937	47723	37018	22648	45363	41673	24600	29487	42476	15554	36248	59156	48133	11351	36628	19942	99707	10834	23325	36374	32135	41863	183775	44902	39057	24197	31333	35320	47814	113547	63534	9082	79867	48729
525.981	0.71	278	0		95.9		525.9808_0.71	21989	20776	17625	37704	20195	24486	20564	22496	27999	26702	21881	16771	21420	20523	25602	23899	19215	17260	22031	37650	28021	25454	13892	20243	28749	27580	5953	22148	13960	16746	45327	26635	16360	14451	20915	20483	27537	32203	38794	19983	25851	32746
397.984	0.71	278	0	100	93.6		397.9842_0.71	141872	144074	115150	197475	187831	134652	165589	77304	101283	52834	137696	73231	142246	133310	173375	165944	145225	44340	150739	201733	153095	103006	87313	161974	183029	136075	77413	44145	99971	113234	24622	134354	103601	69211	144941	118133	145955	51881	134910	49572	143943	183063
525.982	0.71	278	0		98.6		525.9818_0.71	53930	45697	51596	68742	50246	56197	54074	65173	65271	59854	58057	43053	61493	52043	57929	58242	49365	43930	63567	86366	68978	49090	44689	52027	64230	58326	38599	48035	38218	51733	83762	63999	42900	45111	61982	54583	62469	72698	67658	57368	62453	63672
642.024	0.71	278	0	100	99		642.0245_0.71	21887	18678	15430	22435	25951	13583	16712	35007	17454	22727	17736	26509	13618	15870	31853	17688	15794	17315	19185	26696	19451	19170	8794	21183	24133	18402	6391	19712	10872	9553	29115	20894	10164	14561	19586	14260	20757	22276	25182	21397	19216	19262
333.959	0.72	278	0		99.6		333.9595_0.72	133899	60339	65814	166112	56135	85646	69882	71698	106660	143546	81994	110482	120497	51365	58880	130927	62102	59096	160607	206137	145887	80341	51761	65115	88011	135903	103980	115869	44987	67317	133153	94366	84060	94684	133761	136981	95784	98355	137874	123922	82122	95169
333.959	0.72	278	0		98.6		333.9593_0.72	132430	111450	102398	178537	94610	117616	133516	109081	146499	136745	115411	107783	115771	104538	113286	122783	141434	102797	141698	90270	136730	119474	90980	100990	162452	130965	80301	108458	90816	107104	187836	138054	96362	120048	160413	114221	140718	231539	164405	118640	166490	143567
419.966	0.72	278	0	100	87.3		419.9663_0.72	19110	30775	29811	44912	49123	33822	34514	32197	30068	21579	34665	28191	18556	29300	27451	42637	18774	17998	29217	22944	32746	39384	23377	42880	22918	38155	21316	22077	27908	28345	26683	32983	24969	26742	7933	26322	22573	22699	40768	32962	28767	47906
130.028	0.73	278	0	100	99.6		130.0276_0.73	631554	298182	3221939	1236699	386080	2572758	1274990	8619647	1190291	2320103	674469	1041420	539080	2699677	2807276	225205	443930	969114	411052	680773	2151153	1490861	430824	3127711	687306	473623	2733500	597681	269316	1966133	434518	2084708	1347068	2094846	280554	1711271	285952	690834	68907	451490	667400	460862
161.068	0.73	278	0	100	87.6		161.068_0.73	46593	53493	54173	34619	49885	59441	53497	48047	42502	41911	73593	143576	63899	73786	65961	78742	47277	91225	57910	55466	63494	60032	59083	51540	40753	45343	59408	56211	40646	53068	41636	40754	64871	65838	58786	64535	56271	50301	30285	78331	41035	25093
235.991	0.73	278	0	100	87.6		235.9908_0.73	109611	86445	69710	187392	155675	102330	121529	191102	57078	136657	124482	135410	109057	177953	143124	146554	108513	69742	126084	193176	100173	137610	93457	116888	147105	145710	64675	111631	59844	70512	231603	137185	101727	95668	110732	78996	169022	139549	240127	143180	139925	189119
403.996	0.73	278	0	100	86.8		403.9957_0.73	48360	47172	35041	64280	67629	65582	49463	69250	45202	36009	56592	63745	41781	44851	88991	85086	60859	37161	52126	33278	35939	47419	48316	86471	48638	46168	36060	29012	61569	40961	62998	38940	53498	35781	33657	54611	37460	46296	35798	73981	40447	57477
296.11	0.74	278	0	100	98.7		296.1097_0.74	162512	158378	682839	76140	1245277	333097	47781	1100513	340223	1101252	610066	87193	224591	274863	419879	965248	379065	293295	91049	805902	120969	665829	762287	648498	52710	539703	1157572	2133982	282186	337098	48335	334957	710833	443515	208936	179867	124591	83399	39487	131148	447622	47714
764.219	0.74	278	0		99.4		764.2188_0.74	142617	193762	85530	61224	223066	113451	80934	86525	137568	108459	236804	86333	123285	95479	294415	120284	74850	142422	133011	112393	129724	74311	85982	272783	95116	85972	132444	124525	193763	75808	46500	102455	71495	170539	181358	90359	122179	73281	51821	242192	85392	72518
282.129	0.74	278	0	100	87.7		282.1292_0.74	60939	52287	89920	26583	81785	150631	23023	67557	53027	36131	40684	27069	109782	63086	39704	68541	28496	23748	95308	39328	61931	125416	70161	69584	92882	60587	132847	27607	35650	56718	59272	60808	61992	41729	82141	99076	125433	38666	70387	48645	83750	47579
510.11	0.74	278	0	100	99.6		510.1099_0.74	93187	109318	96248	107067	78641	114194	95861	98825	125232	99908	120594	139925	89367	97231	120064	81247	85683	128230	95840	82597	63529	80616	89228	78487	77050	84658	84012	78264	93097	77158	88211	56031	110760	89450	80138	131652	98165	79563	74654	88433	101168	79711
259.067	0.74	278	0	100	88		259.0669_0.74	84283	98304	102296	57308	147220	213545	83887	83505	61361	210220	67670	43996	111257	178573	201858	143478	138166	81385	60073	87932	101441	96886	129121	350586	32152	74545	117072	63341	108895	131957	91932	44322	234026	183831	207260	132168	71436	82339	85813	126740	112558	64707
764.217	0.74	278	0		99.9		764.2172_0.74	25843	36392	136221	47440	229902	122219	138557	26280	49990	59785	56319	28255	62366	164245	52965	149000	124401	39429	90940	43870	50221	68194	147614	68077	28857	149588	42730	132126	194956	131982	21878	51099	33227	40360	35319	27445	23096	41018	50194	45029	36021	32262
173.068	0.74	278	0	100	88.1		173.068_0.74	29826	61009	79994	48355	84533	43825	73367	113897	306563	44889	20821	73509	80951	57425	158755	160448	48315	182406	73739	78373	42913	160940	59824	83833	36128	24270	67538	30170	103714	59682	26637	41927	35207	28655	27569	99086	21268	43261	33114	181774	109892	27308
764.218	0.74	278	0		100		764.218_0.74	149207	200878	137893	27423	228554	124255	138248	153084	15670	18772	240256	10110	20686	164812	295588	150914	123431	236815	128790	186396	210177	72655	150043	272853	154784	151068	224191	132126	194328	135278	11381	6497	131976	175756	183165	151536	131892	67915	24617	249374	146207	69315
266.047	0.75	262	16	100	99.7		266.0471_0.75	80910	117663	78646	71704	77388	70287	91084	70337	69474	73701	86059	78345	93511	90047	94621	60535	96942	106190	78605	82156	92853	54469	97481	77315	82275	90872	89550		103400	84843	54415	60599	74303	75941	95510	72228	76055	39945	51374	75250	86318
562.052	0.75	274	4	100	95.4		562.0517_0.75	17563	34373	12690	20748	20573	12752	24403	29071	35098	13482	29180	6336	38248	26836	35167	13805	25372	34275	23822	30332	21612	12225	14313	14617	30054	40710	9385	10160	17903	28404	18354	28034	9842	13834	16422	35271	13599	35827	13631	19210	25207	12893
189.066	0.75	278	0	100	99.4		189.0659_0.75	105642	133316	151240	129455	50270	132403	194941	36689	46378	221522	97785	60447	95282	145595	35971	48475	162260	114188	117522	76497	133071	28028	122093	41950	112243	121139	113233	176127	144111	100049	79365	113542	128067	199739	155952	108582	133715	66368	129777	49259	80490	131594
646.19	0.75	278	0	100	99.4		646.1901_0.75	78905	66632	77675	46567	71640	93181	55136	69597	45016	59993	61675	23161	84571	60871	82237	54381	76364	82927	53424	41744	82612	46239	77961	74142	69492	60925	63641	65567	93890	59644	33527	63666	91998	77062	81751	59996	57397	35144	60284	79383	56608	58859
164.047	0.75	278	0		95.2		164.0469_0.75	26816	67620	26795	53570	52846	130153	61437	18717	89835	11344	14349	11410	153555	51001	7774	51401	51266	26963	146060	78330	76052	25215	114479	26753	98955	92019	96390	57077	59866	46718	59396	47560	60004	43202	95881	141872	32272	95489	61499	75057	118878	56623
127.062	0.75	278	0	100	87.4		127.0623_0.75	36458	62948	53661	24544	37218	47668	47951	33706	11468	30200	51083	18110	44176	32137	42173	36633	29472	29709	43651	53980	50704	41733	87981	49222	46578	33343	56074	31587	15618	34619	74461	52093	40486	32409	32612	52794	30092	47003	34206	42004	65932	31819
130.027	0.75	278	0		86.8		130.0267_0.75	3523772	3293472	2498748	3581571	2999234	195343	3341240	3797775	3191645	3708326	3709683	276169	347333	2810030	3422000	2869275	3322445	3294467	188471	187983	3364400	2335789	2030592	2840712	4070734	3391183	1848464	3683218	2208307	202791	216160	2741734	48443	2573888	3330892	2387115	268885	4130101	3124105	254637	239880	3510980
334.037	0.75	278	0	100	85.6		334.037_0.75	78961	66407	61022	99813	98481	68411	77599	76843	26114	41358	68831	103338	95876	70008	36194	74151	38451	48177	81275	73119	61757	81664	66631	91617	90572	63050	59902	65978	74530	60672	128425	46986	63000	61589	44331	68980	45616	49243	84975	62227	88115	90051
338.052	0.76	275	3	100	99.3		338.0522_0.76	62301	48878	32959	54240	18168		57936	38192	34442	71498	33170	56130	43241	49259	26326	34519	66781	41338	47456	59227	51562	26854	38255	16574	36035	61003	39701	84342	53028	45096	42073	78558	63177	94211	49273	30802	99561	75485	50993	45944	50062	83691
376.04	0.76	276	2	100	93		376.0404_0.76	42909	81035	63766	48980	52010	46559	60440	53837	25811	51444	66799	21179	53904	60557	57490	57169	56321	65165	61987	26694	56300	31710	66677	69755	51509	52335	53222	62078	61862	50885	24961	55682	51783	52894	44754	37539	53476	14648	161848	74756	53929	30109
342.115	0.76	278	0	100	99.2		342.1149_0.76	199214	432695	1124283	1567192	1436922	348861	220590	608694	493051	1296303	1135523	1860388	652147	789710	463656	1174007	281336	611082	91983	523432	211534	1126839	1023252	1100288	620866	1154263	534627	467733	374719	1105833	1211233	562684	1248710	597469	373760	301296	531538	2084580	589308	152377	858584	1084465
273.094	0.76	278	0	100	100		273.0942_0.76	403377	891830	461280	332627	275052	301572	542363	348291	44119	251294	464431	85325	394171	525606	522405	304980	460707	786150	605856	462409	476836	279938	704523	268886	343284	406247	554180	211799	651668	372332	162849	98179	271518	168775	403580	549990	254944	86926	205825	433796	381180	182354
244.07	0.76	278	0	100	95.5		244.0698_0.76	35217	38045	42779	34360	16988	54527	46611	18582	23108	34198	45455	19960	74081	36147	11325	38450	41356	40417	42301	37932	39145	26837	94234	15501	16685	26555	39777	30891	64248	58947	45492	37586	48235	36877	31734	47999	23559	12287	37004	18779	57484	42648
296.109	0.76	278	0	100	99.9		296.1089_0.76	189994	488240	286793	173714	624250	1192271	153052	310210	370982	351656	1073153	1077304	780532	377237	551162	199718	247537	614299	302149	141629	500269	1180879	827793	887719	240547	747269	1163228	350715	320314	349790	475923	198681	886751	477300	298177	1667088	466652	1134285	508034	142140	206459	464051
332.079	0.76	278	0	100	99.2		332.0788_0.76	934705	1115416	579699	394893	289809	348965	643127	417235	312812	282727	2198912	138239	466766	666393	625489	349530	547942	968050	744338	559143	571138	356110	877798	323652	379511	469178	679478	237808	851488	409570	181502	114824	823433	194509	475772	678922	283788	104857	244574	496877	442868	194595
354.059	0.76	278	0	100	99.8		354.0587_0.76	202082	398033	234223	150906	136012	125830	251961	193770	57669	140381	237677	94695	191322	280801	277813	175230	225365	319421	270683	185562	171317	135319	297538	128163	138185	162216	284156	91041	306803	210385	69133	49749	139505	87295	154396	260417	90754	44079	75288	218614	194974	92954
181.073	0.76	278	0	100	99.9	Tyrosine	181.0732_0.76	176281	192432	173766	180923	145742	220343	184103	149444	80037	121720	97645	145236	240078	164152	52501	190702	149558	207494	238833	200061	134685	137677	315713	70490	105042	163221	188802	144472	221600	207285	92375	133458	137767	142502	132811	96691	81844	322353	124156	107973	240726	170245
226.012	0.76	278	0	100	88.1		226.0122_0.76	157656	290776	107904	92283	96291	152222	233856	118774	87385	210130	168026	116497	222360	174816	75223	204568	146615	160484	237765	138255	92210	134833	258816	67218	149848	66084	116944	53288	125270	247276	89364	63809	73854	47847	71749	284607	70989	100215	96182	135140	75852	102056
345.049	0.76	278	0	100	99.9		345.0491_0.76	75664	112632	55027	70386	41945	61566	167586	98581	93130	83399	93961	147070	59204	76700	76137	65973	189634	150068	101098	57929	68675	42211	90782	40306	67665	82234	64228	74951	102737	81174	20906	49836	85304	71169	90154	73189	53708	87444	33234	59820	87760	59293
144.005	0.76	278	0	100	87.8		144.005_0.76	51575	61413	85571	76455	81052	71808	145312	64819	90008	70283	61554	43543	66027	152531	198042	97417	60258	68501	67711	135298	86156	72218	155904	49281	61878	61292	172495	89556	108191	98274	62011	188887	177976	165268	62788	166579	70166	48329	120028	77114	90725	99312
336.063	0.76	278	0	100	98		336.0627_0.76	63826	92579	44036	79578	51385	40779	90491	27054	55032	94065	49711	49004	47537	58473	32858	27329	78642	54234	48605	55498	45470	26730	82614	36737	81601	62927	50447	91884	96038	58177	86488	77310	98697	120115	63036	49435	96772	74134	57436	52114	52207	71340
153.041	0.76	278	0	100	84.5		153.0411_0.76	56256	63798	62588	46909	51738	57874	66052	52546	18858	59389	61675	44630	67826	55104	47150	60465	69949	70897	72972	49331	45135	59414	68401	39009	45972	61402	75870	50955	53010	60096	31635	57724	58010	66533	66552	68753	59444	26408	42793	54598	65886	56542
438.026	0.76	278	0	100	99.6		438.0258_0.76	38741	86230	56199	43934	45576	14621	48854	50877	28583	42259	58356	15308	58758	34632	67893	36382	49158	53915	46829	40311	34259	28308	68177	21856	29740	74621	47706	19027	57765	34590	28443	13517	40123	39178	35320	48952	27776	40280	36593	61271	20596	33283
203.058	0.76	278	0	100	87.7		203.0581_0.76	58180	64522	72185	499732	58713	92117	67869	56000	112702	59520	53826	43217	97385	68913	44711	72966	63205	71230	77673	70780	52715	79934	107368	36434	338445	79850	74786	65503	77560	79236	440779	63637	70436	66030	49526	64703	60031	595430	54714	253808	86000	75418
467.995	0.76	278	0	100	99		467.9946_0.76	32692	45550	43544	32945	23501	34127	39470	29168	9032	24335	34688	12660	35266	47355	25214	26219	34277	29447	39866	34285	48120	22931	45346	18639	19541	35701	49628	34217	32363	39537	19516	9348	22168	10552	22889	48185	38730	15244	25321	32372	20912	18995
126.031	0.77	264	14	100	88		126.0315_0.77	32659	33458	27156	47340	27071	34995	33722	54765	52584	28747	67301	55899	5060		56707	53166	26254	15617	22158	39945	50587	58725	7675	53340	35540	30512	15207	34510		15922	53969	30474	24016	17938	44357	35018	9378	8086	46654	46070	13009	34141
162.053	0.77	278	0	100	88		162.0533_0.77	48683	85975	53018	44965	41598	99493	103477	29867	70699	41086	50702	36665	49464	37767	35626	32971	59998	71862	56463	39422	49362	43123	70506	41776	50941	53432	52289	35239	59526	24326	92922	36202	95260	48667	54381	70477	50997	205101	54547	61350	44376	27144
192.062	0.77	278	0		99.7		192.062201_0.77	105461	129605	162818	88027	156233	64107	327478	251418	106658	173685	178357	69929	150565	146960	214439	88434	233336	176525	160405	86445	128501	160247	226763	241055	214810	83057	121610	121769	223328	179229	98631	84277	99264	281180	68051	157265	158486	73007	69259	199815	102478	189566
474.01	0.77	278	0	100	99.1		474.0104_0.77	16274	22824	22945	17434	14819	12781	25999	7392	9734	28495	12592	45611	12675	29993	19994	79499	13158	17069	14398	26203	27116	57963	25655	14769	18596	16440	20195	19525	62363	30650	10819	125651	54602	14229	12193	19578	9349	114677	23359	16943	10336	16922
178.083	0.77	278	0	100	88		178.0835_0.77	52168	59255	47928	45577	35184	52761	93175	33276	11752	43200	39883	32183	34789	75999	22199	52040	60432	59302	78930	55455	47939	19961	96096	26528	50731	55134	47695	82497	35567	40500	45024	48207	56099	109306	38413	56514	45962	59779	43838	28780	50489	55985
327.048	0.77	278	0	100	96		327.0482_0.77	43717	75311	52048	37641	39506	40020	61926	46399	24392	33937	51649	15457	44779	59536	59913	41962	48519	79913	69565	43725	53633	40620	80017	39670	45104	53720	63674	30041	72429	49927	22622	16849	31164	26806	50568	60663	41623	9364	22057	55497	49448	19923
192.062	0.77	278	0		98.6		192.0622_0.77	215876	268877	20044	148182	66157	193351	400204	245245	99704	359705	320224	68202	154445	242271	250929	163481	304163	311662	169042	197663	43531	45335	272440	239613	208098	216084	202847	301089	30558	255821	93123	186766	259263	290353	192905	76744	50764	68621	62117	291033	201629	188389
134.021	0.78	278	0	100	99.8	Malic acid_0.78min	134.0213_0.78	484739	382382	413214	583564	669552	1001943	460900	590747	433031	543047	460241	1012775	839274	369101	345007	519500	504768	447775	493554	617626	251847	654776	333074	370204	873274	459350	359422	358987	186856	269534	545931	337002	364233	279382	455826	734273	450651	325118	360031	160609	355935	516852
176.032	0.78	278	0	100	99.7	Ascorbic acid_0.78min	176.0321_0.78	506363	493612	583668	407736	535303	418962	397832	477529	168031	259783	480821	157816	376948	370713	570067	375425	374020	549260	281648	430465	315028	344665	323136	701239	524176	318601	2686338	441474	359576	408991	160902	354458	494523	481283	270128	340349	297826	221756	110280	583302	297305	308473
116.012	0.78	278	0	100	99.1	Fumaric acid	116.0119_0.78	153270	187289	226433	305211	204789	177218	718585	108472	136928	272878	114625	205511	194609	187183	120767	79689	367889	671064	200664	168018	162293	189718	278369	150723	169471	194700	168605	272178	158420	185244	60582	141926	191049	281910	176349	130137	156552	115696	97253	140230	141695	178311
361.078	0.78	278	0	100	97		361.0777_0.78	83421	95057	43988	29560	85324	30229	74568	39199	60267	79392	75134	50519	73225	109602	30774	42239	58388	105978	80251	86010	55359	38191	68516	56843	55778	112731	71556	132294	130787	85640	28216	112327	108079	184688	79877	62602	144695	48585	33517	94036	71140	31183
254.003	0.78	278	0	100	98.7		254.0032_0.78	90905	68576	51690	65802	79571	38153	81385	83832	91650	108909	44610	134403	47386	92911	76894	50346	86783	87692	44842	93377	88568	52046	75387	63986	89736	99842	40754	84441	91263	48254	105913	79511	85588	41080	48259	78878	45474	113337	83231	69100	36972	34476
246.12	0.78	278	0	100	88.1		246.1204_0.78	63790	70021	55533	52161	35069	47285	83364	68559	13125	32934	47059	30625	93875	57820	30828	74458	58133	91827	99753	100777	64055	69950	120206	25227	37390	61698	64297	45027	111225	69739	41338	50205	43603	59925	41744	45792	31051	24699	45368	54526	86004	65401
275.147	0.78	278	0		88		275.1475_0.78	37696	9303	27657	41110	18731	21609	11764	42750	11213	27937	24950	21476	8501	29143	13916	9624	8879	28807	13587	70379	7526	37335	31948	8890	26178	5284	31950	36702	58856	7828	32125	25401	29519	35110	24774	18294	20154	13507	26917	29484	11056	9697
134.022	0.79	271	7	100	99.5	Malic acid_0.79min	134.0222_0.79	521825	531375	302539	580357	694857	616078	574222	560678	509148	469267	418735	796839	511829	535070	502644	358453	424546	567224	492282	509040	252596	674414	139445	373305	777747	460069	428430	476115	396665	434008	763318	458244	438391	409684	583675	629992	478354	151321	490243	359185	466089	676580
329.156	0.79	273	5	100	95.9		329.1561_0.79	18258	21687	13447	11525	13611	13327	19513	23700		6755	12593	5788	23269	15512	10424	32566	17340	29971	30549	26154	19468	21659	36519	7067	11655	16285	20410	11045	31739	18747	11999	11949	11655	16494	10182	9016	7273		8979	19263	25563	13876
129.078	0.79	278	0	100	99.6		129.0777_0.79	109485	79335	100478	63720	78858	130728	86812	146662	200668	57602	165868	127241	251610	106028	139886	135917	66058	89779	222573	119261	127961	159734	151789	96793	100278	125933	151650	68491	68769	179569	89819	146816	101771	84965	134458	263425	163850	84231	137779	297834	194732	104716
272.014	0.79	278	0	100	88.1		272.014_0.79	45324	72721	59685	68179	40037	44488	82771	36127	70701	57008	38565	96219	42709	60426	25498	37437	92562	95223	57495	37918	63661	61281	95527	16902	33398	58072	47219	54089	110090	56353	30702	30205	35730	46945	50278	44321	37057	36227	33437	20864	40824	28097
199.964	0.79	278	0	100	87.6		199.9636_0.79	36245	46453	42148	44150	40231	38451	49514	27905	50045	42781	35075	49946	31815	45172	25251	24889	52572	48827	40515	23670	31565	44601	47092	31118	29135	37445	39535	37833	52446	39006	33640	32987	40585	42933	35447	33814	37990	40751	30617	27251	27047	36165
190.048	0.79	278	0		87.4		190.0477_0.79	39848	190747	44437	30918	5125	33164	144237	41482	28827	153334	5783	28603	42560	25758	163961	50920	3413	204387	37020	21396	25038	38928	317745	52704	117945	41110	42580	3819	256276	40011	322931	34889	42015	216655	41424	30755	40149	116574	265934	70032	41885	23571
494.125	0.8	278	0	100	99		494.1254_0.8	77271	69544	57154	40888	57091	68813	79501	150939	553211	51620	134248	253303	87112	77570	110546	88725	64088	48086	72190	52047	223775	70035	100872	107251	134849	83941	95381	78842	53015	94772	34859	146630	59557	64308	141570	143608	97099	78207	24690	112701	60757	33127
259.152	0.8	278	0		87.5		259.1519_0.8	52703	63042	41936	60446	28941	35436	97364	63626	11290	47496	41391	37318	49376	42152	21631	75237	86860	81300	87631	33182	64817	51545	79480	15264	44482	56563	49716	59666	74389	62926	47429	37980	46224	55647	38698	30263	28349	25573	47815	49339	54066	84991
259.153	0.8	278	0		87.4		259.1526_0.8	20592	58107	40783	24805	28222	34111	34834	35598	18047	46173	40286	35948	10032	41552	21096	53624	56634	57838	41993	28094	62879	36185	53884	15058	42292	28296	21042	32654	33870	30741	29525	36836	44893	37949	38109	29906	28018	24834	46543	34573	13163	42641
259.153	0.8	278	0		88		259.1528_0.8	15435	27325	12281	23026	15518	15823	30710	10422	17764	6519	9550	9421	61973	9599	20421	29156	34880	76892	28637	83678	12098	12483	24966	14966	6426	18814	13660	12049	24811	21939	7289	6406	14849	22084	6364	6161	6713	11752	17736	11957	70853	61107
269.087	0.81	276	2	100	87.6		269.0866_0.81	10125	23544	19997	50993	22554	20739	32826	8523	5468	41519	17107	20710	36442	9152	9404	14363	23731	24015	29628	32075	27813	22617	31092	13003	20733	27103	18842	13314	21339	26618	34676	21658	22244	26035	22451	23198	19385		41623	14568	28954	42733
686.183	0.81	278	0		99.8		686.1834_0.81	112961	60826	74674	50227	63691	69287	77116	71462	121478	59949	90283	83471	90904	76578	98455	82720	211616	318387	67022	73725	216652	72652	100698	56356	74726	119863	77538	77669	314556	69522	75301	67806	171844	257674	178953	100688	75406	144067	65914	245958	67141	55114
269.052	0.81	278	0	100	96.9		269.0521_0.81	53919	58174	53410	27744	37292	71324	33686	45655	87582	46271	61824	34112	58565	48419	52313	55906	51745	66246	45778	67987	56866	60494	59879	40782	40001	48284	69623	45076	49709	53059	28245	54804	33857	72165	62135	66084	74454	74425	20040	69317	48885	35797
686.184	0.81	278	0		98		686.1843_0.81	126062	75039	71697	43991	68436	95448	82918	75275	137586	58653	96389	89405	96806	81214	106149	89312	228483	341971	78111	78556	233719	76372	109425	50625	79050	130360	81227	81389	19884	75077	50723	72321	195287	16856	191984	102793	18559	146292	64639	14141	71282	53404
284.172	0.82	231	47	100	87.9		284.1722_0.82	4034	5915		5824	4968		5542	6041				4116	7967	3678		8506	2928	6660	8806	9561	3612	6202	12405			3986	4829	3152	6455	4919	3144	3605		2496					3122	5130	9770	5476
163.91	0.82	271	7	100	87.4		163.9098_0.82	49796	24376	52830	35835	20804	77012	18572	31276	2434	25161	33733		96735	78056	23293	84059	13527	15373	43998	47275	55309	110584	60048	19669	42829	51493	72448	20851	18352	68070	58049	98680	68282	18553	70497	123220	89246	9001	72144	21390	86572	49225
131.095	0.82	278	0	100	100	Leucine/Isoleucine	131.0945_0.82	133541	166285	112578	175332	162019	103383	180549	166436	60134	98612	123519	139404	228644	130601	67083	204345	137386	181327	214135	232108	139857	154600	269394	78162	97945	139882	153684	106097	178691	161950	103547	121031	92992	115995	87249	95136	69256	84630	110463	130722	217376	170556
261.049	0.82	278	0	100	97.4		261.0494_0.82	56607	78259	56168	77435	82997	65867	65006	67358	30162	47171	49411	61641	95967	61865	40802	96434	58261	74818	90495	90601	69386	77325	103138	44838	50297	66406	74077	52549	51050	66208	60540	66311	45839	58288	35009	45298	38505	44393	50646	70808	99111	72150
260.137	0.82	278	0		87.8		260.1369_0.82	119996	112991	37622	86078	31944	94238	152596	153137	89825	73697	129498	86917	33833	101002	87704	26106	104927	82929	34016	194764	125098	113247	169750	68101	95739	117617	123638	104233	72819	122391	118737	104796	82412	114367	91670	101037	85484	126094	108694	167988	140633	116971
131.058	0.83	278	0	100	99.8		131.0582_0.83	133913	120967	217082	94956	85136	132063	93666	60563	47287	178338	129657	94906	157483	142643	101150	111962	97314	134783	84230	118000	89862	79170	216671	61505	124300	130325	193224	111770	89970	136388	72734	121890	85367	155586	104278	296738	148977	99209	145932	107631	234941	192863
347.06	0.83	278	0	100	92.2		347.0603_0.83	65903	71113	56895	62528	43000	56091	148893	42247	41928	93276	65482	79523	64854	57250	43386	13671	138423	86752	93244	55434	39878	39712	79786	34659	59103	102400	63966	75468	66662	56287	44168	59859	46262	64728	71053	89105	62834	62498	44290	61616	65788	45543
166.048	0.84	278	0	100	97.4		166.0478_0.84	120681	180038	153370	225190	65503	360883	204580	116416	137294	254337	207878	101903	75581	327536	71588	282388	107517	184521	97197	116222	284274	143396	105980	141441	129679	112878	93534	208637	69785	70301	195409	77119	202464	85110	110981	540505	321534	101625	149239	104196	100547	178617
102.032	0.84	278	0	100	87.7		102.0318_0.84	81193	144310	69986	254409	69995	67721	77923	87026	105829	149914	57134	93670	72879	176737	47767	54263	134034	54304	60700	98059	227942	72896	55065	89995	100705	77874	42892	152940	54643	125764	167382	61876	69450	50731	116639	72270	76097	58241	108394	35818	58227	147851
295.983	0.85	275	3	100	94.9		295.9833_0.85	14118	215515	27138	22544	131559	18393	244220	28226	41369	28069	35311	12900	15701	25549	14871	29220	238880	193708	28142	22607	24454	25656	286449	29461	28324	27356	243783	31817	188016	195706	12256	22186	30328	211470	31105	16780	25200		12402	26287	14462	20710
148.038	0.85	278	0	100	99.5		148.0378_0.85	86981	144889	81020	246545	68570	243826	88555	89762	113913	162365	64767	103633	174479	97378	361352	114034	168563	77952	67291	99891	227428	56916	55818	82912	102260	85443	82227	167122	62219	73499	160505	54629	58458	67464	107468	65352	131294	76102	109842	72469	124517	156624
1039.03	0.86	254	24	97.6	87.6		1039.0268_0.86	6578	13022	8443	8844	10150	7212	17731	14278	13119	11395	14702	9296	10294	11143	9368	9864	18253	15638	12279	8462	8721	9573	8699	10510	8420	10935	4315	14929	5536	4393	5472	10638	5012	13237	14174	4878	11723	6143	4778	10198	5593	6999
301.999	0.86	256	22	100	87.2		301.9986_0.86		15505	6832	11530	9331	4080	26471	17264	32408	21310	14280	13019	8663	12987	12222	8042	28108	18724	13320	10225	8126	9323	8797	10059	6887	12761		23671		7224	4305	10369	11967	20299	12713		9406	7869	6621	11643	4085
686.189	0.86	277	1		87.5		686.1892_0.86	24701	8167	7979	10985	15108	12115	16910	12138	30363	6506	18551	17984	23969	14534	22345	14398	51809	71510	16129	16245	49947	15594	24513	2346	14866	22325	16017	13826	45914	18599	12335	4722	43773	29600	33182	17837	19195	33466	6854	43596	15525	5424
136.038	0.86	278	0		87.9		136.038_0.86	202544	199349	202481	154180	270147	139188	307890	269272	552827	241409	286838	165108	269077	260712	176839	295089	303259	276423	269537	184660	156142	246866	184074	252294	159242	192069	149508	267858	254687	175789	132778	159358	294097	268967	257201	162984	280873	154803	115022	200119	119947	136246
140.008	0.86	278	0	100	86.9		140.0076_0.86	6443	39321	29990	35704	46248	29545	59010	65067	56706	47458	48794	31539	24283	38339	44330	46423	64904	48328	36103	28532	33769	47003	27468	43468	34451	40233	21518	54260	9644	7274	34145	36402	42472	57157	42684	25018	46022	26565	29986	46283	20962	38391
259.96	0.86	278	0	100	87.5		259.9596_0.86	33489	21347	20927	30229	35110	119690	38109	30949	38102	35965	30182	168124	120556	90102	24044	166681	28410	19381	16301	109870	16130	41484	18251	23027	97725	22176	75659	31092	20520	18398	35723	19469	29386	24899	21659	13163	108032	118501	20306	13991	15347	25002
494.06	0.87	272	6	100	99.8		494.0603_0.87	11931	25135	35337	45440	47781	11412	16634	26481	49339	4126	24745	67740	29027	84774	28959	15279	13819	46501	31646	35254	30808	93421	34635	32680	21613	34697	50757	31849	30243	36266	42855	52189	11626	16922	58729	15913	34345	62263	3901	25510	14904	45179
185.07	0.87	277	1	100	88		185.0695_0.87	101200	94199	90968	65098	142684	120622	78329	103245	172113	67838	111483	245049	197895	89600	144716	105847	79449	106058	148524	123479	121235	123053	126457	114793	89488	100139	88975	75497	95854	82072	97703	91586	64812	81597	116308	138432	109315	241703	93466	108740	115872	35238
370.145	0.87	278	0		99.9		370.1454_0.87	375046	240247	116577	170145	202121	179770	131540	202335	225259	120552	168961	205786	270937	116902	158016	179103	63079	221494	175700	266990	202910	381242	237228	104324	133831	197031	101475	59268	154082	419692	210440	101298	353650	443240	181659	22221	100731	375686	142668	140880	267455	126881
646.197	0.87	278	0	100	99.8		646.1968_0.87	70370	71100	73787	48683	67813	93671	69110	74599	47720	66365	71621	24089	86822	59483	83098	55035	77636	86198	58738	51721	76281	49273	73044	65150	78028	68816	54971	65013	77737	48630	40542	56166	70594	69848	81939	57498	59132	45530	68409	74542	56163	69349
219.992	0.87	278	0	100	86.7		219.9922_0.87	52213	47688	38900	44572	52299	26510	69127	72658	84170	68800	65359	32399	42846	55008	69744	52751	75888	59422	47042	23551	44763	52763	30902	61182	54359	45153	29744	70975	60594	45547	38995	52557	64924	64432	50878	22719	54668	25457	39306	47530	26683	38263
206.074	0.87	278	0	100	88		206.0742_0.87	20592	27855	23677	19158	17871	22824	36120	20627	12575	16826	25175	19178	27185	22420	16504	25839	34336	36351	30770	36782	22519	20280	38593	13658	20142	29300	12913	22074	36604	30148	26305	38935	20191	27538	23755	21328	20425	16678	19225	21504	33859	27533
488.074	0.88	271	7	100	99		488.0735_0.88	25160	42987	40342	29025	58048	51968	29174	35696	57098	23492	35272	55065	32059	49377	46311	36167	34281	12855	23847	18508	58376	35239	40064	109978	61902	34724	43506	45727	13776	34930	10971	49219	31881	37224	75552	44716	48840	23252	10214	36069	35100	20069
686.127	0.88	277	1	100	100		686.1272_0.88	10099	98594	15428	47953	23491	46785	8597	36899	26042	38550	9413	11912	60128	28526	50395	32248	53480	65894	7742	60153	43072	32443	9920	111222	21913	61830	15633	30903	57631	18652	35978	44548	19709	42268	76869	15944	20851	30873	40122	23629	56958	39744
452.021	0.88	277	1	100	96.9		452.0212_0.88	36236	208201	61905	89169	41557	49367	14362	87754	83889	102505	125190	67139	111330	65499	36997	127347	103933	108980	128728	114457	93656	65288	152189	78997	59841	48902	55403	67675	99631	42289	54195	95656	39782	44261	118267	64144	61724	100642	81443	109840	39132	61879
332.077	0.88	278	0		100	Galloyl-glucoside_0.88min_1	332.0773_0.88	3706668	3906668	4015722	766767	5633852	3821833	1401286	2441317	8820913	1314470	2411814	3177844	2508965	5965586	3460750	1309577	2257832	2026523	2184816	1594984	8948758	1052233	1563703	13388100	5756710	3797297	3554127	7172218	847138	4104174	659995	8163231	5968996	3922464	12239281	3896950	5022470	888704	490536	2260789	2468378	848491
332.076	0.88	278	0		99.9	Galloyl-glucoside_0.88min_2	332.0756_0.88	4236356	1851556	2172362	655066	5865635	4235485	1349477	2892475	8833881	839489	2826934	1171530	1990082	6629345	4142598	953977	2849546	971379	1293693	780394	9585901	858749	835910	13674218	1450532	4183487	833658	7474172	858960	4438566	430991	8369523	6400940	4150068	12802059	830666	5383200	525095	427095	538208	2950771	704446
332.075	0.88	278	0		99.2	Galloyl-glucoside_0.88min_3	332.0754_0.88	7128776	6967413	7818243	388379	9267	6828575	680511	7181764	9787621	951418	5477141	4387495	4398209	8956689	6603058	692832	4283507	653307	389356	793866	12145595	281376	4968162	17103831	7541907	7002547	6949377	9410373	3420512	7234362	8002	919712	12802660	5448994	15014195	9060667	7898003	687676	69848	192829	4995221	479831
430.043	0.88	278	0	100	99.8		430.0428_0.88	27567	181232	66037	114216	41383	56689	121938	21565	123704	82721	28588	23113	36651	83972	27129	65753	27060	137839	153151	153466	120109	77293	21742	93485	71935	48311	49290	80497	118210	60598	66298	120867	91126	44905	152065	68374	63874	3198	75689	92705	35150	41909
203.079	0.88	278	0		87.7		203.0792_0.88	68164	71716	17965	11159	14625	12862	18869	14765	19021	11337	25427	73498	26140	60187	24226	23345	12362	70649	75702	25202	12723	20799	11919	13228	50120	15224	12877	12604	80646	10417	14048	9526	9851	13124	62316	15420	14549	61218	7493	113317	18659	10785
484.015	0.89	270	8	100	94.7		484.0153_0.89	36673	38846	30911	3442	32329	22542	7468	25513	19913	9246	34538	21126	30574	30155	39940	25078		34819	20932	23586	37881	15358	27630	53961	33952	34632	38796	34536	24630	30208	10804	40933	18517	24076	39843	22279	25938	8160		33654	19343	1314
313.103	0.89	274	4	100	88.1		313.1025_0.89	38417	75576	80830	89833	22391	44680	78720	12628	16157	94936	46129	22173	48601	76142	19595	16298	73523	22323	29446	46096	29457	20400	86316	19905	54157	41768	21517	59642	12074	16821	37254	44276	33846	50683	55331	60638	48108	8053	63808	17080	50549	103434
267.099	0.89	275	3	100	97.6		267.0986_0.89	101453	310103	293894	278006	60753	107578	265859	43458	18327	291269	172460	124458	145789	183767	58334	127412	266159	55552	80607	221239	89667	60460	347049	49126	197113	177448	83102	173616		125074	146711	96338	158521	155590	203195	151691	121901	124723	210913	60095	214780	353221
135.049	0.89	276	2	96.6	88.1		135.0489_0.89	227249	508046	536922	542422	98979	243213	508623	44961	107976	657222	261010		332701	478034	74014	83457	510688	91002	107450	269237	170026	84539	606216	102691	282625	245780	96792	342716	258405	289164	194833	238848	259143	316994	351661	340656	315074	108649	379012	104271	310481	712072
302.061	0.89	276	2	100	87.6		302.0613_0.89	42688	60137	56992	51473	26694	44492	59137	41557	17253	60377	48243	15650	54732	52179	31148	33179	61941	38073	37677	37329	58937	31644	86632	21350	53667	46153	38335		40297	52014	36763	39103	36285	36745	52918	51356	48673	7779	51009	28166	59002	55464
135.054	0.89	277	1	100	100		135.0536_0.89	270640	510573	537985	536120	107967	233666	540504	45868	7552	659429	275256		341909	483697	74291	77653	529995	93530	84323	256952	144315	84684	615577	73859	306355	257856	100350	343850	254929	302813	185767	243502	254172	311393	343779	334471	317427	23837	370998	88679	350893	724320
400.061	0.89	278	0	100	98.4		400.0607_0.89	35589	79861	44289	27738	70939	53195	34083	46159	89849	19787	35518	69620	35202	48919	52432	19036	27221	25701	22561	42566	63692	15331	27390	96085	50136	57222	45976	70007	20594	72909	37063	62162	62819	35000	70796	66358	62365	22242	30395	30501	31510	33015
416.028	0.89	278	0	100	99.5		416.0281_0.89	69104	85829	103564	35623	92861	91846	34048	109408	128365	44440	60564	158784	62508	122956	77694	130407	56824	26816	204728	187349	157595	21793	220805	183907	120393	77491	94971	119478	124803	75165	25994	158523	88539	72204	195864	103114	112753	104477	20623	55699	68223	122143
330.094	0.89	278	0		87.9		330.0936_0.89	16639	37110	46056	38803	32320	49724	22864	17842	69420	36595	21292	56266	58339	49019	15338	33957	31746	31617	42925	44470	37824	56606	49283	31000	37578	37848	42275	24775	29478	35863	39809	32206	11974	21610	33887	64151	41911	77527	41811	11459	43098	37894
134.057	0.9	273	5	100	87.9		134.0574_0.9	18011	143520	199580	68069	219649	78534	161621	36026	101673	119281	24509	71133	166472	25092		20312	60999	11818	23936	100745	31594	27784	107966	89949	8125	161487	129934	60314	22449	9060	132952	47273	114002	126699	12324	48569	18722	64951	121585	6656	91814	200047
423.099	0.9	277	1	100	100		423.0986_0.9	15216	21254	10356	16954	10131	8126	44483	18906	18146	21009	16954	19329	16301	18704	14649	18375	36290	32309	22512	17823	14015	27178	18449	9553	13703	19201	8760	25573	27565	16948	20307	10451	15824	22166	16257	12272	16893	15639	12021	13239	12309	17385
148.073	0.9	278	0		88.1		148.0731_0.9	73226	93069	43740	68345	57486	70468	60699	64068	126958	54640	69658	152598	84672	43021	48267	67530	51728	60068	85082	29727	73181	63364	59947	37649	55282	60833	64470	54873	65910	53207	75404	51700	56368	53055	61668	81595	62853	165036	84502	55841	48091	65449
148.073	0.9	278	0		88.1		148.0732_0.9	43891	93069	68743	68047	34562	65840	72092	41611	132440	70284	41658	159390	82833	66945	48372	38706	59131	87183	76115	67137	86610	63364	94149	20018	64890	69033	40608	36353	88520	67295	75404	38818	39123	68354	35841	80096	50955	62090	36242	81464	77049	106527
268.081	0.91	233	45	100	99.9		268.0814_0.91	86463	43842	54645	405023			243893	53257		301541	97103	41163	107201	60322	27792	44393	171117	54751	92374	167971	85882	67130	46754	57383	82190			80844	39149	83616	279683	68752	103435	97973	71252	72277	61758	49670	239132	34646	104223	322328
273.168	0.91	245	33	100	87.7		273.1682_0.91	14443	16607	10116	15819	8311	8342	25038	20669	3905	9361	10422	8057	28537	12098		22037	20186	18335	25800	33625	16970	15990	22138		8836	14390	10483	15992	14064	13123	13769	11412	7015	10503	8961	9225	7816	11657	10487	11493	27858	20353
637.144	0.91	259	19	100	99.9		637.1441_0.91	13651	18931	13859	1934	15225	10758	6154	9510	13657	4087	11218	7394	11487	21514	9294	7679	12463	6883	10653	8861	21245		9054	17856	17989	14555	12216	25185	9948	17443	2259	21600	14321	12799	29640	12078	14898	9784	2836	9147	13871
151.05	0.91	264	14	100	84.3		151.0504_0.91	85301	92660	56331	81583	54098	51262	137648	68936	22357	85484	68718	50173	82972	66190	45338	67122	110234	131452	125041	113078	74472	48983	115578	31170	58895	84293	62852	75132	109093	79492	53738		58275		71019	51049	63979	149299	60906	60532	97139	94591
588.163	0.91	268	10	100	99.7		588.1629_0.91	11294	16429	7859	8764	6024	6673	33354	8617		12445	7674	2452	14321	10133	4368	11782	19306	29398	25117	20358	5419	7277	22299		7313	13649	6839	13724	23515	12479	7001	7388	4061	11948	8304	5825	7276		6600	6862	14562	10283
625.201	0.91	271	7	100	87.9		625.2005_0.91	14973	14283	13914	15627	12013	12855	11832	9918	5021	15779	13341	12093	17251	19173	5154	12542	14145	17379	11524	14766	10693	12933	21504	8097	12073	14156	10594	14786	15298	13265	8903	9181	17526	12915	10317	14412	10806	7780	7560	7600	13113	11733
146.017	0.91	272	6	100	88.1		146.017_0.91	34825	31920	29775	70655	20617	25077	30114	25246	12012	38655	25447	7129	39947	19674	19835	17314	33268	48733	27986	44119	51205	22507	39899	12874	33161	31978	37932	31431	54104	51899	95580	37763	33462	21077	53349	45283	28685	13507	126800	12982	50524	45202
376.135	0.91	277	1	100	88		376.1345_0.91	39435	54852	49071	73618	73700	62917	54729	90749	34998	53304	47048	24712	63137	49742	50791	63756	43936	69012	57241	44340	48403	87344	119454	50557	61561	39972	72337	48551	47270	31370	43117	73049	20033	33974	32036	64251	50916	21738	41283	69766	60386	34049
283.092	0.91	278	0	100	100		283.0917_0.91	694072	919631	504421	656161	417020	392460	1459921	611037	177210	687099	565927	270603	797030	596925	357553	685533	1036730	1324090	1150954	983454	450033	470805	1057639	212464	510921	660798	483429	666729	1089435	643059	373780	465560	426583	664492	472423	421874	423329	191358	356946	523646	823183	697279
305.074	0.91	278	0	100	99.9		305.0735_0.91	123056	161708	148219	131018	108072	110784	250181	122436	70650	155896	106192	82968	162555	157324	73437	132454	194377	213804	185710	167703	74949	119194	209999	50193	94740	152559	97251	136611	206728	139510	91669	98003	98097	141787	83188	127856	96031	64538	108632	96791	150277	137288
290.065	0.91	278	0	100	99		290.0652_0.91	36166	56910	19719	63377	28848	26051	47640	45243	46020	57374	30800	26053	14619	15563	18470	23847	42461	30081	19139	34698	41496	38605	25165	13330	15211	28303	32941	98067	61377	24874	47002	26180	29386	26980	7500	68130	30459	29250	57713	21611	22535	53650
403.043	0.91	278	0	100	99.8		403.0425_0.91	33493	33341	27515	33699	21039	22262	55564	17098	21777	34766	25894	16656	40047	27765	27088	23508	47123	44740	46642	41380	20721	20486	50310	10812	22323	30909	27683	27034	40246	39258	22719	28611	24090	25236	30447	21850	26164	12388	23636	19430	38832	30241
377.077	0.91	278	0	98.4	87.8		377.0772_0.91	57617	69582	41240	57346	50335	27557	110088	69864	44785	59384	51183	49741	58884	46254	29561	49952	86426	94294	81428	69318	53862	40370	73204	34387	44880	74315	35665	55943	82886	53632	37687	35664	45444	53997	34970	36337	57247	26668	59032	46157	53384	69808
268.105	0.92	263	15	100	99.6		268.1053_0.92	91999	24632	88881	405779		44038	250586	92693	40951	308619	103244	54909	116617	65166	42549	30489	175589	83806		169493	96516	54273	74281	36446	67291	88404	125115	110003	73760	86792	268114	32698	105967		82119	100766	130333	63444	248224	43957	109124	343239
340.136	0.92	278	0	100	99.7		340.1359_0.92	148586	186890	118067	99485	76986	188488	168997	68164	591385	75906	126065	916041	150913	199721	105505	106675	91796	163449	173232	749767	122463	91727	129098	69703	156941	151469	82947	183800	116850	186025	674264	88376	143281	261047	88433	168983	125635	2007474	362328	177441	100353	77072
116.048	0.92	278	0	100	88.1		116.0482_0.92	148071	89175	62640	446934	113106	84317	294206	116042	57873	340460	168502	62835	80681	126210	97063	92147	216529	108009	238240	235135	138734	49902	99716	99479	144460	162000	68337	141051	93928	148679	333975	143836	52613	158995	136560	60033	74014	132703	278545	82486	185621	369779
102.032	0.92	278	0		87.9		102.0318_0.92	117363	274702	308528	429454	370392	70892	71806	136959	418744	306050	289834	623265	332000	100223	297668	292520	275987	290261	304501	337763	388444	57602	251978	362230	376476	331937	255118	129013	264093	77310	50668	96391	280596	261886	339130	355760	358468	160642	108895	119596	329398	97420
180.064	0.93	264	14	100	88	glucose fragment from in-source fragmentation of glucose derivative_0.93min	180.0641_0.93	71285	129970	67748	123388	177756	150044	113233	172775	113707	9106	122811	307746	174708	116738	130125	134404	147760	186655	179824	96286	133135	204813	75398	74609	43085	87231	149523	111477	193517	86876	137594	213772	60016	41614	136785	222771	156805	107197	93284	146484	156871	7544
305.159	0.93	268	10	100	87.6		305.159_0.93	27196	32159	22208	26214	13096	15959	40156	25974	6384	20293	17537	20199	31323	21643	10118	29187	38193	39612	40016	38741	19765	25522	32235		21246	27456	15997	27979	33217	20654	16197	16697	22945	28728	19118	10744	12460	9638	16110	22812	37711	34591
116.013	0.93	273	5	100	88		116.013_0.93	181417	205013	128667	310520	137018	161976		85477	212762	273042	125917	256608	152484	163166	130450	73784	368738		204553	146029	99093	162459	238123	126906	183330	68664	117447	128384	135872	97139	136757	108661	127726	139234	98207	106083	151288	182032	100087	163108	82574	127567
192.064	0.93	274	4	99.5	88.1		192.0642_0.93	81971	230489		218087	91360	98035	268592	131208	49884	254037	310294	94245	123237	37524	219675	228412	266732	292557	87152		10663	131189	198256	49579	193647	203507	79205	77680	22451	227190	91316	87149	236184	241612	87478	213300	97712	97099	77773	276982	170136	261089
310.127	0.93	278	0		100		310.1266_0.93	293159	347616	276776	96761	315749	345335	178342	247243	301470	134969	223295	293427	432781	301462	251099	199535	125009	243280	355396	434991	319434	287419	261778	270961	360738	305724	317419	160572	261698	263945	272996	269874	217057	139447	172849	281062	180249	306828	248406	341642	177320	228994
148.038	0.93	278	0	100	99.7		148.0378_0.93	112027	149678	82386	247471	137713	167748	67577	101471	102232	161971	68999	284945	174263	73876	74628	114170	168129	68100	91769	136736	227294	115876	58774	92896	97938	102162	82051	168326	65425	73574	198677	78750	95587	67595	83799	130044	131055	303990	111936	72656	190864	175418
264.12	0.93	278	0	100	98.2		264.1202_0.93	347868	404967	351558	271315	388244	464898	248394	289308	327084	204024	422647	375262	514749	384367	310317	297163	166872	282006	418150	527854	389789	372090	365320	353292	442695	361841	483190	206988	332633	351548	318109	299206	298291	224898	391067	642206	501507	364259	292491	445840	620278	318027
494.125	0.93	278	0	100	98.9		494.1251_0.93	33012	31770	26518	49350	23066	87006	99418	186863	186547	11483	40551	63412	108334	29030	44411	31678	27836	27098	33864	38215	63171	70727	37635	32828	38601	26726	29623	31658	28196	35468	41474	208447	26699	26591	43844	36543	124953	35733	33847	43080	28814	40545
453.111	0.93	278	0	100	98.7		453.1114_0.93	23885	15840	18549	24217	31158	23722	18313	26616	22524	14926	23535	17634	28949	30678	20148	28476	10479	26897	26497	24321	29890	25683	22041	22170	22103	24181	21036	19217	17113	25192	15829	19177	21446	19568	15726	30260	26188	21127	20614	20221	24374	33675
187.083	0.93	278	0	100	87.7		187.0834_0.93	26901	27228	24308	20022	32613	24671	29913	28876	78103	17458	34877	76003	55680	19736	29216	46007	26573	37266	43737	51566	26321	57312	30069	23571	21693	28884	31461	27512	26550	24621	29728	23298	17638	23169	25826	40481	28582	103359	20849	37523	33813	20708
316.079	0.94	266	12	100	97.2		316.0787_0.94	21671	32487	28160	17540	13990	31535	14350	17095	35389	18480	58255	26213	36288	15830	23519	50430	5033	18388	32973	38126	25597	23756	17656	30443	29892	13536	35112	28022	42857	14679	11422	23430	14839	31808	20682	78465	80292	21331	7422	37571	38986	19386
490.154	0.94	272	6	100	99.8		490.1537_0.94	30201	9083	24623	14298	64766	70633	6328	31379	27315	9724	22351	71503	25352	22446	21070	41358	5579	14848	15834	18144	25262	60966	11959	53157	22854	30586	27843	13467	15207	13468	41042	18394	44909	15657	15327	55173	36327	38836	19456	19875	23129	41498
180.064	0.94	275	3	100	87.9		180.0635_0.94	52519	66181	235379	42253	235129	124973	137746	129272	184626	28117	175555	355795	83690	106494	117180	188433	101914	142820	227036	129140	162868	215356	175121	173131	169653	131604	92492	139061	116449	119162	82172	164463	141221	125418	134000	234067	150580	147418	105647	163538	75806	143655
266.099	0.94	278	0	100	99.8		266.0988_0.94	323996	331995	266843	206519	219922	387273	193553	240218	789340	147320	279063	800608	512856	324516	388708	231772	216086	403385	480856	424445	306895	357901	485202	166841	322040	314131	374543	167251	218201	327724	316362	355832	214418	175689	351279	591136	373285	854128	312338	233005	380524	285456
310.126	0.94	278	0		99.9		310.1257_0.94	425918	462576	368405	71035	424881	500504	313162	447119	101717	182663	327072	81343	95915	459652	461369	352313	27307	367980	17113	82795	514928	17214	5188	472720	616183	423305	373533	258579	388025	422415	96705	234172	95640	40354	150219	227996	168737	135465	39752	572348	252108	271778
315.073	0.94	278	0	100	93.2		315.0734_0.94	14586	24955	21816	7808	17618	12768	23620	39904	31933	10294	51031	19952	10881	9468	25279	42585	11694	13321	23976	16078	19805	24250	18643	27535	39842	14975	39971	24298	21457	10603	9622	12937	16400	24018	23835	71559	65955	20750	10747	31941	15734	4085
231.99	0.95	244	34	100	87.9		231.99_0.95	25934	13945	19911	11091	41345	30143	3197	38023	12508	10357	13662	29183	12525	14504	24306	33690	1626		12688	27048	22162	36939	4122	28416	15835	17678	18072	6437	13018	11676	36835	11955	15589	9541	15893	24537	18111	16445	20783	23235	22557	34965
388.196	0.95	273	5	100	98.7		388.1962_0.95	17183	17597	10877	12503	16260	14525	21876	22150	5987	38769	14784	20730	36218	13319	5823	14946	12165	24587	24584	27707	21556	14936	27147	4487	32400	40995	13917	14536	31771	24402	11997	8909	6609	12577	10666	19364	8410	13821	10654	9520	20921	17504
216.025	0.95	278	0	100	88.1		216.0247_0.95	34998	22798	42474	17886	72000	58785	17524	47410	35019	32232	30603	69072	31915	30094	41295	53333	14768	14057	33294	22260	43532	43900	15170	68299	43560	34193	37722	43903	15639	23353	41503	39878	39290	25600	45484	44483	45815	42187	26056	39487	34272	45895
409.156	0.96	278	0	100	99.9		409.156_0.96	90136	114117	78972	60660	90771	81419	99053	78957	60009	88438	65821	69196	85361	103456	58785	35071	106622	126973	65836	60291	72523	27947	94045	62668	87168	87778	108265	78209	96689	96862	36852	100420	89220	77402	69166	88301	61423	39222	24907	45281	78085	95253
114.032	0.97	278	0		87.8		114.0321_0.97	141692	19110	119237	142489	126101	149024	102370	56497	129553	111498	118517	39754	40339	111934	36219	99599	122546	33724	45895	147456	135990	151892	37350	102342	129274	138073	29111	17229	126391	20437	116263	130798	18521	109820	140190	41804	42305	103095	115992	18833	130181	34832
406.146	0.98	263	15	100	95.1		406.1457_0.98	22289		17177	17212	19750	25800	16213	22046	33822	14490	31508	14036	36101	28356	22230	34952	14435	20325	22617	43306	27790	55368	18096	18682	25570	21320	27263	19640	23623	13460	29946	17409	16525	17309	24448	28576	21154	14612	25106	19025	40863	25410
382.138	0.98	278	0	100	88.1		382.1384_0.98	50525	35512	48571	38454	43426	70419	22062	53590	187285	21601	41930	68336	92562	39818	53656	50400	33808	47169	80066	108279	60906	68951	64946	33625	50686	51119	53841	26146	34781	43502	77773	49841	31238	25677	49657	95718	71866	259422	85918	46891	62741	44777
188.116	0.99	278	0	100	88.1		188.1163_0.99	33260	29305	16955	39309	18777	18060	51987	58736	22122	22433	21248	32424	52348	16774	11592	42704	43320	27821	47421	85849	36820	27384	17004	10560	20798	32369	18105	32393	28278	21292	35125	27229	19101	28741	24709	16837	19266	27675	19998	21216	54902	67881
157.074	0.99	278	0	100	87.8		157.0739_0.99	41279	98967	43657	24223	22008	41187	26018	40315	50423	61225	108518	49916	54750	37859	118520	19201	37024	36471	46285	41972	74353	32156	30123	75942	30879	25597	24717	28304	28103	15380	56560	25378	24936	25359	41580	27282	36739	48475	56293	138085	30001	52996
139.064	0.99	278	0	100	87.8		139.0635_0.99	25109	19609	22931	23593	23536	34159	26517	40291	38781	13999	27250	42924	37827	24137	24695	25478	28559	20339	31425	28739	68880	37726	33844	17298	30369	27732	23878	18225	22335	20025	45207	22570	26428	14809	35357	28999	26877	25406	53855	23390	29106	54332
137.048	0.99	278	0	100	87.7		137.0481_0.99	29749	19603	29415	35730	27424	36264	27996	47210	40360	16079	24976	42309	39820	27721	27704	34718	29810	19164	27667	37272	77430	39529	33210	26063	30257	30278	28985	24019	22791	21343	50784	29643	29115	16092	44495	29867	20577	32817	57317	27997	36225	70697
330.095	1	278	0		96.2		330.0946_1	92671	90506	112791	80927	83841	78654	94648	120744	300125	100178	103016	361380	102952	65633	89685	130845	100230	92037	139285	102057	105999	144046	66747	80201	84777	75138	109836	105818	78246	102036	102884	85541	75841	87727	80889	108057	124445	230852	89767	74933	87576	97126
205.095	1	278	0	100	99.1		205.095_1	61085	15137	39132	54177	33858	27316	78525	77191	52764	57232	54699	103789	80309	42078	28787	61493	79174	59311	78236	117223	51474	49627	20405	24395	41712	58204	41563	60379	78467	43910	62132	56584	40687	76209	41951	40326	45758	94760	9423	44895	79510	91047
330.093	1	278	0		87.9		330.0934_1	123935	45343	59591	22491	13201	31753	49946	170370	59598	56489	65922	46974	40495	28332	119547	17847	51028	55942	25261	25750	16453	36879	30381	15546	21423	130205	22884	61820	83547	20387	23839	22723	120399	45419	23976	36190	28607	53970	31590	115558	28771	26396
376.135	1.02	277	1	100	99.2		376.135_1.02	47150	35949	56023	61259	75293	75092	15887	96905	56726	13446	39901	22098	70296	57581	26818	99988	33581	50585	41748	36338	63041	51654	77313	63246	69986	57746	63740	24430	50367	37279	60430	33166	50383	38556	46666	98456	70351	71961	49565	15988	51470	28573
216.146	1.02	278	0	100	99.9		216.1464_1.02	38308	42588	27182	52048	24226	37311	43277	55337	58284	24744	26078	58368	56136	28885	15189	60031	35668	51636	65812	93659	54880	46454	40882	12474	35547	38835	34644	29451	43402	41019	57928	25944	31779	28321	30825	32061	29178	86758	43292	37065	62351	56670
192.09	1.02	278	0	100	87.9		192.0904_1.02	45886	47897	24346	27922	38087	22583	32807	41750	59302	29789	43302	52922	41975	39755	31861	35760	47867	60727	63929	55496	57486	39779	35634	22932	36262	45783	45941	42775	32142	45893	38529	39749	33948	42930	40732	34562	42939	36067	43241	43375	54299	39802
333.154	1.03	267	11	100	98.7		333.1537_1.03	26774	34788	24556	27847	25085	16261	35444	25058		24390	24134	22795	35870	36877	3712	27385	41529	43039	43365	49817	45925	51212	46073	13337	26988	27410	34821	23031	55758	25420	37713	24865	20995	21062	27408	22891	17681	5419	32470	28282	36880	42820
114.032	1.03	278	0		88.1		114.0321_1.03	85094	107560	139055	115858	80713	134427	93933	129745	154040	132985	135392	169352	89669	138178	103321	137637	112733	66595	84413	62761	104935	102697	141477	111121	151745	81164	118876	124720	146230	92840	157382	116644	128180	119563	121286	151196	95821	150891	87415	108238	160821	125780
160.037	1.03	278	0	100	88.1		160.0374_1.03	104760	50186	69828	101505	75285	83511	64449	45149	9230	66678	38271	91366	93810	54551	50453	80056	80141	90934	95060	159945	78595	66224	16922	58215	94310	88944	94925	105493	85952	90271	58316	82835	97334	62020	94090	65106	94700	107101	48739	43345	81114	60347
114.032	1.03	278	0		88.1		114.032_1.03	134400	89920	98881	138732	119580	145463	99282	110674	122446	111181	66250	143614	154705	108276	89205	119248	121371	132839	140470	76737	51693	136066	111875	96069	118425	126120	133871	146383	92479	138622	76766	128986	149123	98755	137548	64582	151568	174135	111866	93390	98681	47255
388.196	1.05	264	14	100	88		388.1957_1.05	14895	15292	13954	15787	9389	10237	23617	22161	4530	17214	11212		17933	7487	4897	19265	19279	22254	14966	33646	19731	19114	17207	4197	18073	22577	7462	11944	23042	17731	22162	18568	12520	8226	17869	6394	8472		10641	5934	15291	17275
610.128	1.06	273	5	100	99.5		610.1284_1.06	62066	73837	108765	18587	127007	108710	66481	107014	312879	32717	101051	207479	70442	54480	147192	107919	62036	92471	40122	96335	65131	40329	49806	172519	42381	56363	103672	42222	57467	66403	14994	24293	42435	37051	80681	47846	28497	96955	14490	67443	52070	22661
365.162	1.06	278	0	100	88		365.1623_1.06	43933	55657	37207	37591	16185	23796	42246	47571	16519	78996	34725	62184	40615	36721	13304	30989	29190	43954	44846	55921	55649	29143	50407	10517	28986	36184	47157	27255	51476	32319	39781	21357	28414	17796	23951	25203	24768	11439	22077	42901	50506	55361
235.106	1.09	263	15	100	87.7		235.1064_1.09	9538	9223	13315	7556	26178	9718	7556	9492	2646	6103	8683		9373	11252	9817	8752	9792	7584	7384	9838	12735	10675	10450	23432	5152	9945	10772	7439	8066	9823	7571	2488	7364	12235	8752	12174	9175	3775	9273	13061	11465	6257
402.116	1.1	278	0	100	99.6		402.1161_1.1	55785	38404	57716	25010	66437	56655	28006	71230	80851	16642	67171	50295	73331	46410	101872	66852	25511	59854	61153	54167	80104	104575	48079	65654	49235	52695	63375	31286	38815	45855	88518	47717	33107	32341	60204	65437	52398	106046	61917	78667	49138	37278
420.125	1.11	277	1	100	88		420.1254_1.11	46551	23231	49150	29437	42500	110702	49174	90728	122611	44195	44853	109393	176525	42170	54268	53119	17599	62997	54344	66164	82935	167668	104415	145804	68665	64292	53193	47946	87226	35571	81408	63990	63162	44336	99246	52013	36715	65678	86235	47669	35404	37101
334.027	1.11	278	0	100	99.1		334.0274_1.11	34352	30519	48369	61274	33386	37738	40498	23047	34770	74309	37814	75609	30570	39371	26000	23094	32216	37937	27746	23776	13447	25298	29372	29982	27568	38633	32306	38007	33031	29115	31193	33239	36242	47334	25649	26621	35879	30204	39657	28857	31605	55221
266.04	1.12	276	2	100	99.9		266.0403_1.12	275328	292373	306287	271002	202465	216202	274929	203606	179924	392227	244735	421387	180480	280080	197669	167858	269938	272649	225635	173041	199209	132518	268281	204485	228851	267480	191139	281607	267621	215280	138617	272974	245861	340333	231860	162863	200190	137140	164645	262663	218773	276344
328.009	1.12	276	2	100	99.2		328.0089_1.12	46970	37652	56169	66600	36441	42237	45676	27243	39526	83493	47172	90928	37406	49434	27011	29427	39671	49459	32433	27610	19949	29597	39464	33303	40291	48983	34822	46608	40957	33362	38692	44175	40372	59623	34057	31895	41112	30749	42857	39623	39173	67932
349.993	1.12	276	2	100	99.7		349.9932_1.12	36213	31368	47562	58585	26199	33957	38491	22109	33153	74529	35097	62122	31979	42788	25716	24470	34335	39964	26683	27898	24540	22372	32349	26134	32580	37198	29260	36336	30567	34882	28176	39334	35948	50024	28883	27413	35127	28511	37400	29591	30275	54108
395.996	1.12	276	2	100	88		395.9959_1.12	20159	16265	27011	36826	16394	20364	22059	12469	21942	46767	20839	42827	18558	26192	15566	12423	17853	24287	17463	11005	8721	13796	16400	16077	19353	19629	17089	21362	17506	17390	17492	22040	20103	28526	17206	14856	20670	18026	24504	16174	17912	35405
282.007	1.12	278	0	100	87.9		282.007_1.12	59018	54080	73750	82863	46253	51556	59787	37761	48098	104537	57368	119111	47021	66087	35886	38936	53541	61903	47293	36386	26880	36494	53351	45125	48614	61669	44758	61238	53113	44197	46840	59908	52576	74329	48346	39284	50420	34982	52157	51193	46552	85309
385.989	1.13	273	5	100	97.5		385.989_1.13	17066	19301	18903	22992	12262	13420	17296	14862	11128	21370	16960	12828	13411	16766	12098	14992	20228	12980	18162	14011	22697	8505	18606	12881	14762	14817	12703	15765	16791	19426	11082	21494	17644	20461	19352	13286	13162	6691		18534	14876	14988
364.007	1.13	276	2	100	99.8		364.0073_1.13	35229	40867	39523	37268	18220	27662	34003	28780	20676	40073	29888	26975	26351	35113	23334	29941	41210	29458	38340	36823	58683	17535	45110	20570	35599	37877	28115	35306	34160	37198	23741	39888	33584	34881	38173	26057	31859	21884	24376	40196	31034	33266
480.027	1.14	227	51	100	87.8		480.0274_1.14	12961	16019	11853		8021	7933	12995	14455	4188	5384	12303	8946	7006	11776	12947	9284	17388	11778	12853	9453	13674	3251	15330	10447	12801	11703	9917	13551	15841	13023		13958	9252	15357	14197	7759	9779			18279	10060
510.098	1.14	278	0	100	99.4		510.0982_1.14	25586	25608	26628	18484	26558	20585	21101	29580	12501	34683	22414	35775	16800	25661	18066	22152	21953	19952	26933	33399	39083	10081	28930	22192	22016	24687	17929	27804	21849	18673	6917	23358	21927	28412	17598	18706	18194	9111	15093	22853	22704	19073
452.022	1.15	220	58	100	97.4		452.0223_1.15	39085	51677	34903		25790	28318	35892	50149	15959	6806	41940	27423	22012	33770	45378	27450	39916	33518	38734	29863	50873		46081	28615	38554	33771	25281	41004	37316	32323		38179	32467	28458	51551	19338	29018			52951	27065
353.12	1.15	222	56	100	87.9		353.1205_1.15	26500	28268	16166	42802	20106	25151	32825	25582	2103	13499	12716		33624	23364		34599	16031	33937	40235	43073	28134	57525	49871		17479	24665	26053	17630	39879	32428	32502	15587	18702	13035	12381	16089			28140	12245	35269	44032
458.043	1.15	250	28	100	99.6		458.0432_1.15	33891	46013	28203		21765	19863	28786	33455	9171	11560	29068	20212	15868	30902	31043	24264	45392	28063	31998	22889	42043	8650	39139	23380	31613	31092	21971	31497	37552	30918		34487	25232	38047	32631	15105	18647			47914	24348	5241
244.043	1.15	256	22	80	88		244.0431_1.15	42512	67228	46548	49316	60970	54074	31237	45372	34710	60496	72620	89193	32786	54586	32078	70427	32609	47468	34383	61615	64637	58862	71048	47931	52474	39678	41908	42208	34841	31222		38786	50507	49047		44810	34109	22794	30009	36412	48179	49931
289.969	1.15	263	15	100	99.4		289.9694_1.15	24457	26367	18579	8914	13950	16752	21730	18934	10463	6044	21287	5822	17324	24601	19786	22992	26845	16111	30406	30526	50501	7274	37549	13296	26919	20327	22104	20075	20642	33320		26997	25777	19649	29650	22111	16501		1393	28045	20254	3213
384.007	1.15	272	6	100	97.1		384.0074_1.15	39750	67167	37258	20522	29209	29449	39998	57786	19512	26235	34882	21239	25677	40161	50165	40575	58098	32681	51402	40991	98793	17893	55151	37293	46818	38848	32178	38641	49095	47927	16063	43832	32434	40116	51473	28546	29154			64194	31338	18783
554.03	1.16	170	108	100	100		554.0302_1.16	5460	20865			3746		3611	21417			5503			5675	14840	8864	16759		12320	10644	61327		12577	4250	11582	5920	3896	6874	10538	10221		5653	2947	4631	11624	3196				21852	5190
392.954	1.16	204	74	100	99.9		392.9538_1.16	14350	33768	9588		9569	7660	12699	29536			13199		5879	12408	23753	18221	24969	9610	23174	16735	68132		23323	11656	18652	13694	9870	13796	18833	17749		12886	9283	12020	19381	8088	7540			32918	12340
467.957	1.16	222	56	100	88		467.9569_1.16	13523	25670	10367		10967	10029	13512	24762	3818		14733		9057	14447	24140	19425	24589	9620	22565	22238	37103		22516	15106	20955	14542	12514	15874	21683	18912		16212	11670	13695	22162	11271	11011			33166	13053	5215
445.976	1.16	225	53	100	99.8		445.9755_1.16	23154	42328	13826		15814	13907	16623	45307	4335		21139		10297	20644	34854	30889	39787	15016	36044	29041	73696	4554	37093	20201	32033	22935	18427	20557	32842	30894		25347	14606	21441	33307	15604	13987			48186	19457
377.989	1.16	234	44	100	99.9		377.989_1.16	33435	65477	18505		23561	17388	26669	70025	6274		27643	8257	17552	27400	53862	44472	60077	23337	50318	42705	138324	7740	52739	29598	44614	31486	22291	30504	45171	46252		31159	21902	31368	45802	21825	19012			70881	27889
225.958	1.16	249	29	99.5	87		225.9576_1.16	24722	32231	20986		20304	18051	21345	29660	12153	5883	22879	9236	17844	19906	30830	26365	30366	19563	26516	23801	29285	12462	25792	22706	27433	23563	21378	23511	23901	27034		23112	17504	21257	26354	19978	17934			30893	20263
238.002	1.16	255	23	100	99.5		238.0018_1.16	36405	47392	33022	9585	39296	29391	31991	64809	18247		41638	17382	26155	38901	65615	44179	44481	36648	49695	56130	69673	20341	40647	49548	50164	37137	30206	36645	37641	40642	18571	39100	32444	31308	50695	37589	28655			49532	33810
275.955	1.16	267	11	100	99.5		275.9555_1.16	79313	106104	68487		71388	59312	77237	98100	37567	21456	78613	36690	53721	77017	101553	89776	101931	68734	87466	80997	117251	40879	89642	79200	91890	79922	69438	84296	87753	93915	9566	77410	68638	81737	90147	67377	66245			115891	72398	14202
253.975	1.16	272	6	100	98.7		253.9746_1.16	174680	234720	138297	23332	150618	125384	157779	244445	77537	43494	165962	71433	113472	167252	223916	201660	228974	144162	202251	204784	338223	94007	214007	176509	208737	175772	155957	161163	203436	203247		177271	143819	166488	199667	147593	128896	19411	28075	230748	164831	26863
124.017	1.16	278	0	100	88.1		124.0168_1.16	5040088	8959763	3457960	124663	3614120	2977017	4137353	8740069	1373704	715502	4329647	1567483	2931521	4229914	6315543	5781760	7589652	3606614	6918077	6415472	15632035	1613154	7654965	4220214	5839991	4748155	3603259	4752878	6144582	6059270	172221	4697145	3546324	4323037	6339840	3444258	3083138	133918	117213	8246728	4229328	419280
170.022	1.16	278	0	100	99.9	Gallic acid	170.0218_1.16	5051281	8991119	3462171	119000	3629094	2973420	4141467	8755944	1367258	719373	4330293	1572482	2907953	4236961	6328571	5793376	7612004	3598635	6942426	6432196	15690062	1605659	7653053	4223325	5895075	4764466	3610457	4780792	6155455	6070744	176577	4699084	3553217	4316714	6358578	3447560	3065059	133334	116156	8271378	4236289	414508
126.032	1.16	278	0	100	100		126.0317_1.16	1846785	3241738	1274369	47941	1329388	1018832	1587759	3200124	466477	258397	1609175	513562	1016149	1625227	2357459	2195127	2928614	1370967	2753947	2439368	5585985	569813	2965268	1607994	2295129	1786758	1371533	1850240	2392650	2349075	66552	1800577	1351598	1708623	2498194	1255902	1100802	48916	46762	3252187	1612026	152588
303.143	1.16	278	0	100	100		303.143_1.16	264983	291393	156111	422831	191130	265628	337851	324086	50189	104438	133238	50924	365876	268089	68162	393368	194390	363826	495483	516801	366331	616516	626708	83913	191321	271736	234057	176384	458855	337389	358325	158487	193641	153822	135696	157952	82700	56307	244600	124827	388623	435682
389.948	1.17	254	24	100	87.8		389.9483_1.17	32001	37549	24996		29178	24248	31569	39894	16248	10058	29738	13873	23077	28667	39716	36152	39436	27447	34025	30868	40159	16565	33752	28390	37240	32781	28857	32060	35806	37190		31491	27255	32313	36240	28278	25317			43740	28476	5862
327.979	1.17	263	15	100	88.1		327.979_1.17	50379	62984	45093	11592	48087	39679	47975	48866	23126	15066	49204	16495	40570	46288	65043	65078	57899	40515	57459	47460	66889	36394	55195	50287	60615	49033	48523	53132	62739	57391		53131	43548	48313	56603	40827	35649			68941	49115
259.991	1.17	264	14	100	88		259.9914_1.17	44994	52348	42366		43498	36880	45490	49961	21267	13143	48204	17675	36354	41087	53477	61132	56713	42378	51929	51690	60709	23606	52207	50754	56379	45087	43149	47004	59060	55231		51294	39994	44015	54140	37746	39747	41112		65842	43946	9543
282.12	1.19	254	24	100	87.8		282.1203_1.19	32188	9630	20817	33094	34476	27729	19665	52374	21133	24159	17479	21741	48248	23497	12856	49988	18562	33632	35624	54447	27548	45052	22313	28287	25537	29743	29937	28290	28419	27097	50910	20883	8038	17622	22146	23596	21496	21215	35576	19178	23311	48638
222.014	1.2	206	72	100	87.5		222.0142_1.2	12119	20733	14019	4701	7679	16380	14443	44944			27464	9194	11262	9266	39768	8740	23206	17647	11268	15999	13914			22870	7787	11562		13017	11858	11261	5737	12827	7144	7655	41338	8622	8686		10260	21579	9061
168.043	1.21	155	123	100	87.5	Homogentisic acid_1.2min	168.0431_1.21	21755	27341	19803			24636	18039	70421			38390			17462	69574	30575	38134	34245	29079	26814	13619			32670	5652			34112				31908			57438		16022	14007		19794	9825
296.111	1.21	278	0	100	100		296.1108_1.21	524778	508061	508935	572589	997805	733593	257266	781740	785427	717578	339271	670072	831684	779470	333197	563989	269878	281314	573569	842213	848761	1025549	772166	868456	662211	515798	630372	526801	376578	419548	1207654	411503	781167	295356	380108	664836	621948	885139	1125088	139324	710858	874168
236.126	1.21	278	0	100	87.9		236.1256_1.21	24856	23849	24731	17927	20404	26433	21944	20304	48079	27995	36325	38112	27505	22972	27001	19646	30584	51430	20074	25543	24188	14342	24609	20013	22392	25673	21400	32909	28703	15807	19882	19944	24186	26189	26091	14038	27373	22801	18367	31912	20767	25052
380.064	1.22	276	2	100	98		380.0642_1.22	58151	33646	63841	66885	48794	81213	37720	65533	81717	65803	39168	94607	48515	43357	16477	32872	30759	30158	33944	46332	45740	61872	34573	45563	34388	72681	76886	29586	38130	25773	74544	27056	72554	45798	42368	61132	60991	93005	69459	46528	53869	59947
318.093	1.22	278	0	100	99.8		318.0926_1.22	95619	66161	99522	97675	145913	116613	51691	113142	151548	99388	62072	107942	149221	98966	48348	103702	39289	64071	104259	143241	104886	182002	104595	117534	98977	97130	107907	84284	45845	73593	209059	77400	93917	54356	72468	121279	110204	138270	189093	51663	127481	135963
247.106	1.23	250	28	100	99.6	Linamarin	247.106_1.23	54766	14259	29908	86097	324374	43444	26327	13648	102074	67034	24354	101921	44225	34599	20529			216744	12316	314670	15076	9116		208554	27825	48428	13622	19205	11282	18475	8229	132028	28269		180765	33011	66536	60594	14880	8007	14635	90983
143.095	1.23	251	27	100	88.1		143.0949_1.23	24309	5789	21425	19563	44409	11222	7156	37971	229956		10423	59363	141963	11745	15389	41519	2421	4819	79165	26414	8152	80205	7321	30898	26957	24189	23370		3784	26197	27295	37593	25318		27192	68454	49245	137562	26789	13849	52310	10503
409.156	1.25	278	0	100	100		409.1564_1.25	234487	226671	39547	159117	263926	231012	165226	196774	330365	164287	227660	352936	319260	269773	253374	158673	177343	230427	294455	208232	263181	202198	304138	198185	261898	233260	341285	170247	162990	281972	145247	60099	204917	167340	244438	357019	228483	211050	131279	184331	243240	221867
268.081	1.26	238	40	100	99.6		268.0811_1.26	16059		17761	13493	12265	14855	16251	16590	151101	11262		65058	17846	4696	14984	13423	5998		13147	28451	14573	13630	10603	9204	14014	18299	10620	18365			18809				6892	22787	12812	28025	10191	11254	12774	22686
559.101	1.26	277	1	100	98.3		559.1006_1.26	38497	28969	29740	35233	46739	38861	56332	36707	16800	54965	30781	20066	30528	24465	30843	30518	70503	19492	23287	50236	46576	28380	23472	47607	32622	37143	17963	73552	24716	26912	44720	43707	29684	55226	77261	27527	45246	15566	58383	21408	23745	46867
537.119	1.26	278	0	100	100		537.1187_1.26	130427	99338	98362	131025	175366	124725	200914	127204	61870	189856	109076	62364	103314	94661	111500	103594	269833	75079	76450	180007	171737	89645	79315	158039	102894	129742	60618	260992	89233	86977	161030	151727	104842	192425	283636	83094	153002	41107	205744	75364	76471	159057
278.09	1.28	237	41	100	88.1		278.0902_1.28	17490	18605	5344	12738	19491	5903	11883	36657	26075		12274	7822	32561	14517	11821	38700	10251	22581	35573	43195	33083	16722	16032	12932	12667	24966	22551	12351	13339	21513	7457	15431	10110	11010	16701	11663	5757	11803		21284	32317	19285
384.159	1.28	278	0	100	100		384.1593_1.28	78322	63791	58052	63140	119635	128463	22773	101400	228504	19893	83327	249442	220696	54581	101167	155883	44568	37634	120108	310927	129102	242260	57277	90021	84676	82954	66368	22229	35800	79835	264031	49811	72949	54904	80547	118491	107357	280580	133002	83860	96270	25489
347.169	1.28	278	0		99.9		347.1692_1.28	79024	93524	81834	133479	46974	78668	149711	83873	15618	67373	51179	29666	80521	72707	26782	86569	83938	137422	115553	144003	81891	119716	144568	23665	75012	77184	55797	55997	103591	76276	90827	52491	63383	49708	35133	48405	29708	17885	61994	48235	87689	154474
346.09	1.29	276	2	100	99.9		346.0902_1.29	82072	89905	50962	12747	87886	84529	70478	124072	41923	19920	171435	15333	53201	107009	177729	83128	69526	88247	108876	107595	143200	28889	73403	176816	228013	84562	208933	64398	83529	97718	8669	40368	32548	36634	141314	94300	91397	16764	4911	190179	87395	6388
417.071	1.3	220	58	100	99.7		417.0711_1.3	18470		15561	28374	7591	49631	5449	7766	30986	5900	7817	7597	58503	15564		9611			36857	61795	35272	40185	13425		29246	18636	16982			14265	90610	38401	17554		42359	55167	38046	27627	55488		30364	39394
398.177	1.3	274	4	100	88.8		398.1773_1.3	13805	19314	15241	9186	6499	12567	12479	12121	112761	18280	14702	59593	18768	10959	15184	15691	19687	20483	12421	18934	24224	11454	10543		15107	15603	9693	21289	12570	17003	14090	10410	15820	14226	12804	9328	12837	150776	21019	15706	14649	9245
347.168	1.31	278	0		88.1		347.1685_1.31	97941	113524	94425	152085	63484	91545	20402	106564	12013	79218	47013	23770	104860	96715	24407	105059	104247	160552	136513	176146	105320	135586	166942	20762	86307	93687	78044	71778	127123	92835	108623	64792	81795	45330	29737	66368	26296	14282	75632	60750	13688	176450
218.126	1.33	278	0	100	88.1		218.1265_1.33	29778	26552	14698	24378	8733	12787	26985	16761	42360	12830	12793	8199	24052	23583	7499	27262	25910	30396	40396	42120	19378	21789	35884	45405	14854	16312	14221	24121	27204	22191	19255	10774	15531	24959	12097	16231	10401	6664	14309	22265	33740	29596
368.1	1.37	266	12	100	99.1		368.0996_1.37	20688	21979	17102	33002	15926	17261	35569	11458	100982	34605	5290	62188	23739	14685	2522	15235	23807	27035	24745	32788	13906	16053	33090		9090	17975	11742	23895	25947	14331	16344	12298	15610	18648	8423	9838	9259	46424	7433	6651	22430	28259
482.095	1.37	269	9	100	99.7		482.0953_1.37	17724	18588	15992	25563	15266	19188	26720	12171	65850	26615		38838	21411	16305	4600	14495	19378	17697	22796	28276	11976	10501	25801	4410	9403	16268	13649	25562	21124	16879	9769	10990	17748	18920	7783	5669	8197	29219	8835	6211	18125	24947
352.137	1.37	278	0		99.2		352.1374_1.37	70987	61905	72810	98127	99544	89180	99330	186157	563916	102832	98957	459921	85681	61134	143312	216720	70468	79228	72597	89705	211103	144294	100829	99870	186002	57855	242127	68715	74643	198016	140880	195137	67349	67010	177458	50379	237530	401421	210053	149871	72305	88383
352.138	1.37	278	0		97.5		352.1379_1.37	90521	84351	93011	122320	78067	112207	107122	40025	322456	126066	60489	217147	99623	94418	34501	53984	80289	89762	85408	109022	63140	65278	117838	57294	42824	84272	41039	90275	95330	53881	79715	44314	108244	78675	37558	79720	53120	177338	39397	18703	86537	102502
461.188	1.38	251	27	100	88.1		461.1878_1.38	15753	13923	19031	32097	14657	27126	12654	8404	93362	31632	7479	61490	16834	18837		11420	12128	13747	7908	14376	11110	16228	23973	4840	5924	14519	9259	15817	16186	9658	10519	7443	24572	14280	7899	11163	9053	41469	6265		11186	16738
250.058	1.38	266	12	100	85.8		250.0578_1.38	12490	12716	14589	17696	10276	15135	18377	8360	27261	24321	7097	20167	13960	13327	4669	8712	14644	12373	11267	22137	14682	9336	15657	6087	10160	13840	7778	16900	15287	9972	15383	8607	11653	12660	13143	7716	10138	22805	13249	6534	11584	19448
420.128	1.38	276	2	100	88		420.1276_1.38	84262	60068	45360	66372	100041	50010	66958	104285	70012	25570	91663	44488	60021	59993	124479	69703	27535	82090	71286	66638	33778	10446	54779	75370	77920	75280	43816	63335	79939	72565	132986	46867	90478	43981	55161	39455	58934	71391	77824	102659	43197	78191
285.028	1.38	276	2	100	94.9		285.0276_1.38	14700	12618	15721	23629	9430	15043	19959	10353	35560	19892	8471	18412	18647	13350	5530	13667	13643	14851	17171	21070	13978	14459	19229	5789	9243	14144	12243	16128	14355	15154	13804	15435	17775	13337	12506	10283	11586	24399	10319	6771	17212	18519
223.039	1.38	277	1	100	95.5		223.0393_1.38	18899	18297	16523	21558	14475	16877	22320	17606	36244	21694	9742	28871	20568	14568	7238	18803	19290	18345	18572	20692	17928	17518	25676	6001	11580	18078	13034	19996	19240	17016	13534	13242	18978	17984	14019	12147	12013	23402	13446	9518	17745	22651
279.06	1.38	277	1	100	99.2		279.0599_1.38	24737	23286	20667	29245	20666	20835	27568	21580	40200	25082	13117	32602	22074	21768	11155	21368	23414	24659	26585	33033	21669	23151	26881	9457	16494	23008	16209	24277	23578	17830	22634	17877	21408	21402	16209	16688	17780	28982	16302	14969	26469	25365
104.063	1.38	277	1	100	87.3		104.0627_1.38	16681	16176	15154	21001	11678	14821	23018	14206	45545	19238	7456	33826	17493	15629	4161	14863	16279	19015	19454	20962	13965	15247	21752	5635	9909	14941	13613	17483	20149	14030	13261	11389	14538	16569	11443	8726	10005	27169	10416	8714	16600	22539
165.077	1.38	278	0	100	99.8	Phenylalanine	165.0772_1.38	610449	665524	588842	864020	529434	621968	921498	510313	1823408	865520	349645	1371712	655323	555624	208323	569997	714012	733326	727458	853585	492715	545292	874739	227274	392376	609189	447385	704765	763334	519762	444756	482736	571310	615331	467673	346787	397685	1157734	389821	326431	707360	811549
233.069	1.38	278	0	100	99.9		233.0688_1.38	235004	257859	231928	300999	220513	247590	319892	202321	499472	326419	141290	415948	246385	223694	94953	219852	270604	270501	257454	279188	192035	205267	313415	99952	162965	229561	192596	264670	285737	210974	173719	196935	229984	243271	186678	145571	175116	349596	158542	146304	252625	280853
295.036	1.38	278	0	100	99.8		295.0364_1.38	168925	179563	166042	221162	155588	179804	219940	148256	338024	226633	106950	278528	179105	159976	68533	164031	192053	192747	191487	217176	148222	155673	218681	75987	128616	172429	126345	192051	203803	150957	142710	143584	163026	175700	133199	109678	127784	244624	121385	107569	190343	213689
363.024	1.38	278	0	100	88		363.0244_1.38	50119	52015	52513	61778	48494	51491	61911	44073	82079	64886	32372	73831	52337	46994	25334	46728	56192	57790	54994	54168	41815	48278	61352	24864	40125	55268	42951	57344	60089	48789	42611	43835	49065	53390	40615	34496	41553	67591	40183	36471	54439	61935
255.049	1.38	278	0		87.9		255.0488_1.38	23388	24470	24488	28876	24711	26325	31107	17200	49171	27467	16226	37404	26011	19597	12353	19746	25754	25100	23910	30477	19018	19250	27633	15215	18441	25686	19937	24662	26697	18478	22391	20304	21642	21624	18929	17759	22319	34337	19415	16377	23609	28333
138.033	1.38	278	0	100	87.8		138.0327_1.38	27740	33392	19774	22441	24766	22024	30233	26266	18789	44400	24456	30464	16737	23635	24613	12069	35545	33486	15056	22217	27003	8891	22257	25471	12419	28532	18241	36830	26823	24907	22793	11917	27547	29940	35607	14608	21746	24675	12724	25695	22742	23189
369.042	1.38	278	0	100	87.9		369.0419_1.38	22328	20132	20496	25470	23039	22294	22478	20432	28351	25361	15450	34330	23147	20100	10167	21075	21629	20837	22397	25457	18027	21096	21468	10374	17582	21452	17230	22727	22727	16892	19586	17058	20497	21202	18547	13310	17521	25467	15371	18192	22940	23134
250.129	1.39	202	76	100	99.8		250.129_1.39	9206	4653	33019		6804	18761	4550	7390	221759	9087		225245	3734	4732		4978	4598	5448		6630	8233	3694	18719		7389	9994	8283		5617	11734	8713	7829	6406	8202		7350		467698	5940		5898	14598
498.999	1.39	276	2	100	85.8		498.9988_1.39	13003	13573	12982	12719	13453	12987	15026	11836	16415	15731	8657	15196	13439	13192	7205	14242	12733	13218	14190	13939	11053	11306	14035	7798	10140	13520	11424	13212	15105	12243	10327	11000	13086	14020	11078	9114	11030	13807	10178	9333	13299	13482
424.991	1.39	278	0	100	88		424.9913_1.39	15903	16362	15301	18625	13835	16718	19558	14420	25660	20588	11357	23937	15393	17137	8046	15608	15642	18533	17442	17443	13101	13543	19767	9097	10918	17042	13521	18858	18957	13832	13790	15782	14861	16228	14068	11035	12635	21833	13282	12225	17355	20450
431.009	1.39	278	0	100	88.1		431.0087_1.39	18736	21704	19692	23579	18568	21924	24658	17985	25600	24866	14683	27421	20873	17300	10070	20368	20556	23200	19758	19921	17452	17859	22802	8968	15426	21035	16119	22507	23568	18938	14582	17229	20028	20757	15787	13928	14862	22286	14453	13287	18894	22260
148.052	1.42	278	0	100	99.8		148.0523_1.42	198808	224046	198620	246382	218253	270400	208148	258564	489513	255569	237350	394762	205187	139825	961090	210671	169581	463749	284267	410353	384775	261547	237502	207837	153928	192032	163493	182256	166011	134487	309242	153688	149669	146177	206051	275719	174330	244121	132892	539402	183206	268677
332.074	1.45	219	59	100	99.9		332.0743_1.45	94567	96327	72133	99598	101467	183616		186332	202353	104391	170060	168634	68880		946332	92680		343332	148183	263342	258822	143215	99528	84053	72942	142711	49153				204480				124409	186130	64556	97244	46718	454029	62289	119848
682.24	1.45	245	33	100	99		682.2398_1.45	26762	29369	28380	22802	18870	18602	25114	14512		16641	12090		27109	35117		19080	17302	25883	31913	28004	20225	32491	41004	6183	17023	23302	30842	16246	32746	38721	23903	14211	28622	18161	13836	26081	13358		16788	11448	21141	24385
259.152	1.46	278	0	100	87.4		259.1525_1.46	24145	29360	14158	97034	35770	35711	39221	32169	24747	16917	14175	14196	30193	18895	27962	36943	29598	37871	38386	52151	18888	17195	39881	17903	18424	74510	50248	23131	35765	25695	16055	44993	14264	19546	44183	6451	33199	28287	12647	65192	30969	34225
332.077	1.47	254	24	100	88.1		332.0765_1.47	128883	159401		65357		115285	57458	180023	252396	91690	72928	174771	86530	68111		77106	73691	53785	141275		141867				71968	61332	118264			83885		128862	87789	52027	174722	117816	80274	100067	117139		115208	119737
232.142	1.47	254	24	100	88		232.1423_1.47	10660	21440	9516	11954	5990	6734	15654	15462		5734	6365		25160	9032		13531	12877	22103	28207	23419	13450		33112		7395	8580	9182	14255	20420	11743	9773	5877	7227	10928		4964			11939	10445	26403	15053
492.145	1.47	260	18	100	88		492.1454_1.47	21130	17150	25384	10540	13223	21461	11420	28644	26527	14602	18065	26007	22427	32005	24960		13743	8121	21070		16365		15117	18289	16228	22698	19456	24664	15637	18071		24812	25152	19918	43303	27864	24978	16993	12583	24156	3337	17407
218.126	1.47	278	0	100	99.8		218.1263_1.47	211661	232172	163473	299426	97449	135259	311303	162940	48100	206307	130875	65750	220608	224798	62317	195176	287063	266816	289238	293107	270034	203919	257462	45255	196531	204520	198953	209636	261934	259640	280205	139146	202808	203219	126058	161388	124441	44607	293490	121904	223693	312684
248.12	1.48	253	25	100	98		248.1201_1.48	9842	11663	6745	12647	4399	6383	17289	16785		8511	6805		13917	6566		16637	14907	12394	15677	26363	12717	9606	10415		8944	10799	7704	9790	10922	10046	13717	7304	7866	9051	6496			3972	8438	10045	12420	20976
302.082	1.48	273	5	100	87.1		302.082_1.48	24843	24681	19804	33763	10658	17555	34344	18612		23599	14893	6500	24698	23144	6629	20709	29511	26971	29094	31414	32396	22705	29626	4949	17849	22225	19979	22276	27893	27671	33982	14366	20626	22048	13314	15250	14316		32793	12883	24937	33026
188.116	1.48	278	0	100	88.1		188.116_1.48	61248	71622	47981	83478	29625	36530	90823	56466	13938	4932	38059	18327	8219	60959	18962	61779	76818	70326	93075	96894	77587	66636	86344	14697	51490	62852	6411	55561	80582	74588	75610	41139	49795	56530	40123	43689	33330	13660	76865	38906	9726	82764
286.114	1.48	278	0	100	99.9		286.1142_1.48	67891	75988	54092	93002	40123	44763	93585	58568	13443	65032	48381	25396	73310	72834	24774	67331	84252	80145	87181	88792	88505	67697	80339	23063	57602	65920	66960	66563	83765	80002	85219	50820	62523	62208	43900	55423	47259	17685	91258	47218	75198	95570
409.158	1.5	278	0	100	99.8		409.1581_1.5	364244	610464	141058	288222	306083	240471	337894	295960	244006	433384	321844	188102	328523	387616	369909	233131	442659	538896	305157	258783	285579	192197	297340	263998	315438	364966	166794	326738	452035	376385	140239	360475	363950	342628	283526	408282	321292	169829	101644	275877	295165	307934
363.146	1.5	278	0	100	98.3		363.146_1.5	317764	533077	285625	251613	258543	205534	305950	256321	210853	386560	321837	139641	287943	353091	319898	205576	386903	478733	268802	230420	262758	167922	278300	218113	274039	315286	307503	283102	392544	332978	134259	313535	317982	291817	253053	370493	39556	62976	120274	232953	258352	285810
245.136	1.51	278	0		87.5		245.1363_1.51	11389	19413	8818	30967	7464	8856	35331	17246	3816	10177	10620	8405	34813	11995	3302	17946	17270	19292	39385	51062	13892	15115	42057	2541	10656	14708	11541	18015	31231	17984	16133	11498	14628	14743	8039	6750	12599	5695	13890	11021	31621	32707
234.11	1.53	276	2	100	88		234.1102_1.53	14394	5472	14102	13295	13594	19006	6307	12845	63999	7820	11520	43590	22534	15932	5770	10598	8607	7803	18706	17588	21442	19965	10239	9552	15843	15491	17264	10161	7735	12260	31594	13287	13305	8247	15119	20718	18601	69963	25927	4981	18786	16242
245.137	1.54	278	0		88		245.1375_1.54	75593	77670	47843	22401	36175	43543	23595	84409	22117	48953	44890	34751	25362	53605	25413	92002	86164	104915	31141	38829	86005	79545	29379	18783	56178	72043	57373	67712	22124	78424	74184	51677	47007	60448	45315	37723	34565	23713	56187	58734	24398	24358
267.118	1.55	273	5	100	87.9		267.1185_1.55	15287	31265	18085	32236	28368	33080	36676	26476	15420	13860	21424	12717	32170	17143	9784	29342	26325	20783	36402	52504	36707	22971	39086		16566	22168	24472	27080	40256	23110	50474	17612	14813	18922	17124	11083	18575		22282	25209	34912	30315
245.137	1.55	278	0		88.1		245.1372_1.55	57924	59056	35903	68864	39416	29404	82577	65975	23639	33594	32855	35434	77635	40204	28917	80542	68166	87678	96077	124897	72771	62201	88903	20911	42289	54338	41039	49231	82358	63254	56948	39769	33538	45381	35733	40691	35990	24998	45585	44413	80116	68085
484.13	1.58	277	1	100	100		484.1299_1.58	71829	74902	67537	38989	53837	23417	76819	49290	68982	88859	99059	105618	42592	40153	81955	43500	110754	121621	48976	56794	55922	21193	44841	58112	35472	63011	25837	71470	83879	47768	16098	60783	43005	94522	64362	30187	59082	45680	15184	102568	39682	29574
417.072	1.59	220	58	100	99.7		417.0723_1.59	18386		13443	23591	5543	48434	5449	5434	27865	5900	7297	7173	54357	14318		8217			35085	57155	32550	37716	11902		24124	17656	15761			16679	82230	35813	16722	6254	42672	50549	34865	27827	54515		32247	37520
396.161	1.59	278	0		99.7		396.161_1.59	96326	86105	122343	32340	214977	240923	53780	87476	39727	32164	63744	36432	346514	80079	166844	72944	45624	86964	147595	105958	67246	122342	128010	210953	116071	98664	112532	40108	63804	95179	55557	86726	57159	53164	140154	220468	152002	53782	75634	104784	152839	38003
396.162	1.59	278	0		99.5		396.1618_1.59	149558	119018	99817	71747	268856	310957	49227	69860	40127	58373	57165	88881	449536	74657	212270	44333	41494	81607	139081	100648	66510	229929	187875	245553	109871	152084	107369	67979	57624	88511	135257	76038	19079	48546	203337	73719	46306	149618	81303	99732	129820	91761
260.141	1.6	250	28	100	87.9		260.1412_1.6	16963	22588	7364	10857	7562	7610	14345	26946		3378	9426		31442	12140	7182	25179	9488	29055	34587	40777	21048	15734	13847	3654	11369	19242	18157	10949	22617	18116	10451	10137	5178	10524	12630	7507	6807		4567	19474	30582	16934
224.072	1.6	276	2	100	95.7		224.0721_1.6	25954	21290	25367	23163	29643	22527	16476	21512	23938	11821	23519	20384	71406	25849	18735	23389	22977	29102	39570	32360	18869	32401	14658	20546	30148	26973	37398	25904	5647	36268	34251	36245	29235	22677	37431	51441	41540	24014	37609	24343	43904	18465
327.14	1.61	274	4	100	87.9		327.1404_1.61	27620	22331	13204	26554	16261	14661	33006	23239		12445	16184	9603	33680	24254	7773	29337	22088	27469	41270	44100	33098	26204	36607	6838	21431	20548	15414	14376	25724	24858	35343	21761	22275	10096	20760	18052	14762	7563	27750	14063	30457	37281
259.153	1.61	278	0	100	98.8		259.1531_1.61	76397	83668	47433	96914	35770	35681	124864	81752	24747	54393	46175	42756	89857	54318	27872	91673	99611	112649	117372	131755	84357	9476	101595	17903	55164	74150	50728	68174	103417	79494	71169	45822	46974	65553	44183	41807	33199	28287	61765	65287	82624	87987
396.161	1.63	278	0		98.9		396.1612_1.63	98657	84866	60241	28092	58915	110426	48561	31784	33452	31426	1376	22239	200513	33336	156598	33950	42444	80694	99236	55255	62821	117400	121659	199669	48842	100679	61751	37744	60173	85909	51910	60886	53499	50459	76679	223266	103454	28710	72372	37327	127460	35578
135.055	1.65	215	63	98.2	87.9		135.0546_1.65	32316	13251	44473	24670	26620		39278			52408	34879	18133	38918	41334	14796		69164	13142	29134	20678		17679	71204	13096	25065	30364		59909	28203	29596	17036	6332	18135	60033	56255	7949	32531			1512	33111	35900
143.058	1.65	278	0	100	87.3		143.0579_1.65	28346	37295	28359	100842	19798	37383	34961	58552	16631	30235	21675	26855	30804	34421	29737	67560	32976	29909	28021	94044	90622	70920	31002	18147	18363	22475	71589	35463	38979	17689	85470	20970	27659	28632	32466	25899	29102	19298	99481	48850	38276	97672
116.047	1.67	259	19	100	87.8		116.0474_1.67	27696	44651	30180	25310	13752	37401	37538	9305	5820	23605	24048		27887	30332	9019	7239	38373	28659	24784	12613	10963	12317	29114	17080	17063	25984	17053	35922	33668	21042	6866	22147	25337	29222	30270	28111	25310		16632	8802	31990	12921
270.119	1.67	276	2	100	88		270.1188_1.67	15057	17824	11821	24305	10840	9878	28831	19621	5784	15075	12027	9766	16854	13604	6482	18740	23656	17815	21101	23663	19528	15650	12506	4651	14035	17063	12528	18440	17354	14178	18506	11694	13723	15686	10060	9542	7426	7119	17386	13356	17085	22636
202.132	1.67	278	0	100	88		202.1316_1.67	62390	70732	43235	98876	37835	37656	110801	78966	22855	63505	44992	41575	66339	50666	29062	76711	100995	72805	89286	106418	83499	61770	52978	21007	60528	64248	45739	71567	72210	63020	73621	50448	54311	65368	39058	34411	37438	24927	76461	48573	67603	109393
610.129	1.68	241	37	100	100		610.1285_1.68	39864	78025	59088		71089	40431	36586	133914	561248	8024	73744	291767	39183	32023	103676	60990	39840	72854	10764	45490	55195	25670	21554	141687	17034	36360	34654	34440	39057	33725		8430	23197	20577	85516	21583	12458	223162		55496	26149
517.965	1.68	266	12	100	87.7		517.9646_1.68	24968	31418	21131	16176	22626	16007	21953	21580	5172	22741	29204	6189	16023	22300	24704	31534	24528	24652	17690	23323	22526	22186	21665	24880	21027	23819	20313	22936	20011	22989	12188	19137	21615	26048	21342	21947	20770		9374	27751	20611	13163
289.164	1.68	268	10	100	88		289.1637_1.68	14412	13533	11049	21093	5942	8773	28383	16830	7213	17687	8761	11453	14484	11157	4638	13836	27131	17210	17077	28183	24551	14199	18476		13474	15823	9610	16178	19323	13003	18435	8251	13422	11539	10854	7573	9180	9300	17818	10646	18714	27412
449.977	1.68	276	2	100	99		449.9766_1.68	44529	49106	35275	31028	35423	28303	37770	42370	9328	38251	55266	11697	30820	36844	43001	56262	44317	47424	33818	41256	46265	39904	39822	43413	38656	44575	35214	39631	35703	42013	21180	32596	38568	47263	39834	42710	42328	9586	16773	51605	31790	26903
324.142	1.68	278	0	100	99.9		324.1422_1.68	66406	74375	43996	17341	61280	50518	55976	118625	100006	31143	156323	166803	52955	71626	216966	119288	50082	139216	122216	111796	105137	109775	56108	78997	59735	69641	65686	49618	64333	57511	26053	54939	63420	84310	70057	45041	73879	113308	19953	160490	41638	23712
455.995	1.68	278	0	100	99.7		455.9948_1.68	45753	56166	38809	31365	37594	30278	39198	40737	8719	41820	57105	11133	25300	38122	47081	60039	48670	50292	34660	36989	50751	43220	41486	49240	41489	41316	43222	43139	36537	43343	30639	35453	40472	49431	41973	45894	43212	10778	18824	57089	37876	26248
346.124	1.69	273	5	100	92.8		346.1239_1.69	14338	24740	11007	18967	19818	12741	17882	35528	20704	27896	40650	38567	66064	23595	53987	28054	17312	39709	48627	31990	35325	27432	18327	27964	14685	21913	18923	18394	25664	17935	30927	25335	25370	19495	24155	34049	15869	28967	40731	41030		11872
412.03	1.69	278	0	100	100		412.03_1.69	1095123	1338311	883384	730990	844315	693332	960569	962263	176692	916636	1438494	260475	692611	897579	1098994	1542390	1130242	1200255	880532	1079669	1134508	986951	993823	1098519	896439	1076178	926511	1006151	879959	1011700	519259	869434	949147	1183708	988934	1036925	985855	203447	350985	1323701	837898	631595
434.013	1.69	278	0	100	99.8		434.0127_1.69	190484	230905	154412	129326	149680	123510	161461	167608	34677	151999	240114	46580	122570	149162	190414	248803	186378	202114	150016	178766	187953	164997	170433	186402	159121	183136	160236	172931	149119	174460	95158	153603	161932	198852	172512	178332	173534	34777	72669	219835	142424	109558
188.116	1.7	278	0	100	100		188.1158_1.7	178476	192689	123513	363100	66870	94711	252309	141509	31113	145483	97672	36344	206975	149134	33654	170186	191241	210686	268218	360749	288107	254129	295472	32033	149531	168780	131131	140172	218373	221189	285678	121920	128289	140749	83081	111556	74118	29652	225116	94603	207084	332760
362.099	1.71	244	34	100	87.9		362.0988_1.71	17772	16146	12491	38849	4098	10770	23172	8586		16411	8089		19796	13925		14036	18281	17854	21897	31463	27911	25958	29853		18457	15963	14184	12520	21712	23267	28300	10600	13763	14481	7975	13299	8515		23999	5588	17678	32546
131.094	1.71	259	19	100	87.7		131.0944_1.71	33769	32884	24716	35410	20945	21895	49398	36335		27182	19400	14479	41495	29962		39811	43459	43939	46329	58144	46229	38037	29082		27581	34093	29671	29727	47403	43146	41156	24785	24868	24933	19603	21953	18497		37276	24472	43218	30829
256.102	1.71	266	12	100	88		256.1023_1.71	12709	15764	9669	17378	7740	6759	19474	17736		9087	9602	5155	13566	9302	4744	19885	15819	18097	18576	25972	15127	12570	16925		11504	13222	9668	11050	17358	13586	12919	9652	9280	10507	8029	9386	6023		11649	10787	16835	15171
300.129	1.71	277	1	100	100		300.1294_1.71	103901	104969	80299	236849	39389	65532	140741	62510	13124	102742	60120	14843	117426	93311	15178	82911	105588	113967	138723	183035	174471	162898	195465	16193	93493	105092	81497	85099	135625	141054	180438	71862	86255	86692	50480	71489	44752	15355	154863	43381	121891	211079
232.142	1.71	278	0		100		232.1421_1.71	274967	289196	207586	682171	88055	169927	386982	149168	36594	261677	139323	35699	324446	249422	35150	222685	289018	312069	391489	566229	502506	445052	543040	38426	253260	277358	206547	207428	359196	379506	526790	181305	213134	213195	125997	181217	115850	37890	407387	109446	324574	615319
232.142	1.71	278	0		99.7		232.1423_1.71	300938	317365	226160	710445	87570	185990	421615	30255	34153	273549	136785	34759	368505	272095	33154	253880	315333	353687	389754	614013	527737	475591	597856	35782	267600	305326	226134	231385	402817	410628	549660	198954	226473	232105	124543	192715	114181	37286	427933	108259	361407	649698
198.053	1.74	234	44	100	88		198.0527_1.74	49113		17643	45115	19354	78651	12064		36988	9219	14929		125041		49163	14465			94596	93104	63009	54910		13690	56648	29797	38832	8603		37034	186589	68679	28124	14561	54169	208133	59746	32373	168863		80812	88500
497.138	1.74	267	11	100	87.9		497.1376_1.74	9964	14820	18930	10000	17923	10814	5618	11103	10793	6544	13838	9691	21291	10164	33416	16411	12144	17541	14302	20989	26426	20139	17026	22684	14499	16941	18158	6709	20943	15887	15832	13336	7653	15734	21419	17387	21608	17631	15453	26976	14791	13206
294.094	1.74	271	7	100	88		294.0944_1.74	26794	27673	21786	8708	24471	19606	24136	20000	8623	8336	26462	8578	13627	18611	41597	22024	21539	22591	16564	21304	14614	32619	20091	25947	20133	25364	19234	18256	23952	17718		15143	20477	21947	27929	22488	22887	25192	11502	38954	17966	23164
379.145	1.74	275	3	100	99.6		379.145_1.74	51810	102904	33411	37005	64221	45733	52448	31249	115915	35339	41093	43220	72933	41926	103651	35544	50698	80209	46668	46137	21385	42121	47669	59754	48138	34122	43841	28662	62663	42947	24702	34770	30459	39137	46892	52121	50613	153014	43165	71314		48355
344.111	1.74	277	1	100	99.8		344.1108_1.74	38638	17619	18566	25765	33324	55489	20594	47404	101438	22611	32901	67457	69173	29623	28962	37262	13411	48468	77953	50342	36997	57738	55221	22419	35887	34157	24875	16188	38952	42502	37005	26169	32510	29244	24842	70084	39221	108306	44598	22338	45543	40920
434.142	1.74	278	0	100	100		434.1417_1.74	177969	179649	173996	75175	181519	166318	116572	233059	140922	107985	247498	120998	215208	174332	389444	206085	136882	190873	156860	193106	223817	228494	180385	216401	125386	172075	189853	158526	237888	163918	96991	123674	120337	148165	218620	146734	195890	166345	98894	267753	133297	100173
502.128	1.74	278	0	100	99.6		502.1277_1.74	16903	16579	14017	13724	16937	17077	22597	22465	23697	9580	24409	10655	22064	17817	35675	17604	11868	17109	15861	16581	20683	21949	15300	20009	27356	17648	18453	13395	21406	13787	19617	11426	13699	14207	21823	14967	19135	16065	17113	23254	26884	19021
316.079	1.77	278	0	100	100	Protocatechoyl hexoside	316.0791_1.77	209017	148853	197341	297139	196114	339685	91904	416231	561439	140100	265911	731795	262972	111815	1586325	234031	84441	468727	244984	533182	680114	392408	163958	135847	191777	215599	164436	72236	56548	89500	835491	152965	116153	69712	318593	609176	206401	357977	193001	705947	159712	444278
239.079	1.78	228	50	100	88		239.0794_1.78	5225		5886	16141	7595				6195	6126	5928	21515	6933			9145			5841	12694	8017	13180				5240		8546	6566		20729	4931		5190	15765	6622	9534	10121	28541	5649		7197
338.063	1.78	278	0	100	99.9		338.0629_1.78	40776	31330	43829	55998	40479	71538	19152	82176	104126	30083	54554	140862	54890	21398	302556	46337	16780	90857	49347	95363	126360	78687	36566	32340	42019	39652	35250	13136	10965	18975	161820	33962	24093	16290	66356	125800	46034	68757	43932	138748	31226	89225
369.105	1.79	276	2	100	97.5		369.1054_1.79	19162	16981	17664	17407	18128	27965	13199	13171	76478	12821	15527	34047	32939	14075	17908	15064	14513	16757	24259	27764	21300	20338	21814	15152	20169	17252	20067	16493	15747	15880	26829	12755	10332	13272	21425	27697	19370	141914	29765	12955	28028	17841
347.121	1.79	278	0	100	99.9		347.1211_1.79	65372	45686	66075	50711	58029	103780	39912	41128	309080	44205	41880	100850	130099	60903	42787	51378	45878	51916	87064	107833	82354	58258	90465	42665	69429	64539	67137	49830	42535	59058	108017	46591	51917	50214	78516	91659	69890	626984	122880	26245	105299	67710
356.11	1.8	226	52	100	99.4		356.1096_1.8	8158	7987	11088		30270	10662	15293	11962	25554		10144	21485	19361		13101	8234	5927	28394	40606	21848	12183	17018	19155	31109	7410	8514	8130		8872	7463	19319	24023	14657	16412	9634	9758	6665	16871		26159	15454
409.157	1.8	273	5	100	99.8		409.1566_1.8	111878	104931	71101	100651	114702	90210	50314	80897	367087	81356	86095	250976	133009	121710	99136	27459	87985	74602	95357	48066	136519	49593	87279	105027	169529	119167	147278	95595	48398	132036	102494	186029	141427	71541	246344	231514	161276	182482	58246	44172	96614	120937
226.095	1.81	267	11	100	88.1		226.0948_1.81	24827	25439	21654	2643	22965	29134	15177	14504	11171	10418	64325	14899	33339	16854	21790	18866	17725	40625	24435	26095	36344	24066	37152	20152	21796	21782	15454	19236	21458	11333	11178	14495	11806	27320	34593	25752	26354	24910	9407	46296	12037	15197
336.046	1.82	278	0		99.3		336.0459_1.82	49503	13582	41821	56636	42160	64769	17626	24704	28591	19089	22291	9957	113337	28214	4998	13457	14080	9859	42413	28997	31943	30074	18416	22158	23794	51108	24544	17717	7323	21649	85739	31045	37648	20443	27025	44579	36305	47334	84951	1901	74399	42114
384.161	1.83	202	76	100	99.9		384.161_1.83	10881	9371		5486		18686	6536	12772	304042		11166	167698		5520	22171	12123			11484	12057	17232	19109	9109	7320	10468	10385	3804	9929		9046	12188		9294	9486	12870	12634	12863	210419		17253	12103
231.02	1.83	217	61	100	99.4		231.0197_1.83	10778		8881	20635	6761	13049		28056	46025	7151		7441	16835	11896		4258			10231	20780	26670	11894	10428		19382	11977				9788	51594	15124	6105		6543	14614	12187	25590	16290	5638	10130	26056
154.062	1.83	256	22	100	88		154.0625_1.83	83058	45996	74858	198578	76145	154568	45269	37234	83187	63937	43705	24478	256087	82579		52991	42204	36912	191296	115404	145497	130386	45184	88406	240993	81357	110618	24760	23308	87929	338605	120160	129558	71298	191983	202480	136588	153524	344655		223720	165161
305.158	1.83	269	9	100	88		305.1584_1.83	14209	15300	9328	11748	5588	8823	19895	10014	6541	13931	7890	16986	8058	7549	5539	6090	23791	8813	7958	12771	13311	5035	6955		13048	13153	5585	19901	8009	7089	13063	13001	11461	16717	11750	4945	14670	12268	9236	6026	8958	24828
314.063	1.84	245	33	100	88		314.0632_1.84	74350	22015	58964	84284	61828	54113	19522	31620	36092	23028	30150	13792	98711	41230		26822	17810	13128	73191	118373	45623	50160	25977	28865	95781	68463	77674	22083		68307	131672	97535	48339	27152	75956	157179	115462	52811	117597		69383	56367
336.046	1.84	278	0		87.9		336.0459_1.84	21273	4859	15699	19151	14410	83290	4532	21941	25583	7191	21670	10443	132627	22812	3698	6301	4971	2766	97222	75232	76616	68473	12571	8818	66588	18693	57513	5554	2413	50469	196897	68354	14385	7836	57127	105051	80438	47697	179444	1505	110637	92217
317.158	1.85	233	45	100	88		317.1584_1.85	22623	26103	10936	22948	9397	10447	28796	13018		4270	12501	5588	32755	17152		17182	11397	26828	33570	28955	26822	27818	32980		14248	22144	16958	14210	33070	18886	16932	12721	8372	8789	6566	12871			15067	15751	28637
564.166	1.85	275	3	100	99.9		564.1657_1.85	44238	25166	47449	21753	91856	43395	19643	82233	77064		55711	31756	63276	43654	92792	88920	9733	47121	62598	70922	99267	141528	36423	101697	48915	45986	48676	20426	31959	36506	112748	51018	21183	28768	49084	50424	31940	127950	73126	82035	37922	31473
136.052	1.85	276	2	100	99.8		136.052_1.85	126480	38430	119235	155960	116490	218115	50512	78559	80311	48651	64577	53022	118691	85320	43689	47147	46486	44539	268873	251873	223940	203022	41814	64889	177263	136471	163311	44874	23717	151879	593095	188848	112212	57335	160845	293211	238891	158896	508523	22298	302467	259176
336.046	1.85	278	0		90.9		336.0463_1.85	53488	13630	19837	62409	40889	83672	17967	7581	20332	19972	17918	11927	128720	29722	4056	16207	14199	9201	96404	34744	81270	73002	19260	23215	72012	54723	25388	17845	6833	52696	195564	73376	15468	21668	60707	49737	26986	37582	84039	1847	48107	89606
280.142	1.85	278	0		86.6		280.1416_1.85	7531	13469	8148	16093	5916	6746	15031	26544	4413	5316	4074	6685	15760	8917	3704	27529	15818	14309	20926	28717	18613	12394	6459	2709	16388	6150	3738	8040	9766	12017	20890	10617	2735	9665	3583	5088	4944	3187	19880	12911	17169	25347
280.142	1.86	278	0		88		280.1417_1.86	29521	31204	22125	15103	15508	22741	38929	18498	4743	24855	18386	7756	10535	24544	14858	16209	38071	35706	40943	18941	11634	8604	24973	5382	8438	29132	23714	25709	29640	29940	11660	8908	20590	25062	20842	17498	16668	3187	36435	8756	8671	49918
280.142	1.87	278	0		87.8		280.142_1.87	19590	22171	13095	26468	6026	13424	26339	16533	3253	17184	12121	3508	17967	18511	7732	24775	24712	10911	26614	33343	28427	18297	15300	5421	20701	19680	16656	14185	23117	21694	24941	7714	14980	16450	15296	9006	7587	3408	18989	12143	23648	32861
434.142	1.89	278	0	100	100		434.1421_1.89	160135	155356	163441	75039	155078	170716	100785	181101	128760	93074	218828	119742	194581	151811	291268	176774	125404	171939	150798	154258	198143	183063	172811	177649	114033	165949	148872	138351	195463	146197	120450	112511	118720	122472	176235	138505	176763	159902	105049	220947	134186	98270
502.13	1.89	278	0	100	87.6		502.1296_1.89	18362	16002	16768	14051	16457	18768	21425	23213	21206	11098	22138	12367	20182	16220	31894	19780	15066	17305	14670	13864	18930	21571	17640	17419	26963	16369	18661	15628	21408	15262	19246	12233	10599	15692	15290	16252	17167	17487	18839	24393	24546	18970
280.117	1.92	278	0	100	99.9		280.1171_1.92	21483	13474	18914	16787	26669	23776	11276	23897	187855	16786	20530	68174	25881	23349	11409	14387	8844	8120	29342	27630	25013	33828	23550	17687	11907	19576	21150	8346	12401	14429	25508	21681	14541	15124	16547	29838	21062	118460	28525	10642	18642	15690
234.111	1.92	278	0	100	88.1		234.1112_1.92	21447	13474	18918	16777	27278	23776	11271	23897	188264	16786	20503	68195	25854	21283	11427	14451	8820	8118	29141	27630	23403	33915	23610	17687	11938	19599	21150	8335	12401	14427	25445	21644	14710	15073	16572	29725	21055	118523	28666	10667	18610	15742
348.104	1.93	238	40	100	99.7		348.1043_1.93	5654	1047	5494		4803	7385	5686	2992	41437	5013	5953	18003	6970	3489	4788	4131		5899	5378	8502	6505	6712		5174	4693	6323	5976	5921	5256		5373	5222	5406	4006		6816	3634	30733	4382	6029	6671	6062
260.137	1.94	278	0	100	100		260.137_1.94	96840	117296	57716	99522	60357	54876	125475	148992	16000	42763	61149	32078	139673	69639	47906	182165	91095	157049	187761	238408	128540	139258	122994	31616	70397	90684	81815	71725	128951	97605	105784	60313	52336	60736	64902	51326	39951	17683	71069	107052	126007	98756
282.119	1.94	278	0	100	99.9		282.119_1.94	32668	40893	20069	29419	20342	19617	41340	51166	9765	17237	22597	11210	45756	22636	19482	62973	30367	52131	58778	78042	41148	48030	38006	13428	26453	31596	29242	24076	42505	35351	32664	20878	18655	20904	24469	17918	15651	7201	23879	38008	43737	28998
454.078	1.96	257	21	100	99.6		454.0777_1.96	10924	21612	9058		13475	4720	12015	10906	51538	8381	14818	54351	11048	6655	28976	15769	13474	24346	9779	14057	6933	16943	9547	11223	8852	9444		5796	13153	8128		7237	5211	7807	8895	8485	10209	46795	10915	15471
222.109	1.96	271	7	100	88	Linamarin anitrile	222.1095_1.96	13525	25725	11208		16104	6810	14518	15733	71507	9434	18038	76091	14394	10814	32345	17529	19184	32963	11766	20373	12212	20827	13581	15370	9535	15394	9017	8133	16661	10913	10309	10692	8867	13432	14427	14413	15419	71840	14415	21445	5014
674.173	1.96	275	3	100	99.9		674.1729_1.96	50115	70504	36015	42587	17118	39368	42994	20798	81384	36494	29518	160330	53023	47771	35161	20078	54712	83109	54273	64080	39282	19756	110542	9600	25630	51368	54111	41468	65837	65556	22640	55266	42373	35881	33656	70190	37126	90060	26867	25932	50959	67712
354.152	1.96	278	0	100	100	Linamarin anitrile-6'-apioside_1.96min	354.1521_1.96	2429774	4105615	1660631	797956	2577381	1196069	2294961	2078035	11501339	1632585	3031470	12705381	2159833	1576322	5531032	3225643	3056895	5083013	1977365	3476248	1829322	3477364	1979820	2506949	1554666	2389650	1251983	1347552	2779599	1825423	1311961	1632686	1346914	1843572	2182577	2119517	2308524	11041415	2405731	3320811	1036158	567654
417.149	1.96	278	0	100	87.4		417.1487_1.96	28942	39454	23646	11961	34473	17981	24623	21369	67371	24615	35480	73144	23874	24099	52760	32807	30147	42080	21169	35293	23804	29965	21815	33755	22466	28948	18750	22379	27808	21585	19401	19933	17737	21619	27942	25838	28986	69490	32039	33122	15231	7731
230.163	1.97	270	8	100	88.1		230.1632_1.97	14211	19830	10600	20994	9841	9337	22799	28710		8671	10842	6005	19499	8147	7237	32099	18648	22424	27939	42458	23924	18227	14856	4209	13195	15273	13830	13275	18973	18480	17458	9349	9479	10654	9404	7670	7392		13153	21409	21957	23118
573.259	1.98	170	108	100	99.8		573.2594_1.98	5276	8543					5808	3033	103501	4012	6229	200018	4250		11094		11486	18607		8410	5397					4981			7552			4364		5500	7213		6139	47632	3441	8157
359.206	1.98	228	50	100	99.5		359.2059_1.98	12543	12523	6542	16723	6210	8318	14381	24552		5129	6571		19478	8138		24016	8969	13690	19963	32862	18791	23548	24359		8054	12927	8323	6918	15478	12491	12170	5975	6725	5717	7689	6857	4008		9965	11640	17743	15070
360.132	1.98	240	38	100	98		360.1322_1.98	13444	26289	17344	24328	17172	27658	9333	20497		4651	21922	19616	48739	16586	11073	13948		6449	32545	23784	23514	26303	18876	13665	24969	20541	21476	6292	10702	17439	33479	18586	10092		22093	47072	37638	43842	34875	12593	26947	14103
219.111	1.98	278	0		99.6	Pantothenic acid_1	219.1107_1.98	149456	163414	116696	89622	106850	114198	156322	114275	1065238	149021	166438	1718596	130493	114635	137329	74202	248257	270057	133645	138247	158957	63692	104813	119272	106309	146247	105872	172113	192427	120739	95769	158881	114909	185854	200231	101540	185889	449046	90091	163904	135718	160181
219.11	1.98	278	0		88.1	Pantothenic acid_2	219.1104_1.98	169974	175856	98290	81078	89409	94207	172550	104896	1070242	166983	187877	1718596	113630	99466	160872	57934	248257	270057	155012	164170	171704	47787	85656	117360	91010	168065	86149	187357	207878	102225	80737	187401	96945	207155	212906	84586	204531	449046	74441	190579	120278	179624
610.129	1.99	230	48	100	99.8		610.1289_1.99	24268	31651	74434		44953	89374	12349	68412	37253	9409	39567	59082	21207	13418	80824	50604	35644	43663	17658	31521	55146	16722	26321	61385	18747	20946	48771	10445	17385	18209		8368	12941	14058	38548	17242	11250	23566		25868	25031
303.063	1.99	267	11	100	98.1		303.0629_1.99	13932	15475	10519	7835	10029	8272	15055	8018	38535	15628	14922	69363	11381	10004	12935	6123	22622	20335	11313	13475	15352		8995	8403	10385	14563	6953	17505	16622	10313	8491	16017	9009	18418	18515	8527	20315	21982	6354	13239	12636	15967
241.093	1.99	278	0	100	97.9		241.0926_1.99	42725	46645	28562	24212	25877	32360	49511	29038	139395	44169	45038	238044	31619	29129	37549	16709	68638	66026	31720	38299	44278	12951	26938	27729	27231	43359	28511	53525	58953	30202	22836	42449	26784	51972	52853	21970	55125	66699	19481	44383	33351	47249
522.158	2.01	266	12	100	87.8		522.1575_2.01	15118	15280	18535	5750	10194	14347	10567	16818	19094	14865	18398	14011	10849	17461	19103	7229	18506	10533	5553	7992	18709	6918	8262	15352	14182	15983	11656	17956	13872	13213	6679	23704	15134	18341	32519	8258	21655	10249	6817	19086	8498	6085
332.074	2.01	277	1	100	99.9		332.0743_2.01	118780	107872	64699	72878	71811	107007	61502	108542	212800	55067	68741	188005	85381	70010	44325	31936	72317	44290	161515	134818	151352	67047	55480	74484	86588	118865	93337	105239	45283	108541	122751	116360	88224	51433	180046	124838	125780	98407	128675	38822	163805	94597
268.103	2.01	278	0		99.7		268.1028_2.01	20815	21973	12434	22335	13013	19935	25915	35038	11072	16186	11728	23559	27236	12971	13403	37839	18656	28768	35631	46142	23387	33430	23119	14010	13754	20760	20183	14684	24996	23936	18585	14288	16938	10959	13341	12013	15277	12126	15047	22512	27811	22667
246.121	2.01	278	0	100	88.1		246.1214_2.01	31946	39616	18892	36944	25890	20020	41268	64565	7220	14516	18587	10445	48487	25891	14970	70609	30626	47849	55680	84408	42649	54429	38834	12509	23149	34270	32455	21834	43692	35337	32479	23518	18925	20500	25589	19911	14098	6377	24722	32798	43931	36765
170.022	2.02	260	18	100	88	gallic acid fragment from in-source fragmentation of GA-conjugate_2.02min	170.0219_2.02	28481	46090	15557	16037	19248	24056	20842	16421	80730	18364	28565	65400	16106	30682	27628	22451	26796	25138	14842				22837	29784	24608	32167	19232	39438	12532	37553	11859	22607	16144	21334	58321	29034	24120	16487	9182	33024	14079	13024
402.115	2.02	275	3	100	99.6		402.1148_2.02	52074	40249	53801	31254	58252	51306	42694	72302	35126	11292	49634	17901	65887	52942	67477	53729	21767	76919	88969	52979	68944	81250	63936	62849	53649	51052	74733	39723	52231	49576	117116	47962	31458	35856	58858	48552	39057	35390	67860	56974	37758	40365
245.137	2.07	243	35	100	88		245.1374_2.07	19700	19003	11832	21849	7872	11661	27127	20279		11164	8575	7080	21778	8767		20406	19648	25105	30611	34511	18317	17482	35238		10133	15488	8674	14715	24745	20088	16575	11786	11461	10442	10396	8861	5987		12107	10786	26240	22456
398.176	2.08	243	35	100	88		398.176_2.08	18382	4417	17283	6485	32679	47016	7220	7812	17975		12722	34527	19824	11045	8025	12408		5442	16972	10082		23653	20428	9661	10839	16053	5287	8651	5367	11749	12578	9886	10269	10349	12722	19494	44594	69733	17102	6901	25127	8763
379.148	2.08	272	6	100	89.2	Linamarin apioside_2.08min	379.1479_2.08	25128	48791	26353	27095	22323	18928	26851	18026		18979	26870	15494	276390	27934	46708	167523	26216	35517	30119	19504	22227	25047	41950	139464	26073	22808	23242	17540	26763	26897	108127	33606	22950	34000	168913	44677	25107		21751	21455	22022	28343
288.048	2.09	193	85	100	88		288.0482_2.09	11904	5038	8751		34241	5781	4686	6856	10131		31878	12249	8359	8506	22770	24917		10252	19657	14112	17428	13965	9417	34082	28119	11466	15487		9709	7894		8724		4816	17421	10878	12509			29223	8430
332.11	2.11	278	0	100	99.4		332.1098_2.11	32412	41144	34256	27428	24969	36330	21941	39227	54659	23166	38887	29121	40534	33683	61498	34342	34715	36837	29038	35651	56129	39040	32836	23357	32819	34045	38746	28958	52790	29391	29529	28572	25754	24856	51129	30859	44785	46482	32676	42025	29793	27480
344.115	2.12	278	0	100	88		344.1145_2.12	15613	178782	77701	14449	132905	13692	40660	33412	345700	80289	12991	392665	22803	12761	218102	24977	20976	37918	36972	39284	31515	161849	34488	128404	15483	20213	58780	12921	19456	90418	18572	33335	18185	90623	15507	5751	108134	27763	22432	147693	19892	25260
594.134	2.14	243	35	100	100	Propdelphinidin B (Epi/Catechin-Epi/Gallocatechin)_2.14min	594.1336_2.14	24769	37882	32595		34197	34798	25504	57182	837039	4462	71855	919177	23895	22147	78409	60536	23778	31867	14503	46531	32941	17138	15745	44871	11895	23960	37897	13502	23806	21713			12380	14480	35703	16330	7633	253882	5797	42168	21300
280.116	2.14	278	0	100	99.2		280.1161_2.14	25674	17601	38770	15251	36762	46791	28470	40345	29487	29093	35931	30945	39691	26843	25444	19237	16022	33084	37309	43420	31998	25705	32686	29533	28258	30801	30874	27902	24191	28565	28404	31697	29071	27130	29142	30858	22677	50090	17775	35338	35912	31797
336.046	2.16	240	38	100	88		336.0462_2.16	19934	4655	19782	24439	19146	33995	6565	9395	16019	7146	9868	6572	51019	13340		6588	5513		40171	33916	33143	27000	6169	9262	28077	20617	22044	8420		22303	84995	28814	16679	9185	20080	44360	33104	36725	67006		41442	38162
136.053	2.16	243	35	100	97.7		136.0525_2.16	102032		84000	110908	103766	146377		63989	118132	21821	68538	48454	228099	41083		37444	20271		186904	154806	141413	125520		37472	126698	87378	105571	39117		81157	382139	112796	60482	42872	114816	197305	142864	175812	305146		212494	166915
342.151	2.17	231	47	100	87.8		342.1514_2.17	17364	32136	15535		21879	25186	16357	33158	73493		39639	128612			22438	28035	13243	16988	28056	13368	37174	25749	13312	24763	16901	20798	18939	11174	30912	8963	12986		17151	16374	28144	27537		111290	28848	14691
450.184	2.17	262	16	100	88		450.1843_2.17	18846	26586	17067	10689	15018	15026	13951	16731	12076	12330	14352	21627	16906	18611	21809	11176	19899	28910	17482	13945	19481	15789	19571	10454	17178	17933	18708	13023	21041	17111	8492	18117	12754	14949	12985	27906	14261	9586	10188	15369	14631	15455
275.148	2.19	254	24	100	87.9		275.1479_2.19	11108	11414	6398	14061	5466	6353	21279	13745	3365	8826	6477	6570	11887	8744		13201	17728	18791	15726	20391	13194	10849	16286		7610	11408	8404	10919	15619	11950	10059	6036	9392	10184	7191	4785	5393	4406	9593	8335	13051	14496
330.094	2.2	245	33	100	87.8		330.0944_2.2	48581	40686	19232		27213	22194	19483	30632	12615	17948	47229	24008	30442	48333	37188	39590	39056	42460	32466	16388	44998	12593	24311	22273	17135	25178	49841	39447	34993	18150	6025	17718	12571	20469	56330		16924		12973	41317	10430	13415
168.042	2.2	278	0	100	88	Homogentisic acid_2.2min	168.0421_2.2	51414	68745	40011	17989	43548	46321	42091	68181	20002	16255	81235	32672	47844	52636	70230	47039	55840	83624	47771	55418	83955	38419	56043	57421	29244	48756	48356	55251	73387	36090	25897	27409	36601	36937	79177	26242	50773	25420	19224	69248	35340	23124
398.082	2.2	278	0	100	99.9		398.0822_2.2	24890	34000	20090	8055	22344	23329	18111	35640	10052	10793	35855	15677	27617	26671	35393	23684	26694	36454	22406	28227	40909	24038	29813	27768	14283	28094	25093	27123	37356	18733	13979	17103	19001	20431	42454	18142	23997	13505	12572	35102	16854	13056
500.149	2.23	197	81	100	99.1		500.1494_2.23	11570	8857	17784	4400	31747	23986	7036	20704		14404	6958			13121	25161	7279	5864	5323		7538	5715	7684		48568	23936	10122	17388	9765		8487	9768	5980	9210	6058		11997	9459			19275	15200	5908
369.106	2.23	275	3	100	100		369.1058_2.23	46054	32180	28640	32724	30645	39927	24464	47010	175100	55310	25903	422416	52292	39742	26375	26120	38058	33536	42424	37715	33325	40024	30899	22931	34822	37484	32341	32291	22585	34002	26724	73116	39872	31610	37666	50093	60091	246636	27234	20988	46299	54769
389.072	2.24	276	2	100	97.8		389.0724_2.24	22859	17237	27516	31583	26870	34028	17644	28911	7204	13919	26011		32570	27123	22190	31852	12040	15317	25779	40861	51674	46754	24654	23600	33727	22037	26315	16546	11120	22549	46756	19813	24056	10862	22725	33005	24482	10724	52530	18144	32203	42298
367.091	2.24	278	0	100	99.9		367.0905_2.24	116819	83037	123131	150115	136445	172091	89079	147538	37172	74557	129453	19806	162223	134580	120195	179270	62527	74720	135717	209053	272303	248578	129603	110347	165813	113570	137438	80571	52982	104395	263994	109242	116868	56983	118770	154238	117861	52298	275207	90002	141513	212508
314.063	2.25	276	2	100	99.1		314.0635_2.25	48412	27044	42379	37459	41623	60559	19713	35774	32776	15368	29340	17268	81386	39194	28698	32573	16651	20806	74767	74038	76324	51330	23276	34428	55954	47648	64309	26614	20018	49973	132334	45908	40972	20098	46898	119299	67824	50112	113501	16362	76539	62194
396.162	2.26	275	3	100	97.2		396.1622_2.26	35105	23748	31856	13753	43535	46945	14883	36253		12055	28933	37723	69918	28438	56236	47300	9937	24800	41378	63330	40736	85060	30608	47495	40020	33191	29449	14714	15493	23180	33829	28152	21169	19450	33155	44777	40790	66169	35031	41534	37299	18080
234.137	2.27	239	39	100	99.8		234.1371_2.27	13401	10910	17632	10647	8430	16308	3582	13416	400930	15072		91606	3494	7914	5161	10825		8620	4612	16917	30396	5647	12745	3865	10667	11395	8936	5343	4297	7872	19165	6149	5901	8326	4205	15952		269284	19069		9859	15086
367.089	2.27	278	0	100	87.9		367.0888_2.27	116035	87406	122533	150326	134700	174081	88445	145714	37832	3883	129912	19806	163267	138182	120591	179714	62527	74055	140589	212518	273865	248973	129596	109593	168054	117038	136718	81218	52826	104739	261750	109707	116868	57233	121172	153646	116179	52189	275374	90903	140606	216083
354.152	2.28	278	0		100	Linamarin anitrile-6'-apioside_2.28min	354.1516_2.28	101412	150405	118060	917731	188231	159515	88808	108558	508013	93103	3196674	244267	233436	108896	138134	130769	3208735	5263258	158408	93856	1999067	174393	140122	143770	120737	106552	108067	1441795	87611	118091	1500912	169559	1473879	1990817	124255	108170	2489399	969331	196161	3466566	1195261	720861
346.124	2.3	227	51	100	87		346.1244_2.3	21667	21370	14809	6534	16204	14557	14314	28974	12669	9259	21475	13696	9942	11773	23587	16600	14373	15127			16837		13061	22007	16712	11179	14373	14172	13991	13070		14841	10525	10692	17627	17788	9677	17897	10135	12644	12584	6478
398.176	2.31	188	90	100	94.9		398.1764_2.31					40585	49558		18851			19814	50400	58467		42148	26563		22706	39116	32192	40508	73921	29124	40472			23753					19631	11954	20848	27234	73622	27425		51945	31704	22246
728.197	2.32	254	24	100	98.5		728.1973_2.32	25162		19001	10526	15656	24911	10712	17566	39798	11864	19678	32046	19419	19601	15857	17152	23738	44065	21439	28361	39339	19962			23281	25105	19141	10641	34916	13134	32351	15292	33720	21661	45493	30178	23224	28580	21561	30433		15450
359.205	2.34	239	39	100	88		359.2053_2.34	10037	9759	6542	15071	6210	5532	19083	10512		8562	6942	6271	9036	5971		8906	14250	12424	11695	21314	13948	8704	11446		6617	10319	4811	9935	11752	8916	12921	5929		7466	6421	6095	4008		12017	5466	13368	15718
270.074	2.34	254	24	100	88		270.0737_2.34	15490	14042	12224	12569	19027	22911	5781	27136	13318	14308	26466	10084	24113	7415	35140	24208	9054	39014	15408	34141	41930		15878	16162	8709	12719	2236	19984	6797	27834	37217			3445	20548	28756	3971		16459	48753		18036
154.026	2.34	278	0	100	100	Protocatechiuc acid	154.0265_2.34	97702	173435	69061	11662	78138	61999	134010	217185	435894	36301	199641	900427	82933	99954	255555	103152	110078	88816	55126	120240	158400	54822	40702	113074	42092	90641	38065	83700	87668	80438	22408	52660	39299	50772	293973	31893	73794	203473	21563	171683	76617	13522
230.163	2.34	278	0		88.1		230.1632_2.34	28549	27818	17323	13183	16560	16149	11154	48679	10291	21021	18753	16712	34634	4558	5298	40798	36237	31600	36992	70370	12312	34156	24330	8839	27806	21296	21075	23573	28510	28921	41308	6257	4827	21750	18185	6654	17602	13956	29875	28894	33686	52324
252.111	2.34	278	0	100	88		252.1112_2.34	38723	44653	29355	47008	27924	20990	62322	47640	12752	36848	46426	23491	42356	28153	37340	67319	52303	45127	55260	65189	47154	35448	35825	22530	39190	36027	31654	36364	44904	35040	44946	27428	28462	35099	32816	21276	23597	16832	38314	47992	41613	51683
379.147	2.36	278	0	100	99.9	Linamarin apioside_2.36min	379.1474_2.36	232710	415368	179875	232908	176279	180753	192583	191087	55632	267794	185208	68475	267050	238783	193681	138343	237855	285742	234128	188608	169917	152563	270193	119967	210380	218005	240561	173465	259917	236681	87295	216035	165423	154863	148939	315824	190472	42748	109160	128930	180464	291143
406.219	2.37	265	13	100	99.9		406.2194_2.37	44217		44821		31316	44157	6744	24512	73258	7023	15874	36973	80838	31236	8728	27180	6095	9934	67523	33247		47123	36917	20738	38130	47225	38124	12917	12537	44121	36863	40438	25975	13547	68748	94297	76380	214932	39405	13908	38073	24964
283.994	2.37	266	12	100	87.8		283.9943_2.37	7995	5243	5596	7920	6765	9316	3758	9626	19262	3743	7259	10442	9585	5763	7546	11421			7121	11126	8627	12444	9415	5712	8658	6692	7966		5996	11305	10810	5542	9815	5039	9076	10757	13144	13652	14288	6813	9812	8624
110.037	2.37	274	4	100	87.9		110.0372_2.37	29127	31660	32861	10468	27531	19968	29884	24503	32563	14980	34875	40635	41529	46362	22124	31588	22889	24072	42110	37141	36048	22070	31690	28340	32810	30873	39377	29716	29737	38231	22400	22223	22320	27131	32689	21982	21930	19276	15523	23545	29073	11605
262.015	2.37	278	0	100	94.2		262.0151_2.37	26194	14831	18265	27193	22867	30749	12603	42207	75087	15095	25164	30991	34040	19624	23484	37693	12072	12308	27506	38952	26628	50091	35046	19396	26671	28718	30407	7682	15572	40924	40990	20764	36363	13574	28932	40924	57880	53588	51679	21097	33031	30236
458.012	2.38	206	72	100	99.7		458.0123_2.38	13526	30793	23815		24206	18192	17946	28399	87729		41597	94713	17337	12955	40966	12246	23605	22670	6953	23794	14409	4714		44330		14990	3151	14382	7362	12572			5964	7564	46856		7783	47511		26109	8219
396.043	2.38	222	56	100	99.8		396.0428_2.38	19879	43977	28259		27920	22000	23652	38380	113830	5741	55110	129415	22623	15166	53759	14547	29925	28300	10259	29712	18654	6968		56003		17061		18582	13572	16695			7916	9710	62571	4387	9516	65350		32458	10272
328.056	2.38	257	21	100	99.9		328.0561_2.38	61063	124880	90784		87101	69669	71876	123652	365543	18728	172963	415748	64954	53360	160079	51326	93221	95347		91605	54787	16523	8892	170344	8534	55357	10344	56007	38106	46968		14909	22239	31301	201100	15790	25370	203878	8134	99330	31669	4391
390.026	2.39	224	54	100	99.9		390.026_2.39	24337	47891	37649		36098	26788	28667	48649	150733	6926	68883	167551	25854	23738	64849	19728	35479	36817	11003	38274	21641	8606		70011		23166	3930	22058	15973	19652		7043	9517	12478	82241	5360	10674	84417		41897	11972
306.074	2.39	273	5	100	99.9	Gallocatechin	306.0742_2.39	655365	1551121	1100225	40528	1029524	806252	805809	1223830	4342225	160116	2045249	4405893	799472	593833	1743562	538948	1120344	1146575	339072	1207684	602610	185865	93093	2110865	73684	652961	95554	675479	404309	561357		106668	254864	377523	2286446	132424	269711	2652442	71592	1117949	360187	37786
124.052	2.39	277	1	100	87.8		124.0522_2.39	30068	14100	17121	13296	19034	16983	11382	19735	20205	10326	15096	16946	44072	18859	16075	28728	9684	23810	36530	36545	26669	43329	34380	13320	21039	18791	30036	9048	15853	22072	45879	14953	11158	10754	16042	29428	15880	17265	25188	18400	34721	17728
154.062	2.39	278	0		87.7		154.0625_2.39	10246	6535	9313	14252	156105	31638	25672	110903	101917	70018	23852	52016	116184	10719	7234	56173	64703	7639	48218	266915	38333	58047	26404	104660	36198	11475	48959	5248	15806	63338	72303	191141	16402	6429	166779	53369	20313	26420	64795	7649	63412	249294
230.163	2.4	278	0		88.1		230.1632_2.4	28083	26483	17460	33843	16583	17046	18547	57690	12053	19822	17012	20048	36650	9050	6350	9448	36253	30258	38299	74342	33305	33788	23495	7233	29862	12815	23419	22386	27016	28939	31291	10341	11839	11496	18756	5239	18371	13975	32871	28353	36123	68427
391.148	2.41	253	25	100	87.4		391.1482_2.41	14738	21385	14964	10941	21664	10820		19457		7369	11946		24753	11098	13194	22612	17664	13888	23615	11186	8578	18828	16715	16209	16355	14884	15571	5070	15796	14736		26332	16498	10234	22846	33325	28808	1598	7980	12560	13762	21811
250.131	2.43	269	9	100	99.5		250.1308_2.43	57235	39402	118475	13061	26265	54347	23965	22655	455187	45196	18641	690796	16698	21719	5659	42877	25836	33004	20444	20262	25714	22604	59001	10011	51593	56816	33741	36710	32813	55940	36803	50635	34037	53008	29706	38561	18405	1185390	31482	23716	23915	73564
381.163	2.43	278	0	100	99.7		381.1626_2.43	25387	25008	25705	13504	21579	19253	18966	21552	126043	15231	29916	110221	26854	18590	31851	21678	22350	36458	33862	26342	27203	26499	25885	16719	19659	24255	28713	20322	22087	26740	18095	24214	19325	24896	23469	28064	27254	143532	17939	33948	26019	19836
606.25	2.45	274	4	100	99.8		606.2505_2.45	23136	5983	21969	5785	18021	27894	13450	20204	9101	5208	43423	7728	36782	15088	58064	15561	10767	34959	31657	39751	13486	18990	42559	15417	12514	23700	24073	14040	20786	23751	9303	23533	14927	20660	14868	25291	21435	12033	7861	65040	23287	5036
444.199	2.46	277	1	100	100		444.1987_2.46	32451	12984	31199	9040	25440	39105	24884	31238	10435	10338	58974	16621	58058	24327	84848	27797	18424	51179	47769	62368	20942	29632	58195	18946	17493	34299	34032	22352	35689	38378	11761	39433	18956	32028	19675	41672	26697	42152	20102	90490	37358	13880
222.101	2.46	278	0	100	99.9		222.1009_2.46	37130	13103	41848	10243	28817	44037	28948	37224	11335	13867	94231	19465	60528	30124	104466	32033	23448	63264	56665	75638	21413	29399	102267	22819	23681	38841	42137	26356	42624	49332	22337	45763	23666	40726	21422	52672	28495	23904	10410	106919	41632	16321
316.116	2.46	278	0	100	99.9		316.1156_2.46	88301	47284	84722	85889	92041	97909	43139	62215	121435	50222	75766	78770	126619	107076	81878	64278	42475	58145	120186	94916	114934	81696	77737	74843	142923	88755	118865	51117	43593	92780	176949	91246	85624	52787	94366	165510	142683	121443	134174	47351	119413	100443
310.127	2.46	278	0		99.4		310.1274_2.46	73333	68524	66909	54525	178206	77032	55567	90656	52189	118172	37875	66844	90917	68400	36980	64729	46970	37701	62639	96770	118599	132486	85484	120542	53469	74316	73593	103206	46951	43189	143268	41803	98709	54571	55014	75040	80164	133199	138404	32627	114188	116379
154.063	2.46	278	0		88.1		154.0632_2.46	59210	36102	35317	36197	52850	58359	32634	57792	30855	31818	47123	19030	63933	57165	57266	45996	29771	44899	113252	95179	66083	72505	58500	42248	64108	51942	15301	36021	36474	54053	39093	48986	32032	36437	46679	66064	66800	83490	81396	64115	42368	72125
108.057	2.46	278	0	100	88		108.0571_2.46	55868	40876	51274	39206	59925	59447	35025	56972	29198	31977	51841	24283	96669	67076	67882	66554	30047	51111	104674	90972	76862	91327	76875	48809	73288	54309	76318	40336	44269	63226	98335	54878	38445	39904	55649	72178	63029	24416	91586	46585	77438	57209
310.126	2.46	278	0		99.3		310.1259_2.46	86498	82102	77180	25643	188349	90966	32547	98013	59038	133001	47888	38734	105494	82676	17408	10325	22259	47497	8264	108409	129258	144281	94648	128346	64150	85475	84281	23476	9015	54508	151599	53135	111049	11030	28226	85860	91134	56512	152998	11771	126742	134433
184.037	2.47	261	17	100	87.9		184.0373_2.47	17129	29989	15398	10813	22282	12377	17472	19130	9405	15410	10692	16342	14407	16684	17462	9140	23144	22332	11713	10402	24840	4643	17181	24105	16582	18414	11236	27988	26769	16914		11385	14553	18036	32771	6666	22870			15952	11884	9051
300.084	2.47	278	0	100	99.2	Salicylic acid hexose	300.0844_2.47	43529	61512	40244	19319	75112	29395	34052	38934	70943	33168	32400	54372	41173	37834	42319	22057	38985	37008	33228	26974	51991	13878	35281	114448	36071	44288	28326	67673	47468	34990	24529	37321	36994	41093	92359	26584	53634	44951	12545	34310	29024	15031
207.056	2.48	272	6	100	99.9		207.0556_2.48	75541	50757	64705	42698	58595	79421	27273	50499	32108	19658	42748	18557	141811	82148	45892	110677	24246	61809	126768	57168	105268	201700	27813	24316	108514	70738	67846	25491	27318	80161	90210	92012	27310		71687	237747	80429	36756	60831	32924	70031	46388
280.116	2.48	278	0	100	99.7		280.1163_2.48	29480	27707	36158	10388	28818	29559	28197	27082	55388	13975	33110	34915	41816	23659	32731	21834	21301	35425	39608	38646	32686	28025	31323	29529	24008	26935	23267	33031	24435	25980	32078	37345	24495	32551	41446	26826	28075	99625	32573	42115	26101	9085
383.108	2.48	278	0	100	99.6		383.1076_2.48	44289	35453	38561	32057	28020	40222	56281	25260	48279	25141	37621	46281	51426	40037	22992	19845	74395	60604	75829	32217	37326	23205	48399	19907	37761	39438	34612	29239	60454	59446	42185	36715	40679	26804	72232	47034	47527	42036	43358	14395	42931	38443
290.088	2.5	254	24	100	88.1		290.0879_2.5	9222	7735	4997	12514	6333	5938	11412	11912		5099	4984		11666	5884		16747	7441	9022	14115	23244	11199	12668	8654		8249	7693	7375	8344	7966	10952	10587	7724	4247	5899	4854	6000	5519		7066	7339	13228	15807
515.222	2.52	254	24	100	99.4		515.2217_2.52	37048	31858	22032	63186	23320	26382	36036	37504		20066	18540		71216	33369	10643	32308	18590	28682	57707	139966	60875	36351	74786	12545	26040	36632	32812	25649	34256	35366	62057	31427	18636	19801	26018	24703	15600		41571	11884	63502	102541
362.064	2.54	192	86	100	99.2		362.0638_2.54	12085	8916	11706		27302	6229	6792	72960			36944		4592	8304	48955	16674	8099	14983	2731	12946	32388	4438	8911	39039	21846	7723	7261	12946	6987	4123		5998	6790		20132			4406		44025	4079
502.073	2.54	229	49	100	99.6		502.0727_2.54	17087	16557	22876		44625	12495	9110	108317			76009		7166	18116	99062	21950	13244	26224	5424	15036	40168	9464	12906	64077	34877	15019	13890	21392	14937	9236		11422	12007	6275	25848	8223	6789	3793	3935	63853	6694	3169
480.089	2.54	267	11	100	97.7		480.0891_2.54	46858	46635	67381		122515	34592	29290	297162	14058	11833	223948	13412	46812	55360	247513	66288	33008	68733	38109	52966	112152	55761	43953	185853	107146	45869	40274	56165	37200	33255	21191	31875	33197	15635	85032	36050	28139	24730	15765	170031	40800	15087
303.178	2.54	278	0	100	98.7		303.1778_2.54	24951	32693	22222	21619	37702	16313	28958	124029	10793	24615	55315	14836	23970	25035	77279	29189	26986	40553	28023	37620	46189	17213	24597	58413	34100	35388	16242	34214	25622	16784	21760	32588	18330	18249	61529	20541	14030	11377	10956	57804	19435	50946
342.105	2.56	174	104	100	96		342.1054_2.56	33770						46899		46977	34899	31832				26443			26740	42541	46635	34381					29836	11948		32402			35979	33099	30409						46587	22396	15933
594.132	2.58	254	24	100	100	Prodelphinidin B9/B3_2.6min	594.1323_2.58	52246	68392	58784		73189	64604	43935	164591	3312636	4238	124013	3205496	42786	44485	157850	111345	38604	66455	19404	75460	84213	34728	30106	99941	22254	47878	64963	32397	46466	40559		4518	24412	27275	65824	32976	11391	834316	18236	83186	31701
474.136	2.59	260	18	100	99		474.1362_2.59	51948	8836	54319	48632	66809	95268	7935	10907	36008	11378	11547	18642	151736	89441		58621		12265	179476	31693	34171	193667	35225	11338	127497	37319	53203	7932	10138	81508	91503	67560	28472	24992	28773	158346	87939	67186	44367		147430	51030
350.156	2.6	240	38	100	95.8		350.1556_2.6	23421		48691	10356	37583	65817	12624	39105	183190		26694	85669	81727	43830		39218	22743	35372	92671	143984	55246	61377	69316		60202	66105	39929	22861	16025	51253	104125	21737	41203	34514		54594	12778	172383	183707	12018	34140	40741
396.162	2.6	276	2	100	98.6		396.1621_2.6	62822	43793	77664	40003	66173	90841	38190	50092	140911	29929	45292	56130	120302	60327	51122	65306	27385	44257	99174	73724	38429	112685	76855	49592	68320	63787	88800	31373	38871	67532	57394	62055	50056	42232	33873	97611	76460	145425	47731	37989	73812	52888
236.116	2.6	277	1	100	88.1		236.1159_2.6	16442	16154	12382	17186	12193	10967	25893	22968	7827	14413	11475	12608	15068	12607	8938	25748	22216	14760	22373	26875	19306	13164	11395	8368	17702	16312	15007	20237	12471	16418	16016	14011	15094	12544	8276	6045	8784	11969	12082	13700	22622	35440
342.035	2.61	122	156	100	88.1		342.0352_2.61	5856	13833						38956			15209				29911		10986	4852		14587	14708			14678		6246		7230				7673			29640					26716
586.029	2.61	185	93	100	98.2		586.0295_2.61	13588	26855	7540		11726	8602	8503	85903			36059			10151	76701	9741	21685	14574	7848	20611	32391			32380	11467	13355		16076	10848	5980		11747			50949	7623	10198			57147	5497
170.022	2.61	200	78	100	99.4	gallic acid fragment from in-source fragmentation of GA-conjugate_2.61min	170.0215_2.61	14351	32081			3961	7198	7538	114515	4203		35866			9563	88106	11919	27353	12140	6184	29075	33691			34668	6130	13547	3435	17176	10664	5996		16326	3139		75653	9556	13237			70669
558.032	2.61	209	69	100	99.8		558.0318_2.61	34564	72512	6792		15043	17882	21647	241554		5676	79572		10586	23252	193292	19754	59314	32012	14622	63432	85393		5114	75329	20113	32583		36202	25813	14748		34584	13467	10885	167282	18355	22499			141984	9666
518.043	2.61	219	59	100	99.9		518.0429_2.61	35553	73186	13236		22904	20170	23922	228035		7623	87437		10581	26208	196096	20776	60532	34171	16865	62400	86259	7478	7772	84227	26746	35713		38780	22959	16012		36246	15965	11672	154862	19725	25017	3092		149433	10197
496.06	2.61	252	26	100	99.8		496.0605_2.61	148711	326870	37285		57722	74148	87104	1141127	7914	20559	368982		32421	98982	924397	84303	265829	129326	74086	273089	394538	15444	16905	361514	85660	145700	9425	159617	98233	57970	5471	142939	47159	38753	807272	80247	91294	8968		696775	37787	7576
474.079	2.61	266	12	100	99.9		474.0789_2.61	628796	1470813	140406	8233	218582	311478	352610	5225446	18945	81737	1664248	28836	125657	413088	4025763	314242	1191645	522868	268809	1323284	1891197	48455	56607	1653713	335839	581136	37475	644103	385256	224039		617559	184316	150240	3523294	323488	362071	10588		3063383	131065	21983
274.047	2.61	278	0		87.9		274.0467_2.61	2795	89131	5659	12297	15847	37858	34847	309759	18938	16160	106409	14675	10504	25258	244863	36440	73434	44382	18403	84939	111849	7180	14501	101299	34819	53456	4968	2220	36342	16500	21697	49824	23868	21130	217695	23366	43362	15475	3289	178021	11687	15355
274.048	2.61	278	0		88		274.0479_2.61	42065	97122	10387	2734	6036	25228	23168	321412	1393	3575	27572	2484	3760	2896	259885	24860	83239	31644	9432	3043	5460	3467	2370	10173	7613	42565	2279	42362	24784	5542	18550	4443	14691	11750	10878	6838	24356	1824	8555	17221	7971	4619
580.017	2.62	221	57	100	99.5		580.017_2.62	24394	45855	6144		8528	10403	13716	129446			47312		7685	16536	108751	11602	38667	22093	10155	39304	52601			51335	14788	27550		24887	17769	10194		21284	6423	6969	99469	13404	14354			82870	9672
210.038	2.62	221	57	100	88		210.0382_2.62	21989	39896			26978		37179	19811	56284	33997	35658	11612	29411	27055		18321	38338	56073	34939	30620	40210	11324	31541	30399		19703		35336	25989	10441		37903	24225	13925	24869			70996	6925			20700
259.153	2.62	245	33	100	87.8		259.1532_2.62	17534	9582	13209	30943	11675	14776	20283	11085	30523	13599		27961	25488	15543		14263	16270	13314	16464	31746	21857	11685	14375	7990	18589	19567	12412	16722	11933	14106	36434	14344	17796	12438	15300	12982	14119	34322	29651		27791	29899
420.168	2.62	264	14	100	99.6		420.1678_2.62	53851	37020	53978	67242	32533	49132	57993	14501	14883	67501	24719		52447	72571	5828	24310	57012	29375	49745	56765	80760	43818	49458	9077	57846	47631	60606	60901	29202	52852	106312	34912	78560	42209	23446	50691	34025	30323	94753	7774	55106	102656
122.036	2.63	221	57	100	88		122.0364_2.63	14023	12898		12496	13797	13263	13756		29231	15640			24491	3197			11897		21526	16349	12026	2256		23346	10471	10502	12733	6880		10074	14574	9709	7319	6650	9534	15181	14725	14312	30051		21926	20138
362.119	2.63	232	46	100	91.3		362.1187_2.63	30144	9908	17192	20526	17832	35265	12731		26500	14332	17521	37133	35108	24015	14499		9993	8272	16292	24928	28987	28935	15979	11638	26670	19136	25989	11111	12691	19834	45608	25893	13212	7899	17829	13868	31364	44968	24341	11224	26583	24003
293.137	2.63	272	6	100	88.1		293.1375_2.63	62279	47399	73928	85696	61707	80409	46261	36425	173010	51239	46198	14228	58890	74310	24542	38922	46036	33928	57862	58208	55222	58403	52639	44738	94932	64592	67527	57527	38866	73086	82557	67844	81046	39707	69659	73526	84493		78382		75182	89124
294.132	2.63	278	0	100	99.3		294.1317_2.63	47855	46918	80806	100818	62456	89313	53549	54732	203881	51162	58720	166888	115733	80664	25891	52975	43852	54982	88618	74173	57797	36053	68865	59636	90603	73427	78814	65054	61378	76386	85910	98205	79324	48096	79819	73635	91546	173708	82991	25973	97016	63383
294.13	2.64	278	0	100	94.8		294.1299_2.64	78083	47174	76900	95629	61281	87705	58035	53924	197019	52895	51319	170070	117015	79421	26085	52403	23037	54966	86855	74102	37421	62349	81795	55156	90985	72263	77115	63914	58479	76131	39301	96230	83514	66934	77267	71649	91485	166162	52496	31481	97348	35943
266.127	2.64	278	0	100	99.9		266.1268_2.64	22931	28845	12113	66557	10739	12436	51475	31408	10939	24577	18421	19903	28963	25338	9672	37349	30988	41693	36932	54687	39554	45983	35543	6835	28260	32328	29029	26253	42671	35939	59343	20904	29522	27891	15572	20288	22523	16447	54863	24823	47278	82451
198.054	2.65	213	65	100	88		198.0541_2.65	35386	46033	34073		66359	28400	33775	46131	37949		34140	39940		40355	40169	41420	44985	50220			59684	20769	10391	56408		40191	41342		52007	35535			29141	36086	42467	125219		26688		34300		14847
192.064	2.66	276	2	100	99.6	quinic acid fragment from neoCGA	192.064_2.66	22501	25158	36150	45637	71307	20876	26024	35808	8133	160637	211934	27993	265405	34289	16757	50754	17922	32080	30066	25725	33275	42875	46904	61156	26037	20574	21207	21190	31182	17832	18063	16134	38422	16151	152743	152915	222941	10307	84186	12754	12987	162430
354.096	2.66	278	0	100	99.9	Neochlorogenic acid (5-O-caffeoylquinic acid, neoCGA)	354.0957_2.66	422744	538824	830022	66923	1601160	480703	604368	732203	85351	233010	336563	463352	516798	10689252	347023	1095125	370738	589776	8746669	461898	725960	909397	1104434	1410295	495707	409338	411797	426984	625050	391642	274096	315852	742402	328158	3451053	249770	263823	121531	1967846	239534	3930049	224017
376.076	2.66	278	0	100	99.8		376.0763_2.66	151741	191872	287707	25152	486961	164885	212314	232164	39113	1474846	117923	176447	171232	239748	119515	2952013	132000	200746	179781	148195	220896	280135	343008	450957	2318099	1994089	138664	2254434	226655	137810	84289	113175	251748	121137	65047	88413	102067	45505	710765	82554	86948	1293416
614.184	2.67	200	78	100	99.4		614.184_2.67	9600	11408	14987		11734	4632	8721	6442	41005		29090	25029	4855	4823	20449	5218	11718	25360	6920	16893	10750	3815	5344	14834		10252	3660	7192	11455	7204		3782	5863	6885	12603	8992	7425	7550		29495	4055
426.092	2.67	276	2	100	98.5		426.0922_2.67	23105	32706	18732	9495	25066	29379	37699	55141	371524	9175	35000	264890	23738	14732	72586	28296	32996	38631	25825	58358	34612	12474	11079	33584	12634	28832	19885	32371	40997	36037	6606	19849	15819	16148	44907	23772	17595	147617	24151	37242	30649	9211
356.076	2.67	276	2	100	99.4		356.0763_2.67	33094	56196	51260	8966	32458	24804	46818	30582	73546	44752	55252	19317	49354	42844	22263	15924	49736	61158	86998	37346	51462	7378	45386	30678	24836	29830	56054	52594	40454	20860	15424	53526	34977	26427	41569	43267	45977	94674	10803	15035	26094	26984
117.058	2.67	278	0	100	88		117.0577_2.67	30242	33510	23865	35133	45969	29029	32738	42840	361191	30834	26816	277051	30061	20559	20227	33926	36102	41390	38813	36075	28471	21639	27950	27079	10954	24675	14323	28233	21927	30202	19719	26937	18180	23556	23768	12967	16729	136408	14029	49616	37898	22486
262.136	2.68	261	17	100	87.9		262.1358_2.68	6568	7740	6043	9305	5280	8506	11102	15695	18452	6267	6599	7539	9863	4136	5666	12534	10732	10949	12790	19692	13445	5353	5597		8919	9428	5088	8220	9236	10061	16979	5689	7960	5470	5838	4276	4208	9692	9751	10407	9985	15386
143.072	2.68	275	3	100	87.8		143.0722_2.68	11736	12238	9522	16896	15213	18650	13994	16801	133087	9409	8684	99311	14897	9517	7526	9837	12832	14304	12241	17929	17595	11489	9711	9751	15126	13692	10711	9245	8482	9366	12621	9977	6111	8251	10880	10388	9688	71805	31912	17374	13205	7701
160.1	2.68	277	1	100	88		160.0998_2.68	12290	14084	11622	12809	17512	8624	11651	15742	151549	10675	11280	109200	13868	6760	8466	13459	14465	18570	13182	14244	9476	8735	12124	10294	5889	13059	7834	9829	12795	9285	8590	9733	7431	10850	12139	6296	8559	58827	6994	21525	12699	9846
204.09	2.68	278	0	100	99.6	Tryptophan	204.0896_2.68	325369	356878	275602	341826	461914	215600	369764	404621	4090692	302007	313018	3158180	375040	203942	296070	383131	384405	433347	357051	454532	293476	268114	299262	275686	140162	312852	167115	293756	3924	275217	249768	240318	237039	258161	330800	163651	250242	1797370	223624	651711	381549	226891
226.071	2.68	278	0	100	99.9		226.0713_2.68	151133	165922	136985	171324	228019	110826	170422	196859	1149590	159073	133096	953855	172794	102965	107178	163184	179522	207687	170551	181554	111419	119771	140383	123607	66838	140975	81699	141893	138905	125693	109603	116333	103618	120814	143609	56710	103055	633298	81758	288505	176474	107821
288.042	2.68	278	0	100	100		288.0422_2.68	54709	59826	51300	59377	81716	40237	61843	67180	296272	57874	48452	288759	62573	39583	37450	52577	65718	71326	58301	65184	46526	43329	49879	50077	29129	52429	32111	51014	51045	48963	43592	45305	39673	45289	49824	19880	41167	183323	28271	96300	60671	38732
294.06	2.68	278	0	100	90.5		294.0595_2.68	39021	34858	30139	40658	50711	29682	31575	42570	144345	30982	27556	130781	50337	26483	22740	33384	41777	46524	49380	43994	29883	31659	47313	27770	20339	32697	25468	34442	30417	29607	34786	30183	28549	27688	40944	23632	27753	113272	28085	53159	44055	29202
356.029	2.68	278	0	100	99.2		356.0286_2.68	28497	29688	24377	29343	39075	20322	28988	31396	113210	26903	26597	103493	31428	18218	18548	26914	31180	32811	26730	29818	20736	18099	23147	21671	13821	26401	16638	25933	24897	20144	17349	21023	18034	21457	25574	11050	21572	81624	14942	46067	29518	17203
261.119	2.69	211	67	100	100	Lotaustralin	261.1189_2.69	11976		8287	14369	106651	6897		3689	12751	7349		16280	7137	6660	6703		3227			4391				73549	6408	12071		8704			9724	22865	8240		41890	5353	14187	11868			5519	12934
312.085	2.69	276	2	100	96.2		312.0848_2.69	44397	16653	53449	45626	100356	63371	28789	25818	52086	14296	17424	24774	119840	48375	9040	69937	18327	17729	124514	41972	35384	142630	61114	36311	69928	33543	71390	13703	20982	44184	40756	75737	47506	43626	30304	80977	57259	55865	29022	15662	130234	29922
228.147	2.7	258	20	100	87.8		228.1469_2.7	61790	71645	38443	67922	30283	35132	91141	65550	15324	32835	34863	31788	109551	51107		77221	66905	99655	127216	121543	51976	67355	132455		31338	61836	47647	41664	98212	68557	47435	47832	31856	48745	40772	32177	22410		35906	44731	102794	72052
208.074	2.72	275	3	100	98.7		208.0741_2.72	125207	53542	92657	47884	167209	105061	70885	24043	42847	58195	26871	19907	223431	73895	18942	114506	35704	64963	100357	86891	80656	268795	84497	33151	99414	115923	127831	66336	47370	128507	131831	144319	85379	75181	50961	157350	101894	34854	80884	17220	229406	155663
144.058	2.72	278	0	100	89.5		144.0577_2.72	244376	47799	373506	39703	134564	223918	57134	367693	39409	156905	201836	43888	401946	365771	198235	130799	249488	314369	461993	91385	359331	496102	437415	85923	291130	243022	51816	280220	57388	233888	267292	220876	63150	239749	18928	79582	220753	42609	142671	169135	118026	225503
362.048	2.73	273	5	100	86.8		362.0485_2.73	20722	20115	13915	16196	24805	12156	21307	18077	134638	19039	16874	53942	25183	15766	10204	19919	25530	26742	28137	20956	14587	21172	22838	15215	8799	19374	9748	23234	19817	13342	10974	22997	17629	14220	22491	7419	11041	59155	14113	21566	16529	16929
506.033	2.73	274	4	100	99.4		506.0332_2.73	114060	128493	24563	29139	40295	15006	17879	139372		7875	10740	11671	15676	21152	13273	27699	12497	17906	116679	12574	21250	136843	27478	36444	127808	113513	12412	14323	18559	12662	8441	10138	21230	13153	76370	8803	109724	5310	47334	83967	84507	76536
117.079	2.73	276	2	100	88.1		117.0785_2.73	13404	14735	20176	16868	12765	16795	15575	15448		9405	15908	21812	20606	11673	13430	16198	13235	27577	14067	23121	17554	21314	19195	12372	16242	15604	12914	16412	12871	15208	24076	13979	15263	13284	18084	20200	15385	22817	19604	15186	20080	16551
610.132	2.74	143	135	100	99.3		610.1316_2.74		45174	47911		41723	39317	22440	109098	197968			168818	17465	18242	77793	38505		33347			27560	18413	19991		17484			20439	22086				16067	14487		19262		118412		29912
440.175	2.74	278	0		99.6		440.1748_2.74	16981	60605	16465	56013	67252	87750	43176	17085	124334	36711	73925	92920	105860	83421	79432	79196	53817	66544	106306	103829	44850	34381	92180	17523	92535	18926	96314	49666	63007	68480	92528	70687	7498	51193	32502	114552	91901	148028	77126	81442	24936	64147
331.174	2.75	277	1	100	99.8		331.1742_2.75	30752	30279	20313	55097	17539	18745	48846	40289	10456	26031	19476	22195	36753	21529	14633	35524	43380	33869	39950	71613	53939	39862	23035	9220	31832	31120	23374	38272	30060	30800	70437	22869	25287	20939	24592	18715	19595	18861	46245	23654	36810	63374
324.096	2.75	278	0	100	100		324.0955_2.75	657142	344829	593034	1328848	553858	490036	735639	302045	228232	716427	303027	527804	559810	438386	265246	455919	655481	535232	475408	569632	597371	704554	389806	233010	396410	644824	425728	1070753	912621	381825	877654	674234	460029	1074304	1013815	418727	992284	283989	906593	335400	431434	892210
224.054	2.77	211	67	100	88		224.0537_2.77	10993	12804	2628		20385		8951	7846	126191	6688	4488	4180	19997	14166		14844	14680	17543	27659	13554	10660	20030	32141	14596	1102	10867		18664	22934	4693		16902	15644		9838		3956	28305			3765	9298
534.155	2.77	251	27	100	88		534.1552_2.77	25787	23598	27099		28524	23128	14099	30913		9362	24275		34125	33860	11694	18302	6038	29051	33083	31213	30609	26905	28542	43416	27523	25763	10653	20649	23426	22662	16807	18367	14453	21222	18254	29580	27034			22086	12046
264.147	2.77	268	10	100	100		264.1472_2.77	28854	21011	34378	13863	17707	47592	10420	44187		10453	22761		22008	20398	23042	32828	12327	21599	13558		42265	30785	25970	11075	36369	29487	43514	8890	16162	23974	80000	21841	12990	17558	37817	63573	20244	605674	56067	26762	18082	14700
230.163	2.77	278	0	100	99.9		230.1627_2.77	80461	81657	45099	129476	36747	43974	101685	131598	25020	59639	52374	44771	107409	46515	38149	128337	92309	102496	121109	212847	107906	88380	63338	18984	63409	77080	60056	65967	79137	84909	130863	53108	45223	59470	61656	44718	40324	33265	102053	91216	109771	135165
298.15	2.77	278	0	100	88		298.1501_2.77	33622	30547	22174	46858	17746	27816	31516	42354	24538	24963	31672	30383	42646	26214	30070	38632	35479	41519	37538	59023	37159	34205	28540	15502	22698	31342	29771	27867	31379	34625	40255	26596	24412	30108	26500	27989	24799	15454	40605	44379	38328	41382
361.185	2.79	264	14	100	87.8		361.1847_2.79	26220	17056	25630	16782	5139	13469	29314	30176	18047	19415	16603	30309	8951	15025	12232	52696	30020	52898	21963	66811	16192	48276	42721	5198	13824	12890	17041	26073	54223	35232	11872	7336	26207	27515	13232	50797	8191		10750	21897	55301	16342
386.083	2.8	269	9	100	99.7		386.0832_2.8	30018	32630	5279	6022	57928	5451	29086	18398	30317	15340	23303	15833	46139	37656	4843	36242	37726	50172	73892	39725	37248	47578	80659	36294	5235	25647	7383	47234	57604	5874	11678	45532	39202	7643	33784	7465	6878	64722	13502	6070	4994	21057
144.057	2.8	278	0	100	87.2		144.0573_2.8	244356	300970	41296	46801	71575	221531	32814	40794	6151	162920	202729	29320	261637	362762	20437	410889	249172	35062	312668	257327	39858	47314	436064	554821	30450	239222	220009	281853	37461	233088	151676	221330	380745	19935	144900	16429	214720	8857	79658	155717	165357	163311
198.053	2.8	278	0	100	98.3		198.0526_2.8	141265	177463	18958	34095	42301	134129	199746	200375	30910	6450	121615	64727	147778	19793	117645	234915	13675	20995	166854	144044	19417	192418	31765	35916	163532	145712	134352	14435	204753	136026	92640	138269	230833	142111	99210	77457	121567	42684	43832	94485	90656	95524
768.117	2.81	260	18	100	99.7		768.1171_2.81	35765	44668	62651		89717	33492	54894	53753		18412	27580		37646	55617	22346	59036	32669	43134	40672	31709	49785	53907	63375	75746	42112	34472	32807	40507	51616	30204	12504	29736	57941	30412	14694	15541	26798		4937	14559	17140	16969
774.135	2.81	260	18	100	98.5		774.1349_2.81	19389	24930	33719		40333	22534	29215	30472		11394	15748		22349	29785	18526	33533	19346	24629	23384	17880	26830	27184	32240	40084	25640	20800	21785	24101	29776	18780	10080	17642	32244	17507	10136	11871	18301		3844	12248	12112	9196
746.134	2.81	261	17	100	100	Prodelphinidin B3-3-O-gallate ((EGC-C)-gallate)_2.81min	746.1342_2.81	72107	97508	140468	2217	235533	70065	123915	122269		35922	54341		79499	133398	51766	150172	68093	97308	98908	60489	116881	110425	151065	228041	96041	67624	66864	88203	119068	63692	23689	61309	140277	56727	26696	31351	54451		9510	33930	36797	26476
730.169	2.81	263	15	100	99.9		730.1693_2.81	276131	405247	637023	10207	1317642	249964	552030	570460		119563	206779		304169	577317	189640	720169	264555	430642	413055	265995	530289	510423	783188	1227919	385502	255228	244088	361221	522237	242733	90062	226132	628684	214764	85924	99846	200647		26416	105910	117162	93396
452.063	2.81	263	15	100	87.1		452.063_2.81	17653	20047	33184	3881	30539	17471	24434	17911		12327	15956		21495	29610	11553	30384	15238	17512	22903	19512	30707	27058	35410	30358	21668	16471	16958	18756	19899	15324	14645	18560	32970	14402	10191	12479	17070		5738	9854	12204	12003
474.047	2.81	264	14	100	99.8		474.0473_2.81	30897	31945	49540	8677	40914	30134	41707	19035		23363	25494		37079	43969	8836	43191	27482	33279	39075	29232	40389	41940	49636	37623	33444	26450	29836	32174	34936	34052	25506	31079	45689	25783	10948	23881	30804		15224	11701	28007	21795
422.07	2.81	265	13	100	99.6		422.0702_2.81	23764	28392	32096	6154	43799	23329	30195	32172	3775	19823	23228		26400	33088	19497	35400	23352	26182	27515	25148	28668	32218	35656	39499	28201	23497	21585	28852	32089	23314	16171	24807	32155	22551	16967	13388	25036		8685	17275	18219	17074
521.999	2.81	266	12	100	94.5		521.999_2.81	25992	24323	30459	6852	31821	24992	26722	24675		20072	22081		22248	29667	23267	27514	23003	23632	25656	20971	24723	27912	30636	28507	25283	22314	22300	23812	26659	24210	18904	23321	29893	22508	17682	18247	22799		10239	17936	17745	16499
392.049	2.81	267	11	100	98.7		392.0492_2.81	37708	44010	49745	9323	58268	35111	45982	51393		26842	31590	3126	37210	47266	34766	52657	37503	43313	41724	34489	43514	43216	51232	52704	38859	34079	32304	41121	43277	32081	22534	32249	44772	31704	27552	23543	30308		12870	25763	23874	22693
543.984	2.81	267	11	100	99.3		543.9835_2.81	32010	32820	35833	10794	34107	30099	33769	33198		24537	28076		30695	34619	27519	34808	27044	31352	28731	28716	26991	31910	31595	31447	31128	31301	28396	33647	32418	30966	21185	29410	33137	28058	21562	22732	29070		14657	22678	23694	22430
408.014	2.81	268	10	100	99.9		408.0144_2.81	45239	51250	62614	9550	73780	44743	57524	57516		34668	41693	4513	48573	59632	42085	65557	44312	49575	51128	40905	52398	54046	61873	71178	47620	43413	42176	48916	55850	42830	26242	37486	58979	39007	29362	28386	40204		17394	30917	29398	28784
512.047	2.81	269	9	100	98.9		512.0467_2.81	41996	38607	47282	10997	46774	37691	45549	39271		30722	33427		38899	42665	36181	45932	37993	42670	43265	36361	38130	44474	45514	40728	47979	33890	34920	40455	41484	42189	27139	41803	45518	38396	25479	29803	36556		21424	27921	31001	29562
180.043	2.81	270	8	100	99.9		180.043_2.81	150203	184904	223494	33627	335308	146022	212663	216192		103298	129076		159211	217419	123798	245928	149245	185112	187739	156965	212221	200381	257807	331439	170091	149060	139670	179638	213517	140849	95966	139426	238818	142885	103656	91399	132284	20327	43504	97185	100293	94991
528.019	2.81	271	7	100	99.7		528.0186_2.81	69052	71973	80979	20044	84494	71852	76603	74143		55963	62581	9202	66578	77719	65366	79625	65803	68805	66593	55575	68575	75970	71802	77972	72466	66560	69291	77287	78383	67371	45380	63267	76377	66194	49391	52124	64905		32202	50998	54227	50541
398.059	2.81	273	5	100	99.7		398.0592_2.81	100361	112456	129421	24960	148297	102071	119258	126588		80467	91062	7924	102699	123827	95552	129933	99517	105271	103197	94842	111214	111543	122883	133749	107686	103825	97415	112403	117852	98312	65208	92267	127625	96156	66029	76753	93372		39137	71000	75033	68703
438.046	2.81	275	3	100	100		438.0456_2.81	259980	288430	336083	57714	401234	258398	310844	326400		192669	229616	25185	267740	326845	226471	351837	242564	292979	284112	232644	309928	314877	344913	389721	285486	256880	240349	280947	311900	245838	162482	235233	331889	238348	161806	175118	228290	8669	90531	173964	182969	171910
460.026	2.81	275	3	100	99.9		460.0264_2.81	111125	117061	135573	26669	145191	109812	124144	128889		88917	100982	12084	108532	129135	98845	142700	104788	120537	113116	98111	117305	127201	136775	141559	119165	108178	108638	120490	125934	104334	76444	105510	130490	103448	70699	79850	104426	2885	43219	78110	78423	73754
192.064	2.81	276	2	100	99.9	quinic acid fragment from in-source fragmentation of QA-conjugate_2.81min	192.0639_2.81	264896	317371	384787	49324	617957	243660	368747	377644		163574	203736	28519	270077	373239	194392	428711	255460	322973	322222	258662	356608	344583	434961	577396	300864	250989	228535	281609	354091	240774	163797	228236	397551	222981	156102	158298	228610	10644	89342	153580	166737	165525
354.097	2.81	278	0	100	100		354.0971_2.81	6681336	8516466	11286159	1069491	19609114	6177535	10327594	10667184	87121	3903289	5484140	464952	7093192	10689709	5250076	12302947	6432841	8871996	8746930	6723363	10349162	9572698	13284701	18447568	8106519	6298838	6077956	7634422	9805585	6075542	3740412	5711245	11208618	5474212	3453847	3712690	5396084	133258	1950267	3698938	3926374	3671013
376.078	2.81	278	0	100	100		376.0776_2.81	2061515	2379364	2851007	414650	3474154	2022889	2603350	2711436	23581	1438201	1794514	171487	2128268	2699027	1770393	2923592	2019905	2405819	2282790	1964541	2532925	2505618	2907397	3281993	2275275	1971101	1944902	2231245	2542127	1904520	1243466	1853674	2737145	1858031	1227979	1347152	1805758	50146	701273	1353482	1399424	1280420
372.107	2.81	278	0	100	96.6		372.1072_2.81	6610951	8422373	10967353	1083705	18726007	6174403	10109901	10430097	138184	3934695	5444407	540745	7019148	10353432	5314970	12130866	6397617	8785217	8500761	6730867	10195935	9414551	12747830	17687860	7934212	6240343	6034446	7517121	9642229	6038088	3684701	5593396	10925239	5478563	3442656	3791892	5384647	161180	2106228	3702867	3966996	3748527
374.12	2.81	278	0	100	98.4		374.1203_2.81	2100337	2512804	2994631	443855	3773402	2125270	2773981	2853761	30629	1533619	1916559	185725	2228316	2849981	1850288	3086886	2119104	2563455	2467263	2091554	2676719	2658564	3092475	3589600	2408988	2075040	2043127	2347059	2690525	2004315	1318737	1953223	2886715	1964635	1304128	1412597	1896868	59282	740274	1428862	1467858	1343298
728.197	2.81	278	0	100	99.5		728.197_2.81	105528	57796	67704	76094	55472	109116	57858	70849	208646	48556	81112	148368	108657	78929	87029	78573	126600	152718	93473	119854	149786	95014	89167	48113	87389	100047	75055	54337	149778	74781	171833	75256	98079	99746	200412	122274	111078	184890	110594	114295	86447	73570
136.052	2.81	278	0		94.3		136.0523_2.81	51225	60859	76870	27271	164585	43786	88189	84493	367293	50909	49929	290698	52357	73118	54296	94436	75021	87028	59045	60978	86296	65662	78470	127524	65522	51015	50077	80405	85064	45459	974341	42938	88797	60567	35051	30803	43526	460310	840347	39543	35258	497194
357.099	2.81	278	0	100	87.9		357.0995_2.81	34368	36361	41864	19062	69085	34688	41057	44193	29339	21698	31442	25995	38718	45954	29545	49302	38689	44757	41739	39410	47439	46592	55107	55299	38475	36794	33585	35302	48986	32830	38588	29729	49370	34537	42735	33394	33289	28090	26271	28818	28693	23067
250.046	2.82	183	95	100	87.9		250.0459_2.82	6492	14432	5736		7847		5400	9214		6533	18242			3612	38999	8045	7476	14473		8627	10701			10162		7098		5338	5737	6410		4158	4794	9049	8513		7645	4626		33964
596.002	2.82	268	10	100	95.3		596.0022_2.82	33423	34727	37016	12331	38709	35709	34343	34007		32450	33982	5878	33980	34394	34894	34227	33207	33898	32448	27818	32399	33564	34064	32637	36214	33099	33120	32821	33229	33232	24976	34646	36145	33708	24700	27161	33401		15272	25388	25899	24704
534.034	2.82	268	10	100	87.3		534.0341_2.82	28519	30705	34739	10200	27578	28025	33682	26364		25785	26830	4052	27923	33316	26465	31039	28952	29395	29474	28088	26996	26862	32159	7905	31208	27325	30262	30258	31980	28587	21216	26775	30121	30307	19424	23248	27169		15074	22903	22545	21406
136.053	2.82	278	0		88.1		136.053_2.82	43225	72503	20501	47288	172341	123757	79014	92963	32345	51410	73280	24918	185226	96243	55539	106612	69622	79341	157628	49937	34802	56853	122991	154757	53879	41334	45812	76542	82155	44543	113126	52991	95311	65956	51167	122359	114598	28069	87155	45385	118930	79238
316.104	2.83	264	14	100	88		316.1041_2.83	19351	23488	14510	21649	42773	17902	20614	28163	18315	16498	14487		28555	15836	4059	30386	31698	25117	31508	36556	33782	43668	14730	33648	21012	45590	20138	13867	15498	25681	23578	12616	16991		17772	13903	16857	12761	21741	17490	35800	29021
294.124	2.83	269	9	100	99.5		294.124_2.83	40815	50580	22724	38498	29779	28779	50021	68814		23956	25861	24603	68479	30372	18268	74155	39228	59566	74545	103173	55986	53935	41103	14723	40271	42359	33935	30656	43560	48266	44203	32193	24381	24880	45364	29174	22055		26852	43269	70524	60775
262.097	2.84	252	26	100	88		262.0966_2.84	15652	11568	7141	13029	10971	20924	9952	22858			7221	6552	29056	8225	4687	18992	9480	12603	23077	31983	16958	13763	8832	7761	12861	15995	10139	4617	8509	11573	28168	2932	18489	4260	8765	13946	12389	5055	25097	12058	21745	15486
594.134	2.85	278	0		99.1	Prodelphinidin B9/B3_2.85min	594.1341_2.85	23284	34004	29065	10751	35950	26199	18726	51559	62675	33465	48800	74390	18461	20594	64242	38311	19836	29227	58145	32143	34842	10921	71940	67720	57846	57554	23910	23712	16323	16692	19140	28089	52673	12990	51288	17873	47773	321064	32749	32780	15998	16014
423.175	2.89	213	65	100	87.8		423.1749_2.89	14028	46527	41875	8510	49789		10118	39333	28206		17618	33734		53543	31460	7616	34403	39645		10059	53286			18468								57910	47230	20860	50493	10308	36051	77730		38211		23565
222.077	2.9	252	26	100	87.7		222.0766_2.9	10858	19781	11062	5672	14936	3596	14382	10677		15034	9818		5973	11177	8196	9904	14257	20445	6451	15354	5917	4709	8883	8784	5362	10924	3775	6018	14572	9436	4516	7932	4991	8396	5915	11051	7409	6719	9757	4760	6137	6357
120.043	2.9	258	20	98.9	87.9		120.0434_2.9	17183	26630	17071	80744	13138		26407	11425	43778	21111	15988	21483	15714	21490	13584	63701	22521	26254	79895	25187	9501	10063	107457	12213	5633	22613		7480	18727	14002	9461	11148		12591	25446	11328	12132	50763	70769		12429	6816
381.163	2.9	264	14	100	100		381.1632_2.9	134387	221296	109175	70074	163358	60709	168782	124552		168385	123754		106643	109775	90132	97672	185459	239434	84066	153066	73234	54154	83281	101259	68551	130693	59260	80827	182593	118176	62650	93082	68269	111411	101733	103808	96659		103421	53589	75804	92304
150.053	2.9	274	4	100	99.9		150.053_2.9	46687	69735	34716	25871	52365	19156	57048	38202	21900	54749	37547	15254	31505	38002	29491	34182	66857	78183	29930	52306	23591	17698	31072	34971	27410	48168	19428	27987	59289	39999	21110	30969	25715	36024	35852	34601	38764	25560	37746	22079	29483	36779
312.105	2.91	248	30	100	96.4		312.1046_2.91	9527	20899	8786	8961	16954		11451	8281		16652	10704		5515	7155	14573	7736	16126	22909	5395	12318	9013		6225	12969	9387	12482		5997	14520	10781	27042	9640	9066	8515	9715	10415	12383	3337	8810	8848	2499	7603
468.219	2.91	267	11	100	98.8		468.2191_2.91	133522	55077	60606	102379	24542	71170		36729	121086	27224	50532	79191	157951	70837	56076	52323	7930	8746	113720	27316	46806	81701	71194	25093	88036	87212	71302	6544		45295	67996	72573	82192	13960	141943	156999	104758	116858	50281	40807	173802	65275
244.058	2.91	278	0	100	88		244.0584_2.91	50359	27145	54205	25872	34288	38319	31697	35178	43891	22780	67951	89410	47801	31205	54999	43238	35142	44229	52964	43935	30817	42602	38206	44138	30807	33808	31292	24371	44049	27053	15871	36109	24298	32015	28860	29992	30674	55577	17535	90800	33690	24224
234.137	2.92	163	115	100	99.8		234.1365_2.92	6233	5091	5355			3609		3194	264394	6913		159071		3854			2563	4148			5791				3626	6931		4857			4346			5445		7039		192112	5313		4130	4828
638.252	2.92	241	37	100	99.3		638.2518_2.92	25481	23920	10180	54918	8865	13785	33636	24064		13962	11557		37727	15864		17800	19986	28037	43022	58424	28484	28852	31913		22189	23492	14901	19474	33252	27546	44649	20436	11984	15564	10806	13603	8729		29084	11727	37013	55075
211.048	2.92	271	7	100	86		211.048_2.92	11576	4949	15858	11833	11943	22697	4495	11717	8773	4814	7679	4275	21748	13415	5472	9592	2691	7303	19758	17348	16049	12365	19974	7338	16787	9626	15963	4486	5872	13518	21270	7421	8036	3614	13446	15408	11420	9388	26100	4762	19331	16820
616.267	2.92	272	6	100	99		616.2666_2.92	107847	102948	40451	238355	45502	60291	158062	99550	10289	65462	56157	12361	163668	68050	17851	92143	84704	129824	191434	263783	140910	118463	167082	16924	84560	104374	74013	85330	144937	121857	191158	84127	52211	62871	50892	51746	36868		132860	44329	158123	254470
389.179	2.92	274	4	100	98.8		389.1792_2.92	19131	20319	13871	17682	15920	10807	21982	25848	19944	8029	12042	5739	16094	13600	11595	23348	19333	30626	28033	34757	19942	22032	20217	7646	14325	18627	18425	10171	23681	18399	13579	11683	10335	12262	12048	18345	13435	34989	12239	17085	20208	13887
473.166	2.92	278	0	100	98.3		473.1656_2.92	76994	121938	56529	61889	30785	49464	94192	36111	163695	102734	82710	303352	56934	73204	54897	34387	134497	131641	85471	52350	67475	27586	46918	39512	50892	76280	43707	128889	100176	62385	27353	82533	55732	112433	113688	35844	83923	127833	27297	55971	57981	65631
402.187	2.92	278	0	100	94.9		402.1866_2.92	106300	37986	72425	60672	136704	114535	21722	61566	331581	16860	64059	25670	253425	83104	146434	56433	21166	34790	162141	93374	63115	432039	1291772	69374	112499	82402	85451	24293	22949	96834	97314	502896	57459	25603	107167	156648	1096735	67493	136019	49228	155125	113088
495.147	2.92	278	0	100	99.2		495.1467_2.92	23752	34765	15840	17242	9504	12246	28655	11490	34816	28835	25782	67435	15644	21195	18546	8973	34890	38148	20363	14757	18680	7587	17402	11033	11583	23217	12631	33637	30190	21765	9602	21836	16513	31034	29554	13805	25336	28646	7978	16066	15224	17438
356.076	2.93	278	0		88.1		356.0756_2.93	11226	11371	12685	6383	87809	14476	106122	18261	15425	96788	20282	38626	104486	14272	10991	46130	24891	129243	120768	93632	13810	32033	103893	18670	61958	12338	30498	21269	86990	13572	6000	13564	80065	7886	44823	26966	22077	208036	30791	10462	9601	68055
364.17	2.95	277	1	100	98.2		364.1703_2.95	83995	69091	63146	85750	48122	99950	78502	88312	157179	49346	94126	89608	378305	119066	95578	117185	44967	41454	119266	55358	161788	42969	92989	70535	142139	66647	75468	41082	22217	74836	205052	111352	111925	56519	100685	136947	128654	143316	211702	74962	107932	85340
458.14	2.95	277	1	100	87.9		458.1401_2.95	7653	15630	45555	10704	32328	33651	16675	4330	79422	10301	27057	29685	43871	51005	18477	14799	5233	28398	53227	41204	24141	36817	55769	20117	61686	14754	36917	22929	11076	13335	24331	14400	21585	12930	22940	49333	10191	60996	27049	15379	21848	27967
410.161	2.95	278	0	98.8	95.6		410.161_2.95	84146	60832	66214	83303	69761	53668	54643	95734	199541	70415	90763	190540	176657	102211	128440	161848	40580	60321	122017	189538	207682	168289	85129	68609	110595	85799	105818	53825	28002	54782	221476	129584	81341	40396	131956	136689	147536	364021	253211	95517	87882	113196
366.187	2.95	278	0	100	94.2		366.1867_2.95	52825	21633	65452	54480	42497	47668	27579	29461	102616	28464	30608	127666	142363	63470	37852	70140	17326	37593	83222	68821	128809	100173	71658	38946	78983	46180	43972	21880	30596	59964	132180	82542	62512	21202	72078	67154	50114	149428	134763	31707	46964	48001
410.176	2.95	278	0	100	88		410.1763_2.95	107386	50693	81556	88472	79476	57268	46239	63864	265496	47303	56425	164666	153884	32837	61856	111627	34829	53435	147295	186234	176164	205048	56331	63044	112559	90346	62035	48312	58935	58472	175961	103320	83023	39684	118770	105547	127758	303289	182462	69669	72478	110240
322.155	2.95	278	0	100	92.8		322.1546_2.95	273534	24434	47326	85543	55259	73022	35435	74434	150270	241289	50397	87501	111842	56559	40960	72382	407096	34986	129602	360828	79275	112402	52171	32337	70706	253174	72731	198133	252059	63958	98797	183651	159457	171371	178474	88046	73741	185045	97943	42665	84540	91011
139.064	2.96	234	44	100	88		139.0639_2.96	23284		38416	33545	31171	43455	16313		212842	23052	24044	159592	51962	25583	28785	32926	24274		40554	82493	45975	61551	33629	30115	38749	40819	46615		22484	39734	69521	38219	24641	15726	38259	45667	30933	403479	47482	21165	56810	29717
515.306	2.96	235	43	100	99.9		515.3057_2.96	13415	10199		5121	12208	7239	9568	27820			5919		31302	5943		21969	7554	7888	24643	42699	10449	7499	5801	6024	8071	12614	12207	9492	6428	12209	6415	11747	3885	4480	8360	10838	4833			11865	30232	28021
301.116	2.96	278	0	100	99.8		301.116_2.96	112581	67593	114425	157440	86236	147867	73514	104685	596226	70711	77850	598654	162041	96841	81874	132884	44360	72587	133448	134712	143049	173085	103053	63343	112725	104784	127225	78505	62840	83448	215884	101251	86316	83952	134002	161221	125607	1323032	322117	69258	114872	144655
500.116	2.97	243	35	100	87.3		500.1164_2.97	23988	24238	23272	21263	32223	34289	10407	30565	10850	31155		5101	34440	36627	15499	34490	33536	22841	35499	20106	35922	59533	11314	16551	31602	28169	25841	32853	18832	36194	30659	24422	26147	15550	53363	33373	39633	7678	29274		33688	25652
271.106	2.97	245	33	100	88		271.1058_2.97		22237		30149	20126		38490	17926		28686				34503	21301				29832	33521	33712	21544	28091	17294	32631	25965	24416			30699	60521	32791	30799	43517	22959	26917	17690	16464	20509		26797	31736
594.137	2.99	278	0		99.3	Propdelphinidin B (Epi/Catechin-Epi/Gallocatechin)_2.99min	594.1369_2.99	14519	110676	29402	12477	18071	63995	8161	88882	248068	4659	27267	339979	12523	75684	45130	30646	69559	103392	41936	24102	115531	62110	54414	18800	8504	74721	24027	6111	63523	59310	21753	2645	7728	43704	24765	58272	38741	76111	4092	118894	14418	15441
492.146	3	246	32	100	99.9		492.146_3	17811	32733	4662		22024	14184	19763	43904	31881	22636	28140	102354	21500		147076	56363	13812	54268	9782	30824	67644	26813	8161	48015	12030	16968	15899	20660	39744	30106		3710	11975	15840	8271	41047	17597	30043	6044	15490	11272
523.131	3	257	21	100	99.4		523.1307_3	15457	4205	21854	18331	6894	28731	4881	14703	18719	3592	11018	7579	26031	20097	12782	14255		4738	24066	18182	31210	32960	20120	6560	25006	13041	17793			15317	34953	22272	12169		13904	23922	18666	7471	40658	8548	23979	14060
356.075	3	278	0		99.6		356.0747_3	25344	71661	18522	7521	30405	23034	32903	29504	26149	31087	43969	26558	61300	48635	18631	21659	36481	52934	44850	28618	38075	16771	67311	38415	50999	23961	35845	63465	36400	13662	8514	38516	33269	8457	58194	35306	25770	111456	11591	14640	15046	43643
210.037	3	278	0		88.1		210.0372_3	141927	38488	30105	37827	86377	27474	60555	135989	273497	53667	34781	96241	66561	31858	32631	141680	196715	84815	46435	32423	70036	114663	40480	31395	38436	140157	25321	29073	53753	29096	44930	227269	149559	41209	32009	30355	31650	67677	62687	25304	36032	112360
406.217	3.02	244	34	100	99.6		406.2173_3.02	64523	24057	57365	40779	48299	73023	14924	35265	86031		30107	43058	102235	59640	24294	42955	15203	28520	99959	44851	34969	66580	67041	38864	55796	37539	57159	28391	33736	50707	64847	40079	36004	22118	68438	93030	76172	158416	53399	37615	69708	49527
210.037	3.04	278	0		87.5		210.0375_3.04	35005	222699	41432	56875	223767	45558	230929	36670	25909	169287	270770	113789	286654	179489	1953	35682	222204	311339	373115	269019	285269	23220	305695	219596	7538	170863	32003	225303	215196	36323	57408	41828	177560	55082	280766	50736	1685	525981	76956	50671	44172	26616
424.191	3.07	196	82	100	98.3		424.191_3.07	17070			28084		77802		26758	136775		36217	152634	47719	26656	60683	53644	31910		52255	92152	92014	42125			41127	42585					100717	23805			16329	70137	98447	236057	49855	16583	59414
444.197	3.07	278	0	100	99.8		444.1974_3.07	60311	58498	51429	17240	50822	50446	58975	59388	24921	44162	96584	34137	90273	46801	97246	24972	41381	104397	220094	73687	46873	32141	67262	44757	37820	61485	68054	44868	264043	70564	68306	78461	57559	69165	39344	45439	38547	111487	29871	123217	56135	25237
282.147	3.07	278	0	100	88		282.1466_3.07	38315	33799	35635	12756	35645	27576	36321	30611	12871	31371	61386	20699	51408	27111	64305	17036	24212	66077	46608	43363	26525	17931	45553	30579	19452	36103	43947	30025	43087	44123	5058	50451	36257	41313	26668	23274	29543	11263	5115	84546	32882	14004
372.18	3.08	270	8	100	99.9		372.1795_3.08	50313	27168	57288	14854	15929	123915	36941	36834	22174	15369	8878	31153	126129	22278	14268	65187	44097	28109	54796	227251	100109	125498	36382	22543	102717	32591	30939	12366	19668	24695	739028	27215	35632	28432	60393	43233	56489	77977	310730	19907	65718	27137
583.194	3.08	277	1	100	99.8		583.1942_3.08	26321	34343	16830	20274	14396	10077	42036	11020	10178	19183	12945	10328	21044	22804	7880	15237	44679	40711	29478	28406	12621	17113	27777	6507	18323	23539	16188	24280	38184	28421	14734	18741	18868	30241	18223	12969	13484	9138	8102	11885	22659	17860
210.038	3.09	216	62	100	88		210.0378_3.09	55253	88083			75238		84573	50402	101116	58884	97505	19847	91147	64567		58242	38927	120198	128540	87292	107003	41764	58722	45262	6044	29438	3947	79644	79580			53819	63178		99840			120595	16638		1861	42475
483.195	3.09	244	34	100	97.6		483.1946_3.09	14736		11911	12080	18468	34369	10108	14790	9750	10815	7311	6186	14882	27110	42621	20454		19966	30059	25947	12972	10242	24234	11558	31483	12706	31557	12776	29129	12112	20729	20161	11288	9121	13848	26567	16935	33057	10374	3888	23865	18924
420.198	3.09	255	23	100	100		420.1984_3.09	235030	4209	277594	247876	157188	413893	55457		67606	68670	19809	46007	48061	618374	728447	163220	6273	164388	642612	557578	18295	206636	453608	103824	211794	224387	76009	90268	404773	51549	62916	48083	236490			757705	406285	49018	59298	20200	670100	426947
488.187	3.1	254	24	100	99.5		488.187_3.1	23007	14256	34408	44395	17596	41066	11114	20976		22752	7006	16516	22301	51726	84474	19694	15349	37781	67877	56309	14403	34554	45721	18157	25779	30448	7770	25052	47195	21884	8012	13905	32896	8370	20209	59970	55292				54763	55023
468.126	3.11	241	37	100	86.7		468.1258_3.11		41198	26125	7083	38408	38107	30670	62865	86415	40965		29380	26409		71788	35737	52946	43076	18072	51317	64663	7873	20908	54065	37486	44523	46310	48663	33073	44015	18787	29495		25163		18746	41333	35670	5771		11614
340.082	3.11	257	21	100	88.1	Esculin (=6,7-Dihydroxycoumarin 6-β-D-glucoside)	340.0819_3.11	48865	45903	7937	21889	74470	23152	39456	26510	96253	17827	78935	19595	106021	58780		46786	42216	83463	103665	61936	112258	52972	94861	77885	32010	50744	16360	50049	67552	8465	12294	69070	62159	7370	148162	20578	48629	143342	13760	3066	18681	33728
350.025	3.12	237	41	100	99.9		350.025_3.12	34281	27875	33740		36026	12846	17038	31356	20460		136077	30115	15390	34058	96889	107348	12855	49907	72834	43286	46895	27863	42034	58477	95737	32330	49517	15409	27398	20891		21278	11877	16449	45195	29947	25342	10186		133644	22526
408.07	3.12	251	27	100	99.8		408.0695_3.12	12003	17617	7321		14530	4931	12336	10024	19108	10448	23773		29878	12740	4299	14247	18818	26330	48559	18414	28175	16493	28626	18805	5120	12207	5384	11407	20291	6217	3464	18093	11009	4546	41243	5101		39842	2575		5132	6164
328.043	3.12	253	25	100	99.8		328.0434_3.12	74775	52213	60573		86917	28256	40170	90689	20022	4638	321243	17036	35414	72615	253405	246078	28368	115475	171618	105475	98353	60485	87415	130214	231662	70556	111277	32009	64698	50694		52441	24723	40570	93695	58344	52763	6951		304639	43428
176.032	3.12	256	22	100	99.9		176.0317_3.12	36478	25333	55684		53476	21582	19767	63485	12287	14480	166969	4563	17339	34983	111651	128651	17429	73594	99752	59511	56019	30088	44311	77340	128711	47643	67531	14958	31989	45328	14031	35308	15146	20483	52836	41663	32908	13930	11826	163227	37610	10673
386.083	3.13	277	1	100	99.9		386.0826_3.13	34672	257879	163219	80304	52507	128397	32556	34510	72288	8498	74755	12115	83259	37250	111797	46045	38389	81395	107758	58337	88585	49159	88568	51945	194753	176580	124247	34990	66695	156648	111611	50037	34665	134773	116968	123478	101252	139750	71269	97304	145915	7541
368.167	3.13	278	0	100	100	Lotaustralin anitrile-6'-apioside	368.1672_3.13	269878	389237	180736	104044	271967	150295	208416	350834	1347937	236534	278690	1556083	181906	167453	698189	423421	358607	545459	187709	350838	256082	517543	207927	286737	128014	365090	145535	147838	234468	274154	152555	175452	163828	171819	179144	170486	175509	1483395	219454	357978	133044	125570
315.178	3.14	275	3	100	87.9		315.1778_3.14	30039	30353	21810	33289	15222	21080	49377	35225	10654	17292	22517	19340	45823	16860	12634	29176	38489	41290	42054	43540	37584	30851	37222	6303	20459	28076	24042	31856	37111	23560	34310	25350	17635	21425	26701	18655	14561	15432	25271	28515	28587	35965
315.213	3.15	238	40	100	87.7		315.2128_3.15	10577	5194	5478	8822	8169		8528	23884		4785	6070		7665	2900	5486	19747	13885	4880	7361	22012	24059	11523			14485	9436	7369	9884		9487	12561	5585	4466		6644	4122	4918		6825	10526	9925	25559
138.032	3.15	278	0		99.9	salicylic acid fragment from in-source fragmentation of SA-conjugate_3.15min_1	138.0317_3.15	105791	193542	111779	238063	135229	244100	119918	232161	151800	124919	137596	270898	310507	91021	83950	107047	162480	75777	296627	101899	208426	181514	207193	215123	110546	100028	207750	175113	156003	201799	436994	196204	87563	178640	264411	112615	198658	214792	312034	62546	265006	215592
138.031	3.15	278	0		88.1	salicylic acid fragment from in-source fragmentation of SA-conjugate_3.15min_2	138.0313_3.15	250388	63498	247022	322182	291861	98137	222744	83618	27994	207768	274027	43858	83411	227108	39398	232219	55394	38615	71332	299639	376722	339853	82085	53779	259495	245168	70798	83014	70726	85391	569589	69338	200153	84595	59204	67583	80191	39166	407994	26978	62044	319779
692.193	3.16	242	36	100	99.8		692.1933_3.16	14154	12317	21293		120866	12580	7118	41060	6250	4422	7751	2788	10713	10324	3948	53364	4945	13843	9740	7829	12667	80663	23755	160286	13184	11291	12081	4877	4971	12284	9131	5459	9659	3237	4644	6143	8593		4293		11467	4862
534.19	3.16	278	0		99.4		534.1902_3.16	48911	68476	100720	78358	70749	105557	47414	56058	237134	89325	103567	55731	83320	50537	110060	64862	78539	117366	57449	120076	98857	95864	144842	63849	56327	109300	53732	68278	27100	151174	92278	114052	65802	78494	71634	85434	102867	94084	105076	65404	137649	95009
534.191	3.16	278	0		98.8		534.1906_3.16	144738	60726	2618	33759	22543	129110	7670	7553	275502	62421	31506	159487	26375	109374	135353	21580	34196	73075	175581	144634	24735	116701	140183	26856	133771	66502	178911	26071	26425	65221	26899	91740	62308	66204	151740	171404	219209	357977	25277	79557	119116	139130
240.136	3.18	238	40	100	88		240.136_3.18	14292		24641	13560	6753	19554		5063	19635	3273	8320	13971	10906	36611	7777	9687			40015	22580	4834	20956	52545	5028	41650	14457	33108		7349	13411	10510	23009	7120		5859	54539	47040	51285	9236		28245	14811
402.186	3.18	278	0		98.1	11-carboxyblumenol C-9-O-glucoside_3.18min	402.1864_3.18	54144	52752	745389	645784	330419	892410	54860	287911	768978	188017	532205	473679	325571	783294	12962	421473	266398	216744	38602	29124	378576	40472	1506731	220962	18040	634572	1319793	60762	256686	932684	626382	898512	193761	32595	30442	115582	27003	1860664	230299	46879	112365	723744
502.129	3.19	272	6	100	98.7		502.1294_3.19	111084	156060	64730	4378	44904	76999	120494	107754	15036	57310	88071	12759	74490	136545	136545	52084	171851	154309	126494	93481	91235	26799	103588	42334	181906	106698	112666	152300	205884	160173	13623	101572	59615	78369	230458	96083	94669	12670	12915	174310	130945	14804
402.187	3.19	278	0		99.8	11-carboxyblumenol C-9-O-glucoside_3.19min	402.1867_3.19	333109	195556	487653	310650	146871	413215	815262	107252	1568569	78475	176406	815412	304079	853777	139297	210002	538178	68688	852286	432006	148530	461395	1208330	102793	890757	320680	738255	197357	121988	330100	258788	508905	174281	172472	159196	1212795	1034471	1203333	220898	203640	601207	333659
1066.19	3.2	211	67	100	99.1		1066.1945_3.2	20178	11462	36731		81285	37871	3737	56516	5847		63088	4244	12519	8019	114603	50920		26238	13543	32379	26692	14665	17568	197599	26307	20553	40741	6614	10910	13910		7319	7870	8068	19676	19598	8113				17862
301.163	3.2	253	25	100	87.9		301.163_3.2	10101	5193	3515	4002			9481	9039	5291			3596	7197	3632		6616	7221		5336	10247	5780	5640	3973		5816	8680	5678	10572	8140	4689	13394	10152	7105	9423	6602		6687	9026	6114	5031	9954	20215
330.094	3.2	278	0		99.9		330.0943_3.2	167167	371856	38944	41728	163624	96267	291769	346226	225362	289320	92956	144624	150962	47972	450971	293469	246141	274750	38105	243173	509416	105817	38316	240679	52992	154500	107339	262473	238300	163508	41008	50577	127531	174283	74416	133057	197346	259060	74846	70049	90369	115376
330.095	3.2	278	0		87.9		330.095_3.2	194019	388653	11416	15198	181429	117143	308790	380834	44409	302076	157085	193727	163964	14711	483337	313727	264922	287190	12351	265536	543363	130093	38613	261978	26006	177718	136427	279204	260788	184560	43609	25550	147233	191305	40374	170387	217160	278767	92244	105017	111713	141382
240.064	3.21	214	64	100	87.9		240.0642_3.21	13917	31113			15057	7142	24837	32992	36392	23549	10118	23312	11870		37180	24323	19546	23662		20429	43568	11094		20742		12737	9050	22176	21805	14149			13156	15191	3588	9965	16395	26094	5445	8673	8448	9389
210.054	3.21	275	3	100	99.9		210.0536_3.21	69707	159329	17144	7778	80668	45356	129373	160484	139302	111702	46733	83287	58187	70254	206726	128254	113531	119497	54310	108351	227886	45407	6005	102338	6116	71474	50669	108678	105430	72656	3762	12552	60114	82567	25501	58553	81065	98392	28224	38454	35020	52599
426.204	3.22	173	105	100	94.7		426.2035_3.22			8328	28157				6238	82289	25548		131119	37244	7516	37509	18669			27960	58572	52281	62999			15949	29191		3712		9966	91826	21814			16137	35740	21006	139930	44239	29896
176.069	3.22	273	5	100	99.8	Isopropylmalate	176.0689_3.22	59710	139074	100698	116368		70137	145127	27516	15527	136527	62541		49296	60763	11387		140615	73709	51094	24098	31556	1109	46228	8495	54863	60667	26546	112909	67930	47154	20650	43990	63323	95880	81450	40229	50482	5876	41781	12524	60651	66028
278.136	3.22	278	0		99.9		278.1361_3.22	78857	1023406	84758	1035676	70219	1186424	1275211	69613	1296295	66146	750624	1473617	1343861	1590723	44303	62816	866506	1088132	1241466	1058928	82199	62037	103540	44659	1341771	90722	77601	1349632	1205659	82327	85805	94301	1178815	1313533	68965	1185834	1248648	1354611	72217	374354	1050825	78441
300.084	3.23	268	10	100	88.1		300.0838_3.23	16432	16298	13276	10892	17282	16166	8829	17983	28636	11325	14707	23105	18191	9769	29652	11045	14596	33393	21291	15889	19998	23302	17556	10817	10392	14089	7923	10932	8809	6808	24719	13489	7556	6765	21244	46598	9547	27514	9036	16947	6160	13276
632.105	3.24	224	54	100	98		632.1052_3.24	40795	17624	19096		29456	17443	34765	191803	12079		109699	12444	9770	27123	96153	47767	25573	25728	15340	32091	134926	11263	8085	50043	20146	42321	19555	47350	15187	17131		44410	17650	6919	69193	12333	6462	7687		41155	7636
126.032	3.24	245	33	100	87.5		126.0322_3.24	15213	14057	20739	7597	14797	24921	13165	103675	83586	6723	37850	60486	9381	10710	52462	20465	21250	19295	9255	19266	25243		7332	36533	11280	18365	7003	21350	9095	7279	12370	24516	9265	11061	38832		10291	5495		38660	11016
336.084	3.24	253	25	100	97.8	Caffeoyl shikimate_3.24min	336.0836_3.24	28943	39550	36154		47900	33146	37065	153535	22710	21925	51957	22097		31909	88686	39427	46466	44364	17619	31037	50695	26037		82285	38366	37321	21102	37352	14668	24545	6825	41698	36058	4369	52430	12194	15421		8279	57368	12113	6602
178.026	3.25	207	71	100	88.1		178.0261_3.25	10273	9063	11806		10495	12944	9857	59465			21053			7615	30094	10415	16225	10601	5433	11633	13704			13501	6933	9648		11092	5649	5289		15179	7694	4351	25567	5659				25303	6184
295.069	3.25	262	16	100	87.1		295.0693_3.25	13816	6515	11437	12325	8560	15204	6635	5080	4862	6948	7276	2977	34619	16508	3885	7461	12085	13808	26540	15967	16200	13510	26584	4436	9095	14078	10316	15201	7545	8587	17461	15218	15185	9040	27927	17089	10951	7717	15099	3395	15765	23409
256.094	3.25	266	12	100	99.9		256.0939_3.25	24533	25073	23219	11362	18055	15804	24723	17460		15206	38494	5093	34157	19717	37655	14139	36643	48207	39827	29125	30659	11032	30448	14628	14343	26882	19391	37372	45270	27398	7341	28165	22674	31394	26370	17558	20029		8924	41951	22104	10964
574.148	3.25	275	3	100	87.2		574.1477_3.25	15934	6146	13496	14503	5070	5777	9725	5285	68789	6875	14801	13560	31904	16984	8896	9993	10584	10638	35882	35467	10222	18620	15492	5767	12745	18972	23027	7685	11233	12579	17022	32457	17442	18827	25685	31323	21605	129611	19924	12399	22427	5947
444.197	3.25	278	0		99.8		444.1968_3.25	139487	123662	109401	125687	92779	78444	110691	158794	65788	71095	203371	80824	275664	120981	190710	83698	176663	291158	231650	269352	223446	147181	164884	65898	88731	135809	105091	176705	262399	140742	131027	138469	114340	162963	119458	78509	101309	176723	138589	220691	143948	140937
620.153	3.25	278	0	100	96.3		620.1533_3.25	34956	18220	19890	16478	11917	36492	15468	5639	134579	16179	28595	30090	40112	37150	24382	17933	15885	30850	60804	56964	26700	27796	29393	17331	25714	31839	33426	7817	12957	29196	22590	47498	25223	36990	57196	44201	33299	171845	15940	25793	31260	11503
444.199	3.25	278	0		95.6	Dihydrophaseic acid-glucoside	444.199_3.25	395723	290200	333654	199990	323851	366464	302271	403712	227830	231431	463452	35119	602785	336559	434979	235349	348907	549035	544113	269501	454372	161100	453723	240370	309312	375741	369301	368066	463200	393492	120439	407130	330348	352257	360602	382896	390680	85241	91017	490226	434619	70204
344.145	3.26	275	3	100	89.9		344.1452_3.26	40025	20971	39385	39350	50586	52600	13442	36866	33064	24365	53421		148181	49163	26417	31967	34080	43434	101917	59244	61016	66253	43962	38867	51901	29849	42228	35983	19856	33833	90775	33709	39746	15206	42682	54822	52742	167437	72555	31035	44584	34698
408.154	3.26	277	1	100	85.6		408.154_3.26	31560	24915	39873	71771	24267	57302	19297	33269	69799	18570	27642	25027	83886	36485	37727	37745	17752	28626	65973	40228	80467	45831	39131	19380	37927	45360	49384	23976	20948	30374	59031	47541	21673	18509	84055	92475	66097	31485	84284	24806	55568	44371
406.216	3.26	278	0		96.1		406.2159_3.26	332297	165428	95728	64742	362444	132674	22991	218435	120376	122429	35843	13488	248831	45368	415825	287894	126984	267253	304310	584067	312098	481453	97539	32946	433259	84344	103240	25481	20115	89678	178505	80185	316016	18836	414595	239454	602489	288905	123509	181997	131853	102726
470.233	3.26	278	0	100	99.8		470.2334_3.26	60215	21326	61602	45545	40183	69741	29141	41815	168891	27190	41738	132159	150683	50886	56885	51720	14722	42729	110552	84870	119222	73319	83164	39898	64427	52956	62593	27424	25046	66259	176754	61630	39729	22705	78179	122718	78970	285638	87066	38225	75797	58097
406.209	3.26	278	0		97.1		406.2088_3.26	138158	125410	234349	194953	185388	344792	93382	59387	227015	78756	137403	58366	106817	222812	235915	66649	92148	190151	425521	354759	80142	277545	324248	139065	107566	224740	217381	125334	145127	191157	300363	179750	168310	106857	125102	471700	174890	411616	227145	54136	375033	221245
298.104	3.26	278	0	100	87.4		298.104_3.26	10009	5909	10692	2871	11389	8505	12986	114693	30603	12150	3467	5335	8125	11718	103814	129202	13966	7246	3360	99279	117371	117788	6083	15188	3271	9441	88723	28484	9194	60610	38462	15754	17664	12193	30467	9057	33624	24286	36144	93591	32801	28674
249.122	3.27	243	35	100	87.8		249.1223_3.27	2326	6573	7419		3908	6670	2639	7330	45880		5427	69473	4847	3564		6842	5074	4390	2690	11097	7524	6241	4544		2430	4640	5236		4104	4012	12971	3463		3691	7576	8133	4865	93343	14542	1762	4536
264.147	3.27	278	0	100	100		264.1465_3.27	149167	101536	171501	33791	72728	154478	64264	106449	1581412	47630	105717	2327049	118537	123936	68869	152796	65417	85504	95245	100447	134417	94818	161895	46562	143866	147224	145131	52475	109617	89532	171194	105072	71114	85189	174981	231521	125883	2970342	158743	82154	72920	39432
139.062	3.29	275	3	100	87.7		139.062_3.29	26108	7292	11911	54362	26280	22957	21542	44889	54099	44951	28705	100458	46851	11715	27609	13719	28656	22193	46724	71672	42186	45269	41798	25206	10496	25848	12533	46430	37205	13448	13387	64080	14825	70136	81237	20351	59794	140018	36815	11055	12904	34030
578.215	3.3	275	3	100	98.4		578.2154_3.3	60986	19927	49983	28210	60448	36101	12136	16380	33750	40574	49776	13406	19923	42928	29855	6299	24108	13028	11592	7612	35278		11556	54320	43613	39719	45521	37517	31089	25743	41874	57709	33789	26086	85330	48339	71011	65029	16451	26284	11848	57718
278.122	3.31	271	7	100	99.6		278.1218_3.31	86625	186029	52873	59636	41417	52769	104135	23068		170141	38044	19494	36085	57212		43455	116341	85827	61580	44786	106444	35073	47566	25738	126982	82254	48402	326921	76437	32271	58703	114393	68508	133043	46204	62171	40870	8138	26518	31699	60010	111327
368.159	3.31	278	0	100	99.5		368.1592_3.31	227746	254454	185511	225127	196675	250577	179547	266822	669964	172843	182830	385634	338342	221372	136524	308086	139218	165141	336852	278394	256619	372811	231660	125679	229354	221430	238116	73946	179751	226117	272525	294701	149779	147721	207274	249689	214557	947136	543851	115267	183366	308663
328.043	3.32	224	54	100	88		328.0434_3.32	35308	42919	75082		16711	66442	33593	53695	108545	8668		141066	26649		86304		61644	92704		134414		12527	22363		234694	33729	99300	15462	47873	19343		11299	15250	15412	51463	34548		44025		299259	21794	5747
628.16	3.32	269	9	100	98.2		628.16_3.32	161299	388580	40689		201748	74780	320555	104653	19793	209199	80200	29848	34490	135998	311426	47447	418440	130843	102329	209840	399772	11450	77811	130650	172427	239230	85007	283108	264327	150442	42035	93965	60987	161547	436619	85070	79115	21212		334874	142964
390.015	3.32	276	2	100	86.5		390.015_3.32	26579	38823	49993	8712	27622	42092	30792	42738	68740	23312	39648	102972	19870	21547	55041	26152	44290	54057	27050	21439	16963	18377	17181	33294	20469	24391	22997	18359	33250	22495	10729	14210	19851	15302	42982	28649	16717	29890	8320	24690	23543	14753
436.136	3.32	278	0	100	99		436.1359_3.32	294991	11580	78352	184466	33695	48341	6814	146298	734481	30332	353408	1061179	65181	42224	20071	35420	7149	12557	64812	39161	37385	74900	46491	26591	54301	287760	78221	12415	15777	410202	53140	251811	23335	11264	496164	77286	124755	78005	58881	17054	59202	221495
360.073	3.33	275	3	100	99.9		360.0726_3.33	959864	1390042	972015	527654	1521401	784646	1277331	1561914	181860	1446297	429361		353662	954581	677922	710416	954943	943884	475940	639864	910119	842909	389803	1627777	1222617	932566	776639	1078036	656021	893945	684922	605153	951319	760045	242484	689794	447593	25000	418894	499863	869648	832355
180.032	3.33	275	3	100	98.5		180.0325_3.33	874395	1308133	925864	478917	1578356	689561	1190345	1424745	97765	1341890	84551	63784	338650	846838	622436	647797	888290	891418	23454	43773	847648	12387	328517	1651719	1047295	843588	710262	1020556	654133	834758	12725	57472	930439	765342	60037	32291	28705	87999	398893	496040	28195	788728
306.062	3.33	277	1	100	100	(-)-Epigallocatechin	306.0624_3.33	465043	634489	1145300	131635	274600	945642	553498	962507	256774	155637	721936	156668	300680	237643	1159192	500936	942596	1459528	593893	418002	215076	184049	224445	437583	188468	366402	361299	210614	688810	308323	185850	140989	206733	199378	1086002	515076	158594	359387	39604	435745	339757	62710
307.084	3.34	202	76	100	99.6		307.0836_3.34		120174	20884		116158			168000	381431		80365	561373	132072	278992	107612	30370	10508	26246	100758			76394	70804	286838	291449	7197	518529				68029		250064		263202		48735	164247	36623	203614		11327
644.165	3.34	237	41	100	99.5		644.165_3.34	18578	20217	27514		28568	19136	13828	43807		5586	9825	4313	11493	12392	13748	14094	22821	29781	11790	11551	15514	19328	35515	35746	9017	13018	12193	6259	13615	10417		7146	6944	5293	7048	12875	6058	7312		6644	10390
192.052	3.34	251	27	100	91.6		192.0521_3.34	77708	139846	93055	22970	177152	62342	114660	158368		116151	22911		20922	74439	51800	40394	95079	86559	29357	54832	62441	67217	13406	226463	110540	71232	47248	95888	59369	76136	56029	46587	82445	69961	10496	55968	32280			39183		68841
714.145	3.34	265	13	100	99.2		714.1447_3.34	29418	62655	33910	7471	117938	19083	51587	80539	13654	58035	9511		6499	37944	17864	19079	40086	33334	11129	27340	23413	27910	10342	123350	45696	27214	22919	36368	17803	27436	16376	16420	31578	17889		16467	12516	5477	6634	16871	26080	20698
392.012	3.34	266	12	100	87.1		392.0115_3.34	27297	39335	27411	13632	43458	21847	34509	40623	1498	40025	14185	3126	7494	26330	18609	16617	29237	27039	12941	19139	23174	17489	2586	45983	36409	20561	21401	28728	18230	21692	17516	20749	24864	21371	6195	19239	14013		11599	16429	24399	22304
580.005	3.34	271	7	100	86.2		580.0046_3.34	29718	34339	28079	18067	35764	25007	33232	31487	5904	40174	16144		12660	25935	18553	23032	25999	28567	17769	19232	21318	25564	14978	29301	34287	30996	21242	31658	24613	27508	22647	23072	26321	27776	10061	20081	21856		16546	19241	25047	26076
338.09	3.34	272	6	100	99.9	p-Coumaroylquinic acid_3.34min	338.0903_3.34	3300982	5786015	3856990	1407449	7970903	2934221	4849312	7781223		5690992	1407342		1019593	3705618	2439917	2588983	3852718	3970623	1435577	2616769	3345234	3122907	1176344	11106503	4807509	2980601	2930914	3920183	2495281	3209718	2398859	2303703	3181973	2704469	562151	2590314	1714674	19506	1178340	1689173	3241200	3124462
386.078	3.34	272	6	100	99.4		386.0777_3.34	172891	259248	162066	80340	301085	129312	241873	268747	43519	226683	148766	29934	132555	179833	116486	161170	200446	247231	106736	176528	213640	170091	77146	330563	195974	177092	124673	196751	181951	157911	113304	151995	178849	133116	121770	125925	101067	102127	73922	99921	144620	144846
514.061	3.34	274	4	100	87		514.0606_3.34	57753	68556	59127	37271	79082	49788	71975	73759	13121	75375	37403	7576	31881	63362	43462	41932	59272	53240	33517	46684	49182	46218	34022	68446	65992	57706	49277	63635	54840	55371	51074	45236	59390	56154	19659	49367	47292		30124	41182	52862	47663
382.051	3.34	275	3	100	99.8		382.0512_3.34	212875	300620	221201	120098	342482	183976	294075	309876	5863	323705	113965	11729	103074	220668	152989	175310	236297	227928	114134	165350	193559	194832	102333	322861	270036	203387	173701	262383	181789	223053	151190	169933	228929	181545	64481	177180	155352		111386	140778	202853	185085
612.165	3.34	278	0		98.8		612.1655_3.34	1058137	2065102	513721	156664	1551949	1576468	874952	1594629	5531670	1370822	1904084	6821247	1008625	1376099	3042047	1198669	864703	2213433	890946	544831	1873324	399018	677636	1610028	1046329	1321025	1005334	1624234	1638541	1079242	1084182	713117	703769	917074	1486367	977402	865246	2409376	360421	2039199	1151658	323803
422.043	3.34	278	0	100	99.4		422.0433_3.34	213975	317629	247042	116130	366142	188498	291126	353295	27707	322460	124571	45699	94481	219876	170760	169818	242645	238974	108350	168156	200413	178592	93239	394477	277029	207813	175833	245392	185657	228756	158932	156724	210865	183051	62261	174034	151214	14080	104261	144369	206726	191456
294.12	3.34	278	0	100	99.3		294.1199_3.34	106040	73004	105852	50710	103296	100687	376434	468973	278897	373992	148456	29293	94524	80972	564216	387046	304423	102607	113730	173521	644448	125309	95931	85981	76026	98226	90447	348311	93236	90944	75856	101913	70949	83583	54473	86374	62294	64856	45212	195378	100937	107927
120.044	3.35	262	16	100	88		120.0437_3.35	12461	43068	26613		60690	26899	31235	59209	10638	44895	57608	21099	23861	18030	26551		21609	20357	6853	11435	14497	8149		85980	26055	12960	10120	19660	8817	15219			15432	11140	22869	4865	20449	13022	21080	46403	10947	19833
698.173	3.35	266	12	100	100		698.1728_3.35	148594	397988	185661	33804	687363	105436	302630	593212	16334	383973	40727	9957	24747	162975	77528	83545	201236	186097	37394	99372	138234	138917	29791	1054213	281889	134768	103004	202751	85514	146165	76993	76042	156903	94654	9525	86772	62131	4464	30939	54730	138172	104544
506.002	3.35	267	11	100	98.7		506.0025_3.35	27716	35845	27250	16280	42061	23171	34971	35579	4282	40657	14417		10883	28570	19635	18674	29787	25457	15463	19286	23002	21081	9234	34409	33218	27636	22623	29926	23452	26442	19016	23781	27593	25878	5807	22408	20296	5330	13758	16798	24626	25487
512.016	3.35	275	3	100	98.9		512.0156_3.35	53209	69816	55714	33061	72989	43993	65387	68770	11593	73843	28736	5523	23349	57084	38028	43723	56609	57899	27226	35272	47360	45987	26163	63793	63867	56909	48373	57378	48710	55652	39070	44809	50320	47980	16873	43701	40024		28866	35068	48976	45002
406.078	3.35	277	1	100	99.7		406.0777_3.35	181260	257664	182627	124777	268274	124775	230661	255702	9710	307165	87579	15793	71550	179278	115574	117080	202167	172295	92851	122538	159142	132115	78253	281727	218923	165236	125958	215423	137981	180605	129322	137756	163594	162613	43026	136888	138982	4306	63527	97329	156786	160856
294.123	3.35	277	1	100	98.6		294.1231_3.35	99535	454676	99522	39919	144089	148817	121394	158424	383202	372307	196217	179832	128561	76909	568011	132560	50122	126493	142256	168053	165050	135022	111847		69969	94912	94024	346423	115330	83548	55265	97794	69355	108294	99286	108444	267911	195270	42852	241218	97209	94044
490.027	3.35	277	1	100	95.1		490.0274_3.35	130000	177701	135083	73711	190515	110128	178774	179329	16006	188586	76288	25024	54084	130878	101887	100357	141273	141023	71129	90660	114138	107364	56569	183062	156445	120508	106479	141126	109021	128478	93698	94320	126501	110960	42428	102246	93344	9230	63851	83440	117159	110621
164.036	3.35	278	0		100		164.0357_3.35	1012957	1834957	1115597	373839	2332188	826897	1531112	2149736	142911	1716957	375570	58337	253260	1087790	607141	543102	1256693	1183661	370665	798326	891366	773375	221374	3068222	1524595	980062	744882	1251037	801991	1031913	646581	647917	1070728	846411	190825	701720	524314	82000	198430	572279	982505	887215
354.084	3.36	261	17	100	98.1		354.0844_3.36	70049	51655	153432	9548	329521	89614	40911	166503	8331	17106	37935	15838	118575	149950	56403	212427	21276	84355	134048	79471	111939	261014	485635	288571	108997	74246	95421	39951		76712	73589	51400	84527	32636	19847	63391	28185		18630	34198	61625	35088
376.062	3.36	273	5	100	96.5		376.0619_3.36	29699	20549	42542	13714	63810	32566	14363	40967	7845	8852	19616	35754	34862	39694	26290	46627	12602	31059	34726	24813	34938	64299	80865	50800	30579	24097	26990	13934	25071	14672	26174	16843	28158	13073	20098	23492	14663	30878	16504	18500	27227	14812
1100.25	3.37	202	76	100	99.9		1100.2459_3.37	12398	31108	33188		104395	22939	7120	55092		3646	17200		3536	8638	37209	19469	23080	24564	5857	21826	17885	4682	4715	294187	18689	11066	17495	7400	7386	10069		3262	6582	5616	5279	9832	4253			15465	12302
224.043	3.37	263	15	100	87.5		224.0426_3.37	24483	55237	6256		52021	7394	20941	34650	15965	35311	20611	31808	3024	43428	6711	10872	24305	27419	8832	12242	22895	13408	3882	77024	7832	15893	5726	40617	10417	5396	5314	26125	8086	15593	45960	10283	9949	11701	5033	9509	7577	16311
354.092	3.37	269	9	100	99.2		354.0925_3.37	46145	24039	47042	29512	103149	45126	56179	152520	41359	36241	46678	17040	264911	49179	57240	114383	39907	43294	109971		40717	294803	340888	95712	78087	33968	50074	30512	76939	82978	79876	51719	65050		52073	24259	42071	108073	32190	53877	16365	47402
370.082	3.37	269	9	100	99.4		370.0818_3.37	49262	74553	5180	9799	70518		60757	38561	102857	81422	55354	40833	51148	60892	3936	39016	73588	78749	49847	61425	45347	36169	46013	73377		45534	5009	93672	60474	6239	13585	63327	50787	6703	42997	5172	4260	114128	29894	4540	5435	60497
800.087	3.38	232	46	100	100		800.0873_3.38	25178	31297	47427		58260	43309	10680	41109	22618	7107	58858	17968	17758	16450	81845	43513	28501	33708	22028	38559	28866	12068	20069	85590	21298	22834	37023	13047	17865	17293		10654	14270	14153	42408	24665	10294	5641		50167	21810
806.103	3.38	247	31	100	99.8		806.1028_3.38	34399	44768	63659		78978	59932	12405	54492	23441	9296	85920	13953	21653	25041	123061	61375	42154	50955	32889	56066	41293	17066	31344	115664	32623	33222	51712	19254	22875	24082		13178	19003	18420	58611	31294	13906	6739		72995	26952
784.121	3.38	265	13	100	100		784.1211_3.38	155121	200140	305094		401749	294881	59718	263051	98581	29497	430722	69552	106510	99169	651402	317903	202183	239504	150368	278646	202050	76752	145457	636964	156138	149564	263542	80076	113897	116928	4633	68987	90426	86188	288024	157583	68461	32644		352559	131843	9361
762.138	3.38	278	0		99.9	Prodelphinidin B2-3-O-gallate (EGC-EGC-gallate)_3.38min_1	762.1383_3.38	926898	1186693	2033736	10370	3081587	1897943	336666	1874183	160158	137382	2789764	113266	624828	506969	4296480	1997152	1190153	1557323	877916	1865631	1287998	423431	848388	5627104	904776	897292	1673832	463618	682991	694668	20044	372585	524424	475049	1770436	929584	396104	34850	17373	2215446	811381	43863
762.143	3.38	278	0		99.3	Prodelphinidin B2-3-O-gallate (EGC-EGC-gallate)_3.38min_2	762.1432_3.38	943455	1327839	2043901	8862	3085298	1906558	297754	1900094	593100	121695	2835577	385370	633589	577050	4368048	2027029	1282993	1567387	889648	1882865	1307017	441801	863061	5737613	974560	910077	1681608	437412	80834	702702	15431	349381	536342	486228	1798584	942246	372627	96724	15274	2266690	824874	31773
346.063	3.4	259	19	100	87.4		346.0635_3.4	19608	22505			25407	4876	22028	29737	94473	21510	51540	113169	17990	17324	35373	17031	30141	30032	15683	28323	33933	11993	16561	25069	3099	20519	9121	32671	19422	5075		20153	15863	7251	62229	5124	13444	65663	7996	27140	7134	13819
224.051	3.4	278	0	100	90.5		224.0508_3.4	100882	140856	23079	11625	74078	18992	110620	91430	320136	85729	178161	90001	88982	99003	135059	105941	132102	113458	130970	143231	174054	56203	98534	106301	53193	86713	81214	131149	84128	80305	12686	122149	80860	80780	184248	107893	100023	191239	40445	243234	34294	78181
504.178	3.4	278	0	100	99.6		504.1777_3.4	42565	24562	36063	22669	43093	46196	20217	21331	40596	23093	34130	27703	39648	21525	19489	36051	12829	39046	46653	29486	36429	49412	49301	19449	19206	36210	39333	21360	29875	32511	41461	15081	35021	37492	37742	52700	36026	77716	57673	24198	45659	33394
534.19	3.43	246	32	100	99.8		534.1897_3.43	42170	20500	5688		9230	19295			89261	17379	25219	25372			36636	11197	9690	13816		19653	31487	14556		18671	9002	27380	8046	13398	20752	32835	19352	7719		8612	17193	10659	25860	113774	21912	20901	8308
670.264	3.43	254	24	100	88		670.2641_3.43	7748	6935	13656	5938	8704	8291	9655	5780	8806	15062	3209	11006	9110	14921		3958	3685	6751	9419	6244	7617	7859	12434	5809	11279	9515	10835	9751	8683	8060	9523	7023	8382	9438	2851	9217	8040		12484		6284	15078
388.135	3.43	268	10	100	99.7		388.1347_3.43	12806	9807	2273	57457	9828	55686	51379	38856	21423	6036	14428	20496	91407		26994	73368	38691	9847	76697	36181	13055	98918	61704	17316	66628	4338	53387	30656	7678	8729	68258	11626	49538	47062	20781	57926	51654	27876	86122	28190	41607	84768
476.08	3.43	277	1	100	99.7		476.0803_3.43	27496	23429	35005	24993	24403	26180	27953	22446	24985	37841	15771	27363	27822	34322	14973	17650	19181	25970	27624	21777	25598	26371	30412	19340	29166	26989	28137	28511	26173	26492	26391	25015	27901	29566	15535	21829	28761	23556	31090	8311	24289	34262
324.142	3.43	278	0	100	99.9		324.1424_3.43	1064025	887650	1375131	866405	974820	1025115	1116705	862414	1128087	1526530	618367	1219973	1118964	1394504	385529	696443	683280	943596	1059877	880907	925713	974871	1318222	764176	1186226	1025060	1187615	1158796	1043637	981622	1055093	849814	1024911	1084486	572299	1018251	1030430	1051989	1232467	286232	870835	1494692
346.123	3.43	278	0	100	99.6		346.1235_3.43	194602	151539	234756	149905	163813	169458	185204	147312	152973	257119	107555	170672	188064	214775	90552	130320	124545	151198	166687	152194	147697	169228	222130	130064	181057	170614	210856	180327	173033	183625	177881	141973	174987	183866	110458	178300	177636	162962	195176	57459	146135	245029
278.136	3.43	278	0		99.9		278.1358_3.43	1222674	88604	1540625	74851	1111285	96574	98437	958243	62068	1702533	49590	124444	99275	107189	482366	799381	98709	144208	104835	102097	1049788	1067854	72052	830534	120986	67222	1306489	104245	105252	1129794	1214391	1048482	93897	118529	97729	98672	111604	1281633	52146	366072	100864	1632035
294.094	3.43	278	0	100	99.6		294.0939_3.43	21063	13055	18510	22053	16488	17220	12866	11393	37595	15691	17382	26454	33891	15979	15521	27756	11463	16003	41606	26247	24140	36348	29778	6944	22584	22257	26060	8631	16169	17898	33495	18374	21047	17236	28977	27837	25500	51752	41064	15400	20871	32659
426.104	3.43	278	0	100	96.6		426.1039_3.43	48895	37967	54426	35979	41071	47433	45728	43393	372387	46835	83987	446638	53102	50902	79070	49953	49248	39314	45054	40045	48122	42039	46773	32121	49659	44691	55891	45039	44376	38957	50394	39462	41327	38470	27464	42939	41402	145376	47131	51246	93432	57638
482.101	3.43	278	0		87.8		482.1008_3.43	109577	138655	147022	79455	100815	36972	139774	319206	339554	99916	351147	224766	162687	54892	178014	169799	157473	54941	84030	120700	336132	94617	151664	104736	125223	194872	84089	209803	45332	134088	72527	51375	176876	114660	473946	67123	102405	7013	95701	353566	183360	91962
414.11	3.43	278	0	100	99.9		414.1101_3.43	46380	40274	58211	46657	50577	40407	46628	41844	47078	59402	32542	51032	42616	51128	21696	33199	33667	43371	43796	38476	37891	36332	54656	42535	53599	48452	50807	53119	40747	48232	42736	39250	50141	52451	31897	43497	45313	42101	47227	27794	40663	56800
544.068	3.43	278	0	100	87.2		544.068_3.43	14555	12454	17858	13078	14002	13016	13337	12695	17394	19500	9111	12528	15666	17378	9446	9717	10495	12134	14569	12212	13285	11042	16212	12611	15515	12825	16300	14221	14778	13850	12430	11194	14184	15240	9872	13816	15084	12444	16017	5666	12794	18421
184.038	3.44	271	7	100	100		184.0384_3.44	48002	46503	35961	7203	25779	34318	28513	16355	283907	34099	33686	19589	21361	38275	31164	13368	40482	42412	27168	27039	47763	10039	26012	49897	30880	41108	34792	62439	47878	46242		48196	36212	44137	183804	50998	47532	10623	5263	32033	20811	3899
184.043	3.44	272	6	80	88		184.0433_3.44	39277	46155	35227	3625	23172	27218	39080	18157	284922	17575	32494	19740	22175	58177	31906	14713	50897	44444	26082	18424	49490	27925	29885	49725	32746	42243	29205	59716	46208	49763		53216	38003	43259	183027	50026	48143	10647	8564	28853	18020	17052
412.099	3.44	277	1	100	97.6		412.0986_3.44	83700	59359	95621	70686	84197	81415	68837	62306	176018	91107	59285	127498	76846	105381	40921	61206	60469	63533	77276	66922	68527	73154	87999	64825	96141	84354	96940	82749	74049	66705	76189	101271	109994	87209	66036	97288	100469	2182147	67014	35895	62843	96756
388.135	3.44	277	1	100	99.4		388.1353_3.44	69687	57221	81311	88836	68570	69007	1053	307861	40614	66135	45134	26253	102534	72774	25918	300705	8089	7764	92145	64750	65922	117895	207050	38109	81714	56619	73664	37505	10482	66792	82037	77584	65767	57206	59271	78801	61605	48847	103063	32725	50955	114966
322.161	3.44	277	1	100	88		322.1607_3.44	9448	22622	44015	46267	3624	59054	36914	20337	526053	5805	11691	306733	116262	47924	18675	292277	39995	33628	50124	14952	60661	363044	65356	8875	223914	217726	250874	39404	32294	50183	110973	286961	51726	36438	48769	55892	46307	694164	111679	26986	43477	70744
196.066	3.44	278	0	100	87.8		196.0659_3.44	167834	154432	195196	121914	36051	22032	170375	54398	121076	210218	66609	135164	168642	190289	56048	27630	119300	151853	25682	38782	62618	151227	187311	56979	28271	137536	170086	164047	33359	150476	117638	134051	154554	31884	75752	22114	155366	122767	165718	61130	127733	195892
412.19	3.45	237	41	100	96.2		412.1895_3.45	20893	16810	9477	26383	8976	17975	13567	15952		2884	11289		34711	13856		32391		11957	13759	28478	26232	52044	23885	6124	14022	17283	11449	11665	14070	9055	39014	17851	28567	10491	16390	27808	17017		55820	6964		25194
176.031	3.45	277	1	100	99.3		176.0313_3.45	36282	17327	33221	22613	54444	25779	29402	68740	18619	25801	87066	15892	44700	25815	94196	79486	20410	36641	49859	63827	67464	98556	23295	29192	47668	38016	34067	20865	19435	32867	41211	27313	24282	21941	33708	34897	29368	13824	33119	93442	41483	34414
362.12	3.45	278	0	100	93.9		362.1204_3.45	93918	104570	103906	30883	137346	80030	94915	121852	39706	38409	99500	99927	99592	171535	108100	141272	71354	143087	112480	110538	133804	127357	220836	147564	76307	96217	99357	99912	160495	72496	65341	84557	71054	90236	114869	83559	108304	102952	35322	96549	44105	42152
366.092	3.45	278	0	100	99.3		366.0924_3.45	36062	32224	40136	16540	45572	26774	29967	36696	16410	35451	29064	30836	31856	49053	29964	42272	32695	38128	34950	30795	36796	39983	62401	45036	33396	40151	36880	33282	45473	27186	19031	27820	27165	33802	34750	26961	32306	16872	18000	30335	14031	19135
350.191	3.46	270	8	100	99.8		350.1906_3.46	37588	54788	15662	22545	9924	29345	24442	18386	24190	10614	23830	14168	59548	14275	35956	46844	12208	11775	40829	15397	94147	168854	12754	6741	34170	35777	18906	11511		27190	81190	29608	15637	13446	50843	71512	48521	97050	85435	13272	43722	21206
294.13	3.46	275	3	100	98.2		294.1303_3.46	32807	20363	34259	16878	41945	57848	33485	43097	120581	27034	47260	177078	35401	26502	34626	40902	18497	30694	36038	66585	45162	27033	67838	30438	26276	25093	33197	22728	24764	25041	24507	38741	31498	26824	21834	45250	28603	46688	14933	59290	34304	49882
404.199	3.46	277	1	100	86.8		404.1993_3.46	91410	52852	813782	60837	77245	113199	84020	48514	121654	132930	60195	77580	140016	284290	128615	121795	44478	31999	102843	227667	151567	237213	142500	62979	76568	135459	228622	43583	315768	109067	328525	79783	220197	28142	129359	158885	158230	58709	164778	39343	123789	188912
264.147	3.46	278	0	100	88		264.1468_3.46	15941	21813	15795	21940	12667	16153	21773	31540	8869	12329	114777	15680	120033	11479	9125	56398	20882	17798	40922	47653	18385	19481	166794	2368	22650	16403	15831	12354	10618	11258	38656	119134	18284	12721	175968	16033	17438	2963384	159105	82602	25790	36151
279.075	3.46	278	0	100	87.9		279.075_3.46	19556	17206	11873	26858	30440	14498	22942	19326	10053	29563	18887	9055	24928	19934	6149	13740	29357	25010	23224	20281	31830	12238	22219	27209	14375	19679	11757	19823	15667	11091	14032	15673	18469	14195	20354	8985	9903	16050	21624	4466	12408	32292
680.155	3.47	239	39	100	98.7		680.1546_3.47	15471	30008	13606		17634	17418	15069	15995		8590	22403	7074	11468	14883	24664	9715	25461	19608	15904	14206	19059	5040	14160	14551	20216	17601	14342	17756	21980	19763		14332	9616	12161	29120	14481	8973			24002	15032
210.038	3.47	244	34	100	87.9		210.0377_3.47	27169	33078	2788	9681	28518	9925	32102	15080	36519	15535	46579		51527	23413	6170	35512	26389	52691	86024	40908	56154	29350	57018	26092	5109	31243	1347	24198	39030		2299	38914	25678	3481	72269	9907	5937	93392		16035		12732
208.057	3.47	268	10	100	88		208.0571_3.47	22447	23608	17724	9730	15802	14211	22733		48139	28679	90104	57131	13730	10395	23055		20506	37374		22108	20907	11502	11742	18979	11353	23570	19812	22740	20386	20279	11811	12185	22360	30226	34428	15572	27098	25584	9111	26781	20634	18638
628.159	3.47	271	7	100	99.6		628.1595_3.47	271302	629315	81742	35661	170510	34699	401805	70720	64791	144126	172516	101889	38309	72592	253030	67757	501424	142174	136900	331261	217474	28939	26213	177043	260962	255817	92231	106790	289568	237056	42408	69338	171453	82204	659947	181928	136855	38853	25340	547250	90143	65093
418.146	3.47	278	0	100	99.9	Syringin-FA	418.1459_3.47	236384	287197	118286	108384	121611	74518	202983	129061	609649	326934	239447	998572	47019	68861	176588	65636	224621	408980	128114	158042	139001	30321	90606	211604	69857	216346	141223	208300	213011	211901	55846	123465	230270	316340	452417	116362	319836	347528	78163	239807	155734	144099
228.1	3.47	278	0	100	87.9		228.0996_3.47	52304	47396	38743	24506	32767	33146	42117	33492	85643	57654	49224	139319	26901	30463	45916	33277	33706	64257	38365	45177	41167	40630	27957	43509	31954	44358	40778	36523	44048	44511	28945	28270	41405	59350	71473	44081	50987	72172	27113	47873	41446	36852
258.153	3.47	278	0	100	99.7		258.153_3.47	42582	26912	42929	26442	47927	48866	37285	44584	132345	33329	73111	31151	45507	30235	46204	42993	25154	37020	63348	55462	62986	45731	74676	37338	31415	36514	51033	27065	24689	39698	55262	40234	37863	29977	26286	42650	29018	50871	25426	74689	56002	39870
612.162	3.48	276	2	100	99.7		612.1623_3.48	606289	230749	339837	22401	1066524	114035	21363	351317	2770028	1175968	614557	3774646	83609	895954	371730	297771	576139	396620	536430	2131715	1279462	25229	416443	946789	172613	74865	122346	1437527	173346	145583	841711	131209	84408	700073	275614	84203	454674	1214399	157066	209336	1041380	16082
466.107	3.48	278	0		99.6		466.1066_3.48	154454	262017	42804	2051	164078	135008	174315	243272	167786	70477	348047	85726	14685	153056	281648	69731	307370	90352	77972	190369	261813	51730	76502	267956	197609	117536	79369	281153	130405	67437	5032	93625	19465	96567	520990	130934	79874	30332	9331	372092	63772	13177
376.073	3.5	272	6	100	93.6		376.0732_3.5		169474	79149	17447	94204	60778	28934	33968	20252	39593	13675	21828	428977	446561	14078	369216	33065	47513	441718	180161	55495	426897	673209	29683	52014	41495	309299	157253	276822	28759	32116	192298	41430	28029	98083	36360	114593	44139	98930	18423	34119	28349
192.063	3.5	273	5	100	99.3	quinic acid fragment from in-source fragmentation of QA-conjugate_3.5min	192.0634_3.5	38344	23871	52035	9142	31082	35574	42780	32167	9392	29989	20201	18025	44225	60805	41198	49169	26796	28534	76762	36854	47632	67071	131176	24675	37763	37419	46756	35188	48403	29228	40268	32158	43132	30565	10946	29100	28333		34607	30204	40163	25114
308.089	3.5	277	1	100	99.6		308.0887_3.5	49948	67543	92106	16550	80626	48216	65265	1775168	171384	39245	30060	432607	258092	77118	55239	93905	45718	77806	109722	87101	46273	59585	179160	30396	76727	43022	93213	65293	104700	47533	971360	15989	67098	47317	28853	58885	459407	125280	77981	49723	56090	29693
354.093	3.5	277	1	100	98.3		354.0933_3.5	88376	70158	148434	142593	187560	1275012	546100	1840724	65934	53735	603004	90854	1997298	72616	108637	195860	315661	87987	180239	1041057	33496	136042	3582806	125090	80622	1009533	51431	75974	79006	1122914	1022790	741920	1401966	412599	441001	835168	444984	123703	30881	340081	966313	59676
406.213	3.51	273	5	100	98.8		406.2132_3.51	55240	36204	56302	42416	120233	73807	19684	41065	25363	21007	42976	36902	134459	72613	57606	89496	40413	45231	71480	78007	26048	148764	205646	88421	106696	58427	82289	60767	40223	60686	100426	55396	45345	23500	101758	68978	265714	153567	65014	45690	74956	46812
342.098	3.51	278	0		98.4		342.0977_3.51	503712	481205	92098	161806	141745	419541	146627	325921	242962	389689	458601	121753	495468	32727	201077	202694	49647	432596	201438	54223	439726	48358	139032	526791	53137	489588	51749	147718	420247	250997	359881	209861	675777	67408	574741	446169	106518	672619	275797	258999	33799	215553
409.129	3.51	278	0	100	98		409.1289_3.51	77771	36036	89251	109741	53915	84178	110742	58698	96600	36883	56306	22640	87540	102537	22740	73714	41374	45326	100256	113001	100419	105069	78279	37617	86715	68257	65017	42733	35754	79199	178167	91505	91951	48875	64720	75225	40633	49234	138128	16772	84197	106956
527.158	3.51	278	0	100	98.3		527.1577_3.51	58791	30554	79935	81190	46998	63019	61494	54645	68612	41878	42850	10564	77502	70870	24743	71461	34299	44292	77100	81698	85895	108733	62294	31943	56874	60760	69687	43904	26785	66859	133444	60578	58340	30016	48459	73024	59424	10249	79196	26260	75360	89998
342.093	3.51	278	0		98		342.0933_3.51	134695	70218	526682	361614	620649	131487	534177	373107	757197	375337	222910	71261	28570	630836	290034	371700	512334	256107	83532	566720	416466	482906	248406	75057	563388	228467	106338	489431	207646	124507	55287	719480	244340	26752	152727	502015	13040	935679	339487	296448	345737	408045
432.058	3.52	273	5	100	88		432.0577_3.52	22597	28677	23202	10934	26817	20188	30875	15175	3219	21350	22964	5996	12960	34211	10593	4742	20158	24255	16767	16931	17905	4154	12565	24080	27633	22641	15433	35331	23451	22359	5627	27804	29983	30757	22362	13119	18516	5106	5367	20233	9534	11980
518.19	3.52	278	0	100	98.4		518.1902_3.52	126066	91297	97866	69583	90826	118464	41990	58258	56685	110797	86759	35833	43453	113838	80318	66845	42836	187923	63351	132772	79860	66147	146267	71302	79015	114654	115944	64057	133441	117620	54882	43503	120222	138543	105014	84966	200668	117681	75451	65240	206652	116095
382.081	3.52	278	0	100	96.1		382.0814_3.52	47099	69133	65110	26424	283585	53723	70266	180924	59092	48204	59084	56343	35835	76924	343226	160631	54491	58404	42202	172318	43886	51732	37851	468849	61449	49415	42723	72526	56303	47367	23630	61863	69909	67895	66077	103308	40838	31187	23576	188917	23403	41961
426.04	3.53	269	9	100	86.6		426.0401_3.53	17043	21433	19295	7202	21565	14435	21193	15785	55309	14295	23714	64665	9368	22363	16576	6979	15206	19228	11146	12732	16597	5732	7593	20083	14786	15914	11117	23013	18020	12184	4158	19339	19234	22183	20807	8518	11844	25790	4927	16308	8619	7440
613.163	3.53	274	4	100	87.8		613.1628_3.53	226898	330271	45238	31233	294528	97166	223927	108416		320239	183738	383029	96687	246092	306849	121115	201538	111265	202108	537465	358003	39432	55016	249633	184396	217838	121058	368017	180525	54673	247682	174528	94871	164012	346576	81069	131371	271611	65983	362922	252032	60110
342.089	3.53	275	3	100	99.5		342.0888_3.53	190904	221574	145025	105630	262139	94214	329835	154985	66302	181361	236809	38395	92032	225237	88530	27680	119300	218198	71675	163491	172158	8969	66277	231962	245179	173852	138248	274343	143695	123234	42291	270654	287149	196653	212015	88570	67974	26504	49468	134742	53247	97969
400.163	3.53	275	3	100	97.3		400.163_3.53	268908	38053	280571	340739	115421	479325	237936	85345	353010	52161	357117	159363	241345	352461	57454	154785	144364	68598	339930	236023	131466	154907	526004	71931	348580	270054	617554	67720	38057	513041	256207	375469	128287	48791	161348	540741	238990	605738	300811	51373	525921	203296
380.033	3.53	275	3	100	96.7		380.0332_3.53	29330	37846	31232	9260	37310	24060	32242	38956	217330	15015	57761	244497	23854	32375	42388	19099	25940	29569	22461	27009	34961	15375	13404	34479	19813	26917	16808	31368	23972	21744	12993	19152	24782	27932	42096	7880	16584	126213	8428	36100	14049	16652
348.01	3.53	275	3	100	98.1		348.0101_3.53	32316	20138	40898	21349	26255	61492	19630	19478	50261	15345	24983	13982	85802	34894	31397	46038	13659	16323	55622	35773	37959	70379	39698	23311	42059	31796	40713	23776	14238	17727	39759	39036	15101	15584	42440	54105	27055	84615	27757	25724	44453	24384
402.184	3.53	278	0		99.7	11-carboxyblumenol C-9-O-glucoside_3.53min_1	402.1844_3.53	710792	240288	403875	592058	612635	489723	845781	488104	1454838	105673	1097283	648942	628135	1712844	396496	242817	520050	290969	602840	371061	731967	553481	272934	380293	1892531	605674	3140948	270568	336094	2052656	706309	1238336	172782	236978	359462	2816731	703067	2817572	898220	62702	895858	1116649
402.186	3.53	278	0		89.7	11-carboxyblumenol C-9-O-glucoside_3.53min_2	402.1856_3.53	1107434	232767	126303	1529036	746380	2626404	1012156	138302	2156068	333376	37388	1101280	157327	294154	773778	858359	665625	429197	3056461	255594	757411	221870	152968	479411	1163535	1585470	83406	326719	90286	2666745	1538998	1313159	1024799	32606	134399	4383086	210782	338060	1604111	47681	144396	623605
317.185	3.54	268	10	100	87.6		317.185_3.54	16851	15022	8824	16569	9827	8878	27059	26020	6645	14682	12904	11892	15418	11194	5252	15142	18390	16268	18941	32605	27084	14318	13508	5521	13268	15621	11142	14935	17126	10367	15282	8651	13641	13582	12511	7545	6996	6884	15378	14024	17477	22151
222.112	3.54	273	5	100	99.6		222.1119_3.54	77963	23430	22256	55125	29703	24992	127950	20355	169310	12406	175735	51396	58735	23843	30238	17582	57126	36934	42438	46932	38043	45749	30777	24070	41802	51917	243702	20068	37827	211140	72655	121085	22047	16340	45368	59149	36128	161908	45848	34495	26351	57274
317.188	3.54	274	4	100	87.7		317.1881_3.54	18352	17104	8824	17135	9827	10470	27059	26882	9100	14682	12904	14942	15418	11194	5252	24312	18390	23919	18941	36975	26587	19217	18193	5521	13268	17338	11142	18853	17338	11586	15282	11068	15440	15938	12511	9907	9790	6884	18016	15679	17875	27246
374.151	3.54	278	0	100	95.3		374.1507_3.54	60949	40374	20056	26969	29874	33800	32946	31833	71277	59400	47884	69625	41328	27234	30309	28532	31339	64078	54287	65183	54957	32750	27088	29672	43161	26461	25233	28952	31514	23962	49089	29558	44097	37094	53078	64059	57298	101667	54444	21678	32012	35483
120.044	3.55	265	13	100	88		120.0438_3.55	17749	11312	21333	7570	85601	31727	16468	40567	26642	17117	62418	23640	29317	51701	41875		18284	29463	2494	23480	50178	7270	-1139	162789	22342	25248	40572	32963	17644	19892	21433	20380	18787	18628	24474	52610	26891		16813	52299	24446	7880
478.03	3.55	269	9	100	97.8		478.0301_3.55	10938	8493	10337	7005	24652	12867	8131	12843	5415	11719	19876	4036	6557	14960	11939	5581	7374	7867	4501	8418	16169	4141	4910	34277	11845	10790	9380	11298	5816	7489	9214	8415	9880	7082	12190	13238	8584	4317	7688	15338	7319	8167
326.09	3.55	276	2	100	99.9		326.0898_3.55	69746	52051	51295	37571	212116	84893	57240	89805	81452	69479	145457	54743	53927	88290	61027	23261	4572	49137	30277	70722	120019	32145	33573	309661	76181	67562	75648	61599	36527	58320	55852	66753	64994	46862	92399	74836	52772	33408	47257	85741	157640	50119
244.169	3.55	276	2	100	99.8		244.1691_3.55	34915	8773	15698	11536	29184	13758	37832	49033	75307	21046	19148	33754	19972	6128	29122	12531	11957	10365	12581	63229	74999	21339	5375	14995	31386	30298	12357	12770	21496	12770	20344		10293	11219	22152	6222	27870	80799	40314	22067	10336	34494
164.035	3.55	278	0		100		164.0351_3.55	157331	127812	155375	108197	483516	215548	130823	222633	136509	158246	354287	70099	158387	256517	151189	184906	10207	140176	279939	159921	314244	81860	106334	717350	192860	155692	164542	181712	101036	132124	151776	139127	17959	121465	186788	243661	123314	135830	86261	233502	120098	101624
612.162	3.55	278	0		99.6		612.162_3.55	1182389	1682793	831881	37753	1474496	872065	1196164	694948	801270	1494350	459358	5922304	381638	1295588	1945991	113525	1186648	150668	1651072	458393	711837	264014	685204	1398167	1003377	1135837	620523	1912454	1353241	954328	1134076	978072	368012	945864	3050637	336216	927572	2832557	366447	2230937	1451682	222152
348.072	3.55	278	0	100	100		348.0716_3.55	82517	70585	56506	35180	172688	88453	48584	74690	56874	96920	127907	17015	44724	100957	70297	20240	56239	56751	39994	70306	125054	26638	32970	232668	83219	70873	72556	109712	53234	59343	66666	71396	72298	69889	74090	88118	65688	31285	45846	98174	58964	44992
416.058	3.55	278	0	100	96.7		416.058_3.55	17590	13862	18782	19084	40129	26978	13550	20839	23478	17234	30960	7813	16120	21386	14226	5500	8857	7549	8177	24939	32715	8809	6982	50367	16917	17438	18982	15782	9157	15612	23057	18869	18490	12798	22597	27269	19555	10523	22556	21441	16711	20201
650.143	3.56	267	11	100	99.2		650.1429_3.56	166833	120485	40026	47158	115223	150124	136247	108053	21781	90233	91826	8998	49364	141627	37748	69793	39893	102663	37207	77177	47854	95996	96947	58631	57814	52424	37399	171661	69409	45728	231174	43335	37928	117958	138446	154489	118779	4791	26678	79907	113531	28244
198.161	3.56	269	9	100	99.8		198.1608_3.56	30256	9826	7205	16441	28914	17139	40437	93709	8563	31222	31188	9055	35140	15001	8346	13951	14001	11581	18484	75133	63247	18371	17346	15902	29620	38357	12509	16085	25925	8794	9595	22664	22865	11553	18598	15257	18214	5807	18509	23663	20711	42318
628.159	3.56	274	4	100	98.3		628.1589_3.56	518286	292880	195262	37978	270150	147187	213013	115828	74858	654545	438018	394195	171640	233992	292621	100873	681950	184894	165025	481322	531406	58107	87220	338142	462392	472322	152440	369400	472558	109703	351317	145675	152908	249277	645697	240491	298820	351913	77162	365004	433415	67870
402.185	3.56	277	1	100	98.8	11-carboxyblumenol C-9-O-glucoside_3.56min	402.1849_3.56	598478	37435	145972	160774	166537	424714	761611	117500	101720	89292	1045160	42098	486265	196481	64065	120148	459522	70862	120101	266847	192314	455697	275865	93818	172064	556123	190325	57081	48413	168826	588644	91039	167367	56558	268912	357186	279927	239491	694794	46017	807478	193124
442.007	3.57	190	88	100	97.8		442.0075_3.57	9495	16415	8696		11684	7054	8798	18165	133143		25888	152171	7941	7505	22017	7755	9734	8783	4475	8171	14439	4170		14073		8920		7194	6034	5683				6464	14797			74278		12701	5756
374.022	3.57	269	9	100	98.5		374.0217_3.57	18397	26347	14338	5671	23442	14588	16479	36908	359725	8983	55511	394797	20147	11620	40510	16949	16344	13138	9839	20635	37029	10741	4196	25603	6196	16405	8535	8422	9004	7514	7669	17656	7438	8563	36250	20241	6364	163818	12085	27941	13449	5534
312.05	3.57	276	2	100	99.8		312.0499_3.57	70630	108254	67703	10515	89158	53907	57582	145905	1456990	18345	210228	1590082	88066	46946	164026	75108	59561	69858	58614	68585	115033	76347	22675	102926		63425	21760	34971	38967	37809	9214	20216	18627	32282	130590	24958	40455	652009	31235	110885	50011	7841
290.068	3.57	278	0		99.5	(+)-Catechin_1	290.0681_3.57	661777	1078214	735909	127123	855563	395657	540306	1473517	33487271	247069	2175700	32808158	620047	597942	1770796	638358	612881	651264	264835	609907	1266056	385903	112863	1024049	161879	621407	218184	491216	363509	430399	205484	156827	282314	256582	1353380	104539	367613	8427103	142050	1110837	525009	119061
290.068	3.57	278	0		86.4	(+)-Catechin_2	290.0679_3.57	629971	920660	370246	39593	895908	197370	528067	1592113	19292632	102180	2220575	18846775	584174	376390	1454924	559349	473013	521084	240338	617783	1280459	3074	104120	1087894	26826	594372	78331	298091	190570	227102	16971	67382	93057	130884	1326905	128340	179210	6108028	136169	1103172	221364	24606
312.156	3.58	277	1	100	99		312.1559_3.58	45831	59728	26678	5927	37805	20820	47879	67986	10747	18267	73511	2967	36732	34453	68001	15987	48233	70672	35148	42024	73353	15837	19953	63579	24832	38066	15492	33454	54948	24751	8317	44107	22035	40022	97258	22956	61547	2443	16666	91951	16006	22946
650.144	3.58	278	0		96.4		650.144_3.58	91359	91213	172026	3105	171610	104768	97710	114656	18584	220326	116917	19791	92209	117167	29709	179543	199075	74190	71361	394371	404702	116020	49036	126832	105971	77267	95478	194616	60572	104590	378852	76689	64824	92446	70286	120481	53971	95054	268648	41406	481472	240306
650.138	3.58	278	0		99.3		650.1381_3.58	356066	280845	425681	13575	815694	316434	254097	293645	118250	220089	79190	18238	430932	390315	143929	39999	198947	201040	23523	387117	369844	510491	10905	527678	498051	331898	357954	317994	159484	399212	634349	361323	302167	220683	248789	351275	235524	93465	22342	181404	467236	52137
612.167	3.59	273	5	100	99.4		612.1674_3.59	767007	231359	434816	16190	1040747	354259	777557	139814	820005	1134358	643631	481708	77518	902750	228702	94372	202255	387890	151516	1971504	1439630	9418	93022	145288	173618	142711	400776	1387335	160074	138535	843730	600669	297175	133454	274910	73303	418632	921762	144781	248046	997437	139879
287.18	3.59	274	4	100	87.9		287.1798_3.59	17782	21041	14296	27672	8670	11109	34676	23280	7158	16497	11301	13973	21570	13304	8128	21068	28925	24108	22930	44207	23970	17859	22363	3600	14855	18453	12956	18510	21933	19986	27107	11327	14775	16425	13051	9301	9570	7593	19952	16404	24107	31802
244.175	3.59	276	2	100	99.8		244.1754_3.59	37441	48919	25656	64195	16359	20080	61069	65877	7922	31617	15700	19151	62247	14592	19938	117887	59880	50938	72443	116804	37208	61467	33086	6144	34661	49265	29264	35121	33440	44198	69178	32957	30595	29883	25104	26013	29864	16618	60014	53426	56920	95055
404.199	3.59	277	1	100	99.7		404.1986_3.59	432014	101945	793332	385594	224768	1245800	128814	58542	260186	78703	134411	36338	278190	1093044	416314	199176	111736	178392	1278705	607746	39128	311553	1117819	157117	690314	388608	316857	102883	309904	244805	186189	126669	404282	64579	204045	1944199	1320295	189825	144499	67256	1571243	671340
426.203	3.59	278	0		95.6		426.2029_3.59	275392	205057	239085	277757	153683	265598	19803	238971	87220	211922	186793	308988	64273	252294	20529	47728	16601	24604	51124	68464	431644	144253	232414	144015	270027	27942	273014	16428	15472	34140	122359	284980	16084	190744	31211	21170	340361	363955	524735	30439	268481	45557
358.121	3.59	278	0		99.7		358.1213_3.59	148867	52599	19293	9539	155377	17082	29007	147001	96786	92461	153574	77864	52313	144710	58208	3725	42768	60376	112723	45051	66128	186774	147006	137074	152965	39735	138820	24127	46633	14534	13585	41713	123008	104593	224090	207936	59564	8393	6186	165226	6440	147987
228.097	3.59	278	0	100	86.9		228.0975_3.59	62475	2454	18242	4694	38155	24358	42265	8756	7840	53410	50230	10030	52295	2941	6789	12069	38080	13177	43639	19261	5288	21208	19848	48574	9062	12908	26266	4402	5287	12764	16175	4997	5082	48007	15412	31846	17357	48616	36029	44387	36717	7086
380.164	3.6	278	0		99.8		380.1639_3.6	784348	853401	681084	183373	467389	645099	617416	600572	2373624	722924	685351	1898315	912832	650346	582539	558382	691965	811266	587220	789525	623066	709605	813569	360318	736286	688327	701287	501660	704928	217252	785191	751902	717956	56383	1067900	1140422	687321	892628	812439	601304	998957	654890
380.163	3.6	278	0		98.5		380.1635_3.6	942419	468050	838565	555633	689678	931995	589237	496201	2258140	740601	299699	1608186	1192432	485058	260579	424909	413533	819688	913866	631698	828388	618735	963810	620722	990519	123957	904701	421287	409567	593731	655939	606197	617971	618294	1401510	1338885	586921	2703761	1247704	259145	845496	865757
416.159	3.6	278	0	100	99.9		416.1586_3.6	109011	112190	109177	105115	102613	82492	112811	87953	30020	134558	131452	244698	71713	108549	122571	78234	139948	89608	74417	82445	149543	63980	66214	114497	103133	104527	102712	131792	151867	91471	113547	102140	106328	105171	153713	75093	125841	27199	199175	96519	65038	143563
434.207	3.61	262	16	100	93.9		434.2066_3.61	125787	53622	80405	66409	63414	99867	113517		83478	83486	84846	51421	209630	78949	138988	99647	83735	33079	118372	116044	120815	254496	100916	107149	200881	70050	142480	48434	111761	142047	151864	103058		85315	165362	192810	150198	205478	274129	77229	97919
294.129	3.61	274	4	100	94.7		294.1292_3.61	20241	15333	24250	17906	18433	17778	17731	23006	56140	10410	34151		26081	14498	21637	19327	15420	15984	32640	31397	21838	26064	41263	18606	16296	22221	13283	20450	15110	19817	34686	25786	14333	19650	17444	17662	18007	93473	17089	60081	19542	43665
406.218	3.62	224	54	100	99.3		406.2184_3.62		31102		62483	117869	168103		36160	62067	15846			131303	90813	180911	80227	15361	68314	71985	99861	61463	146044	192251	78825	106109	41536		31790	35214		74636				94255	164028	259785	44165	44028	40420	237526	153407
388.207	3.62	278	0	100	99.4		388.2068_3.62	210713	134152	113098	102943	99327	100984	58956	51295	161462	56642	98727	52107	271831	91319	100892	108148	91424	73892	246083	102274	69430	168703	192537	76113	147955	189103	166897	52383	134540	118692	142592	126735	104695	99990	189416	293783	168184	315959	174054	72368	238543	56607
224.054	3.62	278	0		88		224.0544_3.62	190402	119615	45722	28549	46140	47613	130324	146346	346464	76380	180198	32032	110088	227517	101708	122647	164260	171956	147043	63535	267408	151679	134473	151606	64010	177103	49068	129294	36150	49068	24701	84549	184105	72136	392326	54314	53955	435545	98757	132227	49514	160912
224.054	3.62	278	0		87.5		224.0539_3.62	107922	307897	56076	31601	102628	60580	248614	190283	104965	198324	337364	229979	33579	94375	135818	23822	36876	304944	299389	121519	34476	35183	116329	89291	95730	66255	83647	329280	41393	70268	32703	31805	78128	81890	40695	90986	5163	439332	43376	182449	63692	61513
458.099	3.63	270	8	100	98.5		458.0993_3.63	197152	318341	340237	167843	92363	213812		335044	1089429	115821	17374	657957	263526	324107	490468	60555		26649	265314	351144	12871	21525	135238		208535	368687	300322			219539	222235	362110	319255	303904	22972	326870	287026	2114931	189874	512273	220119	160985
626.148	3.63	277	1	100	97.8		626.1475_3.63	37357	62074	31209	10898	33319	18967	64553	21186	21347	40115	69739	16549	25308	55646	51328	16347	46543	52098	25561	27677	35247	11290	12980	50512	23496	36677	23661	57247	46691	25852	8542	28898	24401	47861	47688	23933	36342	14263	21213	67925	18485	9082
434.212	3.63	278	0	100	99.7		434.2124_3.63	74521	29135	40955	53979	48649	146328	20920	198637	89362	25444	65012	31818	160579	101174	68577	61874	13980	77785	108197	92473	39900	101485	78456	35424	71067	62245	78927	32905	35800	81227	104595	166142	100276	34175	110659	166430	125890	221635	107226	35361	176091	154935
370.093	3.64	220	58	100	98.5		370.0927_3.64	36038	79569	10217	8429	59962	6301	40900	30569	73606	96834	31827	17907	46274	44428	9001	18588	80479	61004	34014	32662	17249	22071	44596	34866		48957	7801	110421	42660			70344	65022	9202	35981	6360	6577	123539	47933	12355		81048
774.17	3.64	234	44	100	99.7		774.1703_3.64	19507	21312	23070		36348	14626	17232	63579	4961		27100	10467	14747	21273	49467	61223	9659	32337	24255	52539	58973	57543	31055	55386	34526	17829	23299	3916	22875	8605	13651	14466	8418	15128	23651	10872	11279			44598
802.172	3.64	235	43	100	99.7		802.1723_3.64	103715		23654				19108	54490	66358	18510	301238	4440	73126	23207	459131	220098				191753	51475	38558	99955	41830	33056		181624		79013		16145	22216	14132	18366	202486	16665	16594	18454	4298	46026	5738	5982
796.149	3.64	240	38	100	98.7		796.149_3.64	14416	17459	14463		24409	10055	11766	41418	19872		20474	15939	13445	15448	37654	38036	8856	23281	17248	36498	35477	31271	19077	39413	24972	14578	14179	4207	16348	6376	9603	11275	6220	11271	17886	8947	10002	25329		30284	3142
744.184	3.64	260	18	100	99.7		744.1844_3.64	52049	37148	102473		227894	52710	24223	151523			36753		79432	104715	50363	175025	11004	70758	114326	78971	110351	213126	221772	202078	96088	47716	73171	13044	59375	33024	43814	36453	43517	21788	17920	37740	18842		8043	30103	21398	5481
722.202	3.64	265	13	100	100		722.2015_3.64	92903	61799	215975	3337	583197	98667	47577	446948		3175	67628		172719	214025	118044	504564	19261	152184	262053	239518	346925	689055	539649	639626	226049	85926	144830	24739	112688	61372	82451	66949	68667	39588	39063	67053	36633		9007	71397	32614	8168
488.061	3.64	266	12	100	98		488.0613_3.64	11641	13848	15426	6847	18060	11290	15368	18618		3895	11669		15654	16150	18052	24224	11270	17146	14292	27722	25237	25818	17216	21298	19247	11782	14378	7399	12577	8775	12704	17405	10758	13892	12699	12006	14809	4824	7547	19099	5763	3776
460.03	3.64	270	8	100	88		460.0302_3.64	17941	12997	36882		50034	23125	10121	19176		6852	14343		34253	30466	7017	24333	10059	22145	33201	2882	16666	29876	46916	24602	21261	19820	25217	15822	21361	25853	20951	14683	29948	8422	5539	17949	10824	5061	9940	5017	22182	14535
456.058	3.64	271	7	100	99.9		456.0579_3.64	47557	26515	80227	18662	108919	57142		45561	29738	22743	22280	22746	84832	87249	15062	58748	26233	43941	88607	39490	38726	77101	116757	61669	48701	52456	69756	36250	49813	51868	57083	40133	75474	36537	18448	62204	28326	60914	25382	15305	50157	34914
444.063	3.64	273	5	100	99.9		444.0628_3.64	39446	29210	66614	7011	88982	40217	26650	42849	14393	6606	27261		66701	65604	18033	53359	17907	54361	75363	39805	36215	58738	102840	55586	34462	36989	42824	26441	46250	39820	36543	30723	52086	18405	22706	28637	14812	21121	14212	13846	37933	21838
474.045	3.64	275	3	100	100		474.0449_3.64	100600	99559	118595	23450	125129	98883	89723	136000	13766	26847	113119	28119	111444	112283	132177	137007	77633	121750	114596	131627	122194	133189	119240	123477	124649	97936	110648	58554	106608	72680	94868	91894	68655	86405	98795	91908	83164	25431	50258	123278	57051	41324
758.203	3.64	276	2	100	99.8		758.2027_3.64	93102	108431	116101	3367	221019	67170	88448	451267	12544	5984	161290	8759	89083	109178	350688	410921	53557	189735	143940	370947	422004	383800	180590	403092	220883	87564	114743	23400	123823	34386	70084	79160	35383	82316	131767	54791	61258	6635	10972	273562	14414	3005
524.044	3.64	277	1	100	88		524.0444_3.64	23567	18284	39196	9206	47854	26705	16523	23028	18591	14058	13179	15809	37404	35979	10890	30112	10668	22303	46114	12327	22226	33642	47843	27496	25012	26400	28546	16150	24873	31045	21803	20881	41640	15633	10626	27854	15224	22756	13608	9585	30228	18236
368.113	3.64	278	0	100	99.9	Feruloylquinic acid_3.64min	368.1127_3.64	3680501	4068581	4057454	531511	6023906	2972786	3629671	9551880	170491	680683	4945854	857133	3571490	4157348	8014225	8914626	2771716	5614566	4766545	8857483	9308117	8943028	5547348	8658083	6114237	3568690	3961829	1764588	4196054	2176293	3168993	3420359	2299909	3352765	4427618	2727500	3004297	295539	1113221	6802129	1342495	601374
354.094	3.64	278	0	100	99.9	Chlorogenic acid (3-O-caffeoylquinic acid, CGA)	354.0941_3.64	1022669	656517	2025414	127261	3105241	1240753	526364	1645662	45147	183918	560379	98955	1944105	2080948	474846	2014519	307945	1124098	2128893	1012988	1329581	2521181	3542563	2326843	1382424	985372	1315022	528414	1143246	1097564	984039	738925	1360253	427152	402792	820512	412398	90875	352663	330719	905128	539965
390.093	3.64	278	0	100	100		390.0926_3.64	648716	721236	662704	112316	851337	502458	624738	1252106	28492	137120	830720	151293	571487	643161	1206598	1146984	505004	868720	696915	1095351	1164447	1065128	728738	1079198	849476	615991	662144	326667	715261	400375	530894	585768	399766	612409	771582	486781	527297	56399	217934	1088403	232132	115543
194.059	3.64	278	0	100	99.9		194.0585_3.64	716397	751829	766753	87523	774627	466530	545311	1392014	25564	106545	754985	128108	578855	616477	1367157	1324680	422298	845269	854431	1296524	1480357	1313755	842468	1414599	998759	560585	634128	256664	666432	325486	510112	534548	357288	542976	702926	447823	436057	37411	179801	1047115	206856	95187
192.065	3.64	278	0	100	99.9	quinic acid fragment from CGA or FerQA_3.64min	192.0647_3.64	692879	704309	879885	105955	1214769	611635	633564	1598751	40948	132846	806601	127058	790388	841911	1292774	1569290	474913	1111232	1059657	1461840	1479287	1593642	1207781	1244182	1066654	684776	800682	327062	808427	463820	624741	630861	511321	612378	760173	558958	508157	51319	234461	1124668	319758	166381
376.075	3.64	278	0		99.9		376.0752_3.64	256328	171157	457310	60460	646159	302964	136941	302661	60841	104994	139290	68424	419744	444569	118836	380259	81335	253998	431274	187493	239743	435926	701832	406887	277092	244640	312242	157866	283833	302362	235902	183888	364369	119316	137455	209287	119302	57303	102382	109546	249521	160657
452.061	3.64	278	0	100	99.7		452.0611_3.64	164171	181928	172407	32701	209233	136279	161150	282136	7736	41145	207640	38308	154577	167821	277198	273797	136960	219198	178738	258720	267889	255930	186888	260302	220100	160501	172132	90217	179982	103902	144334	151991	107543	159085	176332	130183	141910	18096	65006	249382	71214	34698
422.038	3.64	278	0	100	99.3		422.0382_3.64	20795	18911	240850	113797	23825	190003	291861	32460	6769	4082	121940	13964	17172	18799	34337	30068	243481	243282	21503	199158	28499	29365	18659	392821	24745	17702	19467	248662	18907	225711	12710	14944	208585	184610	17394	174586	14442	14098	6337	30641	8890	193252
376.074	3.64	278	0		99.8		376.0739_3.64	328759	85483	57748	47497	51776	384973	237161	421738	13868	70784	192711	1080934	544166	553934	188697	484548	9962	330983	54078	246479	315176	55470	851290	484884	43466	338074	394190	243032	357779	388815	306903	244200	447777	205864	87347	287965	199020	14168	156675	103886	349663	229553
612.17	3.65	194	84	100	98.9		612.1705_3.65		1035847		49984	1258197	249838	951214			1329436	637328		373371	962736	1332344	503103	658222		883267	2236965	1493806			1086291	845208		305340	1520245	786449	528762	1026838	664722	373122	535287	1383205		522537		183260	1282608	1092354	185436
766.166	3.65	251	27	100	98.9		766.1664_3.65	19076	14254	31970		60082	17271	10430	50723	7611	5799	17517	5972	26119	31964	22101	49277	3921	23057	31985	25341	40337	47910	49426	57846	29458	18476	21974	6555	18452	14164	11659	14860	12742	5997	11704	11577	6289			13324	8249	2533
422.033	3.65	265	13	100	98.2		422.0325_3.65	37374	87888	27951		53209	23482	30862	54282	15779	8954	34016		79048	38711	39689	96759	22515	54083	54613	49701	34057	41798	31388		36464	24221	27501	20718	24867		22086	36795	26536	23181	31627	21403	21089	41142	16560	35742
180.043	3.65	266	12	100	94.9	Caffeic acid_3.65min	180.0428_3.65	536335	653145	206799	33796	677052	82082	774359	133628	336683	549604	377203	38172	118639	606046	184790	130247	1034046	984685	135379	321185	269298	136579	244948		116199	70130	104111	722387	795125	653371	110622	85188	73637	55762	261236	368106	497935	433091	79583	216420	83749	65476
588.034	3.65	272	6	100	99.7		588.0337_3.65	31446	34903	33086	8246	33838	27282	33288	44230		10258	40658	8642	28817	32304	46291	41337	29643	37076	30597	41186	37622	38670	29773	40379	38097	33764	31934	19819	35058	21902	26333	29953	22784	34500	33536	25600	28026	3400	14716	41940	15371	8523
536.019	3.65	272	6	100	99.4		536.0189_3.65	25115	28627	24493	6051	26074	20131	24215	37223		7863	28133	11411	24210	24724	35689	31852	21311	31763	27278	30838	31637	29178	24845	31662	27700	25634	28071	12877	23965	15949	20631	20531	17419	22093	27593	21002	23401	7590	10402	30702	11468	5807
458.088	3.66	274	4	100	99.9		458.0882_3.66	308178	473950	255383		272110	204918	290881	796620	132362	11908	684567	361944	270088	328592	979125	340514	287066	322682	258747	465236	830091	254679	187465	456686	252880	293429	130211	221538	256537	198475	99976	357326	32505	105222	1003374	80547	283713	58297	33893	795344	21482	9565
480.064	3.66	277	1	100	96.8		480.0638_3.66	87655	115087	57856	9001	111655	34314	78428	158930	22275	23467	154677	100943	36677	70986	189702	83548	81395	80020	35713	109929	165512	59519	55822	139254	48286	86697	37790	63268	65770	46683	40395	40745	27909	51135	206603	50266	33659	32931	18978	159122	19861	18968
610.019	3.66	277	1	100	87.9		610.0187_3.66	24345	26115	17909	5549	29580	20433	20958	31842	10544	9068	32717	17443	18835	21014	30801	24924	20857	24047	18745	25463	28591	17721	19496	27940	23210	21285	21539	16167	22342	16116	13774	19734	20910	21178	36628	18589	21927	16801	12439	32575	14309	5045
206.042	3.66	278	0	100	88		206.0415_3.66	365284	553764	282931	183466	334275	231213	348252	841595	1051912	164766	771575	704601	395595	394608	994604	404693	368205	430451	351982	548634	885672	337214	287042	458795	259972	348683	292826	309842	342868	239301	221364	436747	390059	326030	1090686	353739	311846	2360821	231661	795391	240366	220351
154.027	3.67	192	86	100	87.9		154.0273_3.67	9264	21714					7386	28330	10298		34053	19828	7070	8366	38069		12682			21457	48448			12578		8939		8571	5423		1351	9066			42878					30744		2374
194.022	3.67	208	70	100	87.7		194.0216_3.67	9865	10022	2704			13099	7545	16636			9147		4769	8283	9405	12074	17081	2420	7466	6840	10964		7509		27008	9630	21760	7965	6043	8562			3516		19737	7702	6941			6878	13808
168.043	3.68	190	88	100	87.9		168.0431_3.68	10937	23425	11572		11686	7924		21707			58171	28445	8487	8896	16642	5947	23664	4907	14416	7198	14641		8727	13354	16391		28726	6050			6805	7143			8130	6339		8290	5865	14784	6666
301.115	3.68	278	0		99.9		301.1151_3.68	111173	53140	109065	162786	71491	146539	52882	80522	79154	65014	62966	43524	224979	98894	70840	83407	46091	61250	183190	148937	117232	135425	125423	47499	138359	99542	117750	52735	52887	117049	267225	99315	85875	52758	84067	198401	149465	125267	250013	44182	170865	167705
452.218	3.68	278	0		97.3		452.218_3.68	583903	60742	52968	515855	496337	665625	192633	471211	135603	204806	382752	44212	131440	86241	132855	101502	169245	62535	297408	144185	551819	166123	640747	350646	687431	534125	662521	223601	81269	109315	160429	552154	438240	227235	116993	138958	101847	226259	197195	300592	276938	510018
301.117	3.68	278	0		98.9		301.1173_3.68	120997	48386	99211	175881	65656	159462	48689	75818	73339	61902	50413	39756	238350	114269	62994	92215	40771	57337	194926	163702	130890	158429	138331	40544	147345	112897	129363	48333	49305	127217	279782	119420	77943	45892	93097	211022	166082	144031	267382	41027	180799	180711
478.166	3.68	278	0		94.1		478.166_3.68	120130	91505	30955	106385	106455	38018	82835	96989	50352	82434	112101	118697	44884	34100	30315	38124	78151	27908	44938	31449	31265	46076	142658	83080	122940	118398	119648	82219	37204	114328	148595	112814	96243	81087	125582	41841	139535	153954	128670	115775	32350	33306
478.167	3.68	278	0		99.3		478.1668_3.68	26306	21299	82492	21215	20422	109083	18754	18472	112467	12900	26938	70265	170922	89790	80561	79745	23428	61346	106495	107197	113633	110204	22471	17645	30753	24673	27705	16834	67445	21495	38070	89460	21627	13058	28601	130944	40015	208436	34530	21140	102394	86697
548.053	3.69	278	0	100	98.6		548.0533_3.69	39561	39913	37624	21133	57404	38473	34784	50011	8620	21926	54228	44855	31615	37752	49439	36889	32068	29752	42187	44670	53578	28928	27613	71080	45157	35945	68272	29854	25133	29644	20444	37229	45341	30143	61181	30511	34059	32987	20356	41249	31475	21259
296.053	3.7	228	50	100	99.5		296.0528_3.7	50207	13112	18632	94101	33236	51480	39950	49004	161890		19706	23778	88730	60303		8025	39410	15718	55378	103789	59748	97249	49582	16989	96236	51291	36001	12472	6346	64699	265325	93158	54200	45540	35182	67201	57269	280582	105855		136095	65514
422.079	3.7	257	21	100	98.9		422.0786_3.7	15581	18491	8247		22276	5829	10141	13688	15072	4442	23070	34997	26510	19022	6626	32767	14203	23057	42643	24129	27211	27603	34260	21024	7707	8776	6290	13593	27233	5200	31320	15667	17206	6079	28717	19081	5075	97651	29774	7032	5851
326.1	3.7	278	0		99.8	p-Coumaroyl hexose_3.7min	326.1002_3.7	175696	201147	248046	214457	224268	182697	205754	316336	167755	220788	108870	185903	163877	103663	207606	204483	187127	202096	139519	90837	264336	25222	216018	283259	314286	165747	322546	209420	159210	210268	218286	250991	137067	187915	155559	98769	228388	182888	209934	195535	208850	223832
354.092	3.7	278	0	100	88.1		354.0923_3.7	93031	89201	78170	31213	165002	55364	72991	197568	76138	25992	133887	94195	98813	118195	39790	75739	59527	138872	173944	112841	133460	154558	120926	79764	56150	86205	56224	74229	140921	51234	40491	84775	52788	124489	131538	37061	32462	176882	48876	41534	40857	35333
340.016	3.71	218	60	100	88		340.0164_3.71	9597		22115	14894	11012	34236		5296	3846	6345			28419	5682			4990	4132	43489	29581	17558	12608	5951	6397	15543	10886	23356	5483		13299	37660	15817	8424	12041	14959	39249	17898	5627	27321		26730	19313
318.034	3.71	238	40	100	97.4		318.0336_3.71	38324	13202	49438	76208	30373	91455	15071	12153	24024	14879	30496	6273	140669	18620		9243	9506	13777	127719	87256	100322	48948	12328	15162	84611	31366	60207	33486		64745	228932	51144	43082	33886	74672	120739	49932		161737		73375	118155
436.192	3.71	265	13	100	96.9		436.1924_3.71	86096	49442	38564	55933	46431	59012	15196	75455	37472	59167	17854	18791	80478	55601	29591	44188	51348	42527	39423	53114	33465	43843	81884	35578	39640	29373	43996	57792	18739	34600	38225	65133	81287	27548	49275	40159	65460	132562	34373	22936	86980	27053
554.062	3.71	273	5	100	98.4		554.0622_3.71	13873	6365	12000	11172	32425	14679	7825	12580	7859	7432	15909		15196	17079	5962	10651	9743	5084	20883	11786	16302	6286	11818	38024	23747	13343	31341	6335	5498	11109	5620	12498	20916	7476	21197	14613	12567	19767	9768	7727	16189	8686
464.093	3.71	277	1	100	99.2		464.0928_3.71	90840	44621	79975	68433	231514	113892	55055	87670	127568	45997	98541	167714	98860	115887	29760	70475	50118	31106	137630	85581	131072	48796	85138	279298	167892	85607	235057	46917	31122	61916	27913	79881	144750	39840	123778	95289	78899	165520	71817	15102	122848	63868
442.113	3.71	278	0		99.9		442.1125_3.71	487511	235167	392307	327078	1282863	581479	248680	415860	649634	253201	542701	937926	541217	599368	172251	338580	254822	146038	742722	480319	764527	256176	413990	1596790	925972	469044	1336978	240305	122753	325108	172008	392968	743538	204696	700907	489189	381447	1022402	344798	97627	675816	308544
442.111	3.71	278	0		99.9		442.1113_3.71	599815	233011	487943	409586	1515075	693664	305534	530702	897993	228364	675942	1068589	659958	717480	186078	419817	248718	151516	27096	503028	901692	260401	508162	1905960	1051172	571743	1492932	222888	73087	318679	181318	33148	873589	199318	912711	588878	489484	51491	420480	113545	759791	283717
486.076	3.71	278	0	100	98.4		486.0762_3.71	39238	31338	32618	25585	79950	40001	26925	30483	46959	18322	41105	50529	37693	42275	35402	41331	27187	17972	51542	31772	50028	26341	32713	97431	65531	32733	80710	16137	10875	23010	16030	27257	53762	15467	57058	28513	33678	57960	22081	23179	47344	19992
506.161	3.72	277	1	100	99.2		506.1607_3.72	35295	17659	43651	30860	26747	39877	5489	44620	125947	8422	27960	46319	11995	41447	60595	48028	11048	42139	46982	22618	41701	19405	39888	25470	42799	18502	25853	6304	6055	12578	44501	31409	9519	19514	18558	30911	29067	92323	15132	40451	31504	22261
326.099	3.73	278	0		97	p-Coumaroyl hexose_3.73min	326.0987_3.73	268994	52418	137304	75557	415057	258838	81609	84662	378349	81856	262365	492453	273537	272497	48052	76022	79168	49930	298565	235991	300812	61242	96035	478605	333558	266882	361710	74243	34398	109753	211452	122710	311173	75218	300693	10867	148862	372293	89580	26851	286392	89877
472.12	3.73	278	0	100	98.7		472.1203_3.73	45698	64190	50914	32157	56659	45374	33683	59043	67758	22763	70615	35695	41131	36855	48356	43412	33112	32619	25457	30111	71814	15017	43714	64384	59146	44903	36260	249247	280620	36890	62780	36818	372359	663314	34744	54465	21611	25668	47543	22195	35237	23899
350.191	3.74	262	16	100	99.6		350.1914_3.74	43068	160967	22408	21237	12329	29624	31770	44978		37177	53589		36980	25189	164835	99900	13216	58600	32825	33304	190021	261960	13609	13281	59455	48701	30919	14164	10442	13185	108779	31316	26451	19545	58140	65239	53719		18557	47121	30866	26855
294.092	3.75	268	10	100	93.7		294.092_3.75	99526	127474	151050	55334	194702	73053	189780	141920	94758	246225	96035	75082	49971	202798	71548	54022	126401	82165	194522	173953	236515	45710	25509	65429	64616	192138	74323	227217	92812	216952	146201	87630	150808	149744	109852	169048	64138	87919	77642	154333	131680	159588
262.095	3.75	275	3	100	99.8		262.0949_3.75	34859	19702	34595	26368	39175	70842	14529	29688	89041	15529	37244	62979	44236	22539	43318	37615	16670	27046	57979	74402	79934	76232	41646	32840	47960	33262	30313	21041	17023	23789	88358	40445	24083	21158	37168	87287	58659	125194	55769	40115	50185	39105
136.052	3.75	278	0		87.9		136.0522_3.75	147223	85835	140455	241334	100317	287546	99420	94437	25572	63438	102339	83961	449826	25211	74332	81856	62724	178827	404344	30657	310233	274841	41376	122028	281849	243751	155160	89236	18652	131402	619096	295431	73599	77650	247277	324075	308129	88848	436333	24390	62436	388906
279.074	3.75	278	0	100	88		279.0739_3.75	19518	18345	10038	17090	31118	10486	31465	20452	20354	29068	20676	32624	22512	19755	4918	16340	32813	25255	22574	19988	33648	8686	20806	23806	12161	16331	8176	22244	14957	11417	8943	15658	14580	13061	22794	6215	10212	36904	12722	9909	11023	23069
330.042	3.76	217	61	100	99.9		330.0423_3.76	26999	19750			20761		31370	12558	15432	68081	8405	4460	18677	32650		8264	67370	46320	32489	19326	14464	7745	29460	16525		22267		36421	27974			39200	20683		10954	2010		42142	8941			53221
136.051	3.76	278	0		99.9		136.051_3.76	563588	436085	580820	149175	503063	288807	548112	44500	274484	463435	350973	259091	339247	594900	155421	271979	651086	479359	280573	191740	267726	218065	69740	257165	226540	200322	450550	576938	501383	613601	529284	185611	521843	622525	200083	269179	184766	201512	370061	153923	302577	227633
436.145	3.76	278	0	100	98.8		436.1453_3.76	31088	27072	46825	117123	32244	39341	26046	12787	79803	24110	35532	19786	13371	35689	23284	15905	24529	22574	479927	33839	32054	32834	25738	30178	27516	38922	29530	24869	23651	23028	77605	30105	31331	51835	39646	39617	210445	334870	108133	130908	50504	18799
433.122	3.77	264	14	100	99.3		433.1219_3.77	49473	32258	57935	31890	35994	63033	35797	35294		39316	35968		61420	65564	17310	34103	33515	40854	62033	47123	47911	45077	52187	20627	62258	48557	51333	33151	35073	53418	54218	42314	48517	38077	45031	65920	57389		64310	25894	54453	47201
139.026	3.77	272	6	100	87.9		139.0257_3.77	31902	21221	38777	22147	26154	38838	21365	16603	80516	25563	18986	14951	34095	34669	10276	18900	18603	24546	35259	28180	25700	21855	34195	8718	36987	27360	33286	18407	20192	34522	30605	28946	31672	22959	25422	37282	33760	97477	35995	17328	36919	28343
338.063	3.77	276	2	100	99.8		338.0634_3.77	96588	63879	79024	145130	141737	71742	93875	88346	26364	71485	56469	44215	141556	92349	32497	99275	79493	93069	121445	161313	136596	193227	77371	75775	133861	113058	124503	75707	56378	89445	131324	81912	97176	109306	54829	101412	53844	23326	106514	33055	144198	108969
405.156	3.77	278	0	100	94.2		405.1564_3.77	527370	456942	787055	188915	378223	642815	782081	117681	190099	910285	338771	265787	400000	555743	145683	128002	755994	313490	182227	146474	178824	118557	302555	281270	440450	493335	330446	1003546	448119	526841	121130	977303	523083	1315159	463439	577659	502784	244396	170906	117182	339450	531546
307.082	3.78	270	8	100	99.8		307.0816_3.78	496558	351583	472387	135382	315498	485366	504409	181766	134627	541299	279052	152683	320479	544389		166048	496832	363105	347561	133864	316015	177460	267924	431436	310913	476880	247774	759329	346707	544676	333080	773261	329220	863707	320804	561721	471991	159375	206624		450826	469231
244.178	3.78	276	2	100	87.8		244.1783_3.78	9401	7477	8024	10229	6289	6232	10666	8463	9482	10844	6704	12744	8202	6658	4406	106793	12193	7123	6302	116804	9216	6732	7143	3411	7674	10274	5410	10378	7577	6235	11524	9322	8191	9188	8504	6638	9828	18530	60220	4898	7828	66414
178.026	3.78	278	0	100	99	Esculetin (=6,7-dihydroxycoumarin)	178.026_3.78	92059	84444	76088	127506	98384	106202	78206	60403	17721	52927	91960	8399	142192	107296	34655	57715	51967	54849	141624	168146	167809	84599	73170	54738	126528	94029	112001	57826	59651	104891	302529	73548	72894	56185	68961	124643	87097	21527	274925	48165	139420	163531
386.121	3.79	278	0	100	99.2	Sinapoyl-hexoside_3.79min	386.1211_3.79	154442	126403	173650	74227	192205	120178	96235	342286	17920	32039	98221	6829	152987	165587	192315	220476	54568	136101	210794	175391	345203	369197	134073	150093	177315	150145	141083	103216	135177	111695	329446	194395	86011	121653	123860	135902	69727	28846	313484	188134	120487	120702
271.105	3.79	278	0	100	87.1		271.1047_3.79	333154	239163	497548	130434	240890	404058	469905	65937	119027	531069	200296	143417	245241	352988	79873	64111	481509	280969	163343	95456	142548	74173	173067	170112	294733	324739	214326	609960	281617	342044	75769	614345	340680	813088	320671	378575	355077	166361	113413	41865	228683	362224
1370.26	3.8	158	120	100	99.5		1370.258_3.8	9979	11105	20091		41957	18231		64933	10745		58311	22066			88451	19099	8012	9195		18404	18118		4791	218517	8952	10707	10324								17617	5798				44727	8674
318.035	3.8	242	36	100	99.2		318.0346_3.8	27399	24406	14583	78163	13969	31782	17944	11579	14084	27911	16555	12465	46424	17953	8525	16820	4954		43903	93350	105193	37983	29286	15440	85744	29453	13580	11672		67614	234803	39654	45656	15867	78182	51603	42439	13973	169207		51918	122116
222.052	3.8	278	0	100	99.4		222.0522_3.8	65670	38488	48240	68674	124291	67913	29283	32361	326905	39805	41123	131088	41353	62555	31320	75502	59947	60480	79718	73718	160699	95963	165944	53391	73427	64795	45510	89715	67994	30131	136389	81445	67885	33001	110096	93360	80378	144803	156573	39540	48352	46032
458.103	3.81	275	3	100	99.7		458.1031_3.81	98872	32031	287106	101106	41975	74076	66525	32957	460358	50165	58845	303775	116132	106936	19546	54642	63904	23499	194530	195129	77224	114019	68561	25261	103163	233757	266715	51668	36800	72733	128235	184916	131225	102346	154047	168059	127659	2118364	102780	21766	99827	73304
548.241	3.81	276	2	100	99.2		548.2411_3.81	54970	33741	54319	101473	71114	128341	23885	58493	16564	35287	46758	10572	70920	52669	53268	66821	82095	46306	97354	103325	12967	11528	26790	61397	53229	28615	135021	62529	10328	139369	13940	82206	64331	37713	26489	23209	63070	32444	21027	12647	38109	20955
206.048	3.81	278	0	100	99.9		206.0479_3.81	120967	61058	83240	108919	72249	86188	89089	56502	473995	57525	97996	238876	153267	131861	23928	86330	88400	108335	230209	224253	117656	157428	123441	61705	108869	286297	316591	66562	74098	80047	132593	214687	155015	106635	195749	172761	133532	369313	116620	29592	105566	81219
434.212	3.81	278	0	100	99.7		434.2124_3.81	72996	89231	182030	145427	148571	142627	22726	189363	258240	60988	65120	183060	265131	66768	67819	107863	49850	40306	208304	83248	121682	99593	69162	118472	135813	66852	228893	51747	65706	164910	193527	257562	130098	68071	289503	299057	293333	230972	238552	65635	138629	123225
229.097	3.82	235	43	100	86.7		229.0968_3.82	24494	16993	12491	40134	26431	16961	16238	21047		32216	11780	6386	24007	19006	26114	20806	14562	24128	16166	43466	26005	14337	41600	23621	13658		15274	20530	10439	12397	25184	27180	20688	23674	40620	28605	22211		18982	29055	44922	15877
480.089	3.82	275	3	100	99.3		480.0889_3.82	29371	16637	24986	36006	12262	23280	22477	13825	117694	18968	50417	72324	30070	30713	21212	18163	38678	25825	51624	54793		32595	19358		32895	29426	25573	34749	10021	20302	29117	58636	37048	31013	51905	42948	39282	96622	28527	25682	25539	23715
342.097	3.83	277	1	100	97.6		342.0969_3.83	119314	88858	127799	92386	176601	103128	164044	86507	250645	65810	87179	153509	160267	144964	60404	95287	113837	81403	260374	198225	129115	145062	140813	144918	144903	129154	118598	98632	102297	102202	162176	200168	161346	165073	144944	149165	136444	214374	109287	53405	101761	132886
480.094	3.84	276	2	100	88		480.0939_3.84	33497	25724	30855	35993	27895	27370	24839	18117	102357	18265	51424	64197	37679	35311		20251	39077	16566	57024	55412	32843	35553	19716	19813	37665	33573	33502	35292	18205	23723	51659	69085	45341	32499	55227	53730	37540	86337	37141	22686	34743	28369
422.176	3.84	278	0		98.1		422.1758_3.84	54722	17207	9296	9701	457294	151000	18135	109770	646520	258175	92793	239182	174588	55361	20034	86413	9484	75714	746289	10822	709891	784444	92439	260124	98967	54449	112553	50148	241746	53155	9788	104407	43999	51597	70868	141138	121200	35631	247980	19625	163583	142400
508.168	3.85	276	2	100	98.8		508.1678_3.85	52080	14923	43571	26942	35607	54250	30363	42540	205430	14813	22905	101711	45471	40840	31358	47924	24077	20100	51392	66946	29896	73815	48514	16884	22309	25706	57800	25917	16777	36422	45809	38724	39514	35429	33704	41683	43413	142846	31721	24742	36971	50784
486.182	3.85	278	0	100	100		486.182_3.85	105036	53298	99686	88307	89340	111135	55127	127346	642725	50825	99331	448454	221681	101529	85745	142138	39483	73873	155648	117949	105096	182567	143728	56669	95509	105270	114710	54650	62400	104479	148379	114846	72379	61813	140768	178629	130255	477149	96131	98994	154619	104383
194.058	3.85	278	0	100	99		194.0582_3.85	133820	732428	100331	51499	881806	135749	136002	1412356	304956	69864	915441	263757	579827	133710	1345526	1324219	145534	985249	122583	160920	1504674	1328282	143240	1182648	104556	659731	631572	102136	159229	324954	497989	154535	357430	543246	329243	98692	141256	172477	61227	198125	64022	40836
296.054	3.86	238	40	100	87.7		296.0536_3.86	24525	11705	52379	37634	28192	45918	31346	10668	18354	80656		28255	69027	31191		8554	11076	12397	47154	49482	38914	94812		25600	88421	17987	19312		8073	65374	121572	86681	48951	53194	22275	65636	51351	150302	75370		63389	120199
180.043	3.86	272	6	100	99.4	Caffeic acid_3.86min	180.0431_3.86	525602	635887	588221	506322	675243	460997	723501	333145	284855	541534	368305	235821	483153	593670	175645	282854	1005140		680138	330349	291153	405138	716026	305681	459414	511206	454949	704537		640148	442032	591935	514256	761494	252221	373035	487527	147823	282479	196613	568918	613108
378.094	3.86	276	2	100	87.8		378.0938_3.86	18343	18032	14739	8777	21470	15465	18393	21075	23651	26739	23024	24439	16492	18062	20114	10621	20161	22644	10646	20539	21996	13211	13210	26967	12597	17118	13700	13733	20837	10577	17014	19983	12993	22302	37406	15354	15692	14340	9192	23757	26496	8169
360.084	3.86	277	1	100	99.7		360.0841_3.86	548217	536216	656094	509879	499238	466849	782841	382525	305063	521901	395732	229243	474295	689654	197173	280775	1013954	754976	656164	360376	292233	242584	705767	617482	482270	524023	493393	731492	793699	645182	427123	594180	479194	753290	281347	395951	524377		260706	223045	570330	599560
446.082	3.86	277	1	100	87.4		446.0824_3.86	11034	11738	10222	5450	15081	10764	11492	14473	12840	6350	15985	7201	9780	10483	11610	10946	10351	12418	10164	14740	12781	10376	11450	16852	8557	9715	10157	7941	11822	8641	11069	12586	7791	11971	23686	8885	9858	13853	6705	16578	6559	4022
310.104	3.86	278	0	100	99.8		310.1041_3.86	111414	92158	84492	31057	167648	87243	86204	115128	279978	54960	152379	93065	83990	107873	161748	66709	90275	115425	76571	109058	139131	141072	86994	281041	77933	112085	66182	85919	92164	62846	80226	166922	79982	121874	500039	82529	154829	125227	38668	199723	36883	28037
488.154	3.87	277	1	100	87.4		488.154_3.87	74655	21189	83730	53796	46800	48488	36598	71048	175814	24538	56337	46252	55453	73357	72494	93941	29853	62693	49594	84224	90763	67526	102861		78105	37644	31325	39147	48831	25880	25783	25833	25936	44139	33453	38783	73887	155852	81111	64788	36044	49871
402.152	3.87	278	0	100	99.8		402.1523_3.87	669752	828580	631409	472055	744192	846408	540511	539155	357662	786869	870851	440755	1047127	456833	2310518	933128	392811	1064255	901611	1326075	915759	1377165	587514	535140	643176	633289	489610	362661	396567	422965	699845	441382	475439	411471	835699	1307243	511017	488205	626695	1775893	470995	588301
422.169	3.87	278	0		91.8		422.1694_3.87	526092	48473	100240	70909	83180	723449	36713	458493	1049905	42650	62756	392787	1035088	477414	87834	479345	18521	43805	692724	133639	109409	735229	562951	46447	641510	514000	700377	22364	55656	510609	920640	80598	67869	209989	696980	854229	768378	2180520	915596	71231	644235	539363
650.144	3.88	223	55	100	99.4		650.1438_3.88	112054	271083	194285	32800	272819	156371		153939	21279	28133	75760	67872	231497	96978	40871	150329	185156		324879	101034	90381	41119	128083	310550	62907	124711	194741	243753	98482	138081	233663	22306	117520	182996	211994	21346	195713	71413	141726		164693	150204
366.191	3.88	277	1	100	88.1		366.1907_3.88	15219	12645	19509	25395	17862	27246	23564	13946	54201	10352	26174	35743	20065	26318	22220	14988	11065	14154	24314	20835	26753	28648	12456	17380	34631	20717	28300	11187	19705	11070	19087	23989	17553	8412	31418	53544	14321	45919	47738	11607	33668	31780
788.198	3.9	247	31	100	99.2		788.1982_3.9	16457	15847	17389		16243	12753	13099	17770		9346	19973		16098	15166	13425	16667	17153	20808	13653	10746	26711	28322	12845	20235	13268	13889	17078	16123	15494	15146	7374	15325	9754	17040	16923	14268	11919			11882	16722
252.064	3.9	255	23	100	87.8		252.0638_3.9	35312	26400	29731	18383	42265	25948	31196	14459			19486	5469	28443	57300	6702	17367		24178		25557	30725	22932	16588	32800	30425	27397	36343	45641	25009	32202	32593	33128	41205		18428	27166	31764		28050	3692	27189	35296
578.144	3.9	258	20	100	99.6	Procyanidin B2	578.1438_3.9	40696	29730	49751	15566	19996	45893	28100	309575	2841521	29152	56424	5915818	31195	40817	74887	76763	38996	36549	18459	74179	66464	41975	25624	29975	47116	43086	31229	46302	33575	23786	69067	23799	23469	40462	62287	72542	55908	568065	41999	80202	48870	14601
354.095	3.9	278	0	100	87.9	Cryptochlorogenic acid (4-O-caffeoylquinic acid, cryptoCGA)	354.0947_3.9	107473	111193	106161	36320	53767	80569	79702	201213	183193	116107	98841	101165	255318	111650	59401	204347	68301	240270	134528	105364	269271	191505	228738	410852	101244	105633	84411	69067	227113	80402	124137	327937	128844	183016	562356	91886	92354	341595	41029	201491	75823	25644
1240.2	3.91	185	93	100	98.8		1240.1998_3.91	7339	17247	12562		23249			25461	2967		58298		1819		77532	15741	9670	13297	3079	14218	16745	4506	2523	137066	8331	8014		4738	7962			3275	4050		21916	7587				43559	4307
226.014	3.91	215	63	100	96.5		226.0141_3.91	14075			12584		10608	4532			10129					5301	7758		5031				6461	7848		9975	12516	5962			8276	7615								9017		10986	18870
1218.21	3.91	223	55	100	99.4		1218.2106_3.91	39556	74058	43736		114171	38133	8927	107354	12374		195971	5780	9190	15648	340384	76164	51849	63370	25493	84152	77425	8881	12015	491353	34709	37841	39674	16413	28063	18735		15965	14662	13414	106013	36304	10513			192052	20843
182.059	3.91	250	28	100	88		182.0585_3.91	130714	83791	133585	57988	128082	68421	127897	72630	83671	85219	68189	41744	79679	198140	31928	65439	90921	92503	76064	81561	85104	27118	63023	93723	103220	89416	103153	145593		85791	90633	130281	108905	113848	35767	86920	110935	96252	72040	50978	126669	106489
768.126	3.91	255	23	100	99.9		768.1261_3.91	35700	53264	52440		76909	48993	19028	71447	170122	7004	123513	263486	25425	33975	157234	78334	31403	50275	31957	70552	66043	17697	33674	120555	36536	34822	68174	20760	26749	28968		13544	17409	25640	64770	28606	18820	42035		98565	28144
126.032	3.91	259	19	100	88		126.0317_3.91	43087	39106	31128	17466	51491	33670	38424	32362	19572		29259		27974		32131	35204		32099	25902	27798	45766	22228	18750	73854		27920	32706	52008	29947	35937	32750	30315	50407	41275	19985	29069	29775		29723		34110	38710
321.167	3.91	262	16	100	87.8		321.1671_3.91	33061	30709	6452	39657	22381	14715	34527	33101	107643	12849	15359	37041	32774	15141	7766	37227	30670	29330	29008	78039	42824	19008	17496		14177	28456		28317	19663	30109	43514	21937	23061	19093	22358	9457		79577	14755	18862	48802	31869
306.12	3.91	273	5	100	99.7		306.12_3.91	138458	114459	159859	103474	196351	105435	167940	86104	261540	68388	92154	170079	174480	140406	52701	125192	132723	90111	102592	206656	175460	158371	155833	129465	157732	135840	125872	100467	96303	112610	176404	204253	165962	145547	151766	159369	144073	224343	119231	53074	107961	162374
746.145	3.91	278	0		99.9	Prodelphinidin B3/B9-3-O-gallate ((EGC-C)-gallate)_3.91min	746.1447_3.91	229470	304789	289609	71367	445461	281351	112401	400776	1159712	181485	778366	2470332	152845	202766	897524	430154	192650	998815	183340	427990	388601	101872	200181	757779	205788	208701	362029	129980	153173	166922	71646	86801	109461	148116	398101	160780	104926	250073	97967	571738	163077	102921
1088.18	3.92	214	64	100	99.7		1088.1773_3.92	18362	20955	34903		61322	40975	6355	61351	5929		66395	6781	8079	6977	99489	26311	22185	26422	9586	41617	27349	6749	8860	173707	14811	17972	22054	7559	9985	9978		6733	6350	6526	27716	12014	4747	3165		57804	12045
182.094	3.92	247	31	100	88		182.0935_3.92	29502	14938	36746	18826	43802	26458	42716	28431	14339	23090	19408	27466	30715	99549	16690	14328	21220	19612	22492	61882	48796	15003	56382	15603	43292	28544	88186	25081	21623	49202	23037	38409	29317	25497	41347	31467	35230		24956	11808	41441	57235
610.147	3.92	250	28	100	99.5		610.1472_3.92	31762	50718	27935	16975	31982		47230			57722	34512	7566	15846	40076	28390		36697	40197			20464	11431		30053	18769	30946	19873	67394	31549		17992	29280	26230	50701	20952	27303	38152	4407	40325	34417	13849	15239
364.077	3.92	253	25	100	86.9		364.0772_3.92	15976	17165	20042	9943	31929	15604	22267	15069		7798	24921	3832		17604	18864	14784	17444	12841	31997	14620	14892	16510	18954	36357	17955	15584	11130	16553	14905	11418	19010	26940	20320	16635	14056	16348	12343	22240	10937	12932	9561	14978
1066.2	3.92	262	16	100	100		1066.1994_3.92	83396	81545	136216	5290	274549	147158	23572	250963	30793	12757	285276	13236	28870	25070	521703	123150	89710	108678	40182	152742	99634	23423	44302	830876	65493	75093	98862	33837	33617	36705		28958	33315	28737	117346	53036	17105	12182	5869	269057	49719	2222
342.095	3.92	275	3	100	99.6		342.0952_3.92	117355	88463	125108	92683	174331	100684	161861	85298	245276	64610	92273	128526	153001	140907	60592	93336	113292	79998	265839	196943	125301	143904	140749	141455	148047	126309	116800	114839	102893	102772	158367	199053	159118	163448	144538	147057	135495	211267	108293	51412	100763	134091
290.039	3.92	276	2	100	86.5		290.0387_3.92	13364	10598	9440	15895	9829	12624	10579	15315	5730	14549	19943	4202	18764	15359	9950	10413	15643	10755	27666	17153	27990	13754	26640	16975	13432	10474	6710	14004	11094	6669	12294	16767	22838	11180	18115	8107	5594	9892	23255	7178	10618	17542
136.052	3.92	278	0		96.1		136.0518_3.92	548252	331863	2297641	379418	403789	2458552	972738	1610970	1935903	3137900	343174	1770908	449368	544627	535580	1368560	468623	412944	734230	485248	2301112	322119	489815	1128689	368102	2551059	238575	2549737	1839888	591789	2214775	433996	350070	595950	490766	2389511	625602	2390711	2998296	656665	1512161	565659
450.117	3.92	278	0		97.7		450.1166_3.92	25873	27520	34838	18892	19327	43074	36816	39367	17077	30535	216269	25658	34946	19185	49586	28355	20667	31304	28113	36904	54335	12059	27306	60557	40077	28411	33532	26310	29589	15430	19477	62230	33196	20469	65797	23893	38080	34784	25087	97309	18429	10492
1134.32	3.92	278	0	100	99.8		1134.3155_3.92	29791	17993	17925	19759	15117	27180	16925	14601	43581	13616	18135	30979	31290	21139	18942	18876	41064	41336	24193	27450	42275	23405	26075	13140	25042	25138	17690	16764	42092	17247	50126	21208	30002	25535	63390	30076	28855	36445	30087	27118	20592	15608
268.059	3.93	264	14	100	88		268.0591_3.93	16265	7940	5327	9658	10996	8862	10297	8444	22592	10129	10445	11340	18247	19805	3551	10663	7575	7876	19555	23753	20560	22912	18580	6222	7079	10728	8180	12826	8547	5592	13137	15074	23535	7879	17049	11845	5674	18689	15186		14478	18311
288.064	3.93	269	9	100	99.1		288.0637_3.93	17936	20208	11239	6670	13126	40304	7228	28881	19913	5410	130344	111290	8140	25545	37297	39947	40791	40958	10963	19345	29723	10221	5344	34326	22111	15285	37705	10949	29608	27360	15206	30020	21356	20946	37098	9859	8646	22925	13956	57863	10802	9058
342.096	3.93	272	6	100	99.5		342.0956_3.93	28854	88837	23653	26514	24721	19835	162649	25631	245735	65128	15198	128769	48408	24240	60502	23238	21587	80641	73965	59570	29938	41145	33361	141542	28290	27803	31670	111286	102546	25472	36527	56704		163333	50353	52380	33706	78301	27193	13910	34040	132566
248.027	3.93	274	4	100	87.9		248.0274_3.93	21760	22355	26997	19106	26388	22198	35197	27350	22645	14477	7585	14713	18172	23781	13088	19665	21012	29144	22294	20400	15699	38231	17582	21958	23799	42217	21151	14508	19025	32208	21498	23054	22793	16037	17265	38239	19795	17037	19062	14198	23293
516.084	3.93	276	2	100	99.4		516.0842_3.93	33022	36453	24162	18945	19958	29509	25494	24856	22572	8750	65358	52452	36347	28103	36222	21207	27488	22066	43352	34052	30582	19006	23574	31171	34201	30873	23787	25435	21166	20726	26534	42778	29103	40767	48871	33524	24802	21110	24286	40031	26774
386.122	3.93	276	2	100	99.7	Sinapoyl-hexoside_3.93min	386.1218_3.93	184844	63917	32546	84861	251626	45197	52298	33605	16276	663642	53914	827575		22765	259872	24939	18341	211427	275393	10354	422909	467670	5593878	24411	64277	16741	46047	23096	15673	11355	361019	27068	22614	15167	42495	19519	38461	8690	323605	247607	130692	131789
356.11	3.93	278	0		99.8	Feruloyl-hexoside_3.93min_1	356.1102_3.93	127205	93701	100788	264773	192793	99396	91286	127352	271455	85415	154179	80066	91680	114969	164815	518654	97186	124164	574304	115057	148081	110762	79788	315039	1353897	124965	906732	85885	94538	853674	95154	171411	86476	121507	364282	86733	158625	102599	405605	160620	400637	546532
320.131	3.93	278	0	100	88		320.1307_3.93	98432	102780	88046	36892	72571	87824	91514	173108	190754	50715	87054	127623	120001	118044	71134	78427	77091	80012	100996	113643	89523	138985	103716	80327	83982	96947	103616	84639	77572	76634	128252	131689	110077	181295	503471	89569	92373	318900	40923	204991	83523	47221
356.109	3.93	278	0		100	Feruloyl-hexoside_3.93min_2	356.1092_3.93	627116	612808	771836	21731	1364317	715117	492195	1222192	537145	63569	519069	239366	32899	878232	679752	65989	446441	656601	73758	754090	830539	970650	636882	1451830	75486	627074	771171	271598	511558	74976	665801	651661	596289	563333	699378	646998	496741	281976	41481	558173	629895	29933
338.1	3.94	232	46	100	99.9	p-Coumaroylquinic acid_3.94min	338.1_3.94	288612		408957	87462	820844	414451	361299		43002	131863	108193	72994	217955	423216			344284		224778	214465	234657		189146	732662		282114	444152	140920	162326		412773	213359	254822	114372	54496		141067	21716	147012	120373	398032	388668
382.065	3.94	244	34	100	97.9		382.0646_3.94	13681	22956	33735	7514	81699		11937	50305	4561	12628	9435	7465	24050	35918	20278	28176	10661	24568	25685	17314	25358	33651	22496	51275	42935	23725	51235	11832	16749	33199	28236	26989	24162	10757				6117	12459	11683	48518	17348
756.206	3.94	246	32	100	99.8		756.206_3.94			52661		31002	30835	110973	28791	105053	168630		70495			45345		99549	58620	41494	54878	47221	72610	24838	35720	56700		70779	155441	40897		25687		55235	116319	39262	55804	75823	78520		31995	28037	91035
170.021	3.94	270	8	100	98.7	gallic acid fragment from in-source fragmentation of GA-conjugate_3.94min	170.0207_3.94	16763	20170	20369	8314	46225	25140	239151	34532	9188	76473	60175	11783	4315	369437	83041	26405	18697	25731	9996	29940	20291	147766	11354	138743	9020	14818	13567	8029	7809	7773	8319	5102	10679	3596	29509	8942	5256	92821	8786	61089	7989	28939
494.102	3.94	272	6	100	99.8		494.1022_3.94	84747	77028	74916	37362	52681	75895	70789	35600	74552	34747	56452	50051	131465	84709	31265	52712	55328	50129	128934	79265	76609	68144	80890	42024	83429	88366	66146	55727	54655	73628	137156	108689	71274	128415	91035	97357	103597	57729		25353	77859	68901
174.052	3.94	273	5	100	86	2-Isopropyl-3-oxosuccinate_3.94min	174.0517_3.94	111247	103643	157221	31640	303524	152867	57073	245355	4147	58529	41589	7075	157611	171284	58508	95206	47385	104988	92893	88093	86806	170653	212798	256187	210335	112451	173513	60402	69812	158331	157942	83750	107354	50477	22735	133177	58938	8833	62684	48861	155544	88930
472.119	3.94	278	0	100	99.9		472.1189_3.94	275319	320222	260437	100545	205366	236045	252513	128955	405255	115245	238353	234576	400400	361519	148839	182933	209350	216065	397477	311703	223306	140362	345160	176372	268926	271347	279708	210504	232151	215324	98874	346094	318647	554603	335668	286038	187385	270934	95511	109534	278783	72086
914.153	3.95	243	35	100	99.8	Prodelphinidin B-type (EGC-EGC)-gallate_3.95min	914.153_3.95	119539	257292	117683		248261	112470	43504	176832	43905	7952	291342	31623	58137	66204	607198	225613	180838	228519	112452	208288	187056	36479	63650	737519	100759	110578	139533	63574	130834	64844		52558	57382	53649	320532	122429	48662			394141	66307
936.134	3.95	263	15	100	99.7		936.1338_3.95	19617	44130	21879	10913	40841	19681	7715	32061	8542	17451	64879		7316	12172	110243	38069	44607	36717	18088	33475	35638	9189	10732	107216	18001	19205	24750	11566	22528	11093	29289	9483	11364	9479	55704	21249	7929		12770	71421	10800	20462
538.207	3.96	278	0		99.6		538.2066_3.96	105999	92048	97579	88158	47358	106076	91052	71405	58790	35556	102076	38285	80256	102224	80816	94453	39040	73898	80584	59845	104995	95626	66680	30636	91358	95311	87016	106816	87094	72738	90431	88869	103129	80979	66162	89616	94382	79907	171691	69703	84640	72435
270.013	3.96	278	0		97.4		270.0126_3.96	74051	17500	80086	61238	30638	73630	50190	13710	100707	67219	38480	64478	79024	19660	16652	74156	76396	85631	16779	21146	13037	67587	36899	35638	76758	77407	74261	71185	13490	12582	62351	83555	74955	102952	76608	72580	65864	89444	55799	28552	75336	56421
232.033	3.98	230	48	100	87.7		232.0331_3.98	14409	14330	9781	20619	8477	7147	16904	8014	5210	26309	11162	8270	3645	7125		7329	21076	6594	3897	9843	9536		5916		5050	9662		16711	14135	11141	6306	5691	11710	14988	13023	5670	10652		7534		7957	26549
471.207	3.98	275	3	100	87.4		471.2074_3.98	33821	12221	31328	34662	6682	23445	10811	8072	51580	12740	20376	21846	29990	29309	8664	22504	7201	10103	46056	33273	18574	57253	17760	8290	45239	31417	39277	12852	12282	33220	62858	25830	22590	12699	42449	51057	48943	98932	46470	9975	38530	39711
494.229	3.99	251	27	100	98.5		494.2286_3.99	38536	15583	56119	57040	18539	38438	27277	51528		29213	15269		80549	52383	6929	43842	12961	8460	50896	59173	85294	79138	18347	16529	36561	48783	53685	18653	7146	39722	58937	29709	20592	12448	37923	63113	72435	28677	96260		24937	60996
486.117	3.99	265	13	100	95.6		486.1174_3.99	21114	10335	23367	21563	13088	30390	32962	19181	30089	9224	15170	11822	43223	17014	8488	17211		11477	28504	17210	22708	26720	22870	8170	26652	23578	23234			20544	34472	27274	15808		37862	32759	35702	40424	32460	8277	20855	15151
664.155	3.99	269	9	100	96.7		664.155_3.99	40388	36414	38758		41767	42994	26271	51593	21440	15618	28866	29360	63403	33401	30018	41296	25414	28935	71321	68752	83238	92812	12518	37863	85227	53319	39175	30300	29091	29844	83437	42964	26008	21007	35749	53044	31426	10409	15506	32320	45639	26973
596.176	3.99	273	5	100	99.3		596.1759_3.99	91281	172345	51468	16366	136091	70771	115825	68106	85318	77335	113904	158615	49964	129713	152991	72847	105434	94728	132613	180986	134015	50080	52990	111544	93432	96812	62611	144447	132916	86662	102051	81458	62085	88773	135814	38466	56577	56011	60234	171712	83177	30151
432.198	3.99	278	0	100	99.5		432.1978_3.99	601922	1589940	5339294	328686	2986488	6633193	1193555	588839	7447806	1258152	3017000	2155497	1210286	4021053	552601	665431	106749	1162183	755188	3892219	697798	7082414	4672310	1794768	6006003	572942	6448846	1192468	215283	4418523	980422	462586	2889788	1379234	7270793	1173161	895736	1192882	1169089	1743632	922498	523979
454.179	3.99	278	0	100	99.8		454.1789_3.99	77564	42165	90690	57890	48192	105589	24762	62469	142547	28708	58353	90651	153296	65193	35067	74940	14924	21355	104233	66482	79493	120567	71906	34700	99883	76835	103463	16439	21298	69852	126008	72698	45641	32142	113755	144967	127945	196155	115847	31355	94620	62546
394.18	3.99	278	0	100	97.1		394.1803_3.99	68609	79390	59286	66111	93270	85384	86918	62692	231942	103609	86050	133387	96045	77782	76296	50214	60882	111264	84040	93876	97763	93065	79954	59246	59494	62959	96626	65269	121747	136708	40274	55731	95740	96256	51034	90754	88317	259646	138674	105044	62423	64412
298.14	3.99	278	0	100	99.6		298.1402_3.99	59101	72176	77667	27221	58479	38448	78047	75969	33445	83516	86809	59895	62564	167168	71906	56905	64452	96913	71805	105147	67775	55030	71907	49598	44831	66693	72304	70309	107296	83749	36388	85580	65274	78003	64508	49284	66599	18668	32368	86188	50463	41606
181.979	4	266	12	100	99.3		181.9786_4	66209	39882	89690	60261	34407	31206		52264	89104	224945	39811	35845	50861	42232	25402	79640	97489	100059	39498	57906	146666	52170	27600	26808	38454	81756	75994	26457	190753	58701	106638	38652	36338		113096	57852	98947	130093	95760	41590	81508	33019
154.099	4	269	9	100	88		154.0992_4	14639	11614	17579	12263	16720	13172	5634	11592	21173	10981	10531	7831	14034	14564	5587	12243		6437	14156	22407	16095	17049	11055	6357	11377	14727	20722	13963		16304	27206	15618	10136	6252	20301	19550	25736	32868	31935	5754	21095	19335
471.208	4	275	3	100	99.1		471.2078_4	31009	9339	31001	34907	20685	42688	11304	23786	51332	13937	15671	21791	56980	29445	8377	23288	9413	9970	45755	32254	39138	54294	31961	8290	44565	32140	43204	11601	13090	33010	62989	33283	21910	11271	42542	50519	49550	111977	51287	9702	40209	39517
113.993	4	277	1	100	99.9		113.9925_4	494532	546994	208108	290890	474435	241240	683952	272241	532688	1192540	209954	135354	294502	412166	147781	244373	784657	687572	258332	169406	1391519	280223	190894	334573	248151	336615	486248	523045	513007	296896	536260	277559	275242	187319	638637	603437	606958	930727	898388	235372	355577	320160
402.187	4	277	1	100	99.1		402.1869_4	148299	61040	148421	143884	118876	198471	55528	96864	295760	71094	120478	105629	250705	143776	71844	113399	95627	61563	191620	157079	146313	180909	145398	58344	186509	141412	72481	63272	49128	100437	165365	159316	90522	60394	175012	204478	160481	514423	155699	61019	169959	154523
[truncated: 975 more rows]
[truncated: 236 more columns]

## Sheet: Sheet5
							class	QC01	WFI	WFI	WFR	grandfather-WFS	WFR	WFR	WFR	WFI	WFI	WFS	WFI	WFI	WFI	WFR	parent-WFR	WFI	WFI	WFI	WFI	WFS	parent-WFR	WFS	grandfather-WFS	WFI	QC02	WFI	WFI	WFI	WFI	WFS	WFI	WFI	WFI	WFI	WFI	WFI	WFI	WFS	WFI	WFI	WFS
[truncated: 173 more rows]
[truncated: 236 more columns]

## Sheet: Sheet6
				Annotation	(-)-Epicatechin	(-)-Epigallocatechin	(+)-Catechin_1	(+)-Catechin_2	11-carboxyblumenol C-9-O-glucoside_3.18min	11-carboxyblumenol C-9-O-glucoside_3.19min	11-carboxyblumenol C-9-O-glucoside_3.53min_1	11-carboxyblumenol C-9-O-glucoside_3.53min_2	11-carboxyblumenol C-9-O-glucoside_3.56min	11-hydroxyblumenol C-9-O-glucose-rhamnoside	11-hydroxyblumenol C-9-O-glucoside_4.68min_1	11-hydroxyblumenol C-9-O-glucoside_4.68min_2	11-hydroxyblumenol C-9-O-glucoside_4.69min_1	11-hydroxyblumenol C-9-O-glucoside_4.69min_2	11-hydroxyblumenol C-9-O-glucoside_4.69min_3	11-hydroxyblumenol C-9-O-glucoside_4.69min_4	11-hydroxyblumenol C-9-O-glucosyl-glucoside	2-Isopropyl-3-oxosuccinate_3.94min	2-Isopropyl-3-oxosuccinate_4.14min	3,4-Dihydroxy-5,6-epoxy-B-ionol-9-O-B-glucopyranoside_4.1min	3,4-Dihydroxy-5,6-epoxy-β-ionol-9-O-β-glucopyranoside_4.11min_1	3,4-Dihydroxy-5,6-epoxy-β-ionol-9-O-β-glucopyranoside_4.11min_2	Ascorbic acid_0.53min	Ascorbic acid_0.62min	Ascorbic acid_0.78min	Aspartic acid	Blumenol A-9-O-glucoside (=roseoside)_1	Blumenol A-9-O-glucoside (=roseoside)_2	Blumenol A-9-O-glucoside (=roseoside)_3	Blumenol A-9-O-glucoside isomer_4.55min	Blumenol A-9-O-glucoside isomer_4.57min	Blumenol C-9-O-glucoside (=Byzantionoside B isomer)_Sample_5.17min	Blumenol C-9-O-glucoside (=Byzantionoside B isomer)_Sample_5.54min	Caffeic acid_3.65min	Caffeic acid_3.86min	Caffeoyl shikimate_3.24min	Caffeoyl shikimate_4.25min	Calabricoside B (Quercetin-3-O-[4''-O-caffeoyl-α-L-rhamnopyranosyl-(1→2)-α-L-arabinopyranosyl]-7-O-glucoside)	Chlorogenic acid (3-O-caffeoylquinic acid, CGA)	Citric acid	Cryptochlorogenic acid (4-O-caffeoylquinic acid, cryptoCGA)	Dihydrophaseic acid	Dihydrophaseic acid-glucoside	Dihydroxy-hexadecanoic acid (di-OH-C16:0)	Epicatechin gallate (ECG)_5.06min_1
[truncated: 70 more rows]
[truncated: 124 more columns]

[truncated: 7 more sheets: Ax-Ais, ug in vial, ug in extract, ug-mg DW, ug-gDW=ppm, Sheet12, Sheet13]
