# Supplementary material for: Untargeted and targeted metabolomics approaches to characterise, select and advance cassava pre‐breeding populations with enhanced whitefly tolerance
Source: Plant J. 2025 May 27;122(4):e70233. doi: 10.1111/tpj.70233 (PMC12109377; doi:10.1111/tpj.70233)
Supplement: Supplementary file 14 — Data S13. Targeted dataset of F2‐AM1588 including P‐values (t‐test) and fold changes (ratios) using WF‐S group as reference. [file TPJ-122-0-s007.xlsx]

## Sheet: Sheet1
	P value	WFR1/WFS1	LOG2 (WFR1-WFS1)			P value	WFR2/WFS1	log2(WFR2/WFS1)				P value	Adjusted P Value	WFR3/WFS1	log2(WFR3/WFS1)
CYANOGENIC GLYCOSIDES (CyG)
Linamarin anitrile	0.003671	2.15107	1.10505		Lotaustralin anitrile-6'-apioside	0.039958	0.728035	-0.457921			Linamarin	0.033507	0.981454	4.8261	2.27086
Linamarin anitrile-6'-apioside_1.96min	0.001385	2.26758	1.18115								Lotaustralin	0.049148	0.995673	2.87471	1.52341
Linamarin anitrile-6'-apioside_2.28min	0.01856	0.153677	-2.70202								Linamarin apioside_2.36min	0.032275	0.979169	1.38766	0.472652
APOCAROTENOIDS
11-hydroxyblumenol C-9-O-glucosyl-glucoside	0.047759	0.573394	-0.802402		Dihydrophaseic acid	0.003152	0.505826	-0.983286			3,4-Dihydroxy-5,6-epoxy-β-ionol-9-O-β-glucopyranoside_4.1min	0.004236	0.479927	2.71311	1.43995
11-carboxyblumenol C-9-O-glucoside_3.53min_1	0.025097	0.515952	-0.95469		Dihydrophaseic acid-glucoside	0.028996	0.589523	-0.762379			3,4-Dihydroxy-5,6-epoxy-β-ionol-9-O-β-glucopyranoside_4.11min_1	6.4e-05	0.010673	2.64966	1.40581
Blumenol A-9-O-glucoside (=roseoside)_3	0.00619	0.163626	-2.61152		Blumenol C-9-O-glucoside (=Byzantionoside B isomer)_Sample_5.54min	0.022369	0.616345	-0.698189			3,4-Dihydroxy-5,6-epoxy-β-ionol-9-O-β-glucopyranoside_4.11min_2	0.014362	0.864168	1.86744	0.90106
											11-hydroxyblumenol C-9-O-glucoside_4.69min_4	0.041256	0.991073	1.92722	0.946521
											11-hydroxyblumenol C-9-O-glucoside_4.69min_1	0.023362	0.949136	1.46429	0.550197
											Dihydrophaseic acid-glucoside	0.037386	0.987497	0.698725	-0.517203
											Dihydrophaseic acid	0.006621	0.623396	0.558166	-0.841233
											Blumenol C-9-O-glucoside (=Byzantionoside B isomer)_Sample_5.54min	0.018164	0.909402	0.597068	-0.744034
											Blumenol A-9-O-glucoside isomer_4.57min	0.019773	0.922408	0.502818	-0.991891
											11-carboxyblumenol C-9-O-glucoside_3.53min_1	0.003124	0.38433	0.414356	-1.27106
											11-carboxyblumenol C-9-O-glucoside_3.53min_2	0.005556	0.567573	0.381605	-1.38985
											11-carboxyblumenol C-9-O-glucoside_3.56min	0.016748	0.897723	0.370638	-1.43192
HYDROXYCINNAMIC ACIDS (HCAs)
Feruloylquinic acid_4.18min	0.043108	1.75358	0.8103		Caffeoyl shikimate_3.24min	0.006432	0.448432	-1.15704			Caffeoyl shikimate_4.25min	0.002222	0.296338	2.77185	1.47085
p-Coumaroylquinic acid_3.34min	0.007476	0.607724	-0.718513		Feruloylquinic acid_4.18min	0.015907	1.82303	0.866341			p-Coumaroylquinic acid_4.13min	0.019197	0.917951	3.12327	1.64306
p-Coumaroylquinic acid_3.94min	0.023986	0.49688	-1.00903		Feruloyl malate_5.11min	0.03006	2.29626	1.19929			p-Coumaroylquinic acid_3.34min	0.002076	0.28133	1.90189	0.927432
quinic acid fragment from in-source fragmentation of QA-conjugate_2.81min	0.020165	0.727587	-0.458809		p-Coumaroylquinic acid_4.13min	0.093236	2.48096	1.3109			p-Coumaroylquinic acid_3.94min	0.040704	0.990866	1.80681	0.853447
					p-Coumaroylquinic acid_4.14min	0.282225	1.342	0.424387			quinic acid fragment from pC-QA_4.14min_3	0.008979	0.727133	2.13642	1.0952
					quinic acid fragment from pC-QA_4.14min_3	0.04142	1.88786	0.916751			Chlorogenic acid (3-O-caffeoylquinic acid, CGA)	0.004826	0.522976	1.77086	0.824448
											Feruloylquinic acid_4.18min	0.02745	0.966484	1.74691	0.804805
											Feruloylquinic acid_4.36min_2	0.005538	0.567573	1.68048	0.748874
											Feruloylquinic acid_4.36min_1	0.029026	0.970832	1.6092	0.68634
											quinic acid fragment from in-source fragmentation of QA-conjugate_3.5min	0.022127	0.941675	1.58573	0.665147
											quinic acid fragment from in-source fragmentation of QA-conjugate_2.81min	0.001691	0.238503	1.39496	0.48022
FLAVONOIDS
FLAVONOLS
					Isorhamnetin-3-O-rutinose	0.000501	0.517429	-0.950568			Kaempherol hexose_5.48min	0.00744	0.663864	3.29115	1.71859
					Myricetin pentose	0.000764	0.38646	-1.37161			Quercetin	0.025032	0.957858	0.682394	-0.551324
					Myricetin hexoside_2	0.001808	0.299932	-1.7373			Isorhamnetin-3-O-rutinose	0.000149	0.024532	0.466581	-1.0998
					Myricetin deoxyhexosyl hexoside	0.005151	0.452028	-1.14552			Myricetin pentose	0.02682	0.964703	0.588781	-0.764196
					Kaempherol hexose_5.47min	0.006254	0.53589	-0.899992			Myricetin hexoside_2	0.017461	0.90224	0.462671	-1.11194
					Quercetin hexoside_1	0.01066	0.519361	-0.94519			Myricetin hexoside_1	0.029611	0.972037	0.442174	-1.17731
					Quercetin hexoside_2	0.025394	0.51928	-0.945415			Quercetin hexoside_1	0.014847	0.871182	0.580348	-0.785009
					Quercetin pentose_5.33min	0.015303	0.417667	-1.25957			Quercetin hexoside_2	0.005325	0.555822	0.44581	-1.1655
					Quercetin pentose_5.23min	0.032196	0.520725	-0.941408			Quercetin pentose_5.23min	0.018747	0.914583	0.478263	-1.06412
											Quercetin pentose_5.33min	0.010661	0.781737	0.381409	-1.39059
FLAVAN-3-OLS
(-)-Epicatechin	0.045319	1.5081	0.592732		Prodelphinidin B2-3-O-gallate (EGC-EGC-gallate)_4.4min	0.019873	0.451342	-1.14771			Epicatechin gallate (ECG)_5.06min_1	0.013784	0.854754	0.457298	-1.12879
Procyanidin B2	0.027786	1.31108	0.390754		gallic acid fragment from in-source fragmentation of GA-conjugate_2.61min	0.021525	0.386944	-1.3698			Epicatechin gallate (ECG)_5.06min_2	0.016979	0.89921	0.479259	-1.06112
Prodelphinidin B3-3-O-gallate ((EGC-C)-gallate)_2.81min	0.038963	0.641769	-0.639874								Epigallocatechin gallate (EGCG)_1	0.016543	0.896544	0.383645	-1.38216
											gallic acid fragment from in-source fragmentation of EGCG	0.017278	0.901533	0.373246	-1.4218
											Propdelphinidin B (Epi/Catechin-Epi/Gallocatechin)_2.14min	0.025015	0.957858	0.594706	-0.749752
											Prodelphinidin B2-3-O-gallate (EGC-EGC-gallate)_3.38min_2	0.038924	0.989176	0.387123	-1.36914
											Prodelphinidin B3/B9-3-O-gallate ((EGC-C)-gallate)_4.06min	0.002619	0.337476	0.332031	-1.59061
											Prodelphinidin B2-3-O-gallate (EGC-EGC-gallate)_3.38min_1	0.001965	0.270017	0.320672	-1.64083
											Prodelphinidin B2-3-O-gallate (EGC-EGC-gallate)_4.4min	0.000917	0.139641	0.311374	-1.68328
											Prodelphinidin B3/B9-3-O-gallate ((EGC-C)-gallate)_3.91min	0.005537	0.567573	0.310991	-1.68505
											Prodelphinidin C-gallate_4.36min	0.000353	0.056993	0.239743	-2.06044
											Prodelphinidin B-type (EGC-EGC)-gallate_3.95min	0.00302	0.376184	0.171405	-2.54452
											Prodelphinidin B3-3-O-gallate ((EGC-C)-gallate)_2.81min	0.00136	0.197871	1.61924	0.69532
											Procyanidin B-type-gallate_4.47min	0.046377	0.99435	4.14062	2.04985
SHIKIMATE&PHENYLALANINE PATHWAYS
salicylic acid fragment from in-source fragmentation of SA-conjugate_3.15min_2	0.00782	0.456363	-1.13175		Tyrosine	0.049858	1.50164	0.586544			Salicylic acid_1	0.010891	0.786496	0.288071	-1.79551
					Phenylalanine	0.053622	1.50855	0.593158			Salicylic acid_2	0.008802	0.722485	0.25081	-1.99533
											Gallic acid	0.043752	0.99271	0.579518	-0.787074
											Protocatechoyl hexoside	0.036392	0.986433	0.582919	-0.778632
GLUTAMIC ACID&GLUTHATIONE
					Glutathione disulfide; GSSG; Oxiglutatione; Oxidized glutathione	0.014862	1.33624	0.418184			Glutamic acid	0.013328	0.847168	1.57765	0.657776
PANTOTHENIC ACID
					Pantothenic acid_2	0.013613	0.655421	-0.609506			Pantothenic acid_1	0.005571	0.567573	0.691806	-0.53156
					Pantothenic acid_1	0.014466	0.711359	-0.491349			Pantothenic acid_2	0.009642	0.749815	0.64887	-0.623999
LEUCINE BIOSYNTHESIS
											2-Isopropyl-3-oxosuccinate_3.94min	0.00103	0.154583	2.44619	1.29053
											2-Isopropyl-3-oxosuccinate_4.14min	0.000788	0.12201	2.29053	1.19568
DISACCHRAIDES
											Sucrose	0.028457	0.969598	1.95154	0.964615
											Raffinose	0.042221	0.991674	1.31491	0.394965
