# Supplementary material for: Untargeted and targeted metabolomics approaches to characterise, select and advance cassava pre‐breeding populations with enhanced whitefly tolerance
Source: Plant J. 2025 May 27;122(4):e70233. doi: 10.1111/tpj.70233 (PMC12109377; doi:10.1111/tpj.70233)
Supplement: Supplementary file 15 — Data S14. List of compounds' acronyms and corresponding names displayed in Figure 5. [file TPJ-122-0-s003.xlsx]

## Sheet: Sheet1
Acronym	Name
ABA	abscisic acid
BlumA	Blumenol A
BlumB	Blumenol B
BlumC	Blumenol C
CoA	Coenzyme A
COOH	carboxy-
Cys	Cysteine
DHPA	dihydrophaseic acid
DHPA-gluc	dihydrophaseic acid glucoside
DXP	Deoxy-xylulose 5-phosphate
F-1,6-PP	Fructose-1,6-biphosphate
F-6-P	Fructose-6-phosphate
FPP	farnesyl pyrophosphate
Fruct	Fructose
G-6-P	Glucose-6-phosphate
Gal-3-P	Glyceraldehyde-3-phosphate
GGPP	geranylgeranyl pyrophosphate
Gluc	Glucose
Gly	Glycine
GPP	geranyl pyrophosphate
GSH	Glutathione
GSSG	Glutathione disulfide
HCAs	hydroxycinnamic acids
IPP	isopentenyl pyrophosphate
OAA	Oxaloacetate
OH	hydroxy-
PEP	Phosphoenolpyruvate
TCA	Tricarboxylic acid
